# Supplementary material for: Mining Association rules for Low-Frequency itemsets
Source: PLoS One. 2018 Jul 23;13(7):e0198066. doi: 10.1371/journal.pone.0198066 (PMC6056028; doi:10.1371/journal.pone.0198066)
Supplement: S1 Transaction Datasets for Frequency and Utility Mining — The small datasets for calculating the frequency of itemsets in transaction database contain Accidents, Chess, Connection, Mushroom, PUSBM, and Retail [32] transaction datasets. There are 500, 1000, 2000, and 5000 transactions per dataset. The small datasets for calculating the utility of itemsets in a transaction database contain Accidents, Chess, Connection, Mushroom, PUSBM, and Retail [32] transaction datasets. There are 500, 1000, 2000, and 5000 transactions per dataset. The large datasets for caluclating the frequency of itemsets in a transaction database contain Accidents, Connection, and PUSBM [32] datasets. There are 10000, 20000, 30000, and 50000 transactions per dataset. The large datasets for calculating the utility of itemsets in a transaction database contain Accidents, Connection, and PUSBM [32] transaction datasets. There are 10000, 20000, 30000, and 50000 transactions per dataset. (ZIP) [file pone.0198066.s001.zip]

Archive with 149 entries (146 files):
- Data Files/
- Data Files/.DS_Store
- __MACOSX/
- __MACOSX/Data Files/
- __MACOSX/Data Files/._.DS_Store
- Data Files/input_Accidents1.txt
- __MACOSX/Data Files/._input_Accidents1.txt
- Data Files/input_Accidents10k.txt
- __MACOSX/Data Files/._input_Accidents10k.txt
- Data Files/input_Accidents2.txt
- __MACOSX/Data Files/._input_Accidents2.txt
- Data Files/input_Accidents20k.txt
- __MACOSX/Data Files/._input_Accidents20k.txt
- Data Files/input_Accidents3.txt
- __MACOSX/Data Files/._input_Accidents3.txt
- Data Files/input_Accidents30k.txt
- __MACOSX/Data Files/._input_Accidents30k.txt
- Data Files/input_Accidents4.txt
- __MACOSX/Data Files/._input_Accidents4.txt
- Data Files/input_Accidents50k.txt
- __MACOSX/Data Files/._input_Accidents50k.txt
- Data Files/input_chess1.txt
- __MACOSX/Data Files/._input_chess1.txt
- Data Files/input_chess2.txt
- __MACOSX/Data Files/._input_chess2.txt
- Data Files/input_chess3.txt
- __MACOSX/Data Files/._input_chess3.txt
- Data Files/input_chess4.txt
- __MACOSX/Data Files/._input_chess4.txt
- Data Files/input_connect1.txt
- __MACOSX/Data Files/._input_connect1.txt
- Data Files/Input_connect10k.txt
- __MACOSX/Data Files/._Input_connect10k.txt
- Data Files/input_connect2.txt
- __MACOSX/Data Files/._input_connect2.txt
- Data Files/input_connect20k.txt
- __MACOSX/Data Files/._input_connect20k.txt
- Data Files/input_connect3.txt
- __MACOSX/Data Files/._input_connect3.txt
- Data Files/Input_connect30k.txt
- __MACOSX/Data Files/._Input_connect30k.txt
- Data Files/input_connect4.txt
- __MACOSX/Data Files/._input_connect4.txt
- Data Files/Input_connect50k.txt
- __MACOSX/Data Files/._Input_connect50k.txt
- Data Files/input_mushroom1.txt
- __MACOSX/Data Files/._input_mushroom1.txt
- Data Files/input_mushroom2.txt
- __MACOSX/Data Files/._input_mushroom2.txt
- Data Files/input_mushroom3.txt
- __MACOSX/Data Files/._input_mushroom3.txt
- Data Files/input_mushroom4.txt
- __MACOSX/Data Files/._input_mushroom4.txt
- Data Files/input_pumsb10k.txt
- __MACOSX/Data Files/._input_pumsb10k.txt
- Data Files/input_pumsb20k.txt
- __MACOSX/Data Files/._input_pumsb20k.txt
- Data Files/input_pumsb30k.txt
- __MACOSX/Data Files/._input_pumsb30k.txt
- Data Files/input_pumsb50k.txt
- __MACOSX/Data Files/._input_pumsb50k.txt
- Data Files/input_pusbm1.txt
- __MACOSX/Data Files/._input_pusbm1.txt
- Data Files/input_pusbm2.txt
- __MACOSX/Data Files/._input_pusbm2.txt
- Data Files/input_pusbm3.txt
- __MACOSX/Data Files/._input_pusbm3.txt
- Data Files/input_pusbm4.txt
- __MACOSX/Data Files/._input_pusbm4.txt
- Data Files/input_retail1.txt
- __MACOSX/Data Files/._input_retail1.txt
- Data Files/input_retail2.txt
- __MACOSX/Data Files/._input_retail2.txt
- Data Files/input_retail3.txt
- __MACOSX/Data Files/._input_retail3.txt
- Data Files/input_retail4.txt
- __MACOSX/Data Files/._input_retail4.txt
- Data Files/utility_accidents1.txt
- __MACOSX/Data Files/._utility_accidents1.txt
- Data Files/utility_accidents10k.txt
- __MACOSX/Data Files/._utility_accidents10k.txt
- Data Files/utility_accidents2.txt
- __MACOSX/Data Files/._utility_accidents2.txt
- Data Files/utility_accidents20k.txt
- __MACOSX/Data Files/._utility_accidents20k.txt
- Data Files/utility_accidents3.txt
- __MACOSX/Data Files/._utility_accidents3.txt
- Data Files/utility_accidents30k.txt
- __MACOSX/Data Files/._utility_accidents30k.txt
- Data Files/utility_accidents4.txt
- __MACOSX/Data Files/._utility_accidents4.txt
- Data Files/utility_accidents50k.txt
- __MACOSX/Data Files/._utility_accidents50k.txt
- Data Files/utility_chess1.txt
- __MACOSX/Data Files/._utility_chess1.txt
- Data Files/utility_chess2.txt
- __MACOSX/Data Files/._utility_chess2.txt
- Data Files/utility_chess3.txt
- __MACOSX/Data Files/._utility_chess3.txt
- Data Files/utility_chess4.txt
- __MACOSX/Data Files/._utility_chess4.txt
- Data Files/utility_connect1.txt
- __MACOSX/Data Files/._utility_connect1.txt
- Data Files/Utility_connect10k.txt
- __MACOSX/Data Files/._Utility_connect10k.txt
- Data Files/utility_connect2.txt
- __MACOSX/Data Files/._utility_connect2.txt
- Data Files/Utility_connect20k.txt
- __MACOSX/Data Files/._Utility_connect20k.txt
- Data Files/utility_connect3.txt
- __MACOSX/Data Files/._utility_connect3.txt
- Data Files/Utility_connect30k.txt
- __MACOSX/Data Files/._Utility_connect30k.txt
- Data Files/utility_connect4.txt
- __MACOSX/Data Files/._utility_connect4.txt
- Data Files/Utility_connect50k.txt
- __MACOSX/Data Files/._Utility_connect50k.txt
- Data Files/utility_mushroom1.txt
- __MACOSX/Data Files/._utility_mushroom1.txt
- Data Files/utility_mushroom2.txt
- __MACOSX/Data Files/._utility_mushroom2.txt
- Data Files/utility_mushroom3.txt
- __MACOSX/Data Files/._utility_mushroom3.txt
- Data Files/utility_mushroom4.txt
- __MACOSX/Data Files/._utility_mushroom4.txt
- Data Files/utility_pumsb10k.txt
- __MACOSX/Data Files/._utility_pumsb10k.txt
- Data Files/utility_pumsb20k.txt
- __MACOSX/Data Files/._utility_pumsb20k.txt
- Data Files/utility_pumsb30k.txt
- __MACOSX/Data Files/._utility_pumsb30k.txt
- Data Files/utility_pumsb50k.txt
- __MACOSX/Data Files/._utility_pumsb50k.txt
- Data Files/utility_pusbm1.txt
- __MACOSX/Data Files/._utility_pusbm1.txt
- Data Files/utility_pusbm2.txt
- __MACOSX/Data Files/._utility_pusbm2.txt
- Data Files/utility_pusbm3.txt
- __MACOSX/Data Files/._utility_pusbm3.txt
- Data Files/utility_pusbm4.txt
- __MACOSX/Data Files/._utility_pusbm4.txt
- Data Files/utility_retail1.txt
- __MACOSX/Data Files/._utility_retail1.txt
- Data Files/utility_retail2.txt
- __MACOSX/Data Files/._utility_retail2.txt
- Data Files/utility_retail3.txt
- __MACOSX/Data Files/._utility_retail3.txt
- Data Files/utility_retail4.txt
- __MACOSX/Data Files/._utility_retail4.txt
