# Supplementary material for: Mining Association rules for Low-Frequency itemsets
Source: PLoS One. 2018 Jul 23;13(7):e0198066. doi: 10.1371/journal.pone.0198066 (PMC6056028; doi:10.1371/journal.pone.0198066)
Supplement: S1 Transaction Datasets for Frequency and Utility Mining — The small datasets for calculating the frequency of itemsets in transaction database contain Accidents, Chess, Connection, Mushroom, PUSBM, and Retail [32] transaction datasets. There are 500, 1000, 2000, and 5000 transactions per dataset. The small datasets for calculating the utility of itemsets in a transaction database contain Accidents, Chess, Connection, Mushroom, PUSBM, and Retail [32] transaction datasets. There are 500, 1000, 2000, and 5000 transactions per dataset. The large datasets for caluclating the frequency of itemsets in a transaction database contain Accidents, Connection, and PUSBM [32] datasets. There are 10000, 20000, 30000, and 50000 transactions per dataset. The large datasets for calculating the utility of itemsets in a transaction database contain Accidents, Connection, and PUSBM [32] transaction datasets. There are 10000, 20000, 30000, and 50000 transactions per dataset. (ZIP) [file pone.0198066.s001.zip › Data Files/input_Accidents1.txt]

1	2	3	4	5	6	7	8	9	10
2	5	7	8	9	10	12	13	14	15
7	10	12	13	14	15	16	17	18	20
1	5	8	10	12	14	15	16	17	18
5	8	10	12	14	15	16	17	18	21
7	8	10	12	17	18	21	23	24	26
1	12	14	15	16	17	18	21	22	23
10	12	14	15	16	17	18	21	22	24
1	8	10	12	14	15	16	17	18	21
1	8	12	13	14	15	16	17	18	22
1	5	8	12	16	17	18	21	22	24
1	8	12	16	17	18	19	21	22	24
12	14	15	16	17	18	21	24	25	27
5	8	10	12	16	17	18	21	22	23
1	9	10	12	14	15	16	17	18	19
2	7	8	10	12	14	15	16	17	18
1	8	9	12	14	16	17	18	19	21
8	10	12	16	17	18	21	22	23	24
1	8	12	14	15	16	17	18	19	21
1	5	8	12	14	15	16	17	18	19
1	5	8	12	14	15	16	17	18	21
1	5	8	10	12	14	15	16	17	18
5	8	12	14	15	16	17	18	21	22
5	7	10	12	15	16	17	18	21	22
1	8	12	14	15	16	17	18	21	22
1	5	9	10	12	14	15	16	17	18
7	8	10	12	14	16	17	18	21	23
1	2	12	15	16	17	18	21	22	23
1	2	8	12	14	15	16	17	18	19
2	7	8	9	12	13	14	15	16	17
5	9	11	12	15	16	17	18	21	22
8	12	14	15	16	17	18	21	22	23
1	8	12	14	16	17	18	21	22	23
5	8	10	12	16	17	18	21	22	24
1	5	8	9	10	12	14	15	16	17
1	8	10	12	15	16	17	18	19	21
1	5	10	12	14	15	16	17	18	20
1	5	8	12	14	15	16	17	18	19
1	2	8	12	14	16	17	18	21	22
2	4	7	12	13	16	17	18	21	24
1	8	12	14	15	16	17	18	19	21
1	12	15	16	17	18	21	22	23	27
1	5	12	15	16	17	18	19	21	22
2	7	8	10	12	13	16	17	18	21
1	8	10	12	14	15	16	17	18	21
1	9	12	14	15	16	17	18	21	22
1	12	14	15	16	17	18	21	22	25
1	10	12	14	15	16	17	18	20	21
8	12	15	16	17	18	21	23	24	27
5	12	16	17	18	21	22	23	25	27
8	12	16	17	18	21	23	24	25	27
1	5	8	12	14	15	16	17	18	21
7	10	12	13	16	17	18	22	23	24
1	5	8	10	12	14	15	16	17	18
1	7	8	10	12	15	17	18	21	22
2	7	8	10	12	13	16	17	18	21
8	12	15	16	17	18	21	24	25	26
1	5	7	8	10	12	14	15	16	17
1	8	10	12	14	15	16	17	18	20
8	12	15	16	17	18	21	24	27	29
2	7	8	10	12	13	14	15	16	17
1	5	8	10	12	14	15	16	17	18
5	8	12	14	15	16	17	18	21	22
1	8	12	14	15	16	17	18	21	23
1	2	7	8	10	12	15	16	17	18
8	12	14	15	16	17	18	21	22	23
8	10	12	14	15	16	17	18	21	22
8	10	12	15	16	17	18	21	22	23
8	9	10	12	15	16	17	18	21	23
1	5	8	10	12	15	16	17	18	20
2	4	7	8	12	13	16	17	18	21
1	5	8	12	14	15	16	17	18	21
7	8	10	12	15	16	17	18	21	23
1	2	4	7	9	10	11	12	13	14
4	7	10	12	13	14	15	16	17	18
1	4	7	8	10	12	14	15	16	17
1	8	9	12	16	17	18	19	21	22
8	10	12	14	15	16	17	18	21	22
1	5	8	12	15	16	17	18	21	22
1	5	8	12	15	16	17	18	19	21
1	5	8	12	14	15	16	17	18	20
2	8	10	12	14	15	16	17	18	21
8	9	10	12	14	15	16	17	18	21
1	10	12	14	15	16	17	18	21	22
1	8	10	12	14	16	17	18	21	23
1	5	8	9	12	14	15	16	17	18
1	12	15	16	17	18	19	21	22	23
2	4	7	8	10	12	13	14	15	16
6	9	12	15	16	17	18	21	22	23
1	12	14	15	16	17	18	21	22	23
5	8	10	12	14	15	16	17	18	21
1	5	8	12	14	15	16	17	18	20
8	10	12	14	15	16	17	18	21	22
5	8	10	12	14	15	16	17	18	21
8	12	15	16	17	18	21	23	24	26
8	10	12	14	15	16	17	18	21	22
1	5	8	12	14	15	16	17	18	19
10	12	14	15	17	18	21	22	23	24
1	5	8	10	12	14	15	16	17	18
8	12	15	16	17	18	21	23	24	25
1	2	4	5	7	8	10	13	14	15
8	10	12	15	16	17	18	21	24	26
12	15	16	17	18	20	21	24	25	26
8	12	14	15	16	17	18	21	22	23
1	2	8	12	16	17	18	19	21	23
2	4	7	8	10	12	13	15	16	17
8	10	12	15	16	17	18	21	22	23
1	5	7	10	12	14	15	16	17	18
10	12	14	15	16	17	18	21	22	25
1	12	16	17	18	21	22	24	26	27
1	10	12	16	17	18	21	22	24	25
1	5	12	14	15	16	17	18	21	22
1	8	10	12	16	17	18	21	23	24
7	8	9	12	13	14	15	16	17	18
1	5	8	10	12	14	15	16	17	18
1	5	8	10	12	14	15	16	17	18
1	8	10	12	14	16	17	18	21	24
5	8	9	11	12	16	17	18	21	23
2	4	5	7	8	10	12	13	14	15
1	8	10	12	15	16	17	18	21	23
1	5	8	12	14	16	17	18	19	21
12	14	15	16	17	18	21	24	25	26
10	12	15	16	17	18	21	24	27	29
3	8	9	10	11	12	16	17	18	21
1	8	9	12	14	15	16	17	18	19
1	2	8	10	12	13	14	15	16	17
1	2	8	12	13	14	15	16	17	18
1	5	8	12	16	17	18	21	23	24
7	8	10	12	13	14	15	16	17	18
8	10	12	17	18	21	24	26	27	28
2	5	12	15	16	17	18	21	24	27
1	2	8	12	15	16	17	18	21	22
8	9	10	12	14	15	16	17	18	21
1	8	9	12	15	16	17	18	21	22
8	12	16	17	18	21	22	23	24	26
2	4	8	12	13	14	15	16	17	18
1	5	7	12	14	15	16	17	18	19
1	5	8	12	14	15	16	17	18	19
2	4	8	10	12	13	15	16	17	18
1	8	12	14	15	16	17	18	19	21
1	8	12	14	15	16	17	18	21	22
8	12	15	16	17	18	21	22	23	24
4	8	10	12	15	16	17	18	21	24
1	8	12	14	15	16	17	18	21	23
1	2	7	8	10	12	13	14	15	16
10	12	13	14	15	16	17	18	23	24
1	10	12	15	16	17	18	21	22	23
1	8	9	11	12	15	16	17	18	20
1	8	10	12	16	17	18	21	22	23
1	5	12	14	15	16	17	18	21	22
5	8	12	16	17	18	21	24	25	26
12	15	16	17	18	21	23	27	28	31
1	8	10	12	16	17	18	21	22	24
10	12	14	16	17	18	21	23	25	26
1	2	8	10	12	16	17	18	21	22
2	7	8	12	13	16	17	18	21	23
4	7	8	10	12	13	16	17	18	21
1	5	8	10	12	15	16	17	18	19
1	10	12	14	15	16	17	18	19	20
1	2	5	8	12	14	15	16	17	18
1	9	12	16	17	18	19	21	22	23
8	15	17	21	24	25	26	27	29	30
1	8	12	14	15	16	17	18	21	22
8	10	12	14	15	16	17	18	21	22
2	3	6	7	8	10	12	13	15	16
5	12	14	15	16	17	18	21	23	24
1	5	8	12	14	15	16	17	18	21
1	5	8	9	11	12	15	16	17	18
1	5	10	12	15	16	17	18	21	22
7	8	10	12	13	14	15	16	17	18
1	5	8	12	14	15	16	17	18	21
1	5	12	14	15	16	17	18	19	21
8	10	12	14	16	17	18	21	22	23
1	5	8	12	14	15	16	17	18	21
1	5	8	12	14	15	16	17	18	21
1	2	4	7	8	12	13	14	15	16
1	8	10	12	14	15	16	17	18	21
1	8	12	14	15	16	17	18	19	21
8	12	14	15	16	17	18	21	22	24
8	12	15	16	17	18	21	24	27	29
1	10	12	15	16	17	18	20	21	22
5	8	10	12	15	16	17	18	23	24
1	2	10	12	14	15	16	17	18	21
1	5	12	16	17	18	21	22	23	25
2	3	5	7	12	13	14	15	16	17
1	8	10	12	16	17	18	21	22	23
2	7	8	10	12	13	14	15	16	17
1	5	8	10	12	14	15	16	17	18
1	8	10	12	14	15	16	17	18	22
1	8	12	14	15	16	17	18	19	21
8	12	13	14	15	16	17	18	21	22
1	8	12	14	15	16	17	18	20	21
10	12	14	15	16	17	18	21	22	25
1	8	12	16	17	18	21	22	23	24
8	12	14	15	16	17	18	21	24	27
12	14	15	16	17	18	21	22	23	26
9	12	15	16	17	18	21	23	27	29
5	9	12	14	15	16	17	18	21	22
8	15	17	21	24	25	26	27	29	31
1	5	9	11	12	14	15	16	17	18
1	8	9	12	14	15	16	17	18	19
8	10	12	14	15	16	17	18	21	22
1	10	12	14	15	16	17	18	20	21
9	12	13	16	17	18	21	22	23	25
1	8	12	14	15	16	17	18	21	22
2	4	7	8	10	12	13	14	15	16
1	8	10	12	14	15	16	17	18	21
1	8	9	10	12	14	15	16	17	18
5	8	10	12	16	17	18	21	23	24
1	5	8	9	10	12	14	15	16	17
1	2	3	6	7	8	10	12	14	15
1	7	8	9	10	11	12	15	16	17
1	8	10	11	12	15	16	17	18	19
1	10	12	16	17	18	20	21	22	24
2	3	7	8	9	10	11	12	13	14
8	9	10	11	12	14	15	16	17	18
5	8	10	11	12	13	15	16	17	18
2	3	4	7	8	9	10	11	12	13
9	10	11	12	15	16	17	18	21	22
1	2	3	8	9	10	12	13	14	15
2	3	7	9	10	12	15	16	17	21
2	8	9	10	11	12	16	17	18	21
1	5	8	10	12	14	15	16	17	18
1	5	8	9	10	12	15	16	17	18
1	2	5	8	12	14	15	16	17	18
1	8	12	15	16	17	18	20	21	22
2	3	8	9	10	12	15	16	17	18
1	2	3	7	8	10	12	13	14	15
1	8	9	10	12	14	15	16	17	18
1	5	8	9	10	11	12	14	15	16
1	5	7	9	10	11	12	14	16	17
8	11	12	15	16	17	18	21	23	24
1	8	9	11	12	14	15	16	17	18
1	8	9	10	12	14	15	16	17	18
1	9	10	12	14	15	16	17	18	19
5	9	11	12	14	15	16	17	18	21
1	8	12	14	15	16	17	18	19	20
1	2	4	7	8	9	10	11	12	13
8	9	10	12	14	15	16	17	18	21
1	8	10	12	14	15	17	18	19	21
1	3	4	7	8	9	10	11	12	14
3	7	9	10	11	12	14	15	16	17
1	8	9	10	11	12	14	16	17	18
1	2	3	4	10	12	13	14	15	16
2	3	5	9	10	11	12	13	14	15
2	8	9	10	11	12	14	16	17	18
1	8	9	10	12	15	17	18	19	21
1	5	8	9	12	14	15	16	17	18
2	7	8	9	10	11	12	13	16	17
2	7	9	10	11	12	13	14	15	16
1	5	6	12	16	17	18	21	22	23
1	5	9	10	11	12	16	17	18	21
5	10	11	12	14	15	16	17	18	21
8	9	10	11	12	14	16	17	18	21
1	8	9	10	12	14	15	16	17	18
2	4	9	10	11	12	13	16	17	18
5	8	12	14	15	16	17	18	21	23
2	3	7	8	9	10	11	12	13	15
1	5	8	12	14	15	16	17	18	20
2	3	6	7	9	10	12	13	15	16
3	7	9	10	11	12	14	15	16	17
2	4	7	9	10	11	12	13	14	15
7	9	10	11	12	14	15	16	17	18
2	4	7	8	9	10	11	12	13	16
1	2	8	10	12	13	14	15	16	17
2	4	7	8	9	10	11	12	13	14
8	10	12	16	17	18	21	24	25	27
1	8	9	12	16	17	18	21	24	27
8	9	12	14	15	16	17	18	21	24
1	4	5	8	12	14	15	16	17	18
1	5	12	15	16	17	18	21	22	23
1	12	14	15	16	17	18	21	22	24
5	8	9	12	14	15	16	17	18	21
2	7	9	10	11	12	13	16	17	18
8	9	12	14	15	16	17	18	21	22
7	8	10	12	16	17	18	21	22	24
8	10	12	14	15	16	17	18	22	25
5	8	12	14	15	16	17	18	21	24
1	8	10	12	14	15	16	17	18	21
7	10	12	16	17	18	21	23	24	25
1	8	12	14	15	16	17	18	19	20
12	14	15	16	17	18	21	22	24	25
1	5	8	12	16	17	18	21	22	24
8	10	12	14	15	16	17	18	21	22
2	9	12	14	15	16	17	18	21	22
1	8	9	12	14	15	16	17	18	21
1	8	12	14	15	16	17	18	21	23
1	8	12	14	15	16	17	18	19	21
10	12	13	14	15	16	17	18	22	24
1	8	10	12	14	15	16	17	18	21
1	8	10	12	14	15	16	17	18	21
1	2	4	8	10	12	13	14	15	16
1	5	8	9	12	15	17	18	21	22
5	8	12	14	15	16	17	18	21	22
5	8	9	12	16	17	18	21	22	23
5	8	12	14	15	16	17	18	21	22
1	5	8	12	16	17	18	21	22	24
5	8	10	12	14	15	16	17	18	21
8	12	15	16	17	18	21	23	24	26
12	14	15	16	17	18	21	25	27	29
1	12	14	15	16	17	18	19	21	22
1	8	10	12	16	17	18	21	22	23
1	5	12	14	15	16	17	18	20	21
1	8	10	12	16	17	18	19	21	22
1	5	8	12	14	15	16	17	18	21
1	5	8	12	14	15	16	17	18	21
5	8	12	14	15	16	17	18	21	24
1	2	5	9	12	14	15	16	17	18
4	7	8	10	12	16	17	18	21	24
2	5	7	8	10	12	13	16	17	18
12	14	15	16	17	18	22	23	25	26
8	10	12	14	15	16	17	18	21	22
8	9	10	11	12	16	17	18	21	22
1	8	10	12	14	15	16	17	18	20
8	10	12	14	15	16	17	18	21	23
10	12	13	14	15	16	17	18	21	25
1	7	8	10	12	13	14	15	16	17
1	10	12	14	15	16	17	18	21	22
10	12	14	15	16	17	18	21	22	25
1	5	8	10	12	15	16	17	18	19
4	8	12	16	17	18	21	23	24	25
2	4	7	8	9	10	11	12	13	15
1	5	10	12	14	15	16	17	18	21
5	8	9	10	12	15	16	17	18	21
1	5	10	12	14	15	16	17	18	20
2	7	8	10	12	13	16	17	18	23
1	8	9	12	14	15	16	17	18	21
2	4	7	8	10	12	13	16	17	18
1	8	12	14	15	16	17	18	21	22
8	10	12	13	16	17	18	24	25	28
1	2	4	8	10	12	13	15	17	18
7	8	10	12	14	15	16	17	18	21
5	7	8	10	12	16	17	18	21	23
1	8	10	12	14	15	16	17	18	21
1	8	10	12	16	17	18	23	24	25
8	9	11	12	16	17	18	20	21	22
1	5	8	12	15	16	17	18	19	20
1	8	12	14	15	16	17	18	19	24
1	5	8	12	14	15	16	17	18	21
1	8	12	15	16	17	18	21	24	27
1	5	8	10	12	15	16	17	18	19
1	5	8	12	14	15	16	17	18	21
8	12	14	15	16	17	18	21	23	24
8	10	12	16	17	18	21	23	24	27
1	5	8	9	12	14	15	16	17	18
1	6	7	8	12	13	14	16	17	18
1	12	14	15	16	17	18	19	21	22
1	2	7	8	10	12	15	16	17	18
5	8	9	10	12	14	15	16	17	18
2	4	8	9	10	12	13	16	17	18
1	8	9	12	14	15	16	17	18	21
2	4	7	8	10	12	13	14	15	16
5	8	12	14	15	16	17	18	21	22
1	8	12	14	15	16	17	18	21	22
1	5	8	9	12	16	17	18	21	24
1	2	8	12	14	15	16	17	18	21
7	8	9	10	12	14	17	18	21	23
8	10	12	15	16	17	18	21	22	23
1	12	14	15	16	17	18	20	21	22
5	8	9	12	16	17	18	21	22	23
2	7	8	10	12	13	16	17	18	21
1	2	8	12	15	16	17	18	21	22
1	2	7	8	10	12	13	14	16	17
1	10	12	14	15	16	17	18	21	22
8	10	12	13	16	17	18	21	22	23
1	8	10	12	14	15	16	17	18	21
1	5	8	12	14	15	16	17	18	21
8	12	16	17	18	21	22	24	25	26
10	12	14	15	16	17	18	21	23	25
8	9	10	12	14	15	16	17	18	20
2	8	10	12	13	16	17	18	21	23
1	2	7	8	9	10	12	13	15	17
1	8	12	15	16	17	18	19	21	23
1	5	8	12	14	15	16	17	18	19
8	12	15	16	17	18	21	23	24	25
8	10	12	15	16	17	18	21	23	24
8	12	14	15	16	17	18	21	22	23
1	8	12	14	16	17	18	21	22	24
1	7	8	10	12	14	15	16	17	18
1	7	10	12	17	18	21	22	23	25
1	4	7	8	10	12	15	16	17	18
1	5	8	12	14	15	16	17	18	21
1	5	8	12	14	15	16	17	18	19
1	5	8	12	16	17	18	21	22	24
1	10	12	15	16	17	18	21	22	24
1	8	10	12	15	16	17	18	21	24
1	7	8	10	12	16	17	18	21	24
2	7	8	10	12	13	14	15	16	17
8	12	15	16	17	18	21	22	24	25
2	4	7	8	10	12	13	16	17	18
2	4	5	7	8	10	12	13	16	17
1	5	12	15	16	17	18	20	21	22
5	8	10	12	15	16	17	18	21	23
1	5	8	12	16	17	18	21	24	25
1	8	10	12	15	16	17	18	21	22
8	12	16	17	18	21	22	24	26	27
1	5	10	12	14	15	16	17	18	21
1	2	5	8	12	14	15	16	17	18
4	8	10	12	15	16	17	18	21	23
5	8	10	12	14	15	16	17	18	21
1	8	12	15	16	17	18	21	22	24
1	5	10	12	14	15	16	17	18	21
1	8	10	12	13	14	15	16	17	18
5	10	12	14	15	16	17	18	21	22
2	4	5	7	8	15	16	17	18	21
5	8	12	14	15	16	17	18	21	22
8	12	14	15	16	17	18	21	22	23
5	8	12	14	15	16	17	18	21	22
1	5	8	12	14	15	16	17	18	21
8	12	15	16	17	18	21	23	24	26
8	10	12	13	14	15	16	17	18	21
2	4	7	10	12	13	16	17	18	21
2	4	7	10	12	13	15	17	18	21
1	5	8	10	12	14	15	16	17	18
1	8	10	12	16	17	18	21	23	24
1	2	8	12	14	15	16	17	18	19
2	10	12	13	16	17	18	21	23	24
2	5	10	12	14	15	16	17	18	21
2	12	15	16	17	18	21	23	24	26
1	2	7	12	13	14	15	16	17	18
1	2	4	7	10	12	13	15	17	18
1	5	10	12	16	17	18	21	22	23
1	8	12	14	15	16	17	18	21	22
1	8	9	10	12	16	17	18	19	21
1	5	8	10	12	15	16	17	18	20
5	8	12	15	16	17	18	21	23	24
5	8	12	16	17	18	21	24	26	27
1	2	7	10	12	13	16	17	18	21
8	10	12	13	14	15	16	17	18	21
2	7	8	10	12	13	14	16	17	18
2	7	8	10	12	13	16	17	18	21
1	8	12	15	16	17	18	21	22	24
1	4	7	8	10	12	14	15	16	17
5	10	12	14	15	16	17	18	21	23
1	2	4	6	7	8	9	10	11	12
1	2	8	10	12	15	16	17	18	20
2	7	8	10	12	13	16	17	18	21
7	8	10	12	15	16	17	18	23	24
7	10	12	15	17	18	21	23	24	27
2	3	7	10	12	13	14	15	16	17
12	14	15	16	17	18	21	22	23	25
1	5	12	14	15	16	17	18	19	21
1	8	12	14	15	16	17	18	21	22
5	8	12	16	17	18	21	22	24	25
9	12	14	15	16	17	18	21	22	23
1	10	12	14	15	16	17	18	21	22
8	10	12	14	15	16	17	18	20	21
1	5	8	9	12	15	16	17	18	20
5	12	13	16	17	18	22	23	25	28
1	8	9	12	14	16	17	18	21	23
1	5	8	9	12	16	17	18	21	22
7	10	12	16	17	18	21	23	24	26
2	4	7	8	10	12	13	14	15	16
8	9	12	14	15	16	17	18	21	23
9	12	16	17	18	21	22	23	25	26
1	8	10	12	13	14	15	16	17	18
1	5	9	11	12	16	17	18	21	22
1	5	12	14	15	16	17	18	21	22
1	5	8	12	14	15	16	17	18	20
1	5	12	14	15	16	17	18	19	21
5	10	12	14	15	16	17	18	21	22
5	8	12	14	15	16	17	18	21	22
1	8	10	12	14	15	16	17	18	21
1	8	10	12	14	15	16	17	18	21
1	5	8	12	15	16	17	18	19	21
1	5	8	10	12	14	15	16	17	18
2	7	8	12	13	14	15	16	17	18
8	12	16	17	18	21	23	24	25	26
1	5	8	10	12	15	16	17	18	21
1	8	12	14	15	16	17	18	20	22
1	8	9	12	14	15	16	17	18	21
1	5	8	10	12	15	16	17	18	21
1	8	12	14	15	16	17	18	21	23
2	8	10	12	13	16	17	18	21	23
8	9	10	12	15	16	17	18	21	22
1	10	12	14	15	16	17	18	21	22
4	8	12	16	17	18	21	24	26	27
1	8	12	14	15	16	17	18	19	21
8	9	12	15	16	17	18	21	22	23
1	8	12	14	15	16	17	18	19	21
1	5	8	10	12	16	17	18	20	21
2	7	10	12	13	14	15	16	17	18
1	5	8	10	12	15	16	17	18	21
8	12	14	15	16	17	18	21	24	26
2	7	8	10	12	13	16	17	18	21
8	9	12	14	15	16	17	18	21	23
2	4	7	8	9	10	12	13	15	17
1	8	9	10	12	15	16	17	18	19
1	9	12	14	15	16	17	18	21	22
7	9	10	12	13	14	15	16	17	18
1	8	12	14	15	16	17	18	19	21
1	8	12	15	16	17	18	19	20	21
1	2	8	12	14	15	16	17	18	19
5	9	12	14	16	17	18	21	22	23
2	7	8	10	12	13	16	17	18	21
1	8	9	12	14	15	16	17	18	21
1	2	7	8	10	12	13	16	17	18
1	10	12	14	15	16	17	18	21	22
1	5	12	14	15	16	17	18	21	22
1	5	10	12	14	15	16	17	18	21
1	8	10	12	15	16	17	18	21	22
1	5	8	10	12	14	15	16	17	18
1	8	12	14	15	16	17	18	20	21
1	2	8	10	13	14	15	16	17	21
1	7	8	12	15	16	17	18	19	21
8	12	14	16	17	18	21	24	26	27
1	5	6	8	9	12	14	15	16	17
5	6	8	9	11	12	15	16	17	18
1	8	10	12	16	17	18	21	22	23
1	7	12	14	15	16	17	18	21	22
2	7	8	10	12	13	14	15	16	17
1	2	8	10	12	14	15	16	17	18
1	2	8	10	12	15	16	17	18	21
1	8	12	14	15	16	17	18	20	21
2	7	10	12	13	14	15	16	17	18
6	9	12	15	16	17	18	21	22	23
1	5	12	15	16	17	18	21	22	23
1	8	10	12	14	15	16	17	18	19
1	5	8	9	12	14	16	17	18	21
2	4	8	10	12	13	16	17	18	23
1	2	4	7	8	10	12	13	17	18
1	5	12	16	17	18	21	22	23	24
1	2	5	8	12	14	15	16	17	18
5	8	12	14	15	16	17	18	21	22
4	7	8	9	10	12	13	16	17	18
1	8	12	15	16	17	18	21	22	23
1	5	12	15	16	17	18	21	22	23
1	8	9	11	12	14	15	16	17	18
1	5	8	12	14	15	16	17	18	21
1	2	7	10	12	13	14	15	16	17
1	5	12	15	16	17	18	22	24	25
2	4	7	8	10	12	13	16	17	18
1	2	5	12	15	16	17	18	21	22
2	7	8	10	12	13	16	17	18	21
8	10	12	15	16	17	18	21	22	23
8	10	12	15	16	17	18	20	22	23
10	12	14	16	17	18	21	23	26	27
1	5	8	10	12	14	15	16	17	18
1	8	12	14	15	16	17	18	21	23
8	10	12	13	14	15	16	17	18	23
1	5	8	10	12	15	16	17	18	19
1	8	12	14	15	16	17	18	21	24
8	12	16	17	18	21	22	24	25	26
1	5	8	10	12	16	17	18	21	22
1	8	10	12	14	15	16	17	18	23
5	8	10	12	15	16	17	18	21	24
1	8	10	12	14	15	16	17	18	20
8	12	14	15	16	17	18	21	23	24
1	8	12	16	17	18	21	24	25	26
5	8	12	14	15	16	17	18	21	22
2	3	9	10	11	12	16	17	18	21
2	3	8	9	10	11	12	13	14	15
1	2	7	8	9	10	11	12	16	17
1	2	4	9	10	11	12	13	14	15
2	4	7	9	10	11	12	13	16	17
2	3	4	7	8	9	10	11	12	16
1	2	7	8	9	10	11	12	13	14
8	10	12	14	15	16	17	18	20	21
1	8	10	12	14	15	16	17	18	19
9	10	11	12	13	16	17	18	21	22
1	8	9	10	11	12	15	16	17	18
1	6	8	9	11	12	16	17	18	19
1	2	3	7	8	9	10	11	12	13
12	14	15	16	17	18	21	23	24	25
6	9	10	12	16	17	18	21	23	25
7	8	12	13	16	17	18	23	24	25
1	5	8	12	14	15	16	17	18	21
1	5	8	10	12	14	15	16	17	18
1	8	10	12	15	16	17	18	19	21
1	8	12	14	15	16	17	18	20	21
1	5	8	9	12	14	15	16	17	18
9	12	15	16	17	18	21	24	25	26
1	2	7	8	9	10	12	13	16	17
1	5	8	12	14	15	16	17	18	21
1	8	10	12	14	15	16	17	18	21
5	12	14	15	16	17	18	21	22	23
8	9	10	12	14	15	16	17	18	21
9	10	11	12	14	15	16	17	18	21
1	5	8	12	16	17	18	22	24	25
1	2	3	4	6	7	8	10	12	13
1	5	8	12	15	16	17	18	19	20
8	12	16	17	18	21	23	24	25	27
1	5	8	12	14	15	16	17	18	21
8	10	12	14	15	16	17	18	21	22
8	10	12	14	16	17	18	21	22	23
1	7	8	10	12	16	17	18	21	23
1	2	8	10	12	13	16	17	18	21
1	8	10	12	16	17	18	19	21	23
8	10	12	14	15	16	17	18	21	22
5	8	12	14	15	16	17	18	21	22
1	8	9	12	14	16	17	18	19	21
1	8	12	14	15	16	17	18	19	20
1	5	6	8	12	14	15	16	17	18
7	8	10	12	14	15	16	17	18	21
5	8	10	12	14	15	16	17	18	21
4	7	8	10	12	13	16	17	18	22
5	8	12	16	17	18	21	23	24	25
1	8	9	12	15	16	17	18	21	23
1	5	8	12	14	15	16	17	18	19
1	5	8	9	12	14	15	16	17	18
2	7	8	9	12	14	15	17	18	21
1	10	12	14	15	16	17	18	19	21
1	7	8	10	12	13	14	15	16	17
1	7	8	10	12	14	16	17	18	21
1	5	8	10	12	14	15	16	17	18
2	5	8	10	12	15	16	17	18	21
2	4	5	7	8	10	12	13	14	16
1	5	12	14	15	16	17	18	21	22
1	8	10	12	14	16	17	18	21	22
9	12	14	15	16	17	18	21	22	23
1	10	12	14	15	16	17	18	19	21
9	12	16	17	18	21	23	24	25	26
1	5	12	14	15	16	17	18	21	22
1	7	10	12	15	16	17	18	19	20
1	5	8	12	14	15	16	17	18	21
1	5	8	12	16	17	18	21	22	24
1	7	10	12	14	15	16	17	18	21
1	8	10	12	14	15	16	17	18	21
1	10	12	14	15	16	17	18	23	25
9	12	15	16	17	18	21	26	27	29
1	10	12	14	15	16	17	18	19	21
8	12	14	15	16	17	18	21	23	24
1	5	7	8	10	12	15	16	17	18
10	12	14	15	16	17	18	22	25	27
1	5	8	10	12	14	15	16	17	18
1	5	8	10	12	15	16	17	18	21
8	9	10	12	16	17	18	21	23	24
1	8	12	16	17	18	21	22	24	25
1	5	8	10	12	16	17	18	21	23
1	12	14	16	17	18	21	23	24	27
1	5	8	12	16	17	18	21	22	23
1	5	8	10	12	14	15	16	17	18
1	8	10	12	14	15	16	17	18	21
2	4	8	10	12	13	15	16	17	18
1	5	8	10	12	16	17	18	19	21
1	8	10	12	14	15	16	17	18	20
8	12	15	16	17	18	21	23	24	26
5	8	9	12	14	15	16	17	18	21
1	5	8	10	12	14	15	16	17	18
8	10	12	16	17	18	21	23	24	26
8	9	10	12	14	15	16	17	18	24
1	5	12	14	15	16	17	18	21	22
1	12	14	15	16	17	18	19	21	22
2	12	14	15	16	17	18	21	22	24
2	4	5	7	12	13	16	17	18	23
5	8	10	12	14	15	16	17	18	21
1	8	12	14	15	16	17	18	19	20
1	8	12	15	16	17	18	21	23	24
5	7	12	13	14	15	16	17	18	21
1	10	12	15	16	17	18	19	21	22
1	5	10	12	14	15	16	17	18	21
5	10	12	16	17	18	21	22	23	24
1	8	12	16	17	18	21	22	23	24
1	5	8	9	12	14	15	16	17	18
1	8	12	14	15	16	17	18	21	22
8	10	12	14	15	16	17	18	22	24
5	8	12	14	15	16	17	18	21	22
1	5	8	12	14	15	16	17	18	20
5	10	12	15	16	17	18	21	22	23
1	8	10	12	15	16	17	18	19	21
10	12	13	14	15	16	17	18	23	24
1	5	8	10	12	15	16	17	18	21
2	5	7	8	12	13	14	15	16	17
1	8	10	11	12	14	15	16	17	18
1	10	12	14	15	16	17	18	21	22
5	12	15	16	17	18	21	22	23	24
1	5	8	12	16	17	18	21	22	23
8	12	15	16	17	18	21	23	24	26
8	10	12	13	14	15	16	17	18	20
1	8	12	14	15	16	17	18	20	21
2	4	7	10	12	14	15	16	17	18
1	8	10	12	14	15	16	17	18	19
1	4	9	12	15	16	17	18	21	22
1	8	12	16	17	18	19	21	23	24
1	5	8	10	12	15	16	17	18	19
1	8	9	10	11	12	15	16	17	18
1	5	8	10	12	14	15	16	17	18
8	9	11	12	15	16	17	18	21	23
5	8	12	15	16	17	18	21	22	23
1	5	9	11	12	14	15	16	17	18
5	12	14	15	16	17	18	20	21	22
9	10	12	13	14	15	16	17	18	21
1	9	12	15	16	17	18	19	21	22
8	12	14	15	16	17	18	21	22	23
8	9	12	15	16	17	18	21	23	24
1	5	8	12	14	15	16	17	18	19
2	8	10	12	13	14	15	16	17	18
2	7	8	10	12	13	15	16	17	18
1	8	9	12	14	15	16	17	18	21
1	8	9	11	12	14	15	16	17	18
1	5	9	11	12	15	16	17	18	21
1	12	14	15	16	17	18	19	20	21
1	5	8	12	16	17	18	19	21	23
2	7	8	9	10	11	12	13	16	17
2	7	10	12	13	16	17	18	21	22
8	12	16	17	18	21	22	23	24	27
1	8	12	14	15	16	17	18	21	22
1	2	4	8	12	15	16	17	18	21
1	5	8	10	12	16	17	18	19	21
1	8	12	16	17	18	21	24	26	27
1	8	10	12	16	17	18	21	22	24
1	5	8	12	14	15	16	17	18	21
1	2	8	10	12	13	14	15	16	17
1	5	10	12	14	15	16	17	18	19
5	8	10	12	15	16	17	18	21	24
1	5	8	10	12	14	15	16	17	18
7	8	9	10	12	15	16	17	18	21
1	5	8	12	14	15	16	17	18	21
5	8	12	16	17	18	21	22	24	26
1	8	10	12	14	15	16	17	18	21
5	8	9	10	12	14	15	16	17	18
1	8	12	16	17	18	19	21	23	24
1	12	15	16	17	18	21	23	24	27
1	8	12	14	15	16	17	18	20	21
5	8	12	15	16	17	18	21	23	24
1	8	12	13	14	15	16	17	18	22
1	8	10	12	13	15	17	18	19	24
1	8	12	16	17	18	21	22	23	24
1	5	12	14	15	16	17	18	21	22
1	5	8	12	14	15	16	17	18	19
2	7	8	10	12	13	15	16	17	18
5	8	12	14	15	16	17	18	21	24
1	7	10	12	15	16	17	18	21	22
12	16	17	18	21	24	27	28	29	30
1	5	12	16	17	18	20	21	22	23
1	4	8	9	10	12	14	15	16	17
1	4	7	8	10	12	14	16	17	18
5	8	12	16	17	18	21	23	24	27
2	4	7	10	12	13	15	17	18	21
1	5	8	12	14	15	16	17	18	21
2	4	7	8	10	12	13	14	16	17
2	7	8	10	12	13	16	17	18	21
8	10	12	14	15	16	17	18	21	22
1	10	12	14	15	16	17	18	21	22
5	8	10	12	16	17	18	21	23	24
1	8	10	12	14	15	16	17	18	20
2	12	15	16	17	18	21	22	23	24
1	5	8	10	12	14	16	17	18	19
1	8	12	16	17	18	21	22	23	24
1	8	12	15	16	17	18	21	23	24
1	8	10	12	14	15	16	17	18	21
12	16	17	18	21	22	23	25	27	28
8	10	13	15	17	21	24	25	27	29
1	5	7	8	10	12	14	15	16	17
1	2	5	8	10	12	15	16	17	18
1	2	8	9	12	16	17	18	21	23
1	8	12	16	17	18	20	21	22	23
1	8	10	12	16	17	18	21	22	23
8	12	16	17	18	21	23	24	25	26
1	8	12	16	17	18	21	22	23	24
12	14	15	16	17	18	22	25	28	33
2	4	7	8	10	12	13	14	15	16
1	5	8	12	14	15	16	17	18	21
1	5	8	12	14	15	16	17	18	21
1	5	8	10	12	14	16	17	18	21
10	12	16	17	18	21	25	26	27	29
1	10	12	14	15	16	17	18	21	25
1	8	12	14	15	16	17	18	20	21
1	5	8	10	12	16	17	18	19	21
2	7	10	12	13	17	18	23	24	27
1	4	8	9	10	11	12	13	16	17
5	8	12	16	17	18	21	22	24	25
1	2	5	8	10	12	13	14	15	16
5	8	12	16	17	18	21	22	23	24
2	4	7	10	12	13	16	17	18	21
8	12	14	15	16	17	18	21	23	24
5	8	10	12	14	16	17	18	21	23
1	5	8	12	16	17	18	21	24	25
1	12	14	15	16	17	18	20	21	22
1	5	8	12	15	16	17	18	21	22
8	10	12	16	17	18	21	23	24	26
1	7	8	10	17	18	21	22	23	24
8	10	12	14	16	17	18	21	22	23
2	8	12	14	15	16	17	18	21	22
5	8	10	12	15	17	18	22	23	24
1	8	10	12	15	17	18	19	23	24
1	7	8	9	10	11	12	15	16	17
1	12	14	15	16	17	18	21	22	23
1	5	12	14	15	16	17	18	21	22
1	12	15	16	17	18	20	21	22	24
1	8	12	14	15	16	17	18	20	21
5	10	12	14	15	16	17	18	21	25
1	5	8	12	14	15	16	17	18	21
1	10	12	14	15	16	17	18	22	23
1	8	10	12	14	15	16	17	18	21
1	8	12	14	15	16	17	18	22	23
1	8	10	12	15	16	17	18	21	22
1	8	10	12	15	16	17	18	19	21
2	4	7	8	10	12	13	16	17	18
1	8	12	14	15	16	17	18	21	22
1	12	14	15	16	17	18	21	22	24
1	8	12	14	15	16	17	18	20	21
1	2	5	8	12	14	15	16	17	18
5	10	12	13	14	15	16	17	18	21
1	8	12	15	16	17	18	19	21	23
1	10	12	14	15	16	17	18	19	21
8	12	16	17	18	21	23	24	25	27
1	8	12	14	15	16	17	18	21	22
8	10	12	15	16	17	18	21	22	23
2	4	7	8	10	12	13	16	17	18
12	15	16	17	18	21	22	23	24	27
1	5	12	14	16	17	18	21	22	25
1	8	12	15	16	17	18	20	21	22
1	5	8	9	12	16	17	18	21	22
2	7	8	10	12	13	16	17	18	21
12	14	15	16	17	18	21	25	27	28
12	14	15	16	17	18	21	23	24	25
2	7	9	10	12	13	14	15	16	17
8	10	12	16	17	18	21	22	23	24
8	12	14	15	16	17	18	22	23	24
5	8	12	15	16	17	18	21	22	24
1	8	12	16	17	18	21	23	24	25
1	8	12	14	16	17	18	19	21	24
1	12	14	15	16	17	18	19	20	21
1	5	8	9	11	12	15	16	17	18
1	10	12	16	17	18	19	21	23	26
1	8	12	14	15	16	17	18	21	22
1	7	9	12	14	15	16	17	18	21
1	8	12	15	16	17	18	21	22	23
1	5	8	12	16	17	18	21	22	23
5	9	12	14	16	17	18	21	23	27
5	10	12	14	15	16	17	18	21	25
8	10	12	14	17	18	21	23	24	27
2	7	8	10	12	13	14	15	16	17
1	5	12	14	15	16	17	18	20	21
1	8	10	12	14	15	16	17	18	22
5	8	12	16	17	18	21	24	27	28
1	9	10	12	15	16	17	18	21	22
8	9	12	14	15	16	17	18	21	22
1	5	8	9	10	12	15	16	17	18
1	4	7	8	9	11	12	15	16	17
8	12	14	15	16	17	18	21	22	23
2	4	7	10	12	13	16	17	18	21
5	7	8	12	13	14	15	16	17	18
1	8	9	10	12	15	17	18	21	22
1	9	10	12	14	15	16	17	18	20
1	5	8	12	14	15	16	17	18	21
1	8	12	16	17	18	21	22	24	25
1	5	9	10	12	15	16	17	18	21
1	2	8	9	12	15	16	17	18	19
2	4	8	12	13	14	15	16	17	18
1	5	8	12	14	15	16	17	18	19
2	7	10	12	13	14	15	16	17	18
5	8	12	15	16	17	18	21	23	24
12	14	15	16	17	18	21	22	23	24
8	10	12	16	17	18	23	24	25	26
1	5	8	12	16	17	18	20	22	24
2	8	12	14	15	16	17	18	21	22
12	14	15	16	17	18	21	22	23	27
5	12	14	15	16	17	18	21	22	23
5	8	12	16	17	18	21	22	23	24
1	8	10	12	16	17	18	21	23	24
1	5	8	10	12	14	15	16	17	18
8	10	12	15	16	17	18	21	22	24
1	8	10	12	14	15	16	17	18	21
10	12	16	17	18	21	22	27	28	29
1	5	10	12	16	17	18	21	22	23
1	8	10	12	16	17	18	20	21	24
1	5	10	12	15	16	17	18	19	21
1	2	5	10	12	14	15	16	17	18
7	8	10	12	13	15	16	17	18	22
1	8	10	12	14	15	16	17	18	21
5	8	10	12	14	15	16	17	18	21
1	2	5	8	10	12	15	16	17	18
1	2	7	10	12	13	14	15	16	17
1	2	4	5	7	10	12	13	14	15
2	4	7	8	10	12	13	14	17	18
8	12	15	16	17	18	21	24	26	27
1	5	8	12	14	15	16	17	18	20
1	8	12	15	16	17	18	21	22	23
5	7	8	12	13	16	17	18	21	23
1	8	10	12	14	15	16	17	18	19
8	12	14	15	16	17	18	21	24	25
2	7	10	12	13	15	16	17	18	21
10	12	15	16	17	18	21	23	24	26
1	8	12	16	17	18	21	22	23	24
2	7	8	10	12	13	14	15	16	17
1	8	10	12	13	15	16	17	18	22
1	8	10	12	16	17	18	21	22	23
1	3	7	9	10	12	13	14	15	16
1	5	10	12	14	15	16	17	18	21
1	5	7	10	12	16	17	18	21	22
1	12	15	16	17	18	21	22	23	24
2	4	7	8	10	12	13	14	16	17
8	12	15	16	17	18	21	22	24	26
8	12	14	15	16	17	18	21	22	23
1	12	15	16	17	18	21	23	26	27
5	8	10	12	14	15	16	17	18	21
2	4	7	9	10	11	12	13	14	15
2	7	8	9	10	12	13	15	16	17
1	5	12	14	15	16	17	18	19	20
1	5	9	12	15	16	17	18	20	21
4	5	7	8	10	12	13	14	15	16
1	7	9	10	11	12	16	17	18	21
2	4	6	10	11	12	13	14	15	16
4	7	9	10	11	12	13	14	15	16
2	7	9	10	11	12	13	14	15	16
1	2	3	7	8	9	10	11	12	15
8	9	10	11	12	15	16	17	18	23
2	3	4	7	8	9	10	11	12	13
4	7	9	10	11	12	15	16	17	18
2	7	8	10	12	13	14	16	17	18
1	8	12	16	17	18	20	21	22	23
1	2	4	7	8	9	10	12	13	14
1	3	6	7	8	9	10	12	13	14
8	9	10	11	12	14	15	17	18	21
1	3	5	8	9	10	11	12	15	16
1	2	3	7	9	10	11	12	13	14
2	8	9	10	11	12	13	14	15	16
4	7	8	10	12	13	14	15	16	17
1	2	3	8	9	10	11	12	15	16
2	7	8	9	10	11	12	13	14	15
1	2	4	8	9	10	11	12	15	16
1	9	10	12	14	15	16	17	18	19
2	7	9	10	11	12	13	14	15	16
1	8	9	10	11	12	14	15	16	17
8	9	10	11	12	14	15	16	17	18
5	8	9	10	11	12	15	17	18	23
1	5	9	10	11	12	15	16	17	18
1	5	7	8	9	10	12	15	16	17
1	5	8	9	10	12	15	16	17	18
7	8	9	12	14	15	16	17	18	21
12	15	16	17	18	21	24	26	27	28
2	12	15	16	17	18	21	22	26	27
1	9	10	12	16	17	18	20	21	22
1	5	8	10	12	14	15	16	17	18
1	8	9	12	14	15	16	17	18	22
1	12	14	15	16	17	18	21	22	23
1	2	5	7	8	10	12	13	15	17
1	9	12	14	15	16	17	18	21	22
1	12	14	15	16	17	18	21	22	25
2	7	10	12	13	14	15	16	17	18
1	8	9	12	14	15	16	17	18	21
1	5	8	9	12	14	15	16	17	18
1	5	8	12	16	17	18	19	21	22
1	8	9	12	15	16	17	18	19	20
1	5	8	12	14	15	16	17	18	21
1	8	10	12	16	17	18	21	23	24
2	8	10	12	14	15	16	17	18	21
1	5	8	10	12	14	15	16	17	18
2	7	8	10	12	13	15	17	18	21
1	5	12	15	16	17	18	21	22	23
5	8	10	12	14	15	16	17	18	22
1	8	10	12	14	15	16	17	18	19
2	8	10	12	14	16	17	18	21	23
8	10	12	14	15	16	17	18	21	22
1	5	8	9	12	15	16	17	18	20
2	8	10	12	14	16	17	18	21	24
12	14	15	16	17	18	21	22	24	25
2	5	8	10	12	16	17	18	21	23
1	8	9	10	13	14	15	16	17	18
1	2	6	7	8	9	11	12	13	16
2	4	8	12	13	15	16	17	18	21
1	8	10	12	14	15	16	17	18	21
7	8	10	12	14	15	16	17	18	21
8	10	12	14	15	16	17	18	21	23
2	7	8	10	12	13	14	15	16	17
1	10	12	14	15	16	17	18	20	21
1	8	10	12	14	15	16	17	18	21
1	5	8	12	14	15	16	17	18	21
2	7	8	9	10	11	12	13	14	15
5	8	12	14	15	16	17	18	21	24
1	8	10	12	16	17	18	23	24	25
1	5	9	10	12	15	16	17	18	21
1	5	8	10	12	14	15	16	17	18
1	12	15	16	17	18	21	22	23	26
1	5	8	9	12	15	16	17	18	19
1	5	8	9	10	12	16	17	18	21
1	5	8	10	12	16	17	18	20	21
2	8	10	12	13	14	15	16	17	18
1	8	12	14	15	16	17	18	21	22
5	10	12	15	16	17	18	21	22	23
8	10	12	13	16	17	18	21	24	25
1	2	8	12	13	14	15	16	17	18
1	5	8	10	12	16	17	18	21	23
1	5	8	9	11	12	14	15	16	17
1	5	8	12	14	15	16	17	18	21
1	10	12	14	15	16	17	18	19	21
2	7	8	10	12	13	15	16	17	18
1	5	8	12	14	15	16	17	18	20
1	2	8	10	12	14	16	17	18	21
12	14	15	16	17	18	22	25	28	31
1	8	10	12	14	15	16	17	18	21
8	10	12	16	17	18	21	24	25	27
6	8	12	14	15	16	17	18	21	24
2	4	7	10	12	13	16	17	18	21
1	5	8	12	14	15	16	17	18	21
1	8	10	12	15	16	17	18	21	22
1	5	8	12	14	15	16	17	18	21
1	8	12	14	15	16	17	18	21	22
1	5	8	9	12	15	16	17	18	19
1	8	12	14	15	16	17	18	19	21
1	8	12	14	15	16	17	18	21	22
1	12	14	16	17	18	21	22	24	25
1	5	12	15	16	17	18	21	22	24
1	12	15	16	17	18	21	22	23	24
1	10	12	14	15	16	17	18	19	21
5	12	14	15	16	17	18	21	22	24
1	8	12	14	15	16	17	18	21	22
5	8	9	12	15	16	17	18	21	22
7	10	12	17	18	21	22	23	26	27
6	12	16	17	18	20	21	22	23	25
1	5	8	10	12	16	17	18	20	21
7	8	10	12	14	16	17	18	21	24
1	5	8	12	16	17	18	21	22	24
1	8	9	11	12	14	16	17	18	19
1	8	10	12	14	15	16	17	18	21
1	8	12	14	15	17	18	21	22	23
1	5	8	12	15	16	17	19	21	22
1	12	14	15	16	17	18	21	22	25
1	8	9	12	14	15	16	17	18	21
2	7	10	12	13	16	17	18	21	22
1	5	8	9	12	14	15	16	17	18
1	8	12	14	15	16	17	18	20	21
1	8	12	14	15	16	17	18	19	21
1	8	10	12	14	15	16	17	18	21
2	4	7	8	10	12	13	14	15	16
1	12	14	15	16	17	18	19	21	24
1	8	10	12	14	15	16	17	18	19
1	6	8	10	12	14	15	16	17	18
1	5	8	10	12	14	15	16	17	18
1	8	10	12	14	15	16	17	18	19
1	5	8	12	14	15	16	17	18	21
2	6	7	8	9	10	12	13	16	17
1	8	12	15	16	17	18	20	21	22
1	5	12	14	15	16	17	18	22	25
1	6	8	10	12	14	15	16	17	18
1	8	10	12	14	15	16	17	18	21
1	10	12	14	15	16	17	18	21	22
1	5	8	12	14	15	16	17	18	21
1	5	8	12	16	17	18	19	21	22
8	9	12	16	17	18	21	22	23	24
1	8	9	10	11	12	15	16	17	18
1	2	7	8	10	12	14	16	17	18
1	8	9	12	16	17	18	21	22	23
1	8	9	10	12	14	15	16	17	18
8	9	12	14	15	16	17	18	21	24
8	9	12	16	17	18	21	24	26	27
1	8	9	12	14	15	17	18	21	23
1	8	10	12	16	17	18	21	22	23
1	8	12	14	15	16	17	18	21	22
1	8	12	16	17	18	21	22	23	24
8	10	12	16	17	18	21	22	24	25
4	8	10	12	13	16	17	18	21	22
1	8	10	12	16	17	18	19	21	24
1	5	8	10	12	14	15	16	17	18
1	5	12	15	16	17	18	20	21	22
8	10	12	14	15	16	17	18	21	24
9	12	15	16	17	18	21	23	25	26
1	2	4	7	8	10	12	13	15	16
1	2	7	8	9	10	11	12	13	14
7	12	13	14	15	16	17	18	22	25
2	4	7	8	10	12	13	16	17	18
1	5	8	12	14	15	16	17	18	21
1	8	12	15	16	17	18	21	23	24
5	8	12	14	15	16	17	18	21	22
1	8	12	14	15	16	17	18	21	22
1	5	8	10	12	15	16	17	18	20
10	12	16	17	18	21	22	25	26	27
1	7	8	12	14	15	16	17	18	19
1	5	8	9	12	15	16	17	18	21
1	2	4	7	8	10	12	14	15	16
2	7	8	10	12	13	14	16	17	18
8	12	16	17	18	21	22	23	24	25
7	8	12	13	14	15	16	17	18	21
1	8	9	12	14	16	17	18	19	21
8	12	16	17	18	21	24	25	27	28
1	8	10	12	13	15	17	18	19	22
1	8	10	12	14	15	16	17	18	20
2	7	10	12	13	16	17	18	21	23
1	8	10	12	14	16	17	18	21	24
1	2	7	8	12	13	14	15	16	17
1	8	10	12	14	15	16	17	18	21
1	8	9	12	14	15	16	17	18	21
1	5	8	10	12	14	15	16	17	18
1	8	9	12	14	15	16	17	18	21
1	8	9	10	11	12	15	16	17	18
5	8	12	14	16	17	18	24	25	28
8	11	12	15	16	17	18	21	22	23
1	8	12	14	15	16	17	18	20	21
1	5	8	12	14	15	16	17	18	21
5	12	14	15	16	17	18	21	22	24
1	2	8	10	12	16	17	18	21	22
1	5	8	12	14	15	16	17	18	21
2	4	7	8	10	12	13	14	15	16
8	10	12	16	17	18	21	23	24	25
7	8	10	12	14	15	16	17	18	21
5	8	12	16	17	18	21	24	27	28
8	9	12	16	17	18	21	24	26	27
1	5	8	12	16	17	18	21	22	24
1	8	10	12	14	15	16	17	18	20
1	8	10	12	13	14	15	16	17	18
1	8	10	12	14	15	16	17	18	21
1	6	8	12	16	17	18	19	21	24
5	8	12	16	17	18	21	24	25	26
1	9	12	14	15	16	17	18	21	22
1	12	14	15	16	17	18	21	22	25
1	7	10	12	14	15	16	17	18	21
8	10	12	16	17	18	21	22	23	24
1	5	10	12	14	16	17	18	21	22
1	8	10	12	15	16	17	18	19	21
1	5	8	12	14	15	16	17	18	20
8	9	10	12	14	15	16	17	18	21
8	12	14	15	16	17	18	21	22	24
1	5	8	10	12	14	15	16	17	18
1	8	10	12	14	15	16	17	18	21
2	7	8	12	13	14	15	16	17	18
8	12	14	15	16	17	18	21	23	24
6	8	10	12	13	16	17	18	23	24
8	10	12	14	15	16	17	18	21	23
1	2	4	7	8	10	12	13	14	15
7	8	10	12	13	14	15	16	17	18
7	12	14	15	16	17	18	20	21	25
5	12	16	17	18	20	21	22	23	24
1	8	10	12	14	15	16	17	18	20
1	5	8	10	12	14	15	16	17	18
1	8	12	14	15	16	17	18	19	21
5	12	16	17	18	21	22	23	24	25
1	8	10	12	14	15	16	17	18	21
1	8	9	12	15	16	17	18	21	24
1	8	10	12	14	15	16	17	18	21
1	5	8	12	14	15	17	18	19	22
2	7	8	10	12	14	15	16	17	18
1	8	10	12	14	15	16	17	18	19
1	9	10	12	14	15	16	17	18	21
7	12	14	15	16	17	18	20	21	24
2	7	10	12	13	14	15	16	17	18
2	4	10	12	13	14	15	16	17	18
8	12	14	15	16	17	18	21	23	24
6	8	10	12	14	16	17	18	21	23
8	10	12	15	16	17	18	21	24	27
8	12	14	15	16	17	18	22	23	24
2	7	8	12	13	14	15	16	17	18
1	8	10	12	14	15	16	17	18	19
7	8	12	13	15	16	17	18	21	23
1	8	12	15	16	17	18	21	23	24
7	10	12	14	15	16	17	18	20	21
1	5	8	10	12	16	17	18	19	21
2	4	7	8	10	12	13	14	15	16
1	8	10	12	15	16	17	18	19	21
8	12	16	17	18	21	22	24	25	26
1	5	8	12	16	17	18	19	21	22
9	12	14	15	16	17	18	21	22	23
2	4	7	8	10	12	13	15	16	17
1	8	10	12	15	16	17	18	23	24
1	6	8	10	12	14	15	16	17	18
1	5	9	10	12	14	15	16	17	18
1	5	8	12	14	15	16	17	18	20
1	5	8	12	14	15	16	17	18	21
1	8	10	12	15	16	17	18	21	22
2	9	10	11	12	13	14	15	16	17
1	5	7	10	12	15	16	17	18	21
8	12	15	16	17	18	21	22	23	24
1	8	12	14	15	16	17	18	21	22
1	8	12	15	16	17	18	19	21	22
2	4	7	8	10	12	13	16	17	18
1	8	9	10	11	12	16	17	18	21
5	8	12	14	15	16	17	18	21	22
1	5	9	12	14	15	16	17	18	19
1	8	12	15	16	17	18	19	21	22
7	8	10	12	13	14	15	16	17	18
1	5	8	12	14	15	16	17	18	19
8	9	10	12	14	15	16	17	18	21
7	8	10	12	16	17	18	21	22	24
5	8	9	12	14	15	16	17	18	21
1	8	12	16	17	18	21	22	24	25
1	5	8	12	15	16	17	18	19	21
1	5	8	10	12	14	15	16	17	18
1	8	12	14	15	16	17	18	21	22
1	2	7	8	12	14	15	16	17	18
1	5	8	12	16	17	18	21	22	24
8	10	12	14	15	16	17	18	21	22
1	7	12	14	16	17	18	21	22	23
8	10	12	14	15	16	17	18	21	22
7	10	12	14	15	16	17	18	21	22
1	8	12	14	15	16	17	18	19	21
5	12	14	15	16	17	18	21	22	23
1	8	10	12	16	17	18	19	21	22
1	2	8	10	12	16	17	18	19	21
8	12	16	17	18	21	23	24	25	26
2	7	8	10	12	13	14	15	16	17
8	10	12	14	15	16	17	18	21	23
1	5	8	12	14	15	16	17	18	21
2	4	7	8	12	13	14	15	16	17
2	12	15	16	17	18	21	23	24	27
1	2	4	7	8	10	12	13	16	17
7	10	12	17	18	21	23	24	25	26
8	12	15	16	17	18	21	24	26	27
1	5	8	9	10	11	12	16	17	18
1	5	8	10	12	14	15	16	17	18
1	2	4	7	8	12	13	16	17	18
1	5	8	12	14	15	16	17	18	20
2	3	7	8	9	10	11	12	13	16
2	4	7	8	10	12	13	16	17	18
2	6	7	8	9	10	12	13	16	17
2	4	7	8	10	12	13	16	17	18
2	4	7	8	10	12	13	14	16	17
8	9	12	14	15	16	17	18	21	23
1	8	10	12	15	16	17	18	21	23
1	8	10	12	13	14	15	16	17	18
1	8	12	16	17	18	19	21	23	24
7	10	12	14	15	17	18	21	23	25
1	8	10	12	15	16	17	18	19	20
1	5	7	10	12	13	14	15	16	17
1	10	12	14	15	16	17	18	21	22
10	12	16	17	18	21	22	25	26	28
5	8	15	17	21	24	25	27	29	30
1	2	4	7	8	10	12	13	14	15
1	6	12	14	15	16	17	18	19	21
1	2	8	12	14	15	16	17	18	19
8	10	12	13	16	17	18	21	24	25
1	2	7	10	12	13	16	17	18	19
1	2	8	10	12	14	16	17	18	21
5	8	12	15	16	17	18	20	21	23
1	5	7	8	10	12	13	16	17	18
2	7	8	10	12	13	14	16	17	18
1	5	8	12	14	15	16	17	18	21
1	2	8	12	14	15	16	17	18	21
5	8	9	10	11	12	14	15	16	17
1	8	12	14	15	16	17	18	19	21
6	8	10	12	14	15	16	17	18	21
1	8	9	12	16	17	18	21	22	23
1	12	14	15	16	17	18	21	22	23
1	12	14	15	16	17	18	21	22	23
8	12	14	15	16	17	18	20	21	23
2	8	12	14	15	16	17	18	20	21
1	4	7	8	10	12	14	15	16	17
2	4	7	10	12	13	14	15	16	17
8	10	12	13	14	15	16	17	18	21
1	8	9	10	11	12	14	15	16	17
1	5	8	10	12	16	17	18	21	22
7	10	12	14	15	16	17	18	21	23
1	9	10	12	15	16	17	18	21	22
9	10	11	12	15	17	18	21	22	23
2	8	10	12	14	15	16	17	18	21
4	8	9	10	12	13	15	17	18	21
1	8	10	12	14	15	16	17	18	20
1	8	12	16	17	18	21	22	24	25
2	4	7	8	10	12	13	14	15	16
1	10	12	14	15	16	17	18	21	22
7	8	10	12	13	16	17	18	21	24
1	5	9	12	15	16	17	18	21	22
1	8	10	12	16	17	18	21	22	23
1	8	12	15	16	17	18	21	22	23
8	10	12	15	16	17	21	22	23	24
8	10	12	16	17	18	21	22	24	25
1	8	12	14	15	16	17	18	21	23
1	5	8	10	12	14	15	16	17	18
1	2	7	8	10	12	13	16	17	18
8	9	10	11	15	17	21	23	24	25
1	2	7	8	9	10	12	16	17	18
1	12	15	16	17	18	21	22	23	27
2	7	8	10	12	13	14	15	16	17
4	7	8	10	12	14	15	16	17	18
8	10	12	14	15	16	17	18	21	22
2	5	7	8	10	12	13	14	16	17
8	10	12	14	16	17	18	23	24	26
1	8	12	14	15	16	17	18	19	21
8	12	14	15	16	17	18	20	21	24
7	10	12	16	17	18	21	23	24	25
1	8	10	12	15	16	17	18	21	23
2	8	10	12	13	16	17	18	21	23
1	5	8	12	14	15	16	17	18	21
8	10	12	15	16	17	18	21	23	26
1	8	10	12	16	17	18	19	21	22
8	12	16	17	18	21	22	23	24	27
1	8	9	10	11	12	14	15	16	17
4	7	8	10	12	13	14	15	16	17
1	8	10	12	14	15	16	17	18	21
1	8	9	12	14	15	16	17	18	20
1	5	10	12	13	14	15	16	17	18
1	5	8	12	14	15	16	17	18	19
8	10	12	14	15	16	17	18	21	22
1	10	12	14	15	16	17	18	19	21
1	8	10	12	16	17	18	21	22	24
7	10	12	13	14	15	16	17	18	24
1	5	8	12	14	15	16	17	18	21
2	8	10	12	13	16	17	18	24	25
1	2	5	8	12	16	17	18	22	23
2	8	10	12	13	16	17	18	21	23
1	8	12	14	15	16	17	18	20	21
7	8	10	12	14	15	16	17	18	21
2	7	10	12	15	16	17	18	21	22
1	8	10	12	14	15	16	17	18	22
8	12	14	15	16	17	18	21	22	24
1	2	4	6	7	8	10	12	13	15
1	5	8	12	14	15	16	17	18	21
1	2	4	8	10	12	14	15	16	17
2	4	7	8	9	10	11	12	13	14
1	7	10	12	14	15	16	17	18	21
1	5	6	8	12	14	15	16	17	18
1	5	8	12	14	15	16	17	18	20
10	12	14	17	18	21	22	23	28	29
1	8	12	15	16	17	18	19	21	23
1	7	10	12	16	17	18	21	22	23
1	2	7	8	10	12	13	16	17	18
1	5	10	12	16	17	18	21	22	25
5	8	10	12	14	15	16	17	18	21
8	12	14	15	16	17	18	21	23	24
2	7	8	10	12	13	16	17	18	21
1	8	10	12	13	16	17	18	23	24
1	9	12	15	16	17	18	21	22	23
1	2	12	14	15	16	17	18	20	22
1	5	8	9	12	15	16	17	18	21
1	4	7	9	10	11	12	14	15	16
1	2	4	7	9	10	11	12	13	14
2	7	8	9	10	11	12	13	14	15
2	3	8	9	10	11	12	13	14	15
1	2	4	7	8	9	10	11	12	13
1	8	9	10	12	15	16	17	18	19
1	8	9	10	11	12	16	17	18	21
2	4	5	7	8	10	12	13	14	15
1	7	8	9	10	11	12	16	17	18
1	8	10	12	16	17	18	19	20	21
2	4	7	8	9	10	11	12	13	16
5	8	11	12	16	17	18	23	24	26
8	9	10	11	12	15	16	17	18	21
5	8	11	12	14	15	16	17	18	21
1	5	8	12	14	15	16	17	18	21
1	5	12	14	15	16	17	18	19	21
2	4	9	10	11	12	13	16	17	18
5	12	16	17	18	21	22	23	25	26
5	9	10	11	12	14	15	16	17	18
1	4	7	8	9	10	11	12	14	15
5	12	14	15	16	17	18	20	22	25
1	7	8	12	14	15	16	17	18	21
1	10	12	14	15	16	17	18	19	21
1	6	12	14	15	16	17	18	21	22
1	5	8	12	14	15	16	17	18	21
1	5	6	8	12	14	15	16	17	18
1	8	9	12	16	17	18	19	21	23
2	7	8	9	10	12	13	16	17	18
8	9	12	15	16	17	18	21	22	24
1	8	12	14	15	16	17	18	21	22
2	4	7	8	10	12	13	14	15	16
8	12	16	17	18	20	21	24	26	27
1	8	10	12	14	15	16	17	18	20
1	2	4	7	8	12	13	14	15	16
1	8	10	12	14	15	16	17	18	21
1	8	9	12	14	15	16	17	18	21
5	8	12	14	15	16	17	18	21	22
1	8	10	12	14	15	16	17	18	21
1	8	10	12	14	15	16	17	18	21
1	2	4	8	10	12	13	14	15	16
1	8	10	12	16	17	18	21	23	24
1	2	5	10	12	13	14	15	16	17
2	7	10	12	13	14	15	16	17	18
1	5	8	9	12	14	15	16	17	18
1	5	12	14	15	16	17	18	19	21
5	8	12	15	16	17	18	21	22	23
1	5	8	9	10	12	15	16	17	18
1	5	8	10	12	14	15	16	17	18
1	8	9	12	15	16	17	18	21	22
1	2	5	8	12	14	15	16	17	18
1	8	10	12	16	17	18	21	22	24
1	8	10	12	14	15	16	17	18	21
2	7	8	10	12	13	15	17	18	21
2	7	8	10	12	13	16	17	18	21
1	8	12	14	15	16	17	18	20	21
2	4	7	10	12	13	14	15	16	17
1	8	10	12	15	16	17	18	21	24
8	10	12	16	17	18	21	22	24	25
2	7	9	10	12	13	14	15	16	17
2	4	8	10	12	13	16	17	18	23
1	8	12	15	16	17	18	24	25	26
1	8	12	15	16	17	18	21	22	24
1	8	12	15	16	17	18	21	24	26
1	5	8	10	12	14	15	16	17	18
1	8	9	12	15	16	17	18	21	23
1	5	8	10	12	14	15	16	17	18
1	8	10	12	16	17	18	21	22	23
8	10	12	16	17	18	21	23	24	25
2	7	8	10	12	13	14	15	16	17
1	8	10	12	14	15	16	17	18	19
1	5	6	8	9	12	14	15	16	17
2	4	7	10	12	13	16	17	18	23
1	8	12	14	15	16	17	18	21	23
1	5	8	10	12	16	17	18	19	21
1	2	7	8	10	12	13	16	17	18
1	8	12	16	17	18	21	23	24	26
1	5	10	12	14	15	16	17	18	20
1	8	10	12	13	16	17	18	21	23
1	5	8	10	12	14	15	16	17	18
8	10	12	16	17	18	21	22	24	25
8	10	12	16	17	18	21	23	24	26
4	5	8	12	14	15	16	17	18	21
1	5	8	10	12	15	16	17	18	21
1	2	5	8	10	12	15	16	17	18
1	5	8	12	15	16	17	18	19	21
8	10	12	13	16	17	18	22	23	24
8	10	12	17	18	21	23	24	26	27
1	8	10	12	14	15	16	17	18	19
1	2	4	8	10	12	13	14	15	16
1	5	8	12	14	15	16	17	18	21
1	5	12	15	16	17	18	21	27	28
1	8	10	12	16	17	18	19	21	22
2	7	10	12	13	14	15	16	17	18
1	8	9	12	14	15	16	17	18	21
1	8	10	12	15	16	17	18	21	22
2	8	10	12	14	15	17	18	21	22
1	8	10	12	14	15	16	17	18	19
8	10	12	14	15	16	17	18	21	22
1	8	10	12	13	14	15	16	17	18
8	10	12	14	16	17	18	21	23	24
2	7	8	9	10	11	12	13	16	17
1	8	10	12	14	15	16	17	18	21
2	7	10	12	13	16	17	18	21	22
1	12	14	15	16	17	18	21	22	24
1	2	4	7	10	12	13	14	15	16
1	7	8	10	12	16	17	18	21	22
1	5	9	12	14	15	16	17	18	21
8	9	10	12	15	16	17	18	22	23
5	8	10	12	16	17	18	21	23	24
1	4	7	10	12	14	15	16	17	18
2	7	8	10	12	13	16	17	18	21
1	8	10	12	16	17	18	19	21	22
1	10	12	14	15	16	17	18	21	22
1	4	7	8	10	12	13	14	15	16
8	13	15	17	21	24	25	27	29	31
1	8	12	14	15	16	17	18	21	24
1	7	8	10	12	14	15	16	17	18
5	8	12	14	15	16	17	18	21	22
1	5	12	15	16	17	18	21	22	24
2	7	9	10	12	14	15	16	17	18
1	5	10	12	14	15	16	17	18	20
1	5	8	10	12	15	16	17	18	19
1	5	8	10	12	15	16	17	18	21
1	5	8	10	12	15	16	17	18	21
1	7	12	14	15	16	17	18	22	25
1	12	16	17	18	19	21	22	23	26
4	7	8	10	12	13	14	15	16	17
8	9	10	12	15	16	17	18	21	23
2	7	8	10	12	14	15	16	17	18
2	4	8	10	12	16	17	18	21	23
8	10	12	16	17	18	22	24	25	28
1	8	12	14	15	16	17	18	20	21
1	8	12	14	15	16	17	18	21	22
5	8	9	11	12	14	16	17	18	21
8	10	12	16	17	18	21	24	25	26
1	4	7	8	10	12	13	15	16	17
2	7	8	10	12	13	14	15	16	17
1	8	10	12	14	15	16	17	18	21
2	4	8	10	12	17	18	21	23	24
1	5	12	14	15	16	17	18	21	22
1	8	12	14	15	16	17	18	21	23
1	8	9	12	15	16	17	18	21	22
1	5	8	12	14	15	16	17	18	20
1	5	8	12	14	15	16	17	18	20
8	10	12	16	17	18	21	23	24	25
7	8	10	12	15	16	17	18	21	24
5	8	12	14	15	16	17	18	21	22
1	8	12	14	16	17	18	21	22	24
1	9	12	14	15	16	17	18	19	21
1	7	8	12	15	17	18	21	24	25
1	8	10	12	14	15	16	17	18	24
1	8	12	14	15	16	17	18	21	24
1	5	8	12	14	15	16	17	18	21
1	5	10	12	14	15	16	17	18	21
1	12	14	15	16	17	18	20	21	22
8	10	12	14	15	16	17	18	21	22
1	8	12	15	16	17	18	21	22	23
1	10	12	15	16	17	18	21	22	23
1	9	12	14	15	16	17	18	21	22
1	8	9	12	14	15	16	17	18	21
8	12	15	16	17	18	21	24	26	27
1	8	12	14	15	16	17	18	21	24
7	8	12	13	14	15	16	17	18	22
2	7	8	10	12	13	15	17	18	21
7	10	12	13	14	15	16	17	18	21
1	2	5	7	12	14	15	16	17	18
2	10	12	13	15	17	18	21	22	23
2	4	7	8	10	12	13	15	17	18
2	7	8	10	12	13	16	17	18	21
8	10	12	15	16	17	18	21	23	24
1	8	12	14	15	16	17	18	21	24
1	4	8	10	12	14	15	16	17	18
7	8	12	14	15	16	17	18	21	24
1	7	12	16	17	18	21	22	24	25
2	7	8	10	12	13	15	17	18	21
7	8	10	12	13	16	17	18	21	22
1	8	10	12	16	17	18	20	21	22
1	8	10	12	16	17	18	21	23	24
1	8	12	14	15	16	17	18	21	22
1	8	12	15	16	17	18	21	22	23
8	9	10	12	14	15	16	17	18	21
2	10	12	13	14	15	16	17	18	21
1	8	12	16	17	18	21	23	24	27
1	7	8	10	12	13	16	17	18	19
1	8	12	14	15	16	17	18	21	23
5	12	16	17	18	21	22	25	26	27
10	12	16	17	18	21	22	25	27	29
1	5	8	9	12	14	15	16	17	18
8	10	12	14	15	16	17	18	23	24
1	5	8	10	12	14	15	16	17	18
1	5	8	12	15	16	17	18	21	23
1	5	12	14	15	16	17	18	21	22
1	2	8	10	12	13	14	15	16	17
8	10	12	14	15	16	17	18	21	24
5	8	12	14	15	16	17	18	21	22
2	4	5	7	10	12	13	14	15	16
2	7	10	12	15	16	17	18	21	27
1	8	10	12	14	15	16	17	18	19
1	8	9	12	14	15	16	17	18	20
8	14	15	16	17	18	21	24	25	26
7	8	10	12	16	17	18	21	23	24
2	7	8	10	12	13	14	15	16	17
1	12	14	15	16	17	18	19	21	27
1	10	12	14	15	16	17	18	21	22
8	10	12	14	16	17	18	21	22	23
8	10	12	14	15	16	17	18	21	22
2	4	7	8	10	12	13	15	16	17
5	10	12	14	15	16	17	18	21	23
2	7	8	10	12	13	14	15	16	17
1	8	10	12	14	15	16	17	18	20
2	7	8	10	12	13	16	17	18	21
1	2	4	7	10	12	13	16	17	18
1	8	10	12	13	16	17	18	22	24
5	8	12	14	15	16	17	18	21	22
1	12	16	17	18	21	22	23	25	27
2	4	7	10	12	13	14	15	16	17
5	8	10	12	15	16	17	18	21	24
1	8	12	14	15	16	17	18	19	21
2	4	7	8	10	12	13	14	15	16
8	12	15	16	17	18	21	24	27	29
1	8	12	15	16	17	18	20	21	22
2	7	8	10	12	13	15	17	18	21
2	4	7	8	10	12	13	14	17	18
8	10	12	16	17	18	23	24	25	28
6	8	12	16	17	18	21	22	23	24
10	12	14	15	16	17	18	21	22	23
1	8	10	12	14	15	16	17	18	21
2	4	7	8	10	12	13	14	15	16
2	8	10	12	15	16	17	18	21	22
1	2	4	8	10	12	16	17	18	21
10	12	14	15	16	17	18	21	22	23
1	8	12	14	15	16	17	18	20	21
5	12	15	16	17	18	21	23	24	26
5	12	14	15	16	17	18	21	22	23
5	8	10	12	14	16	17	18	21	23
1	8	10	12	13	14	15	16	17	18
1	7	8	10	12	14	15	16	17	18
1	5	8	12	14	15	16	17	18	21
7	8	10	12	15	16	17	18	21	24
1	2	4	7	10	12	13	16	17	18
1	8	10	12	14	15	16	17	18	21
8	10	12	13	16	17	18	21	22	23
1	8	10	12	14	15	16	17	18	20
5	10	12	14	15	16	17	18	21	22
5	12	15	16	17	18	21	23	26	27
5	9	11	12	14	15	16	17	18	21
1	5	8	12	16	17	18	19	21	23
8	12	14	15	16	17	18	21	24	25
5	9	12	16	17	18	21	22	23	24
2	10	12	13	16	17	18	21	22	23
1	8	10	12	14	15	16	17	18	21
5	8	10	12	15	16	17	18	21	24
1	8	12	14	15	16	17	18	21	24
1	8	10	12	15	16	17	18	20	22
1	8	12	14	15	16	17	18	19	20
1	5	8	12	14	15	16	17	18	19
5	8	12	15	16	17	18	21	24	26
5	8	12	14	15	16	17	18	21	23
5	8	12	15	16	17	18	21	22	23
1	5	8	12	16	17	18	21	22	23
5	8	10	12	16	17	18	21	24	25
1	12	14	15	16	17	18	21	22	25
8	9	10	12	15	16	17	18	21	23
1	8	12	14	15	16	17	18	21	22
1	8	10	12	16	17	18	19	21	23
1	12	14	15	16	17	18	19	20	21
2	7	8	12	13	16	17	18	21	22
12	14	15	16	17	18	21	22	23	25
1	7	8	10	12	13	16	17	18	19
1	9	12	14	15	16	17	18	21	22
1	7	8	10	12	14	15	16	17	18
10	12	14	15	16	17	18	21	23	25
2	7	8	10	12	13	14	15	16	17
1	6	8	12	14	15	16	17	18	21
2	7	10	12	13	14	15	16	17	18
1	5	8	10	12	14	15	16	17	18
1	8	10	12	14	15	16	17	18	20
1	5	6	8	9	12	14	16	17	18
1	8	10	12	14	15	16	17	18	21
1	2	12	13	14	15	16	17	18	25
8	10	12	17	18	21	23	24	25	26
2	7	8	9	10	12	13	14	15	16
1	12	15	16	17	18	21	22	27	28
1	12	15	16	17	18	21	22	23	27
8	11	12	15	16	17	18	21	23	24
7	10	12	14	15	16	17	18	21	23
2	4	6	7	8	10	12	13	14	15
1	5	9	10	12	14	15	16	17	18
1	8	12	16	17	18	23	24	25	28
1	8	12	16	17	18	19	21	22	23
1	8	10	12	14	15	16	17	18	21
5	8	12	14	15	16	17	18	21	23
8	12	15	17	18	21	24	25	26	27
1	7	9	10	12	14	15	16	17	18
2	7	8	10	12	13	14	15	16	17
2	10	12	16	17	18	21	22	23	24
1	2	7	10	12	13	15	16	17	18
4	7	10	12	16	17	18	21	24	26
1	5	8	9	12	14	15	16	17	18
1	8	10	12	14	15	16	17	18	21
2	7	9	10	12	13	14	16	17	18
9	12	15	16	17	18	21	23	27	28
2	10	12	13	14	15	16	17	18	21
1	2	10	12	13	14	15	16	17	18
2	7	10	12	13	15	17	18	21	22
1	8	9	12	15	16	17	18	19	21
8	12	13	14	15	16	17	18	21	22
1	8	10	12	14	15	16	17	18	21
2	7	9	10	12	13	14	15	16	17
1	8	10	12	14	15	16	17	18	20
12	15	16	17	18	21	22	23	27	28
1	8	10	11	12	15	16	17	18	21
1	8	12	14	15	16	17	18	21	22
12	14	15	16	17	18	21	22	23	25
1	8	12	14	15	16	17	18	19	21
1	5	9	12	14	15	16	17	18	21
1	8	12	15	16	17	18	21	22	23
1	8	10	12	15	16	17	18	21	24
8	12	14	15	16	17	18	21	24	25
1	8	10	12	14	15	16	17	18	21
1	7	10	12	14	15	16	17	18	20
1	8	10	12	14	15	16	17	18	21
4	7	8	9	10	12	15	16	17	18
8	10	12	16	17	18	21	22	24	25
1	6	8	12	14	15	16	17	18	21
1	5	8	12	14	15	16	17	18	21
1	5	8	9	12	14	15	16	17	18
1	8	10	12	14	15	16	17	18	21
8	10	12	14	15	16	17	18	21	22
1	5	9	10	12	14	15	16	17	18
8	10	12	14	15	16	17	18	21	24
1	5	8	12	14	15	16	17	18	19
8	12	14	15	16	17	18	21	24	25
2	8	10	12	13	15	16	17	18	21
8	12	14	15	16	17	18	21	24	26
1	5	8	10	12	14	15	16	17	18
1	8	9	10	12	13	14	15	16	17
8	9	12	14	15	16	17	18	21	22
8	9	12	14	15	16	17	18	21	24
1	5	8	12	14	15	16	17	18	21
8	10	12	15	16	17	18	21	22	24
1	8	10	12	14	15	16	17	18	19
1	8	10	12	15	16	17	18	19	20
1	8	9	10	12	14	15	16	17	18
8	9	10	12	16	17	18	21	24	25
5	8	9	12	14	15	16	17	18	21
1	9	10	12	14	15	16	17	18	21
8	9	12	14	15	16	17	18	21	22
1	5	8	9	12	14	15	16	17	18
1	10	12	14	15	16	17	18	21	22
1	8	9	10	12	15	16	17	18	22
1	5	8	9	12	14	15	16	17	18
9	12	14	15	16	17	18	21	25	26
1	8	12	15	16	17	18	20	21	22
1	5	8	10	12	15	16	17	18	19
1	8	12	14	15	16	17	18	21	24
1	10	12	15	16	17	18	21	22	27
1	8	9	12	15	16	17	18	19	21
8	10	12	15	16	17	18	21	22	24
1	5	12	14	15	16	17	18	19	21
1	8	10	12	14	15	16	17	18	21
8	9	10	12	14	15	16	17	18	21
1	8	10	12	14	15	16	17	18	21
8	12	14	15	16	17	18	21	22	24
1	5	8	10	12	14	15	16	17	18
2	8	10	12	13	14	15	16	17	18
4	7	8	10	12	14	15	16	17	18
2	8	12	16	17	18	21	24	26	27
2	4	6	7	8	9	12	13	14	15
1	8	9	12	15	16	17	18	19	21
1	5	8	12	14	15	16	17	18	22
1	6	7	8	9	10	12	13	14	15
5	8	10	12	14	15	16	17	18	22
1	8	10	12	14	15	16	17	18	19
1	9	10	12	14	15	16	17	18	21
1	8	10	12	14	15	16	17	18	21
1	8	9	10	12	15	16	17	18	20
5	10	12	14	15	16	17	18	21	25
5	8	9	10	12	15	16	17	18	21
5	6	7	10	12	15	16	17	18	21
1	6	8	9	10	12	14	15	16	17
1	8	10	12	14	15	16	17	18	21
5	8	10	12	14	15	16	17	18	21
5	8	12	14	15	16	17	18	21	22
8	12	14	15	16	17	18	21	24	25
1	2	8	10	12	14	15	16	17	18
1	5	12	14	15	16	17	18	21	22
8	10	12	14	15	16	17	18	20	21
1	8	9	10	12	16	17	18	21	22
1	12	14	15	16	17	18	21	22	23
1	8	12	14	15	16	17	18	21	22
1	8	10	12	15	16	17	18	19	22
1	5	10	12	14	15	16	17	18	19
1	8	10	12	14	15	16	17	18	21
5	8	12	16	17	18	21	22	23	24
1	8	9	12	14	15	16	17	18	21
1	8	12	14	15	16	17	18	19	21
1	8	10	12	14	15	16	17	18	19
2	4	7	8	10	12	13	15	16	17
1	9	10	12	14	15	16	17	18	19
1	5	8	10	12	14	15	16	17	18
1	8	12	14	15	16	17	18	21	22
10	12	14	15	16	17	18	21	22	25
1	5	8	10	12	14	15	16	17	18
1	8	10	12	14	15	16	17	18	22
1	5	8	12	16	17	18	19	21	22
1	8	10	12	14	15	16	17	18	24
1	8	9	10	12	14	15	16	17	18
1	5	8	10	12	13	16	17	18	19
1	8	12	14	15	16	17	18	20	21
1	10	12	14	15	16	17	18	22	25
1	5	8	12	14	15	16	17	18	21
8	10	12	14	15	16	17	18	22	24
1	5	9	10	12	14	15	16	17	18
1	8	10	12	14	15	16	17	18	22
1	8	9	12	14	15	16	17	21	23
7	8	9	12	14	15	16	17	18	21
1	8	9	12	16	17	18	19	21	22
1	5	8	12	14	15	16	17	18	19
1	8	10	12	14	15	16	17	18	19
1	8	10	12	14	15	16	17	18	19
1	8	10	12	15	16	17	18	19	21
1	8	9	10	12	13	14	15	16	17
1	8	12	14	15	16	17	18	21	24
1	8	10	12	14	15	16	17	18	19
1	8	9	12	14	15	16	17	18	19
4	7	8	9	10	12	16	17	18	21
1	5	8	9	12	14	15	16	17	18
1	9	12	15	16	17	18	21	22	26
1	5	8	9	12	14	15	16	17	18
1	12	15	16	17	18	19	21	22	24
1	5	8	12	15	16	17	18	19	20
9	10	12	14	15	16	17	18	21	22
1	5	8	10	12	15	16	17	18	21
1	5	8	12	14	15	16	17	18	21
1	5	8	12	15	16	17	18	21	24
8	10	12	16	17	18	21	22	24	26
8	10	12	16	17	18	21	24	25	27
8	10	12	14	15	16	17	18	21	22
8	12	14	15	16	17	18	21	22	24
1	8	9	10	12	14	15	16	17	18
1	10	12	14	15	16	17	18	19	21
1	8	12	14	15	16	17	18	20	21
1	2	5	8	10	12	15	16	17	18
5	8	10	12	15	16	17	18	21	22
1	8	9	12	14	15	16	17	18	22
1	8	12	15	16	17	18	21	22	24
1	8	10	12	14	15	16	17	18	21
8	10	12	14	15	16	17	18	21	24
1	10	12	14	15	16	17	18	21	22
5	8	10	12	16	17	18	21	22	23
1	10	12	16	17	18	21	22	23	24
1	5	8	9	12	16	17	18	21	24
1	8	10	12	14	15	16	17	18	20
1	8	10	12	14	15	16	17	18	21
8	9	12	14	15	16	17	18	21	22
12	14	15	16	17	18	21	24	25	27
8	10	12	15	16	17	18	22	24	25
1	5	8	12	14	15	16	17	18	21
8	10	12	14	15	16	17	18	21	22
8	12	14	15	16	17	18	21	22	24
10	12	14	15	16	17	18	21	22	25
1	8	12	16	17	18	21	22	24	25
1	8	12	15	16	17	18	21	22	23
4	7	8	9	10	12	14	15	16	17
5	10	12	15	16	17	18	21	22	25
5	8	10	12	16	17	18	21	22	24
1	12	14	15	16	17	18	21	22	24
12	14	15	16	17	18	21	22	24	25
1	12	14	15	16	17	18	21	22	23
1	5	8	12	15	16	17	18	19	21
1	5	8	10	12	16	17	18	21	22
1	12	15	16	17	18	21	22	23	25
8	10	12	16	17	18	22	24	25	28
1	8	9	12	15	16	17	18	21	22
2	7	8	12	14	15	16	17	18	20
1	8	12	13	15	16	17	18	20	21
1	2	8	12	16	17	18	21	22	24
1	8	9	11	12	15	16	17	18	21
8	9	10	12	14	15	16	17	18	21
1	7	8	9	10	12	14	15	16	17
1	5	8	9	11	12	15	16	17	18
8	10	12	14	15	16	17	18	21	22
1	5	8	9	10	12	16	17	18	21
10	12	14	15	16	17	18	21	22	25
8	10	12	14	15	16	17	18	21	22
1	8	10	12	14	15	16	17	18	21
1	8	12	14	15	16	17	18	20	21
1	12	16	17	18	21	22	24	25	26
1	5	8	12	14	15	16	17	18	19
1	5	8	12	16	17	18	21	22	23
8	9	12	14	15	16	17	18	21	22
1	12	14	15	16	17	18	21	22	24
1	4	7	10	12	15	16	17	18	21
1	8	10	12	14	15	16	17	18	21
1	8	9	10	12	14	15	16	17	18
1	5	7	10	12	14	15	16	17	18
1	9	10	12	16	17	18	21	22	24
1	8	10	12	14	15	16	17	18	20
1	8	10	12	14	15	16	17	18	21
1	8	9	10	12	14	15	16	17	18
9	10	12	15	16	17	18	21	22	25
1	10	12	14	15	16	17	18	22	25
1	8	10	12	14	15	16	17	18	21
1	8	9	10	12	16	17	18	21	22
1	5	8	10	12	15	16	17	18	19
1	5	8	12	14	15	16	17	18	21
1	8	10	12	14	15	16	17	18	21
1	5	12	14	15	16	17	18	21	22
6	8	9	12	14	15	16	17	18	20
1	7	8	10	12	15	16	17	18	19
1	8	12	14	15	16	17	18	19	21
1	5	8	12	14	15	16	17	18	21
7	10	12	13	14	15	16	17	18	21
1	5	8	12	14	15	16	17	18	19
1	8	10	12	16	17	18	19	21	22
1	8	10	12	14	15	16	17	18	19
1	5	10	12	16	17	18	19	21	22
1	5	8	10	12	14	15	16	17	18
1	8	12	14	15	16	17	18	21	22
7	8	10	12	14	15	16	17	18	20
1	8	12	14	15	16	17	18	19	21
8	12	14	15	16	17	18	21	24	25
1	2	7	8	10	12	13	14	15	16
1	8	10	12	16	17	18	21	22	24
1	8	10	12	16	17	18	22	23	24
1	5	8	10	12	14	15	16	17	18
1	8	10	12	15	16	17	18	21	22
1	5	12	14	15	16	17	18	19	21
7	8	9	10	12	13	14	15	16	17
10	12	15	16	17	18	22	27	28	38
1	8	12	14	15	16	17	18	20	21
1	5	8	10	12	15	16	17	18	21
8	10	12	16	17	18	21	24	25	26
5	8	10	12	14	15	16	17	18	21
1	8	12	14	15	16	17	18	21	22
6	9	12	14	16	17	18	21	22	23
7	10	12	14	15	16	17	18	21	22
1	8	12	14	15	16	17	18	21	22
1	5	8	10	12	14	15	16	17	18
1	8	12	14	15	16	17	18	21	22
5	8	10	12	16	17	18	21	22	24
1	2	4	7	8	10	12	13	14	15
1	8	10	12	14	15	16	17	18	21
1	8	12	14	15	16	17	18	21	22
1	8	10	12	16	17	18	21	22	23
1	8	10	12	14	15	16	17	18	21
8	12	13	16	17	18	22	23	24	25
1	8	12	14	15	16	17	18	21	24
1	8	10	12	14	16	17	18	19	21
1	8	12	14	16	17	18	21	22	23
8	12	16	17	18	21	24	25	26	27
1	12	14	15	16	17	18	21	23	27
1	7	8	10	12	14	15	16	17	18
1	8	12	15	16	17	18	19	21	24
1	2	4	5	6	7	8	10	12	13
1	8	12	14	15	16	17	18	21	23
1	8	12	14	15	16	17	18	22	24
5	8	12	14	15	16	17	18	21	22
7	8	10	12	13	16	17	18	22	23
1	5	8	12	14	15	16	17	18	21
1	2	8	10	12	14	15	16	17	18
1	2	7	8	10	12	13	14	15	16
1	2	4	7	8	12	13	15	16	17
1	8	12	15	16	17	18	19	20	21
1	8	12	16	17	18	21	23	24	25
1	5	8	12	14	15	16	17	18	19
4	7	8	10	12	14	16	17	18	21
1	8	10	12	14	15	16	17	18	22
1	8	12	14	15	16	17	18	21	22
1	8	9	12	14	15	16	17	18	19
1	8	10	12	14	15	16	17	18	21
8	12	16	17	18	21	24	26	27	28
5	8	10	12	15	16	17	18	24	26
1	8	10	12	14	15	16	17	18	21
1	8	9	12	14	15	16	17	18	20
1	5	10	12	16	17	18	19	21	22
8	12	14	15	16	17	18	21	22	23
5	8	12	14	15	16	17	18	21	23
1	5	8	10	12	15	16	17	18	19
1	5	8	10	12	14	15	16	17	18
1	5	8	10	12	14	15	16	17	18
8	10	12	14	15	16	17	18	21	24
1	8	10	12	14	15	16	17	18	19
2	8	9	10	12	14	15	16	17	18
10	12	14	15	16	17	18	21	25	27
1	8	12	14	15	16	17	18	20	21
1	8	12	14	15	16	17	18	20	21
2	7	10	12	13	16	17	18	21	24
1	8	10	12	14	15	16	17	18	22
1	4	5	8	12	15	16	17	18	19
5	8	9	12	14	15	16	17	18	21
7	8	10	12	15	16	17	18	22	24
1	8	12	14	15	16	17	18	21	22
1	8	10	12	14	15	16	17	18	21
1	8	9	12	14	15	16	17	18	21
1	2	4	5	7	10	12	13	14	15
1	8	10	12	15	16	17	18	19	21
1	8	10	12	14	15	16	17	18	20
8	9	12	16	17	18	21	24	25	26
1	8	9	10	12	14	15	16	17	18
1	8	12	14	15	16	17	18	21	22
1	8	10	12	14	15	16	17	18	21
1	8	10	12	16	17	18	19	21	22
8	10	12	15	16	17	18	21	22	24
1	5	8	9	10	12	14	15	16	17
1	8	12	14	15	16	17	18	21	22
1	8	10	12	14	15	16	17	18	19
2	4	7	8	10	12	13	14	15	16
1	8	9	12	14	15	16	17	18	20
1	12	15	16	17	18	19	21	22	24
1	2	7	10	12	13	14	15	16	17
9	10	12	15	16	17	18	21	22	24
2	4	7	8	10	12	13	16	17	18
1	8	9	12	15	16	17	18	21	22
1	4	8	12	14	15	16	17	18	21
1	8	10	12	16	17	18	19	21	22
1	8	10	12	14	15	16	17	18	21
1	5	8	10	12	14	15	16	17	18
2	8	10	12	13	14	15	16	17	18
1	10	12	14	15	16	17	18	20	21
1	5	8	12	15	16	17	18	19	21
8	9	10	12	14	15	16	17	18	21
1	5	8	10	12	15	16	17	18	21
8	12	16	17	18	21	24	25	26	27
1	5	8	12	14	15	16	17	18	21
1	10	12	15	16	17	18	21	22	27
1	4	7	8	10	12	16	17	18	19
1	8	10	12	13	14	15	16	17	18
5	8	12	16	17	18	21	22	24	25
1	5	8	12	16	17	18	21	23	24
1	10	12	14	15	16	17	18	20	21
1	8	10	12	14	15	16	17	18	21
1	8	10	12	14	15	16	17	18	19
1	8	10	12	15	16	17	18	21	22
1	8	12	14	15	16	17	18	19	21
1	8	12	14	15	16	17	18	21	22
8	12	14	15	16	17	18	21	22	24
1	6	10	12	13	14	15	16	17	18
1	8	12	14	15	16	17	18	21	24
1	5	8	12	14	15	16	17	18	19
1	8	12	14	15	16	17	18	21	22
1	8	10	12	14	15	16	17	18	20
1	8	10	12	13	14	15	16	17	18
1	8	12	14	16	17	18	22	24	25
1	8	10	12	14	15	16	17	18	21
1	5	8	12	14	15	16	17	18	21
1	5	8	12	14	15	16	17	18	19
1	5	8	10	12	15	16	17	18	21
8	10	12	16	17	18	21	24	25	27
1	12	16	17	18	21	22	23	25	28
8	10	12	14	15	16	17	18	21	24
1	8	10	12	14	15	16	17	18	19
1	12	14	15	16	17	18	20	21	22
8	10	12	14	15	16	17	18	21	24
2	4	7	8	10	12	13	14	15	16
8	10	12	14	15	16	17	18	21	23
5	12	14	15	16	17	18	21	22	25
1	8	10	12	14	15	16	17	18	21
1	8	10	12	14	15	16	17	18	21
1	10	12	14	15	16	17	18	19	21
1	8	9	10	12	14	15	16	17	18
1	12	15	16	17	18	21	22	23	24
8	9	10	12	14	15	16	17	18	21
1	8	10	12	14	15	16	17	18	19
1	10	12	14	15	16	17	18	22	23
1	5	8	12	14	15	16	17	18	19
8	12	16	17	18	21	22	23	24	26
2	4	7	8	10	12	13	14	15	16
1	5	8	12	14	15	16	17	18	19
1	5	8	9	12	14	15	16	17	18
12	15	16	17	18	21	22	23	25	26
2	4	7	8	10	12	13	16	17	18
1	5	8	12	14	15	16	17	18	19
1	5	9	12	14	15	16	17	18	22
1	10	12	14	15	16	17	18	19	20
1	5	8	12	14	15	16	17	18	21
1	9	12	14	15	16	17	18	21	22
5	10	12	15	16	17	18	21	22	23
1	8	9	12	14	15	16	17	18	21
1	5	8	10	12	14	15	16	17	18
8	12	14	15	16	17	18	21	22	24
1	5	8	12	14	16	17	18	21	22
1	5	8	12	15	16	17	18	21	22
1	2	8	10	12	14	15	16	17	18
1	8	12	14	15	16	17	18	21	22
1	8	10	12	14	15	16	17	18	20
1	8	10	12	14	15	16	17	18	21
1	8	10	12	14	15	16	17	18	19
2	7	8	10	12	15	16	17	18	21
1	5	8	12	14	15	16	17	18	19
8	12	14	16	17	18	21	23	24	25
5	8	12	16	17	18	21	22	23	24
10	12	16	17	18	21	22	25	26	27
1	8	10	12	14	15	16	17	18	21
12	14	15	16	17	18	21	22	23	26
[truncated: 3,000 more rows]
