# Supplementary material for: Mining Association rules for Low-Frequency itemsets
Source: PLoS One. 2018 Jul 23;13(7):e0198066. doi: 10.1371/journal.pone.0198066 (PMC6056028; doi:10.1371/journal.pone.0198066)
Supplement: S1 Transaction Datasets for Frequency and Utility Mining — The small datasets for calculating the frequency of itemsets in transaction database contain Accidents, Chess, Connection, Mushroom, PUSBM, and Retail [32] transaction datasets. There are 500, 1000, 2000, and 5000 transactions per dataset. The small datasets for calculating the utility of itemsets in a transaction database contain Accidents, Chess, Connection, Mushroom, PUSBM, and Retail [32] transaction datasets. There are 500, 1000, 2000, and 5000 transactions per dataset. The large datasets for caluclating the frequency of itemsets in a transaction database contain Accidents, Connection, and PUSBM [32] datasets. There are 10000, 20000, 30000, and 50000 transactions per dataset. The large datasets for calculating the utility of itemsets in a transaction database contain Accidents, Connection, and PUSBM [32] transaction datasets. There are 10000, 20000, 30000, and 50000 transactions per dataset. (ZIP) [file pone.0198066.s001.zip › Data Files/input_chess2.txt]

1	3	5	7	9	11	13	15	17	19
1	3	5	7	9	12	13	15	17	19
1	3	5	7	9	12	13	16	17	19
1	3	5	7	9	11	13	15	17	20
1	3	5	7	9	11	13	15	17	19
1	3	5	7	9	11	13	15	17	19
1	3	5	7	9	11	13	15	17	20
1	3	5	7	9	12	13	15	17	19
1	3	5	7	9	11	13	15	17	19
1	3	5	7	9	11	13	16	17	19
1	3	5	7	9	12	13	16	17	19
1	3	5	7	9	11	13	15	17	20
1	3	5	7	9	11	13	15	17	20
1	3	5	7	9	11	13	15	17	20
1	3	5	7	9	12	13	15	17	20
1	3	5	7	9	12	13	15	17	19
1	3	5	7	9	11	13	15	17	19
1	3	5	7	9	12	13	16	17	19
1	3	5	7	9	11	13	15	17	20
1	3	5	7	9	11	13	15	17	20
1	3	5	7	9	11	13	15	17	20
1	3	5	7	9	12	13	15	17	20
1	3	5	7	9	11	13	15	17	19
1	3	5	7	9	11	13	15	17	19
1	3	5	7	9	11	13	15	17	19
1	3	5	7	9	11	13	16	17	19
1	3	5	7	9	12	13	16	17	19
1	3	5	7	9	11	13	15	17	20
1	3	5	7	9	11	13	15	17	19
1	3	5	7	9	11	13	15	17	19
1	3	5	7	9	11	13	15	17	19
1	3	5	7	9	11	13	15	17	20
1	3	5	7	9	11	13	15	17	19
1	3	5	7	9	11	13	15	17	19
1	3	5	7	9	11	13	16	17	19
1	3	5	7	9	12	13	16	17	19
1	3	5	7	9	12	13	16	17	19
1	3	5	7	9	11	13	15	17	20
1	3	5	7	9	11	13	15	17	19
1	3	5	7	9	11	13	15	17	20
1	4	5	7	9	11	13	15	17	19
1	4	5	7	9	11	13	15	17	19
1	4	5	7	9	11	13	15	17	19
1	4	5	7	9	11	13	15	17	19
1	4	5	7	9	12	13	16	17	19
1	4	5	7	9	11	13	15	17	19
1	4	5	7	9	11	13	15	17	19
1	4	5	7	9	11	13	15	17	19
1	4	5	7	9	11	13	15	17	19
1	4	5	7	9	11	13	15	17	19
1	4	5	7	9	11	13	15	17	19
1	4	5	7	9	11	13	16	17	19
1	4	5	7	9	11	13	15	17	19
1	4	5	7	9	11	13	15	17	19
1	4	5	7	9	11	13	16	17	19
1	4	5	7	9	11	13	15	17	19
1	4	5	7	9	11	13	15	17	19
1	4	5	7	9	11	13	15	17	19
1	3	5	7	9	11	13	15	17	19
1	3	5	7	9	11	13	15	17	19
1	3	5	7	9	12	13	15	17	19
1	3	5	7	9	12	13	16	17	19
1	3	5	7	9	12	13	16	17	19
1	3	5	7	9	11	13	15	17	19
1	3	5	7	9	11	13	15	17	19
1	3	5	7	9	12	13	15	17	19
1	3	5	7	9	11	13	15	17	19
1	3	5	7	9	12	13	16	17	19
1	3	5	7	9	12	13	16	17	19
1	3	5	7	9	11	13	15	17	19
1	3	5	7	9	11	13	15	17	19
1	3	5	7	9	11	13	15	17	19
1	3	5	7	9	12	13	15	17	19
1	3	5	7	10	12	13	15	17	19
1	3	5	7	9	12	13	16	17	19
1	3	5	7	9	11	13	15	17	19
1	3	5	7	9	12	13	15	17	19
1	3	5	7	9	11	13	15	17	19
1	3	5	7	9	12	13	16	17	19
1	3	5	7	9	11	13	15	17	19
1	3	5	7	9	11	13	15	17	19
1	3	5	7	9	11	13	15	17	19
1	3	5	7	9	11	13	15	17	19
1	3	5	7	9	11	13	15	17	19
1	3	5	7	9	11	13	15	17	19
1	3	5	7	9	11	13	15	17	19
1	3	5	7	9	12	13	16	17	19
1	3	5	7	9	12	13	16	17	19
1	3	5	7	9	11	13	15	17	19
1	3	5	7	9	11	13	15	17	19
1	3	5	7	9	12	13	16	17	19
1	3	5	7	9	11	13	15	17	20
1	3	5	7	9	11	13	16	17	20
1	3	5	7	9	11	13	15	17	19
1	3	5	7	9	11	13	15	17	19
1	3	5	7	9	11	13	16	17	19
1	3	5	7	9	12	13	16	17	19
1	3	5	7	9	11	13	15	17	20
1	3	5	7	9	11	13	15	17	19
1	3	5	7	9	12	13	16	18	20
1	3	5	7	9	12	13	16	18	20
1	3	5	7	9	11	13	16	18	20
1	3	5	7	9	12	13	16	18	20
1	3	5	7	9	11	13	16	18	20
1	3	5	7	9	12	13	16	18	20
1	3	5	7	9	11	13	16	18	20
1	3	5	7	9	11	13	16	18	20
1	3	5	7	9	12	13	16	18	20
1	3	5	7	9	11	13	16	18	20
1	3	5	7	9	11	13	16	18	20
1	3	5	7	9	12	13	16	18	20
1	3	5	7	9	12	13	16	18	20
1	3	5	7	9	11	13	16	18	20
1	3	5	7	9	12	13	16	18	20
1	3	5	7	9	11	13	16	18	20
1	3	5	7	9	11	14	15	17	19
1	3	5	7	9	11	14	15	17	19
1	3	5	7	10	11	14	15	17	19
1	3	5	7	9	12	14	15	17	19
1	3	5	7	10	12	14	15	17	19
1	3	5	7	10	12	14	15	17	19
1	3	5	7	9	11	14	16	17	19
1	3	5	7	9	12	14	16	17	19
1	3	5	7	9	12	14	16	17	19
1	3	5	7	9	11	14	15	17	19
1	3	5	7	9	11	14	15	17	20
1	3	5	7	9	12	14	16	17	20
1	3	5	7	9	11	14	15	17	19
1	3	5	7	9	11	14	15	17	19
1	3	5	8	9	11	14	15	17	19
1	3	5	7	10	11	14	15	17	19
1	3	5	8	9	12	14	16	17	19
1	3	5	7	9	11	14	15	17	19
1	3	5	7	9	11	14	15	17	20
1	3	5	7	9	11	14	15	17	19
1	3	5	7	9	11	14	15	17	19
1	3	5	7	10	11	14	15	17	19
1	3	5	7	10	11	14	15	17	19
1	3	5	7	9	11	14	16	17	19
1	3	5	7	9	12	14	16	17	19
1	3	5	7	9	12	14	16	17	19
1	3	5	7	9	11	14	16	17	19
1	3	5	7	9	11	14	15	17	20
1	3	5	7	9	11	14	15	17	20
1	3	5	7	9	11	14	15	17	20
1	3	5	7	9	11	14	16	17	20
1	3	5	7	9	12	14	16	17	20
1	3	5	7	9	11	14	15	17	19
1	3	5	7	9	11	14	16	17	19
1	3	5	7	9	11	14	15	17	20
1	3	5	7	9	11	14	16	17	20
1	3	5	7	9	11	14	15	17	19
1	3	5	7	9	11	14	15	17	19
1	3	5	7	9	11	14	16	17	19
1	3	5	7	9	11	14	16	17	19
1	3	5	7	9	12	14	16	17	19
1	3	5	7	9	12	14	16	17	19
1	3	5	7	9	11	14	16	17	19
1	3	5	7	9	11	14	15	17	20
1	3	5	7	9	11	14	16	17	20
1	3	5	7	9	11	14	16	17	20
1	3	5	7	9	11	14	15	17	19
1	3	5	7	9	11	14	15	17	19
1	3	5	7	9	11	14	15	17	19
1	3	5	7	9	11	14	15	17	19
1	3	5	7	9	11	14	15	17	19
1	3	5	7	9	11	14	16	17	19
1	3	5	7	9	12	14	16	17	19
1	3	5	7	9	12	14	16	17	19
1	3	5	7	9	11	14	16	17	20
1	3	5	7	9	11	14	15	17	19
1	3	5	7	9	11	14	15	17	19
1	3	5	7	9	11	14	16	17	20
1	3	5	7	9	11	14	15	17	19
1	3	5	7	9	11	14	15	17	19
1	3	5	7	9	11	14	16	17	19
1	3	5	7	9	12	14	16	17	19
1	3	5	7	9	12	14	16	17	19
1	3	5	7	9	11	14	16	17	20
1	3	5	7	9	11	14	15	17	19
1	4	5	7	9	12	14	15	17	19
1	4	5	7	9	11	14	15	17	19
1	4	5	7	9	11	14	16	17	19
1	4	5	7	9	12	14	15	17	20
1	4	5	7	9	12	14	16	17	20
1	4	5	7	9	11	14	15	17	19
1	4	5	7	9	11	14	16	17	19
1	4	5	7	9	12	14	16	17	19
1	4	5	7	9	11	14	15	17	19
1	4	5	7	9	11	14	16	17	19
1	4	5	7	9	11	14	15	17	19
1	4	5	7	9	12	14	15	17	19
1	4	5	7	9	11	14	15	17	19
1	4	5	7	9	11	14	15	17	19
1	4	5	7	9	11	14	16	17	19
1	4	5	7	9	11	14	16	17	19
1	4	5	7	9	11	14	15	17	19
1	4	5	7	9	11	14	15	17	19
1	4	5	7	9	11	14	16	17	19
1	4	5	7	9	11	14	16	17	19
1	4	5	7	9	12	14	16	17	19
1	4	5	7	9	11	14	16	17	19
1	3	5	7	9	11	14	15	17	19
1	3	5	7	9	11	14	15	17	19
1	3	5	7	10	11	14	15	17	19
1	3	5	7	9	12	14	15	17	19
1	3	5	7	10	12	14	15	17	19
1	3	5	7	9	11	14	16	17	19
1	3	5	7	9	11	14	16	17	19
1	3	5	7	9	12	14	16	17	19
1	3	5	7	9	12	14	16	17	19
1	3	5	7	9	11	14	15	17	19
1	3	5	7	9	11	14	15	17	19
1	3	5	7	9	11	14	15	17	19
1	3	5	8	9	11	14	15	17	19
1	3	5	7	10	11	14	15	17	19
1	3	5	7	10	12	14	15	17	19
1	3	5	8	9	12	14	16	17	19
1	3	5	7	9	11	14	15	17	19
1	3	5	7	9	11	14	15	17	19
1	3	5	7	9	12	14	16	17	19
1	3	5	7	9	11	14	15	17	19
1	3	5	7	10	11	14	15	17	19
1	3	5	7	9	11	14	16	17	19
1	3	5	7	9	12	14	16	17	19
1	3	5	7	9	11	14	15	17	20
1	3	5	7	9	11	14	15	17	19
1	3	5	7	9	11	14	16	17	19
1	3	5	7	9	12	14	16	17	19
1	3	5	7	9	11	14	15	17	19
1	3	5	7	9	11	14	15	17	19
1	3	5	7	9	11	14	16	17	19
1	3	5	7	9	12	14	16	17	19
1	3	5	7	9	11	14	15	17	19
1	3	5	7	9	11	14	15	17	19
1	3	5	7	9	12	14	16	17	19
1	3	5	7	9	12	14	16	17	19
1	3	5	7	9	11	14	16	17	20
1	3	5	7	9	11	14	15	17	19
1	3	5	7	9	11	14	16	17	19
1	3	5	7	9	12	14	16	17	19
1	3	5	7	9	12	14	16	17	19
1	3	5	7	9	12	14	16	17	19
1	3	5	7	9	11	14	16	17	19
1	3	5	7	9	11	14	16	17	19
1	3	5	7	9	12	14	16	17	19
1	4	5	7	9	12	14	15	17	19
1	3	5	7	9	11	14	16	18	20
1	3	5	7	9	12	14	16	18	20
1	3	5	7	9	12	14	16	18	20
1	3	5	7	9	11	14	16	18	20
1	3	5	7	9	12	14	16	18	20
1	3	5	7	9	11	14	16	18	20
1	3	5	7	10	11	14	16	18	20
1	3	5	7	9	11	14	16	18	20
1	3	5	7	9	11	14	16	18	20
1	3	5	7	9	11	14	16	18	20
1	3	5	7	9	11	14	16	18	20
1	3	5	7	9	11	14	16	18	20
1	3	5	7	9	11	14	16	18	20
1	4	5	7	9	12	14	16	18	20
1	3	5	7	9	12	14	16	18	20
1	3	5	7	9	11	14	16	18	20
1	4	5	7	9	11	14	15	17	19
1	3	5	7	9	11	13	15	17	19
1	3	5	7	9	12	13	15	17	19
1	3	5	7	9	12	13	16	17	19
1	3	5	7	9	11	13	15	17	20
1	3	5	7	9	12	13	15	17	20
1	3	5	7	9	11	13	15	17	19
1	3	5	7	9	12	13	15	17	19
1	3	5	7	9	11	13	15	17	19
1	3	5	7	9	12	13	16	17	19
1	3	5	7	9	11	13	15	17	20
1	3	5	7	9	12	13	15	17	20
1	3	5	7	9	11	13	16	17	20
1	3	5	7	9	11	13	15	17	19
1	3	5	7	9	11	13	15	17	19
1	3	5	7	9	12	13	15	17	19
1	3	5	7	9	12	13	16	17	19
1	3	5	7	9	12	13	16	17	19
1	3	5	7	9	11	13	15	17	19
1	3	6	7	9	11	13	15	17	19
1	3	5	7	9	11	13	15	17	20
1	3	5	7	9	12	13	15	17	20
1	3	5	7	9	11	13	15	17	19
1	3	5	7	9	11	13	15	17	19
1	3	5	7	9	12	13	15	17	19
1	3	5	7	9	11	13	15	17	19
1	3	5	7	9	12	13	16	17	19
1	3	5	7	9	12	13	16	17	19
1	3	5	7	9	11	13	15	17	19
1	3	5	7	9	11	13	15	17	20
1	3	5	7	9	12	13	16	18	20
1	3	5	7	9	12	13	16	18	20
1	3	5	7	9	12	13	16	18	20
1	3	5	7	9	12	13	16	18	20
1	3	5	7	9	11	13	15	17	19
1	3	5	7	9	11	13	15	17	19
1	3	5	7	9	11	14	15	17	19
1	3	5	7	9	11	14	15	17	19
1	3	6	7	10	11	14	15	17	19
1	3	5	7	9	12	14	15	17	19
1	3	5	7	9	12	14	15	17	19
1	3	5	7	10	12	14	15	17	19
1	3	5	7	10	12	14	15	17	19
1	3	5	7	9	12	14	16	17	19
1	3	5	7	9	12	14	16	17	19
1	3	5	7	9	12	14	15	17	19
1	3	5	7	9	11	14	15	17	20
1	3	5	7	9	11	14	15	17	20
1	3	5	7	9	12	14	15	17	20
1	3	5	7	10	12	14	15	17	20
1	3	5	7	9	11	14	16	17	20
1	3	5	7	9	11	14	16	17	20
1	3	5	7	9	12	14	16	17	20
1	3	5	7	9	12	14	16	17	20
1	3	5	7	9	11	14	15	17	19
1	3	6	7	9	11	14	15	17	19
1	3	5	8	9	11	14	16	17	19
1	3	5	7	9	12	14	16	17	19
1	3	5	7	9	11	14	15	17	20
1	3	5	7	9	12	14	16	17	20
1	3	5	7	9	11	14	15	17	19
1	3	5	7	9	11	14	15	17	19
1	3	5	7	9	12	14	15	17	19
1	3	5	7	10	12	14	15	17	19
1	3	5	7	9	12	14	16	17	19
1	3	5	7	9	12	14	16	17	19
1	3	5	7	9	11	14	15	17	19
1	3	5	7	9	11	14	15	17	20
1	3	5	7	9	11	14	16	17	20
1	3	5	7	9	11	14	15	17	19
1	3	5	7	9	11	14	15	17	19
1	3	5	7	9	12	14	15	17	19
1	3	5	7	10	12	14	15	17	19
1	3	5	7	9	11	14	15	17	19
1	3	5	7	9	12	14	15	17	19
1	3	5	7	9	11	14	15	17	20
1	3	5	7	9	12	14	16	18	20
1	3	5	7	9	12	14	16	18	20
1	3	5	7	9	12	14	16	18	20
1	3	5	7	9	12	14	16	18	20
1	3	5	7	9	12	14	16	18	20
1	3	5	7	9	11	13	15	17	19
1	3	5	7	9	12	13	15	17	19
1	3	5	7	9	12	13	16	17	19
1	3	5	7	9	11	13	15	17	20
1	3	5	7	9	12	13	15	17	20
1	3	5	7	9	11	13	15	17	19
1	3	5	7	9	12	13	15	17	19
1	3	5	7	9	11	13	15	17	19
1	3	5	7	9	12	13	16	17	19
1	3	5	7	9	11	13	15	17	20
1	3	5	7	9	12	13	15	17	20
1	3	5	7	9	11	13	16	17	20
1	3	5	7	9	11	13	15	17	19
1	3	5	7	9	12	13	15	17	19
1	3	5	7	10	12	13	15	17	19
1	3	5	7	9	11	13	16	17	19
1	3	5	7	9	12	13	16	17	19
1	3	5	7	9	11	13	15	17	20
1	3	5	7	9	12	13	15	17	20
1	3	5	7	10	12	13	15	17	20
1	3	5	7	9	11	13	15	17	19
1	3	5	7	9	11	13	15	17	19
1	3	5	7	9	12	13	16	17	19
1	3	5	7	9	11	13	15	17	20
1	3	5	7	9	12	13	15	17	20
1	3	5	7	9	11	13	16	17	20
1	4	5	7	9	11	13	15	17	19
1	4	5	7	9	11	13	15	17	19
1	4	5	7	9	11	13	15	17	19
1	4	5	7	9	12	13	16	17	19
1	4	5	7	9	11	13	15	17	19
1	4	5	7	9	11	13	15	17	19
1	4	5	7	9	11	13	15	17	19
1	4	5	7	9	11	13	16	17	19
1	4	5	7	9	11	13	15	17	19
1	3	5	7	9	12	13	16	18	20
1	3	5	7	9	12	13	16	18	20
1	3	5	7	9	12	13	16	18	20
1	3	5	7	9	11	13	16	18	20
1	3	5	7	9	12	13	16	18	20
1	3	5	7	9	11	13	16	18	20
1	3	5	7	9	12	13	16	18	20
1	3	5	7	9	11	13	16	18	20
1	3	5	7	9	11	13	15	17	19
1	3	5	7	9	11	14	15	17	19
1	3	5	7	9	11	14	15	17	19
1	3	5	7	10	11	14	15	17	19
1	3	5	7	9	12	14	15	17	19
1	3	5	7	9	12	14	15	17	19
1	3	5	7	10	12	14	15	17	19
1	3	5	7	10	12	14	15	17	19
1	3	5	7	9	11	14	16	17	19
1	3	5	7	9	12	14	16	17	19
1	3	5	7	9	11	14	15	17	19
1	3	5	7	9	12	14	15	17	19
1	3	5	7	9	11	14	15	17	20
1	3	5	7	9	12	14	15	17	20
1	3	5	7	10	12	14	15	17	20
1	3	5	7	9	11	14	16	17	20
1	3	5	7	9	12	14	16	17	20
1	3	5	7	9	11	14	15	17	19
1	3	5	7	9	11	14	15	17	19
1	3	5	8	9	11	14	15	17	19
1	3	5	7	10	11	14	15	17	19
1	3	5	7	9	12	14	16	17	19
1	3	5	8	9	12	14	16	17	19
1	3	5	7	9	11	14	15	17	19
1	3	5	7	9	11	14	15	17	20
1	3	5	7	9	12	14	16	17	20
1	3	5	7	9	11	14	15	17	19
1	3	5	7	10	11	14	15	17	19
1	3	5	7	10	11	14	15	17	19
1	3	5	7	9	12	14	15	17	19
1	3	5	7	9	11	14	16	17	19
1	3	5	7	9	12	14	16	17	19
1	3	5	7	9	11	14	15	17	20
1	3	5	7	10	11	14	15	17	20
1	3	5	7	9	12	14	15	17	20
1	3	5	7	9	11	14	16	17	20
1	3	5	7	9	12	14	16	17	20
1	3	5	7	9	11	14	15	17	19
1	3	5	7	9	11	14	16	17	19
1	3	5	7	9	12	14	16	17	19
1	3	5	7	9	11	14	15	17	20
1	3	5	7	9	11	14	16	17	20
1	3	5	7	9	12	14	16	17	20
1	3	5	7	9	11	14	15	17	19
1	3	5	7	9	11	14	16	17	19
1	3	5	7	9	12	14	16	17	19
1	3	5	7	9	11	14	15	17	20
1	3	5	7	9	11	14	16	17	20
1	3	5	7	9	11	14	15	17	19
1	3	5	7	9	11	14	16	17	19
1	3	5	7	9	12	14	16	17	19
1	3	5	7	9	11	14	15	17	19
1	3	5	7	9	12	14	15	17	19
1	3	5	7	9	11	14	16	17	19
1	3	5	7	9	12	14	15	17	20
1	4	5	7	9	11	14	15	17	19
1	4	5	7	9	11	14	16	17	19
1	4	5	7	9	11	14	15	17	19
1	4	5	7	9	11	14	16	17	19
1	4	5	7	9	12	14	16	17	19
1	4	5	7	9	11	14	15	17	19
1	4	5	7	9	11	14	16	17	19
1	4	5	7	9	11	14	15	17	19
1	4	5	7	9	11	14	15	17	19
1	4	5	7	9	11	14	16	17	19
1	4	5	7	9	11	14	15	17	19
1	3	5	7	9	12	14	15	17	19
1	3	5	7	10	12	14	15	17	19
1	3	5	7	9	12	14	15	17	19
1	3	5	7	10	11	14	15	17	19
1	3	5	7	9	11	14	16	18	20
1	3	5	7	9	12	14	16	18	20
1	3	5	7	9	12	14	16	18	20
1	3	5	7	9	11	14	16	18	20
1	3	5	7	9	12	14	16	18	20
1	3	5	7	9	12	14	16	18	20
1	3	5	7	9	11	14	16	18	20
1	3	5	7	9	11	14	16	18	20
1	3	5	7	9	11	14	16	18	20
1	3	5	7	9	11	14	16	18	20
1	3	5	7	9	11	14	16	18	20
1	3	5	7	9	11	14	15	17	19
1	3	5	7	9	11	14	15	17	20
1	3	5	7	9	11	14	15	17	19
1	3	5	7	9	11	14	15	17	19
1	3	5	7	9	11	14	15	17	20
1	3	5	7	9	11	14	15	17	19
1	3	5	7	9	11	14	15	17	19
1	3	5	7	9	11	13	15	17	19
1	3	5	7	9	12	13	15	17	19
1	3	5	7	9	12	13	16	17	19
1	3	5	7	9	11	13	15	17	20
1	3	5	7	9	12	13	15	17	20
1	3	5	7	9	11	13	15	17	19
1	3	5	7	9	12	13	15	17	19
1	3	5	7	9	11	13	15	17	19
1	3	5	7	9	12	13	16	17	19
1	3	5	7	9	11	13	15	17	20
1	3	5	7	9	12	13	15	17	20
1	3	5	7	9	11	13	16	17	20
1	3	5	7	9	11	13	15	17	19
1	3	5	7	9	11	13	15	17	20
1	3	5	7	9	11	13	15	17	19
1	3	5	7	9	12	13	16	18	20
1	3	5	7	9	12	13	16	18	20
1	3	5	7	9	11	14	15	17	19
1	3	5	7	9	11	14	15	17	19
1	3	5	7	10	11	14	15	17	19
1	3	5	7	9	12	14	15	17	19
1	3	5	7	9	12	14	15	17	19
1	3	5	7	10	12	14	15	17	19
1	3	5	7	10	12	14	15	17	19
1	3	5	7	9	12	14	16	17	19
