# Supplementary material for: Mining Association rules for Low-Frequency itemsets
Source: PLoS One. 2018 Jul 23;13(7):e0198066. doi: 10.1371/journal.pone.0198066 (PMC6056028; doi:10.1371/journal.pone.0198066)
Supplement: S1 Transaction Datasets for Frequency and Utility Mining — The small datasets for calculating the frequency of itemsets in transaction database contain Accidents, Chess, Connection, Mushroom, PUSBM, and Retail [32] transaction datasets. There are 500, 1000, 2000, and 5000 transactions per dataset. The small datasets for calculating the utility of itemsets in a transaction database contain Accidents, Chess, Connection, Mushroom, PUSBM, and Retail [32] transaction datasets. There are 500, 1000, 2000, and 5000 transactions per dataset. The large datasets for caluclating the frequency of itemsets in a transaction database contain Accidents, Connection, and PUSBM [32] datasets. There are 10000, 20000, 30000, and 50000 transactions per dataset. The large datasets for calculating the utility of itemsets in a transaction database contain Accidents, Connection, and PUSBM [32] transaction datasets. There are 10000, 20000, 30000, and 50000 transactions per dataset. (ZIP) [file pone.0198066.s001.zip › Data Files/input_connect2.txt]

1	4	7	10	13	16	19	22	25	28
1	4	7	10	13	16	19	22	25	28
1	4	7	10	13	16	19	23	25	28
1	4	7	10	13	16	19	22	25	28
1	5	7	10	13	16	19	22	25	28
1	4	7	10	13	16	19	22	25	28
2	4	7	10	13	16	19	24	25	28
1	4	7	10	13	16	19	24	25	28
1	4	7	10	13	16	19	24	26	28
1	4	7	10	13	16	19	24	25	28
1	5	7	10	13	16	19	24	25	28
1	4	7	10	13	16	19	24	25	28
1	6	7	10	13	16	19	22	25	28
1	6	7	10	13	16	19	22	25	28
3	6	7	10	13	16	19	23	25	28
1	6	7	10	13	16	19	22	25	28
1	6	8	10	13	16	19	22	25	28
1	6	7	10	13	16	19	22	25	28
3	4	7	10	13	16	19	22	25	28
1	4	7	10	13	16	19	22	25	28
1	4	7	10	13	16	19	23	25	28
1	4	7	10	13	16	19	22	25	28
1	5	7	10	13	16	19	22	25	28
2	4	7	10	13	16	19	22	25	28
1	4	7	10	13	16	19	22	25	28
1	4	7	10	13	16	19	22	25	28
1	4	7	10	13	16	19	22	25	28
1	4	7	10	13	16	19	23	25	28
1	4	7	10	13	16	19	22	25	28
1	5	7	10	13	16	19	22	25	28
1	4	7	10	13	16	19	22	25	28
3	4	7	10	13	16	19	22	25	28
2	4	7	10	13	16	19	22	25	28
1	4	7	10	13	16	19	23	25	28
3	4	7	10	13	16	19	22	25	28
1	5	7	10	13	16	19	22	25	28
1	4	7	10	13	16	19	22	25	28
3	4	7	10	13	16	19	24	25	28
1	4	7	10	13	16	19	24	25	28
3	4	7	10	13	16	19	24	26	28
2	4	7	10	13	16	19	24	25	28
1	5	7	10	13	16	19	24	25	28
2	4	7	10	13	16	19	24	25	28
1	4	7	10	13	16	19	22	25	28
1	4	7	10	13	16	19	23	25	28
1	4	7	10	13	16	19	22	25	28
1	5	7	10	13	16	19	22	25	28
1	4	7	10	13	16	19	22	25	28
3	6	7	10	13	16	19	22	25	28
1	6	7	10	13	16	19	22	25	28
1	6	7	10	13	16	19	23	25	28
2	6	7	10	13	16	19	22	25	28
1	6	8	10	13	16	19	22	25	28
1	6	7	10	13	16	19	22	25	28
1	4	7	10	13	16	19	22	25	28
1	4	7	10	13	16	19	23	25	28
3	4	7	10	13	16	19	22	25	28
1	5	7	10	13	16	19	22	25	28
1	4	7	10	13	16	19	22	25	28
3	4	7	10	13	16	19	23	26	28
3	4	7	10	13	16	19	23	25	28
1	5	7	10	13	16	19	23	25	28
2	4	7	10	13	16	19	23	25	28
1	4	7	10	13	16	19	23	25	28
3	4	7	10	13	16	19	23	26	28
2	4	7	10	13	16	19	23	25	28
1	5	7	10	13	16	19	23	25	28
1	4	7	10	13	16	19	23	25	28
1	4	7	10	13	16	19	23	25	28
1	4	7	10	13	16	19	23	26	28
1	5	7	10	13	16	19	23	25	28
1	4	7	10	13	16	19	23	25	28
1	4	7	10	13	16	19	23	27	28
1	4	7	10	13	16	19	23	27	28
1	4	7	10	13	16	19	23	27	28
1	4	7	10	13	16	19	23	27	29
1	4	7	10	13	16	19	23	27	28
1	5	7	10	13	16	19	23	27	28
1	4	7	10	13	16	19	23	27	28
1	4	7	10	13	16	19	23	26	28
1	4	7	10	13	16	19	23	25	28
1	5	7	10	13	16	19	23	25	28
1	4	7	10	13	16	19	23	25	28
2	6	7	10	13	16	19	23	26	28
2	6	7	10	13	16	19	23	25	28
2	6	8	10	13	16	19	23	25	28
2	6	7	10	13	16	19	23	25	28
3	4	7	10	13	16	19	23	26	28
1	5	7	10	13	16	19	23	25	28
1	4	7	10	13	16	19	23	25	28
1	5	8	10	13	16	19	22	25	28
3	5	7	10	13	16	19	22	25	28
1	5	7	10	13	16	19	22	25	28
1	5	8	10	13	16	19	22	25	28
1	5	7	10	13	16	19	22	25	28
1	5	7	10	13	16	19	22	25	28
1	5	8	10	13	16	19	22	25	28
3	5	7	10	13	16	19	24	26	28
1	5	8	10	13	16	19	24	25	28
1	5	7	10	13	16	19	24	25	28
1	5	7	10	13	16	19	22	25	28
1	5	8	10	13	16	19	22	25	28
1	5	9	10	13	16	19	22	25	28
1	5	9	10	13	16	19	22	25	28
1	5	9	10	13	16	19	22	25	28
1	5	9	10	13	16	19	23	25	28
2	5	9	10	13	16	19	22	25	28
1	5	9	11	13	16	19	22	25	28
2	5	9	10	13	16	19	22	25	28
1	5	8	10	13	16	19	22	25	28
1	5	7	10	13	16	19	22	25	28
1	4	7	10	13	16	19	22	25	28
3	4	7	10	13	16	19	22	25	28
3	4	7	10	13	16	19	23	25	28
1	4	7	10	13	16	19	22	25	28
1	5	7	10	13	16	19	22	25	28
1	4	7	10	13	16	19	22	25	28
1	4	7	10	13	16	19	22	25	28
1	4	7	10	13	16	19	22	25	28
1	4	7	10	13	16	19	22	25	28
1	4	7	10	13	16	19	23	25	28
1	4	7	10	13	16	19	22	25	28
1	5	7	10	13	16	19	22	25	28
1	4	7	10	13	16	19	22	25	28
3	4	7	10	13	16	19	22	25	28
3	6	7	10	13	16	19	23	25	28
1	4	7	10	13	16	19	22	25	28
1	4	7	10	13	16	19	22	25	28
3	4	7	10	13	16	19	22	25	28
3	4	7	10	13	16	19	23	25	28
1	4	7	10	13	16	19	22	25	28
1	5	7	10	13	16	19	22	25	28
1	4	7	10	13	16	19	22	25	28
1	4	7	10	13	16	19	22	25	28
1	4	7	10	13	16	19	22	25	28
1	4	7	10	13	16	19	22	25	28
1	4	7	10	13	16	19	22	25	28
1	4	7	10	13	16	19	23	25	28
1	4	7	10	13	16	19	22	25	28
1	5	7	10	13	16	19	22	25	28
1	4	7	10	13	16	19	22	25	28
3	4	7	10	13	16	19	22	25	28
3	6	7	10	13	16	19	23	25	28
1	4	7	10	13	16	19	22	25	28
3	4	7	10	13	16	19	22	25	28
3	4	7	10	13	16	19	23	25	28
1	4	7	10	13	16	19	22	25	28
1	5	7	10	13	16	19	22	25	28
1	4	7	10	13	16	19	22	25	28
3	4	7	10	13	16	19	22	25	28
1	4	7	10	13	16	19	22	25	28
1	4	7	10	13	16	19	23	25	28
1	4	7	10	13	16	19	22	25	28
1	5	7	10	13	16	19	22	25	28
1	4	7	10	13	16	19	22	25	28
1	4	7	10	13	16	19	22	25	28
1	4	7	10	13	16	19	22	25	28
3	4	7	10	13	16	19	22	25	28
1	4	7	10	13	16	19	23	25	28
1	4	7	10	13	16	19	22	25	28
1	5	7	10	13	16	19	22	25	28
1	4	7	10	13	16	19	22	25	28
3	5	7	10	13	16	19	24	25	28
3	4	7	10	13	16	19	22	25	28
3	4	7	10	13	16	19	23	25	28
3	4	7	10	13	16	19	22	25	28
1	5	7	10	13	16	19	22	25	28
3	4	7	10	13	16	19	22	25	28
3	6	7	10	13	16	19	23	25	28
3	4	7	10	13	16	19	22	25	28
3	4	7	10	13	16	19	23	25	28
2	4	7	10	13	16	19	22	25	28
3	5	7	10	13	16	19	22	25	28
1	4	7	10	13	16	19	22	25	28
3	4	7	10	13	16	19	23	25	28
1	4	7	10	13	16	19	23	26	28
1	4	7	10	13	16	19	23	25	28
1	5	7	10	13	16	19	23	25	28
1	4	7	10	13	16	19	23	25	28
3	4	7	10	13	16	19	23	25	28
1	4	7	10	13	16	19	23	27	28
1	4	7	10	13	16	19	23	27	28
1	4	7	10	13	16	19	23	27	28
3	4	7	10	13	16	19	23	27	29
2	4	7	10	13	16	19	23	27	28
1	5	7	10	13	16	19	23	27	28
1	4	7	10	13	16	19	23	27	28
3	6	7	10	13	16	19	23	26	28
3	6	7	10	13	16	19	23	25	28
3	6	8	10	13	16	19	23	25	28
2	6	7	10	13	16	19	23	25	28
3	4	7	10	13	16	19	23	26	28
3	4	7	10	13	16	19	23	25	28
3	5	7	10	13	16	19	23	25	28
1	4	7	10	13	16	19	23	25	28
1	4	7	10	13	16	19	22	25	28
1	4	7	10	13	16	19	22	25	28
1	5	7	10	13	16	19	22	25	28
1	4	7	10	13	16	19	22	25	28
1	4	7	10	13	16	19	22	25	28
1	4	7	10	13	16	19	22	25	28
1	4	7	10	13	16	19	22	25	28
2	4	7	10	13	16	19	23	25	28
1	4	7	10	13	16	19	22	25	28
1	5	7	10	13	16	19	22	25	28
1	4	7	10	13	16	19	22	25	28
1	4	7	10	13	16	19	22	25	28
2	5	7	10	13	16	19	22	25	28
1	4	7	10	13	16	19	22	25	28
1	5	7	10	13	16	19	22	25	28
1	5	8	10	13	16	19	22	25	28
1	5	7	10	13	16	19	22	25	28
1	5	9	10	13	16	19	22	25	28
1	5	9	10	13	16	19	22	25	28
2	5	9	10	13	16	19	22	25	28
1	5	9	10	13	16	19	23	25	28
3	5	9	10	13	16	19	22	25	28
1	5	9	11	13	16	19	22	25	28
1	5	9	10	13	16	19	22	25	28
1	5	8	10	13	16	19	22	25	28
1	5	7	10	13	16	19	22	25	28
1	4	7	10	13	16	19	22	25	28
1	4	7	10	13	16	19	22	25	28
1	4	7	10	13	16	19	22	25	28
1	4	7	10	13	16	19	22	25	28
3	4	7	10	13	16	19	22	25	28
3	4	7	10	13	16	19	23	25	28
1	4	7	10	13	16	19	22	25	28
1	5	7	10	13	16	19	22	25	28
1	4	7	10	13	16	19	22	25	28
3	4	7	10	13	16	19	24	25	28
3	4	7	10	13	16	19	24	25	28
1	4	7	10	13	16	19	24	26	28
1	4	7	10	13	16	19	24	25	28
3	5	7	10	13	16	19	24	25	28
1	4	7	10	13	16	19	24	25	28
1	4	7	10	13	16	19	24	27	28
1	4	7	10	13	16	19	24	27	28
1	4	7	10	13	16	19	24	27	28
1	4	7	10	13	16	19	24	27	29
1	4	7	10	13	16	19	24	27	28
1	5	7	10	13	16	19	24	27	28
1	4	7	10	13	16	19	24	27	28
1	4	7	10	13	16	19	24	25	28
3	4	7	10	13	16	19	24	25	28
1	4	7	10	13	16	19	24	26	28
1	5	7	10	13	16	19	24	25	28
3	6	7	10	13	16	19	24	25	28
1	4	7	10	13	16	19	24	25	28
3	4	7	10	13	16	19	24	25	28
3	4	7	10	13	16	19	24	25	28
1	4	7	10	13	16	19	24	26	28
1	4	7	10	13	16	19	24	25	28
1	5	7	10	13	16	19	24	25	28
1	4	7	10	13	16	19	24	25	28
1	4	7	10	13	16	19	24	25	28
3	4	7	10	13	16	19	24	25	28
1	4	7	10	13	16	19	24	25	28
1	4	7	10	13	16	19	24	26	28
1	4	7	10	13	16	19	24	25	28
1	5	7	10	13	16	19	24	25	28
1	4	7	10	13	16	19	24	25	28
1	4	7	10	13	16	19	24	27	28
1	4	7	10	13	16	19	24	27	28
3	4	7	10	13	16	19	24	27	29
1	4	7	10	13	16	19	24	27	28
1	5	7	10	13	16	19	24	27	28
1	4	7	10	13	16	19	24	27	28
3	4	7	10	13	16	19	24	25	28
3	4	7	10	13	16	19	24	25	28
3	4	7	10	13	16	19	24	26	28
3	4	7	10	13	16	19	24	25	28
3	5	7	10	13	16	19	24	25	28
3	4	7	10	13	16	19	24	25	28
3	6	7	10	13	16	19	24	25	28
1	6	7	10	13	16	19	24	25	28
3	6	7	10	13	16	19	24	26	28
3	6	7	10	13	16	19	24	25	28
3	6	8	10	13	16	19	24	25	28
3	6	7	10	13	16	19	24	25	28
3	4	7	10	13	16	19	24	25	28
1	4	7	10	13	16	19	24	25	28
3	4	7	10	13	16	19	24	26	28
3	4	7	10	13	16	19	24	25	28
3	5	7	10	13	16	19	24	25	28
1	4	7	10	13	16	19	24	25	28
1	4	7	10	13	16	19	24	25	28
1	4	7	10	13	16	19	24	25	28
1	4	7	10	13	16	19	24	25	28
1	4	7	10	13	16	19	24	26	28
1	4	7	10	13	16	19	24	25	28
1	5	7	10	13	16	19	24	25	28
1	4	7	10	13	16	19	24	25	28
1	4	7	10	13	16	19	24	27	28
3	4	7	10	13	16	19	24	27	29
1	4	7	10	13	16	19	24	27	28
1	5	7	10	13	16	19	24	27	28
1	4	7	10	13	16	19	24	27	28
3	4	7	10	13	16	19	24	25	28
1	4	7	10	13	16	19	24	26	28
1	4	7	10	13	16	19	24	25	28
3	5	7	10	13	16	19	24	25	28
1	4	7	10	13	16	19	24	25	28
1	4	7	10	13	16	19	24	26	29
1	4	7	10	13	16	19	24	26	30
3	4	7	10	13	16	19	24	26	30
1	4	7	10	13	16	19	24	26	30
1	4	7	10	13	16	19	24	26	30
1	4	7	10	13	16	19	24	26	30
3	5	7	10	13	16	19	24	26	30
1	4	7	10	13	16	19	24	26	30
1	4	7	10	13	16	19	24	26	29
1	4	7	10	13	16	19	24	26	28
1	5	7	10	13	16	19	24	26	28
1	4	7	10	13	16	19	24	26	28
1	4	7	10	13	16	19	24	26	29
1	4	7	10	13	16	19	24	26	28
1	5	7	10	13	16	19	24	26	28
1	4	7	10	13	16	19	24	26	28
1	4	7	10	13	16	19	24	27	29
1	4	7	10	13	16	19	24	27	28
1	5	7	10	13	16	19	24	27	28
1	4	7	10	13	16	19	24	27	28
1	4	7	10	13	16	19	24	25	28
1	4	7	10	13	16	19	24	25	28
1	4	7	10	13	16	19	24	25	28
1	4	7	10	13	16	19	24	26	28
1	4	7	10	13	16	19	24	25	28
1	5	7	10	13	16	19	24	25	28
1	4	7	10	13	16	19	24	25	28
1	4	7	10	13	16	19	24	25	28
3	5	7	10	13	16	19	24	25	28
1	4	7	10	13	16	19	24	25	28
3	5	7	10	13	16	19	24	27	29
1	5	8	10	13	16	19	24	27	28
1	5	7	10	13	16	19	24	27	28
1	5	8	10	13	16	19	24	25	28
3	5	7	10	13	16	19	24	25	28
1	5	9	10	13	16	19	24	25	28
2	5	9	10	13	16	19	24	25	28
1	5	9	10	13	16	19	24	25	28
3	5	9	10	13	16	19	24	26	28
3	5	9	10	13	16	19	24	25	28
2	5	9	11	13	16	19	24	25	28
1	5	9	10	13	16	19	24	25	28
1	5	8	10	13	16	19	24	25	28
1	5	7	10	13	16	19	24	25	28
1	4	7	10	13	16	19	24	27	29
1	4	7	10	13	16	19	24	27	28
1	4	7	10	13	16	19	24	25	28
1	4	7	10	13	16	19	24	25	28
1	4	7	10	13	16	19	24	25	28
1	4	7	10	13	16	19	24	26	28
1	4	7	10	13	16	19	24	25	28
1	5	7	10	13	16	19	24	25	28
1	4	7	10	13	16	19	24	25	28
3	6	7	10	13	16	19	22	25	28
3	6	7	10	13	16	19	22	25	28
3	6	7	10	13	16	19	23	25	28
3	6	7	10	13	16	19	22	25	28
3	6	8	10	13	16	19	22	25	28
2	6	7	10	13	16	19	22	25	28
1	6	9	10	13	16	19	22	25	28
1	6	9	10	13	16	19	22	25	28
1	6	9	10	13	16	19	22	25	28
1	6	9	10	13	16	19	23	25	28
3	6	9	10	13	16	19	22	25	28
1	6	9	11	13	16	19	22	25	28
1	6	9	10	13	16	19	22	25	28
3	6	7	10	13	16	19	22	25	28
3	6	7	10	13	16	19	22	25	28
3	6	7	10	13	16	19	23	25	28
3	6	8	10	13	16	19	22	25	28
1	6	7	10	13	16	19	22	25	28
3	6	7	10	13	16	19	22	25	28
1	6	7	10	13	16	19	22	25	28
1	6	7	10	13	16	19	23	25	28
1	6	7	10	13	16	19	22	25	28
1	6	8	10	13	16	19	22	25	28
1	6	7	10	13	16	19	22	25	28
1	6	9	10	13	16	19	22	25	28
1	6	9	10	13	16	19	22	25	28
1	6	9	10	13	16	19	23	25	28
3	6	9	10	13	16	19	22	25	28
1	6	9	11	13	16	19	22	25	28
1	6	9	10	13	16	19	22	25	28
3	6	7	10	13	16	19	22	25	28
2	6	7	10	13	16	19	22	25	28
2	6	7	10	13	16	19	23	25	28
3	6	7	10	13	16	19	22	25	28
1	6	8	10	13	16	19	22	25	28
1	6	7	10	13	16	19	22	25	28
1	6	7	10	13	16	19	22	25	28
1	6	7	10	13	16	19	22	25	28
3	6	7	10	13	16	19	22	25	28
1	6	7	10	13	16	19	23	25	28
1	6	7	10	13	16	19	22	25	28
1	6	8	10	13	16	19	22	25	28
1	6	7	10	13	16	19	22	25	28
2	6	9	10	13	16	19	22	25	28
1	6	9	10	13	16	19	23	25	28
2	6	9	10	13	16	19	22	25	28
1	6	9	11	13	16	19	22	25	28
1	6	9	10	13	16	19	22	25	28
3	6	7	10	13	16	19	23	27	28
1	6	7	10	13	16	19	23	27	28
1	6	7	10	13	16	19	23	27	28
3	6	7	10	13	16	19	23	27	29
3	6	7	10	13	16	19	23	27	28
1	6	8	10	13	16	19	23	27	28
1	6	7	10	13	16	19	23	27	28
1	6	9	10	13	16	19	23	26	28
2	6	9	10	13	16	19	23	25	28
3	6	9	11	13	16	19	23	25	28
1	6	9	10	13	16	19	23	25	28
3	6	7	10	13	16	19	23	26	28
3	6	7	10	13	16	19	23	25	28
3	6	8	10	13	16	19	23	25	28
2	6	7	10	13	16	19	23	25	28
1	6	7	10	13	16	19	22	25	28
1	6	7	10	13	16	19	22	25	28
1	6	7	10	13	16	19	22	25	28
2	6	7	10	13	16	19	23	25	28
3	6	7	10	13	16	19	22	25	28
1	6	8	10	13	16	19	22	25	28
1	6	7	10	13	16	19	22	25	28
3	6	9	10	13	16	19	22	25	28
1	6	9	11	13	16	19	22	25	28
1	6	9	10	13	16	19	22	25	28
1	6	8	11	13	16	19	22	25	28
1	6	8	11	13	16	19	22	25	28
1	6	8	11	13	16	19	22	25	28
1	6	8	12	13	16	19	22	25	28
1	6	8	12	13	16	19	22	25	28
1	6	8	12	13	16	19	22	25	28
3	6	8	12	13	16	19	23	25	28
1	6	8	12	13	16	19	22	25	28
1	6	8	12	14	16	19	22	25	28
1	6	8	12	13	16	19	22	25	28
1	6	8	11	13	16	19	22	25	28
1	6	8	10	13	16	19	22	25	28
1	6	9	11	13	16	19	22	25	28
1	6	9	10	13	16	19	22	25	28
1	6	7	10	13	16	19	22	25	28
1	6	7	10	13	16	19	22	25	28
1	6	7	10	13	16	19	22	25	28
2	6	7	10	13	16	19	23	25	28
1	6	7	10	13	16	19	22	25	28
1	6	8	10	13	16	19	22	25	28
1	6	7	10	13	16	19	22	25	28
3	4	7	10	13	16	19	22	25	28
1	4	7	10	13	16	19	22	25	28
1	4	7	10	13	16	19	23	25	28
1	4	7	10	13	16	19	22	25	28
1	5	7	10	13	16	19	22	25	28
2	4	7	10	13	16	19	22	25	28
1	4	7	10	13	16	19	22	25	28
1	4	7	10	13	16	19	22	25	28
1	4	7	10	13	16	19	22	25	28
1	4	7	10	13	16	19	23	25	28
1	4	7	10	13	16	19	22	25	28
1	5	7	10	13	16	19	22	25	28
1	4	7	10	13	16	19	22	25	28
1	4	7	10	13	16	19	22	25	28
1	4	7	10	13	16	19	22	25	28
1	4	7	10	13	16	19	22	25	28
1	4	7	10	13	16	19	23	25	28
1	4	7	10	13	16	19	22	25	28
1	5	7	10	13	16	19	22	25	28
1	4	7	10	13	16	19	22	25	28
1	4	7	10	13	16	19	24	25	28
3	4	7	10	13	16	19	24	25	28
1	4	7	10	13	16	19	24	25	28
1	4	7	10	13	16	19	24	26	28
1	4	7	10	13	16	19	24	25	28
1	5	7	10	13	16	19	24	25	28
1	4	7	10	13	16	19	24	25	28
1	4	7	10	13	16	19	22	25	28
1	4	7	10	13	16	19	22	25	28
1	4	7	10	13	16	19	23	25	28
1	4	7	10	13	16	19	22	25	28
1	5	7	10	13	16	19	22	25	28
1	4	7	10	13	16	19	22	25	28
1	6	7	10	13	16	19	22	25	28
3	6	7	10	13	16	19	22	25	28
1	6	7	10	13	16	19	22	25	28
1	6	7	10	13	16	19	23	25	28
1	6	7	10	13	16	19	22	25	28
1	6	8	10	13	16	19	22	25	28
1	6	7	10	13	16	19	22	25	28
1	4	7	10	13	16	19	22	25	28
1	4	7	10	13	16	19	22	25	28
1	4	7	10	13	16	19	23	25	28
1	4	7	10	13	16	19	22	25	28
1	5	7	10	13	16	19	22	25	28
1	4	7	10	13	16	19	22	25	28
1	4	7	10	13	16	19	22	25	28
1	4	7	10	13	16	19	22	25	28
1	4	7	10	13	16	19	22	25	28
1	4	7	10	13	16	19	22	25	28
