# Supplementary material for: Mining Association rules for Low-Frequency itemsets
Source: PLoS One. 2018 Jul 23;13(7):e0198066. doi: 10.1371/journal.pone.0198066 (PMC6056028; doi:10.1371/journal.pone.0198066)
Supplement: S1 Transaction Datasets for Frequency and Utility Mining — The small datasets for calculating the frequency of itemsets in transaction database contain Accidents, Chess, Connection, Mushroom, PUSBM, and Retail [32] transaction datasets. There are 500, 1000, 2000, and 5000 transactions per dataset. The small datasets for calculating the utility of itemsets in a transaction database contain Accidents, Chess, Connection, Mushroom, PUSBM, and Retail [32] transaction datasets. There are 500, 1000, 2000, and 5000 transactions per dataset. The large datasets for caluclating the frequency of itemsets in a transaction database contain Accidents, Connection, and PUSBM [32] datasets. There are 10000, 20000, 30000, and 50000 transactions per dataset. The large datasets for calculating the utility of itemsets in a transaction database contain Accidents, Connection, and PUSBM [32] transaction datasets. There are 10000, 20000, 30000, and 50000 transactions per dataset. (ZIP) [file pone.0198066.s001.zip › Data Files/input_mushroom3.txt]

1	3	9	13	23	25	34	36	38	40
2	3	9	14	23	26	34	36	39	40
2	4	9	15	23	27	34	36	39	41
1	3	10	15	23	25	34	36	38	41
2	3	9	16	24	28	34	37	39	40
2	3	10	14	23	26	34	36	39	41
2	4	9	15	23	26	34	36	39	42
2	4	10	15	23	27	34	36	39	41
1	3	10	15	23	25	34	36	38	43
2	4	9	14	23	26	34	36	39	42
2	3	10	14	23	27	34	36	39	42
2	3	10	14	23	26	34	36	39	41
2	4	9	14	23	26	34	36	39	44
1	3	10	15	23	25	34	36	38	40
2	3	11	13	24	28	34	37	39	41
2	5	11	16	24	28	34	36	38	40
2	6	11	15	24	28	34	37	39	40
1	3	9	13	23	25	34	36	38	41
1	3	10	15	23	25	34	36	38	41
1	3	9	13	23	25	34	36	38	40
2	4	9	14	23	26	34	36	39	40
1	3	10	13	23	25	34	36	38	41
2	4	10	14	23	27	34	36	39	40
2	4	10	15	23	26	34	36	39	44
2	4	9	15	23	27	34	36	39	42
1	6	9	15	23	25	34	36	38	41
2	3	10	14	23	26	34	36	39	41
2	3	10	15	23	27	34	36	39	44
2	6	11	13	24	28	34	36	38	40
2	3	9	14	23	26	34	37	38	41
2	4	9	14	23	27	34	36	39	42
1	3	10	15	23	25	34	36	38	40
2	3	10	14	23	27	34	36	39	41
2	3	10	13	23	27	34	36	39	43
2	4	10	14	23	27	34	36	39	41
2	3	11	14	23	27	34	37	38	44
2	5	11	16	24	28	34	36	38	40
1	3	10	13	23	25	34	36	38	44
2	3	11	14	23	26	34	37	38	43
2	4	9	14	23	27	34	36	39	40
2	4	10	14	23	26	34	36	39	41
2	3	10	14	23	27	34	36	39	41
2	3	11	13	24	28	34	36	38	42
1	3	10	15	23	25	34	36	38	43
2	3	9	14	23	26	34	36	39	44
2	3	10	15	23	26	34	36	39	41
2	3	10	14	23	27	34	36	39	40
2	3	9	15	23	27	34	36	39	44
2	3	10	14	23	27	34	36	39	41
2	6	10	14	23	27	34	36	39	44
2	3	10	13	23	26	34	36	39	44
2	3	9	15	23	27	34	36	39	40
2	4	9	15	23	27	34	36	39	40
1	3	10	13	23	25	34	36	38	40
1	3	9	15	23	25	34	36	38	40
2	4	10	14	23	26	34	36	39	44
2	6	11	16	24	28	34	37	39	41
2	4	9	15	23	26	34	36	39	44
2	3	9	14	23	27	34	36	39	40
2	3	10	13	23	26	34	36	39	43
2	5	11	16	24	28	34	36	38	40
2	4	10	14	23	26	34	36	39	40
2	4	9	14	23	27	34	36	39	42
2	4	10	14	23	27	34	36	39	42
2	4	10	15	23	27	34	36	39	41
2	6	9	13	24	28	34	37	39	40
2	3	9	15	23	27	34	36	39	41
2	6	10	14	23	26	34	36	39	44
2	3	10	14	23	26	34	36	39	44
2	3	11	16	24	28	34	36	38	43
2	6	11	14	23	27	34	37	38	43
2	4	10	15	23	27	34	36	39	42
2	6	11	14	23	27	34	37	38	44
2	3	10	13	23	26	34	36	39	43
2	4	9	14	23	26	34	36	39	40
2	6	9	14	23	27	34	37	38	43
2	3	9	15	23	27	34	37	38	41
2	6	10	13	23	27	34	36	39	43
1	3	10	13	23	25	34	36	38	44
2	6	10	13	23	26	34	36	39	41
2	3	9	13	24	28	34	37	39	40
1	3	10	15	23	25	34	36	38	44
2	6	11	16	24	28	34	36	38	41
2	3	11	16	24	28	34	37	39	41
2	3	10	14	23	27	34	36	39	44
2	3	9	13	24	28	34	37	39	40
2	4	9	15	23	26	34	36	39	44
2	3	9	15	23	27	34	36	39	41
2	6	10	13	23	27	34	36	39	44
2	5	11	13	24	28	34	36	38	41
2	3	11	13	24	28	34	36	38	41
2	4	9	15	23	27	34	36	39	40
2	3	10	14	23	26	34	36	39	42
2	3	10	14	23	27	34	36	39	42
2	3	9	13	24	28	34	37	39	41
2	3	9	15	23	26	34	36	39	42
2	6	10	13	23	27	34	36	39	43
2	3	9	14	23	26	34	36	39	41
2	4	9	15	23	26	34	36	39	42
2	3	10	15	23	26	34	36	39	42
2	3	11	13	24	28	34	37	39	43
2	4	9	14	23	27	34	36	39	41
2	6	10	14	23	27	34	36	39	44
2	3	10	14	23	26	34	36	39	41
2	4	10	15	23	27	34	36	39	42
2	3	10	14	23	26	34	36	39	41
2	3	10	14	23	26	34	36	39	44
2	4	10	15	23	27	34	36	39	41
2	4	10	15	23	26	34	36	39	42
2	3	9	14	23	26	34	36	39	40
2	3	9	14	23	27	34	36	39	44
2	5	11	16	24	28	34	36	38	42
2	3	11	15	23	26	34	37	38	44
2	3	9	14	23	26	34	36	39	41
1	3	10	15	23	25	34	36	38	41
2	3	10	14	23	27	34	36	39	43
2	5	11	16	24	28	34	36	38	43
2	3	10	14	23	27	34	36	39	44
2	3	9	14	23	27	34	37	38	43
2	5	11	13	24	28	34	36	38	40
1	3	9	15	23	25	34	36	38	40
2	3	10	15	23	26	34	36	39	42
1	6	10	13	23	25	34	36	38	43
2	6	9	16	24	28	34	37	39	40
2	3	9	14	23	27	34	36	39	42
2	3	9	15	24	28	34	37	39	41
2	4	9	14	23	26	34	36	39	44
2	6	11	16	24	28	34	37	39	45
2	3	9	15	23	27	34	36	39	41
2	4	9	15	23	27	34	36	39	41
2	4	9	15	23	27	34	36	39	44
2	4	10	15	23	27	34	36	39	44
2	6	9	15	23	27	34	37	38	44
2	3	10	14	23	27	34	36	39	42
2	6	9	15	23	26	34	37	38	43
1	3	10	15	23	25	34	36	38	44
2	6	11	15	23	27	34	37	38	44
2	3	10	14	23	26	34	36	39	41
1	3	9	13	23	25	34	36	38	43
2	4	9	14	23	27	34	36	39	44
2	3	10	13	23	26	34	36	39	44
2	4	10	14	23	27	34	36	39	42
2	5	11	13	24	28	34	36	38	40
2	6	10	13	23	26	34	36	39	44
2	3	10	14	23	26	34	36	39	40
2	3	11	16	24	28	34	37	39	40
2	6	11	15	24	28	34	37	39	40
2	3	10	14	23	27	34	36	39	44
2	4	9	14	23	27	34	36	39	40
2	4	10	15	23	26	34	36	39	42
2	3	10	15	23	26	34	36	39	44
2	3	9	13	24	28	34	37	39	43
2	3	10	15	23	27	34	36	39	42
2	5	11	13	24	28	34	36	38	40
2	3	9	15	23	26	34	37	38	44
2	3	10	13	23	27	34	36	39	44
2	4	10	14	23	26	34	36	39	40
2	3	10	15	23	26	34	36	39	40
2	4	10	15	23	26	34	36	39	41
2	4	9	14	23	26	34	36	39	42
2	4	9	14	23	27	34	36	39	42
2	4	10	14	23	26	34	36	39	41
2	3	11	13	24	28	34	36	38	40
2	6	10	13	23	27	34	36	39	41
2	3	10	15	23	26	34	36	39	40
2	6	10	14	23	27	34	36	39	44
2	4	9	15	23	26	34	36	39	44
2	4	9	15	23	26	34	36	39	44
2	3	10	13	23	27	34	36	39	44
2	4	9	15	23	26	34	36	39	40
2	3	11	16	24	28	34	36	38	42
2	4	9	14	23	27	34	36	39	40
2	3	11	14	23	27	34	37	38	41
2	4	10	14	23	26	34	36	39	44
2	6	10	14	23	27	34	36	39	43
2	4	10	15	23	27	34	36	39	44
2	4	10	15	23	26	34	36	39	40
2	4	10	14	23	26	34	36	39	42
2	3	10	14	23	27	34	36	39	42
2	4	9	14	23	27	34	36	39	42
1	3	10	15	23	25	34	36	38	43
2	5	11	13	24	28	34	36	38	42
2	6	11	13	24	28	34	36	38	42
2	3	9	14	23	26	34	36	39	42
2	6	10	13	23	26	34	36	39	43
1	3	10	15	23	25	34	36	38	40
2	4	9	15	23	27	34	36	39	42
2	6	11	16	24	28	34	36	38	43
2	4	10	14	23	27	34	36	39	42
2	3	10	13	23	26	34	36	39	44
2	3	11	15	24	28	34	37	39	43
2	3	9	15	23	27	34	37	38	44
2	4	9	15	23	27	34	36	39	44
2	6	9	14	23	26	34	37	38	44
2	3	9	14	23	26	34	36	39	40
2	6	11	16	24	28	34	36	38	42
2	4	9	14	23	26	34	36	39	41
2	3	9	15	23	27	34	36	39	42
2	3	10	15	23	27	34	36	39	41
2	6	9	15	23	26	34	37	38	41
2	3	10	14	23	27	34	36	39	44
2	4	9	15	23	27	34	36	39	44
2	3	9	15	23	26	34	36	39	42
2	3	11	15	24	28	34	37	39	45
2	6	10	13	23	27	34	36	39	41
1	3	9	15	23	25	34	36	38	40
2	4	9	15	23	26	34	36	39	41
2	4	9	15	23	26	34	36	39	40
2	4	10	15	23	27	34	36	39	41
2	4	10	15	23	26	34	36	39	44
2	3	9	14	23	26	34	36	39	44
2	4	9	15	23	27	34	36	39	44
2	3	11	14	23	26	34	37	38	41
2	3	11	16	24	28	34	36	38	41
2	6	10	14	23	26	34	36	39	41
2	4	9	15	23	27	34	36	39	41
2	3	9	14	23	26	34	36	39	42
2	3	10	14	23	26	34	36	39	40
2	3	10	15	23	27	34	36	39	44
2	5	11	16	24	28	34	36	38	43
2	3	9	15	23	26	34	36	39	41
1	3	9	15	23	25	34	36	38	40
2	3	10	14	23	26	34	36	39	41
2	6	11	15	23	26	34	37	38	43
2	3	10	15	23	27	34	36	39	42
2	4	10	15	23	27	34	36	39	41
2	3	9	15	23	26	34	36	39	42
2	3	9	14	23	26	34	36	39	42
1	3	10	13	23	25	34	36	38	43
2	4	9	14	23	26	34	36	39	41
2	3	11	16	24	28	34	36	38	41
1	3	10	15	23	25	34	36	38	40
2	3	10	14	23	27	34	36	39	41
2	6	11	13	24	28	34	36	38	40
2	4	9	15	23	27	34	36	39	40
2	3	11	15	23	27	34	37	38	44
2	3	10	15	23	27	34	36	39	44
2	4	10	14	23	27	34	36	39	41
2	3	10	14	23	27	34	36	39	41
2	6	10	14	23	26	34	36	39	43
2	6	10	14	23	26	34	36	39	44
2	3	9	15	23	27	34	36	39	44
2	3	9	15	23	26	34	36	39	44
1	3	9	15	23	25	34	36	38	41
2	6	11	15	23	26	34	37	38	43
2	3	9	15	23	27	34	36	39	44
2	3	9	15	23	27	34	37	38	43
2	3	10	15	23	26	34	36	39	41
2	6	10	14	23	27	34	36	39	44
2	3	9	13	24	28	34	37	39	43
2	6	10	14	23	26	34	36	39	44
1	3	9	13	23	25	34	36	38	43
2	5	11	13	24	28	34	36	38	42
2	4	10	14	23	27	34	36	39	44
2	4	9	15	23	27	34	36	39	41
2	4	10	15	23	27	34	36	39	40
2	6	11	13	24	28	34	36	38	40
2	3	9	15	23	26	34	36	39	44
2	4	10	15	23	27	34	36	39	42
2	4	10	15	23	26	34	36	39	42
2	6	10	13	23	27	34	36	39	44
1	3	10	15	23	25	34	36	38	40
2	3	9	15	23	26	34	36	39	41
2	3	10	15	23	26	34	36	39	41
2	6	11	15	23	27	34	37	38	44
2	6	11	16	24	28	34	36	38	42
2	6	9	16	24	28	34	37	39	43
2	3	10	14	23	26	34	36	39	42
2	4	9	15	23	26	34	36	39	40
1	6	10	13	23	25	34	36	38	44
2	3	9	15	23	27	34	36	39	41
1	6	9	13	23	25	34	36	38	44
2	3	10	15	23	27	34	36	39	40
2	3	10	14	23	26	34	36	39	40
2	6	10	14	23	26	34	36	39	41
2	3	10	13	23	26	34	36	39	44
2	6	10	13	23	26	34	36	39	44
2	3	10	15	23	26	34	36	39	44
2	6	11	13	24	28	34	37	39	45
2	3	9	14	23	27	34	36	39	40
1	3	10	15	23	25	34	36	38	44
2	4	10	14	23	26	34	36	39	41
2	5	11	13	24	28	34	36	38	43
2	3	9	14	23	27	34	36	39	40
2	4	10	15	23	27	34	36	39	41
2	6	10	13	23	26	34	36	39	41
2	4	10	14	23	26	34	36	39	42
2	4	10	15	23	26	34	36	39	42
2	3	10	13	23	27	34	36	39	41
2	6	11	16	24	28	34	36	38	43
2	3	11	16	24	28	34	36	38	42
2	4	10	14	23	27	34	36	39	41
2	3	9	14	23	27	34	36	39	41
2	4	10	15	23	27	34	36	39	40
2	3	9	15	23	26	34	36	39	42
2	4	9	14	23	26	34	36	39	42
2	3	9	14	23	26	34	36	39	40
2	3	11	16	24	28	34	37	39	43
2	6	9	14	23	26	34	37	38	43
1	3	10	15	23	25	34	36	38	43
2	3	11	15	24	28	34	37	39	40
2	4	10	15	23	26	34	36	39	44
2	3	9	14	23	27	34	37	38	44
2	4	10	15	23	26	34	36	39	41
2	3	10	15	23	27	34	36	39	42
2	3	11	13	23	28	34	36	39	43
2	4	10	15	23	27	34	36	39	40
2	3	9	14	23	27	34	36	39	42
2	6	10	13	23	26	34	36	39	43
2	3	11	15	24	28	34	37	39	41
2	3	9	14	23	27	34	36	39	44
1	3	10	15	23	25	34	36	38	41
2	3	10	14	23	27	34	36	39	41
2	3	11	15	23	26	34	37	38	43
2	4	9	14	23	26	34	36	39	42
1	3	10	15	23	25	34	36	38	40
2	3	9	14	23	26	34	37	38	44
2	3	10	15	23	26	34	36	39	40
2	3	11	15	23	27	34	37	38	41
2	6	9	15	23	27	34	37	38	44
2	3	10	14	23	27	34	36	39	40
2	6	11	14	23	26	34	37	38	44
2	3	9	15	23	26	34	36	39	44
2	4	10	14	23	26	34	36	39	41
2	3	10	13	23	27	34	36	39	43
2	4	10	15	23	27	34	36	39	40
2	3	9	14	23	26	34	36	39	41
1	3	10	13	23	25	34	36	38	41
2	4	9	14	23	27	34	36	39	44
2	4	10	15	23	26	34	36	39	42
1	3	10	13	23	25	34	36	38	44
2	4	9	15	23	27	34	36	39	41
2	4	10	14	23	27	34	36	39	44
2	4	10	14	23	26	34	36	39	41
2	3	10	15	23	27	34	36	39	42
2	3	11	13	23	28	34	36	39	43
2	3	10	13	23	26	34	36	39	44
2	4	9	14	23	27	34	36	39	41
2	3	11	16	24	28	34	36	38	42
2	3	10	13	23	27	34	36	39	41
2	3	9	15	23	26	34	36	39	40
2	4	10	15	23	26	34	36	39	41
2	3	9	14	23	26	34	36	39	42
2	6	11	14	23	26	34	37	38	43
2	4	10	14	23	27	34	36	39	42
2	3	11	13	24	28	34	37	39	41
2	3	11	14	23	27	34	37	38	41
2	3	9	14	23	26	34	36	39	41
2	6	9	16	24	28	34	37	39	41
2	3	11	13	24	28	34	36	38	42
2	6	9	16	24	28	34	37	39	45
2	6	10	13	23	26	34	36	39	43
2	4	10	15	23	26	34	36	39	40
2	4	9	14	23	26	34	36	39	40
2	3	10	14	23	27	34	36	39	44
2	5	11	16	24	28	34	36	38	42
2	6	10	13	23	26	34	36	39	43
1	3	10	13	23	25	34	36	38	40
2	3	10	14	23	26	34	36	39	43
2	3	10	14	23	26	34	36	39	44
2	3	11	13	24	28	34	37	39	45
2	3	11	13	24	28	34	37	39	43
2	6	9	13	24	28	34	37	39	40
2	6	10	13	23	26	34	36	39	41
2	3	9	14	23	26	34	36	39	44
2	6	11	13	24	28	34	36	38	43
2	3	10	14	23	26	34	36	39	44
2	3	11	14	23	26	34	37	38	43
2	4	10	14	23	26	34	36	39	42
2	3	11	16	24	28	34	37	39	41
2	3	10	14	23	26	34	36	39	44
2	6	10	13	23	27	34	36	39	41
2	3	9	14	23	26	34	36	39	44
2	5	11	13	24	28	34	36	38	41
2	3	9	15	23	26	34	36	39	40
2	4	9	15	23	27	34	36	39	41
2	5	11	13	24	28	34	36	38	40
2	4	10	14	23	27	34	36	39	41
2	3	10	14	23	27	34	36	39	40
2	4	10	14	23	26	34	36	39	40
1	3	10	13	23	25	34	36	38	43
2	3	9	15	24	28	34	37	39	40
2	3	10	15	23	26	34	36	39	44
2	4	9	15	23	26	34	36	39	42
2	3	11	13	23	28	34	36	39	41
1	3	9	13	23	25	34	36	38	44
2	3	10	13	23	27	34	36	39	44
2	3	9	13	24	28	34	37	39	41
2	4	10	14	23	27	34	36	39	41
2	3	9	14	23	26	34	36	39	44
2	4	9	14	23	26	34	36	39	41
2	3	9	14	23	27	34	36	39	42
2	4	10	15	23	26	34	36	39	41
2	3	11	16	24	28	34	36	38	40
2	6	10	13	23	26	34	36	39	44
2	3	11	16	24	28	34	37	39	45
2	3	9	15	23	27	34	36	39	40
2	3	10	14	23	27	34	36	39	44
2	3	11	16	24	28	34	36	38	41
1	3	9	13	23	25	34	36	38	43
2	4	10	15	23	27	34	36	39	44
2	4	10	15	23	26	34	36	39	41
1	3	10	13	23	25	34	36	38	43
2	4	9	14	23	27	34	36	39	44
2	3	9	15	23	27	34	36	39	40
2	3	10	14	23	27	34	36	39	41
2	4	10	14	23	27	34	36	39	41
2	3	9	15	23	26	34	36	39	42
2	3	9	15	23	26	34	36	39	42
2	3	10	13	23	27	34	36	39	44
2	3	9	15	23	26	34	36	39	44
2	3	9	13	24	28	34	37	39	41
2	3	10	13	23	27	34	36	39	41
2	3	10	14	23	27	34	36	39	41
1	3	10	13	23	25	34	36	38	40
2	4	10	14	23	26	34	36	39	44
2	3	11	15	23	27	34	37	38	43
1	3	9	13	23	25	34	36	38	44
2	3	10	14	23	27	34	36	39	40
2	6	11	16	24	28	34	37	39	45
2	3	10	15	23	27	34	36	39	41
2	4	10	15	23	26	34	36	39	44
1	3	10	13	23	25	34	36	38	43
2	6	10	13	23	27	34	36	39	44
2	3	9	15	23	27	34	36	39	41
2	3	9	15	23	26	34	37	38	41
2	6	10	13	23	26	34	36	39	41
2	4	9	15	23	26	34	36	39	40
2	3	9	15	24	28	34	37	39	43
2	6	11	16	24	28	34	36	38	41
2	3	10	15	23	26	34	36	39	42
2	3	10	14	23	27	34	36	39	41
2	4	9	14	23	27	34	36	39	42
2	4	9	14	23	27	34	36	39	44
2	6	9	15	23	27	34	37	38	41
2	4	9	15	23	26	34	36	39	44
2	3	11	14	23	26	34	37	38	41
2	3	10	15	23	27	34	36	39	42
2	4	10	14	23	27	34	36	39	40
2	3	10	13	23	26	34	36	39	43
2	3	10	15	23	27	34	36	39	41
2	3	10	15	23	27	34	36	39	42
2	3	10	14	23	26	34	36	39	43
2	3	10	15	23	27	34	36	39	41
2	3	9	14	23	27	34	36	39	44
2	3	10	13	23	27	34	36	39	43
2	3	9	15	23	27	34	36	39	41
2	6	10	13	23	27	34	36	39	41
2	4	9	15	23	27	34	36	39	44
2	3	11	13	23	28	34	36	39	41
2	3	10	15	23	27	34	36	39	40
2	4	9	15	23	27	34	36	39	42
2	4	9	14	23	27	34	36	39	42
2	3	11	14	23	27	34	37	38	43
2	4	9	15	23	27	34	36	39	42
2	3	9	16	24	28	34	37	39	45
2	4	9	15	23	26	34	36	39	40
2	4	9	14	23	27	34	36	39	44
2	6	10	14	23	26	34	36	39	41
2	6	10	13	23	26	34	36	39	44
2	3	9	15	23	26	34	36	39	40
2	6	10	14	23	27	34	36	39	41
2	4	9	15	23	26	34	36	39	42
2	3	10	14	23	26	34	36	39	44
2	3	11	13	24	28	34	36	38	40
2	6	10	13	23	26	34	36	39	43
2	3	9	15	23	26	34	36	39	42
2	3	9	14	23	27	34	36	39	42
2	4	10	14	23	27	34	36	39	42
2	6	10	14	23	26	34	36	39	44
2	3	10	14	23	27	34	36	39	42
2	3	10	15	23	26	34	36	39	44
2	6	11	15	23	26	34	37	38	41
2	5	11	16	24	28	34	36	38	40
2	6	9	14	23	27	34	37	38	41
2	6	11	16	24	28	34	36	38	40
2	3	11	13	24	28	34	36	38	43
2	4	10	15	23	26	34	36	39	44
2	3	9	15	23	26	34	37	38	43
2	4	10	14	23	27	34	36	39	41
2	4	10	14	23	26	34	36	39	40
2	4	10	14	23	27	34	36	39	42
2	6	9	15	23	27	34	37	38	43
2	6	11	16	24	28	34	36	38	42
2	6	9	15	23	26	34	37	38	44
2	6	10	14	23	26	34	36	39	43
2	3	10	15	23	27	34	36	39	44
2	5	11	13	24	28	34	36	38	43
2	3	10	13	23	27	34	36	39	41
2	3	10	13	23	26	34	36	39	41
2	6	11	14	23	26	34	37	38	41
1	6	9	13	23	25	34	36	38	43
1	3	9	13	23	25	34	36	38	40
2	6	10	13	23	27	34	36	39	44
2	3	10	14	23	26	34	36	39	44
2	4	9	14	23	26	34	36	39	40
2	6	11	15	24	28	34	37	39	45
2	6	10	13	23	26	34	36	39	43
2	3	10	15	23	26	34	36	39	41
2	4	9	14	23	27	34	36	39	44
2	3	9	14	23	26	34	36	39	44
2	4	10	14	23	26	34	36	39	42
2	3	9	15	23	27	34	36	39	42
2	4	9	14	23	26	34	36	39	44
2	4	10	14	23	26	34	36	39	44
1	3	9	13	23	25	34	36	38	41
2	3	9	16	24	28	34	37	39	43
2	6	9	13	24	28	34	37	39	43
2	3	11	15	23	26	34	37	38	41
2	6	11	16	24	28	34	36	38	43
2	6	11	13	24	28	34	36	38	40
2	4	10	14	23	26	34	36	39	40
2	3	11	15	23	26	34	37	38	41
2	5	11	16	24	28	34	36	38	41
2	3	11	13	24	28	34	36	38	40
2	3	11	15	24	28	34	37	39	45
2	3	10	13	23	27	34	36	39	41
2	4	9	14	23	26	34	36	39	40
2	3	10	15	23	27	34	36	39	40
2	3	10	14	23	26	34	36	39	40
2	3	9	15	23	27	34	36	39	44
2	4	9	15	23	27	34	36	39	41
2	6	10	14	23	26	34	36	39	43
1	3	9	13	23	25	34	36	38	41
2	6	11	16	24	28	34	36	38	41
2	4	9	14	23	27	34	36	39	44
2	6	10	13	23	26	34	36	39	44
2	3	9	14	23	26	34	36	39	40
2	3	11	13	24	28	34	36	38	40
2	6	10	14	23	26	34	36	39	44
2	3	10	13	23	26	34	36	39	41
2	3	9	15	23	26	34	36	39	41
1	3	10	15	23	25	34	36	38	41
2	6	10	13	23	27	34	36	39	44
1	6	9	13	23	25	34	36	38	40
2	3	11	15	24	28	34	37	39	40
2	4	10	15	23	26	34	36	39	40
2	5	11	13	24	28	34	36	38	43
2	3	10	14	23	27	34	36	39	42
2	6	9	15	23	26	34	37	38	43
2	3	9	14	23	26	34	36	39	41
2	6	11	16	24	28	34	37	39	43
1	3	10	15	23	25	34	36	38	41
2	3	10	14	23	26	34	36	39	43
2	6	11	13	24	28	34	37	39	41
2	3	9	15	23	26	34	36	39	44
2	4	10	14	23	27	34	36	39	42
2	6	11	16	24	28	34	36	38	42
2	3	11	14	23	27	34	37	38	43
2	3	9	14	23	26	34	36	39	42
2	6	11	13	24	28	34	36	38	41
2	3	11	16	24	28	34	37	39	45
2	3	10	14	23	27	34	36	39	43
2	6	9	15	23	27	34	37	38	43
2	3	9	14	23	27	34	36	39	40
2	6	10	14	23	26	34	36	39	43
1	3	10	13	23	25	34	36	38	40
2	3	11	15	23	27	34	37	38	44
2	3	9	15	23	27	34	36	39	44
2	3	10	14	23	26	34	36	39	42
2	4	9	14	23	26	34	36	39	42
2	3	9	14	23	26	34	37	38	44
2	3	9	14	23	26	34	37	38	41
2	3	11	15	24	28	34	37	39	41
2	4	9	15	23	26	34	36	39	44
1	3	10	15	23	25	34	36	38	44
2	3	10	14	23	26	34	36	39	42
2	6	9	16	24	28	34	37	39	40
1	3	9	13	23	25	34	36	38	41
2	4	10	15	23	26	34	36	39	44
2	3	9	15	23	26	34	36	39	40
2	6	11	14	23	27	34	37	38	41
2	3	9	14	23	26	34	36	39	40
2	4	10	15	23	27	34	36	39	44
2	3	10	13	23	26	34	36	39	44
2	3	9	14	23	27	34	36	39	44
2	3	11	13	24	28	34	36	38	43
2	3	9	14	23	27	34	36	39	41
2	3	10	14	23	27	34	36	39	44
1	3	9	13	23	25	34	36	38	44
2	3	9	15	23	26	34	36	39	42
2	3	9	14	23	26	34	36	39	44
2	3	10	15	23	27	34	36	39	40
2	3	10	14	23	26	34	36	39	41
2	6	10	14	23	26	34	36	39	44
2	3	10	15	23	26	34	36	39	40
2	5	11	16	24	28	34	36	38	42
2	6	11	13	24	28	34	36	38	41
2	5	11	16	24	28	34	36	38	41
2	3	10	15	23	26	34	36	39	41
1	3	9	15	23	25	34	36	38	40
2	3	9	16	24	28	34	37	39	45
2	3	10	14	23	27	34	36	39	42
1	3	10	15	23	25	34	36	38	40
2	3	9	14	23	26	34	36	39	42
1	3	9	13	23	25	34	36	38	43
2	4	9	14	23	27	34	36	39	41
2	4	10	15	23	27	34	36	39	42
1	3	10	15	23	25	34	36	38	43
1	3	9	13	23	25	34	36	38	41
2	3	9	16	24	28	34	37	39	41
2	3	10	13	23	27	34	36	39	44
2	6	11	15	24	28	34	37	39	40
2	6	10	13	23	27	34	36	39	41
2	4	10	15	23	27	34	36	39	44
2	4	9	15	23	26	34	36	39	41
2	3	9	16	24	28	34	37	39	41
2	6	10	13	23	26	34	36	39	41
2	3	9	15	23	27	34	36	39	44
2	6	11	16	24	28	34	36	38	41
2	6	9	13	24	28	34	37	39	45
2	3	11	16	24	28	34	37	39	41
2	6	9	15	24	28	34	37	39	43
1	3	9	15	23	25	34	36	38	40
2	3	10	14	23	27	34	36	39	43
2	4	9	15	23	27	34	36	39	42
2	6	11	16	24	28	34	37	39	43
2	4	10	15	23	27	34	36	39	42
2	4	9	14	23	26	34	36	39	41
2	5	11	16	24	28	34	36	38	41
2	6	10	14	23	27	34	36	39	43
2	4	9	15	23	27	34	36	39	44
2	3	11	15	23	27	34	37	38	41
2	6	10	14	23	26	34	36	39	41
2	6	11	16	24	28	34	36	38	43
2	3	9	15	23	27	34	36	39	42
2	6	11	14	23	27	34	37	38	44
2	5	11	16	24	28	34	36	38	43
2	4	10	15	23	26	34	36	39	42
2	4	9	15	23	26	34	36	39	40
2	6	11	13	24	28	34	37	39	41
2	4	10	14	23	26	34	36	39	40
2	3	11	13	23	28	34	36	39	41
2	3	10	13	23	27	34	36	39	41
2	3	10	13	23	26	34	36	39	43
2	4	10	14	23	26	34	36	39	44
2	6	10	14	23	26	34	36	39	43
2	3	10	14	23	27	34	36	39	41
2	3	9	13	24	28	34	37	39	45
2	3	10	15	23	26	34	36	39	42
2	4	10	14	23	27	34	36	39	44
2	3	10	13	23	26	34	36	39	41
2	6	10	13	23	27	34	36	39	44
2	6	10	13	23	26	34	36	39	44
2	6	10	14	23	27	34	36	39	41
2	3	9	14	23	27	34	37	38	41
2	4	10	15	23	26	34	36	39	42
2	4	9	15	23	27	34	36	39	40
2	3	10	14	23	26	34	36	39	41
2	6	11	15	23	27	34	37	38	43
2	3	9	14	23	26	34	36	39	41
2	4	9	14	23	27	34	36	39	41
2	6	10	14	23	26	34	36	39	44
1	3	10	13	23	25	34	36	38	44
1	3	10	15	23	25	34	36	38	44
2	3	9	14	23	27	34	36	39	42
2	6	11	15	24	28	34	37	39	40
2	4	9	14	23	26	34	36	39	42
2	3	10	14	23	27	34	36	39	44
2	6	11	16	24	28	34	36	38	40
2	4	9	15	23	26	34	36	39	41
2	3	9	15	23	27	34	36	39	40
1	3	10	13	23	25	34	36	38	41
1	3	9	13	23	25	34	36	38	40
2	4	9	15	23	27	34	36	39	42
2	4	9	14	23	26	34	36	39	44
2	6	10	13	23	26	34	36	39	44
2	3	10	14	23	27	34	36	39	43
2	6	10	14	23	27	34	36	39	41
2	3	10	15	23	26	34	36	39	44
2	3	9	14	23	26	34	36	39	40
2	6	11	13	24	28	34	36	38	43
2	6	11	13	24	28	34	37	39	43
2	3	11	14	23	27	34	37	38	44
2	6	10	14	23	27	34	36	39	44
2	6	11	13	24	28	34	36	38	42
2	6	11	16	24	28	34	36	38	40
2	3	10	13	23	27	34	36	39	41
2	3	10	14	23	27	34	36	39	44
2	4	9	15	23	26	34	36	39	42
2	3	9	15	23	27	34	37	38	41
2	3	10	15	23	26	34	36	39	41
2	3	11	14	23	26	34	37	38	44
2	4	9	14	23	26	34	36	39	44
2	3	11	13	23	28	34	36	39	43
2	3	10	15	23	26	34	36	39	42
2	6	11	16	24	28	34	36	38	40
2	4	10	15	23	26	34	36	39	41
2	3	10	14	23	27	34	36	39	44
2	3	9	15	23	26	34	36	39	40
2	4	9	14	23	26	34	36	39	44
2	4	10	15	23	27	34	36	39	40
2	3	10	13	23	26	34	36	39	43
2	6	9	16	24	28	34	37	39	40
1	3	10	13	23	25	34	36	38	43
2	4	10	15	23	26	34	36	39	41
2	4	9	14	23	26	34	36	39	44
1	3	10	13	23	25	34	36	38	44
1	3	9	13	23	25	34	36	38	43
2	6	9	13	24	28	34	37	39	41
1	3	9	13	23	25	34	36	38	44
2	6	11	16	24	28	34	37	39	45
2	3	10	14	23	27	34	36	39	41
2	4	10	15	23	27	34	36	39	40
2	6	10	14	23	27	34	36	39	43
2	6	10	14	23	27	34	36	39	43
2	4	10	14	23	27	34	36	39	40
2	5	11	13	24	28	34	36	38	43
2	3	9	15	23	26	34	36	39	40
2	4	10	14	23	26	34	36	39	42
2	6	10	14	23	26	34	36	39	44
2	6	9	13	24	28	34	37	39	43
2	3	9	15	23	27	34	36	39	44
2	4	10	14	23	27	34	36	39	44
2	4	10	14	23	27	34	36	39	40
2	4	10	14	23	26	34	36	39	41
2	4	9	15	23	27	34	36	39	40
2	3	10	14	23	26	34	36	39	41
2	3	10	13	23	26	34	36	39	41
2	5	11	13	24	28	34	36	38	42
2	6	10	13	23	26	34	36	39	41
2	3	9	15	23	26	34	36	39	40
2	6	9	14	23	27	34	37	38	44
2	3	9	13	24	28	34	37	39	43
2	6	10	14	23	26	34	36	39	41
1	3	10	13	23	25	34	36	38	40
2	3	9	15	23	27	34	36	39	44
2	3	11	15	24	28	34	37	39	45
2	4	9	15	23	26	34	36	39	41
2	3	10	15	23	27	34	36	39	44
2	6	10	14	23	27	34	36	39	44
2	3	11	13	24	28	34	37	39	41
1	3	9	15	23	25	34	36	38	40
1	3	10	15	23	25	34	36	38	43
2	3	10	15	23	27	34	36	39	42
2	4	10	15	23	26	34	36	39	44
2	3	11	15	23	26	34	37	38	44
1	3	10	15	23	25	34	36	38	44
2	3	9	15	23	27	34	36	39	42
2	3	11	16	24	28	34	36	38	43
2	3	11	13	24	28	34	36	38	43
2	4	9	15	23	26	34	36	39	41
2	3	10	13	23	26	34	36	39	43
2	4	10	15	23	26	34	36	39	40
2	6	10	14	23	27	34	36	39	41
2	3	10	15	23	27	34	36	39	41
2	4	10	15	23	27	34	36	39	44
2	4	10	15	23	26	34	36	39	44
1	3	9	13	23	25	34	36	38	44
2	6	9	14	23	26	34	37	38	41
2	3	10	13	23	26	34	36	39	41
2	4	9	14	23	27	34	36	39	40
2	6	9	15	23	26	34	37	38	41
2	4	10	14	23	27	34	36	39	44
2	4	10	14	23	26	34	36	39	40
2	4	9	14	23	26	34	36	39	41
2	6	10	14	23	27	34	36	39	41
2	3	9	15	24	28	34	37	39	41
2	4	10	14	23	26	34	36	39	44
2	3	10	13	23	26	34	36	39	41
2	4	9	15	23	27	34	36	39	42
2	6	10	13	23	27	34	36	39	43
2	3	9	15	23	27	34	36	39	42
2	3	11	13	24	28	34	36	38	42
2	3	10	13	23	27	34	36	39	44
2	6	11	16	24	28	34	37	39	40
2	3	9	15	23	27	34	37	38	43
2	6	11	13	24	28	34	36	38	42
2	4	10	14	23	26	34	36	39	42
2	4	9	15	23	26	34	36	39	40
2	3	9	15	23	26	34	36	39	44
2	4	9	14	23	27	34	36	39	40
2	3	10	14	23	26	34	36	39	40
2	3	9	14	23	26	34	37	38	43
2	6	11	16	24	28	34	37	39	45
2	3	10	14	23	26	34	36	39	43
1	3	10	13	23	25	34	36	38	40
2	3	10	13	23	26	34	36	39	43
2	3	9	14	23	27	34	36	39	41
2	4	10	15	23	27	34	36	39	44
2	3	10	14	23	26	34	36	39	44
2	5	11	13	24	28	34	36	38	42
2	4	10	14	23	27	34	36	39	44
2	3	9	15	23	27	34	36	39	41
2	3	9	15	23	26	34	36	39	44
1	3	9	13	23	25	34	36	38	44
2	3	11	13	24	28	34	36	38	41
2	3	10	14	23	27	34	36	39	44
1	3	10	13	23	25	34	36	38	40
2	3	10	14	23	27	34	36	39	43
2	4	10	14	23	27	34	36	39	40
2	6	10	13	23	27	34	36	39	43
2	3	10	15	23	26	34	36	39	40
2	3	9	14	23	26	34	36	39	41
1	3	10	13	23	25	34	36	38	43
1	3	10	13	23	25	34	36	38	41
2	4	10	14	23	27	34	36	39	41
2	3	9	15	24	28	34	37	39	45
1	3	9	15	23	25	34	36	38	40
2	3	10	13	23	27	34	36	39	44
2	4	9	15	23	26	34	36	39	41
2	3	10	14	23	26	34	36	39	44
1	3	9	13	23	25	34	36	38	41
2	4	10	14	23	27	34	36	39	44
2	4	10	15	23	26	34	36	39	40
2	6	10	14	23	27	34	36	39	44
2	4	10	15	23	26	34	36	39	40
2	3	10	14	23	26	34	36	39	43
2	4	9	14	23	27	34	36	39	41
2	3	9	14	23	27	34	37	38	43
2	4	9	14	23	26	34	36	39	42
2	4	9	14	23	26	34	36	39	41
1	3	10	15	23	25	34	36	38	43
1	3	10	15	23	25	34	36	38	44
1	3	9	13	23	25	34	36	38	40
2	3	9	15	23	26	34	36	39	41
2	3	10	13	23	26	34	36	39	43
2	3	10	14	23	26	34	36	39	41
2	3	9	15	23	26	34	37	38	44
2	4	10	15	23	27	34	36	39	40
2	4	9	14	23	27	34	36	39	44
2	3	11	16	24	28	34	36	38	40
2	4	9	14	23	26	34	36	39	41
2	3	9	15	23	27	34	36	39	42
2	3	10	13	23	26	34	36	39	44
2	3	10	14	23	27	34	36	39	44
2	6	11	15	23	27	34	37	38	41
2	6	11	15	23	26	34	37	38	44
2	3	9	15	23	27	34	36	39	42
2	6	9	14	23	27	34	37	38	43
2	5	11	16	24	28	34	36	38	43
2	6	11	14	23	26	34	37	38	44
2	3	10	13	23	27	34	36	39	43
2	3	10	14	23	27	34	36	39	44
2	3	10	14	23	27	34	36	39	43
1	3	9	13	23	25	34	36	38	40
2	3	9	14	23	27	34	36	39	41
1	3	10	15	23	25	34	36	38	43
2	3	10	14	23	26	34	36	39	44
2	3	10	15	23	26	34	36	39	44
2	6	9	14	23	26	34	37	38	44
1	3	10	13	23	25	34	36	38	44
2	4	9	15	23	26	34	36	39	41
2	5	11	16	24	28	34	36	38	41
2	3	9	14	23	26	34	36	39	42
2	3	11	16	24	28	34	37	39	40
2	3	10	14	23	26	34	36	39	41
2	4	10	15	23	27	34	36	39	42
2	4	9	14	23	27	34	36	39	40
2	3	9	15	23	27	34	37	38	44
2	4	9	15	23	27	34	36	39	40
2	6	10	13	23	26	34	36	39	43
2	5	11	16	24	28	34	36	38	42
2	3	11	15	24	28	34	37	39	43
2	5	11	13	24	28	34	36	38	41
2	6	10	13	23	27	34	36	39	43
2	6	9	14	23	27	34	37	38	41
2	4	9	14	23	26	34	36	39	41
2	4	9	14	23	26	34	36	39	40
1	3	9	13	23	25	34	36	38	43
2	6	10	13	23	27	34	36	39	44
2	3	9	14	23	26	34	36	39	44
2	6	10	14	23	26	34	36	39	43
2	3	10	15	23	26	34	36	39	42
2	3	10	14	23	26	34	36	39	44
2	3	10	14	23	27	34	36	39	40
2	6	11	13	24	28	34	36	38	41
2	6	10	14	23	27	34	36	39	43
2	3	11	16	24	28	34	36	38	43
2	3	9	14	23	27	34	36	39	40
2	6	10	13	23	26	34	36	39	43
2	3	9	14	23	27	34	36	39	44
2	3	10	14	23	26	34	36	39	40
2	3	11	13	23	28	34	36	39	41
2	3	9	15	23	26	34	36	39	41
2	3	10	14	23	27	34	36	39	43
2	3	10	15	23	26	34	36	39	40
2	3	9	15	23	27	34	36	39	40
2	6	10	14	23	27	34	36	39	44
2	4	9	14	23	27	34	36	39	41
2	6	11	15	23	26	34	37	38	44
2	6	9	16	24	28	34	37	39	41
2	3	10	15	23	26	34	36	39	44
2	3	10	15	23	27	34	36	39	41
2	6	10	14	23	27	34	36	39	41
2	3	9	15	23	26	34	37	38	43
2	3	9	14	23	26	34	36	39	41
2	6	10	14	23	26	34	36	39	41
2	3	10	14	23	26	34	36	39	44
2	3	9	14	23	27	34	36	39	42
2	3	11	13	23	28	34	36	39	46
2	6	10	14	23	27	34	36	39	43
2	3	9	15	23	26	34	36	39	41
2	4	9	14	23	26	34	36	39	42
2	3	9	14	23	27	34	36	39	40
2	3	10	13	23	27	34	36	39	43
2	4	10	14	23	26	34	36	39	40
2	3	9	15	23	27	34	36	39	40
2	3	10	15	23	27	34	36	39	40
2	3	9	14	23	27	34	36	39	41
2	6	10	14	23	27	34	36	39	41
2	3	11	15	24	28	34	37	39	41
2	3	9	13	24	28	34	37	39	43
2	3	9	15	24	28	34	37	39	45
2	3	9	14	23	27	34	36	39	44
2	6	11	15	24	28	34	37	39	43
1	6	9	13	23	25	34	36	38	41
2	3	11	16	24	28	34	37	39	43
1	6	10	13	23	25	34	36	38	43
1	3	9	13	23	25	34	36	38	44
2	4	9	15	23	27	34	36	39	40
2	3	11	16	24	28	34	37	39	43
2	3	9	15	23	27	34	36	39	42
2	6	11	16	24	28	34	37	39	41
2	3	9	16	24	28	34	37	39	40
2	3	9	15	23	26	34	36	39	40
2	3	9	15	23	27	34	36	39	41
2	3	10	16	23	28	34	36	39	41
2	6	11	13	24	28	34	37	39	40
2	3	9	15	24	28	34	37	39	45
2	6	11	13	24	28	34	37	39	43
2	3	9	13	24	28	34	37	39	43
2	3	10	14	23	27	34	36	39	41
2	3	9	14	23	27	34	37	38	44
2	6	11	15	24	28	34	37	39	40
2	3	9	13	24	28	34	37	39	45
2	3	9	16	24	28	34	37	39	40
1	3	10	13	23	25	34	36	38	44
2	3	11	16	24	28	34	36	38	40
2	4	9	15	23	26	34	36	39	41
2	3	9	16	24	28	34	37	39	45
2	6	11	16	24	28	34	37	39	41
1	6	9	13	23	25	34	36	38	41
2	3	9	14	23	27	34	36	39	40
2	3	11	13	24	28	34	36	38	41
2	6	9	15	24	28	34	37	39	43
2	3	10	14	23	26	34	36	39	44
2	3	11	13	24	28	34	37	39	43
2	6	9	16	24	28	34	37	39	41
2	3	10	17	23	28	34	36	39	46
2	4	10	14	23	26	34	36	39	41
2	3	11	15	24	28	34	37	39	41
1	3	9	15	23	25	34	36	38	44
2	3	11	16	24	28	34	37	39	43
2	6	11	16	23	28	34	36	39	41
2	6	11	13	24	28	34	37	39	45
2	6	11	15	24	28	34	37	39	41
2	4	10	15	23	27	34	36	39	44
2	6	11	13	24	28	34	37	39	41
1	6	10	13	23	25	34	36	38	44
1	3	10	15	23	25	34	36	38	44
2	4	9	14	23	27	34	36	39	41
2	6	9	16	24	28	34	37	39	45
2	3	11	16	24	28	34	37	39	41
2	6	11	13	24	28	34	37	39	45
2	4	9	15	23	27	34	36	39	40
1	3	9	15	23	25	34	36	38	44
2	3	10	13	23	28	34	36	39	41
2	6	11	15	23	27	34	37	38	41
2	3	10	14	23	27	34	36	39	40
2	3	11	13	24	28	34	37	39	41
2	6	11	15	24	28	34	37	39	45
2	3	11	13	23	28	34	36	39	41
2	3	11	13	23	28	34	36	39	41
2	6	9	16	24	28	34	37	39	40
2	6	9	16	24	28	34	37	39	41
1	6	9	13	23	25	34	36	38	44
2	3	11	13	23	28	34	36	39	41
2	3	9	13	24	28	34	37	39	40
2	3	11	15	24	28	34	37	39	40
2	6	11	13	24	28	34	37	39	41
2	3	11	13	23	28	34	36	39	41
2	6	11	13	23	28	34	36	39	41
2	3	11	16	24	28	34	37	39	41
2	6	11	13	23	28	34	36	39	46
2	3	9	16	24	28	34	37	39	43
2	4	10	15	23	27	34	36	39	41
2	3	11	13	23	28	34	36	39	41
2	3	10	14	23	27	34	36	39	40
2	6	11	16	24	28	34	37	39	43
2	6	11	13	23	28	34	36	39	46
2	3	9	14	23	27	34	36	39	42
2	6	11	16	24	28	34	37	39	45
2	3	11	13	24	28	34	37	39	40
1	3	9	15	23	25	34	36	38	41
2	3	11	15	24	28	34	37	39	41
2	6	11	15	24	28	34	37	39	41
2	3	9	15	24	28	34	37	39	41
2	3	9	16	24	28	34	37	39	40
2	3	10	14	23	27	34	36	39	41
2	3	9	14	23	27	34	36	39	41
2	3	9	16	24	28	34	37	39	43
2	3	9	13	24	28	34	37	39	43
2	6	11	13	24	28	34	36	38	41
2	6	9	15	24	28	34	37	39	40
2	6	9	15	24	28	34	37	39	41
2	3	10	14	23	27	34	36	39	41
2	6	9	15	23	26	34	37	38	44
2	4	9	15	23	27	34	36	39	44
1	6	10	15	23	25	34	36	38	43
