# Supplementary material for: Mining Association rules for Low-Frequency itemsets
Source: PLoS One. 2018 Jul 23;13(7):e0198066. doi: 10.1371/journal.pone.0198066 (PMC6056028; doi:10.1371/journal.pone.0198066)
Supplement: S1 Transaction Datasets for Frequency and Utility Mining — The small datasets for calculating the frequency of itemsets in transaction database contain Accidents, Chess, Connection, Mushroom, PUSBM, and Retail [32] transaction datasets. There are 500, 1000, 2000, and 5000 transactions per dataset. The small datasets for calculating the utility of itemsets in a transaction database contain Accidents, Chess, Connection, Mushroom, PUSBM, and Retail [32] transaction datasets. There are 500, 1000, 2000, and 5000 transactions per dataset. The large datasets for caluclating the frequency of itemsets in a transaction database contain Accidents, Connection, and PUSBM [32] datasets. There are 10000, 20000, 30000, and 50000 transactions per dataset. The large datasets for calculating the utility of itemsets in a transaction database contain Accidents, Connection, and PUSBM [32] transaction datasets. There are 10000, 20000, 30000, and 50000 transactions per dataset. (ZIP) [file pone.0198066.s001.zip › Data Files/input_pumsb30k.txt]

165	168	170	180	184	188	197	252	260	265
163	168	170	180	184	188	197	205	260	265
163	169	170	180	184	188	197	252	260	265
163	169	170	180	184	188	197	257	262	270
163	169	170	180	184	188	197	252	260	265
166	168	170	180	184	188	197	252	260	265
163	168	170	180	184	188	197	216	260	265
167	169	170	180	184	188	197	252	260	265
167	169	170	180	184	188	197	252	260	265
163	169	170	180	184	188	197	252	260	265
167	169	170	180	184	188	197	252	260	265
163	168	170	180	184	188	197	218	260	265
167	168	170	180	184	188	197	252	260	265
163	168	170	180	184	188	198	252	260	265
163	168	170	180	184	188	197	228	260	265
167	168	170	180	184	188	197	228	260	265
163	168	170	180	184	188	197	228	260	265
167	168	170	180	184	188	198	252	260	265
167	168	170	180	184	188	198	252	260	265
167	168	170	180	184	188	197	252	260	265
163	168	170	180	184	188	197	257	262	275
167	168	170	180	184	188	197	217	260	265
167	168	170	180	184	188	197	237	260	265
163	168	170	180	184	188	197	252	260	265
166	168	170	180	184	188	197	252	260	265
163	169	170	180	184	188	197	252	260	265
163	169	170	180	184	188	197	252	260	265
167	169	170	180	184	188	197	252	260	265
163	169	170	180	184	188	197	252	260	265
167	168	170	180	184	188	197	252	260	265
163	168	170	180	184	188	197	252	260	265
166	168	170	180	184	188	197	252	260	265
167	169	170	180	184	188	197	252	260	265
163	169	170	180	184	188	197	252	260	265
167	169	170	180	184	188	197	252	260	265
163	168	170	180	184	188	197	236	260	265
165	168	170	180	184	188	197	252	260	265
167	169	170	180	184	188	197	252	260	265
163	169	170	180	184	188	197	252	260	265
163	168	170	180	184	188	198	249	260	265
166	168	170	180	184	188	198	252	260	265
167	169	170	180	184	188	198	252	260	265
167	169	170	180	184	188	198	252	260	265
163	169	170	180	184	188	198	252	260	265
163	168	170	180	184	188	198	240	260	265
167	168	170	180	184	188	198	252	260	265
165	168	170	180	184	188	197	227	260	265
167	169	170	180	184	188	197	252	260	265
163	169	170	180	184	188	197	252	260	265
163	168	170	180	184	188	198	237	260	265
167	168	170	180	184	188	198	240	260	265
163	168	170	180	184	188	198	240	260	265
165	168	170	180	184	188	197	252	260	265
167	169	170	180	184	188	197	252	260	265
163	169	170	180	184	188	197	252	260	265
163	169	170	180	184	188	197	252	260	265
163	168	170	180	184	188	197	205	260	265
167	168	170	180	184	188	197	205	260	265
163	168	170	180	184	188	197	215	260	265
165	168	170	180	184	188	197	252	260	265
167	168	170	180	184	188	197	252	260	265
167	169	170	180	184	188	197	252	260	265
163	168	170	180	184	188	197	252	260	265
163	168	170	180	184	188	197	252	260	265
163	168	170	180	184	188	197	211	260	265
163	168	170	180	184	188	197	252	260	265
167	168	170	180	184	188	197	252	260	265
167	168	170	180	184	188	197	226	260	265
163	168	170	180	184	188	197	245	260	265
163	168	170	180	184	188	197	252	260	265
167	168	170	180	184	188	197	240	260	265
163	168	170	180	184	188	197	240	260	265
165	168	170	180	184	188	197	225	260	265
163	169	170	180	184	188	197	252	260	265
167	169	170	180	184	188	197	252	260	265
163	168	170	180	184	188	197	237	260	265
165	168	170	180	184	188	197	252	260	265
163	169	170	180	184	188	197	252	260	265
163	169	170	180	184	188	197	226	260	265
163	168	170	180	184	188	197	237	260	265
167	168	170	180	184	188	197	252	260	265
163	168	170	180	184	188	197	252	260	265
163	169	170	180	184	188	197	252	260	265
163	168	170	180	184	188	197	252	260	265
163	169	174	180	184	188	197	215	260	265
165	168	170	180	184	188	197	215	260	265
163	169	170	180	184	188	197	252	260	265
163	168	170	180	184	188	197	205	260	265
163	168	170	180	184	188	197	205	260	265
163	168	170	180	184	188	197	252	260	265
167	168	170	180	184	188	197	252	260	265
163	168	170	180	184	188	197	216	260	265
163	168	170	180	184	188	197	252	260	265
167	168	170	180	184	188	197	204	260	265
167	168	170	180	184	188	197	248	260	265
163	168	170	180	184	188	197	252	260	265
165	168	170	180	184	188	197	252	260	265
167	169	170	180	184	188	197	252	260	265
167	169	170	180	184	188	197	252	260	265
163	169	170	180	184	188	197	215	260	265
163	168	170	180	184	188	197	215	260	265
163	168	170	180	184	188	197	215	260	265
167	168	170	180	184	188	197	252	260	265
167	168	170	180	184	188	197	237	260	265
163	168	170	180	184	188	198	215	260	265
166	168	170	180	184	188	198	215	260	265
163	169	170	180	184	188	198	252	260	265
167	169	170	180	184	188	198	252	260	265
163	168	170	180	184	188	197	257	263	275
167	168	170	180	184	188	197	252	260	265
163	168	170	180	184	188	197	252	260	265
163	168	170	180	184	188	197	252	260	265
165	168	170	180	184	188	197	252	260	265
163	169	170	180	184	188	197	252	260	265
163	169	170	180	184	188	197	252	260	265
167	169	170	180	184	188	197	252	260	265
163	168	170	180	184	188	198	252	260	265
167	168	170	180	184	188	198	252	260	265
163	168	170	180	184	188	197	252	260	265
167	168	170	180	184	188	197	252	260	265
163	168	170	180	184	188	197	252	260	265
163	168	170	180	184	188	197	252	260	265
167	168	170	180	184	188	197	215	260	265
167	168	170	180	184	188	197	215	260	265
166	168	170	180	184	188	197	252	260	265
167	169	170	180	184	188	197	252	260	265
163	169	170	180	184	188	197	252	260	265
163	169	170	180	184	188	197	252	260	265
163	168	170	180	184	188	197	252	260	265
167	168	170	180	184	188	197	252	260	265
167	168	170	180	184	188	197	238	260	265
163	168	170	180	184	188	197	252	260	265
167	168	170	180	184	188	197	233	260	265
163	168	170	180	184	188	197	229	260	265
167	168	170	180	184	188	197	239	260	265
163	168	170	180	184	188	197	237	260	265
167	168	170	180	184	188	197	237	260	265
163	168	170	180	184	188	197	252	260	265
167	168	170	180	184	188	197	252	260	265
167	168	170	180	184	188	197	252	260	265
166	168	170	180	184	188	197	252	260	265
167	169	170	180	184	188	197	252	260	265
163	169	170	180	184	188	197	252	260	265
163	169	170	180	184	188	197	252	260	265
163	168	170	180	184	188	198	226	260	265
164	168	170	180	184	188	198	254	260	265
167	169	170	180	184	188	198	252	260	265
163	168	170	180	184	188	197	252	260	265
167	168	170	180	184	188	197	252	260	265
163	168	170	180	184	188	198	205	260	265
167	168	170	180	184	188	198	252	260	265
167	168	170	180	184	188	198	240	260	265
167	168	170	180	184	188	197	252	260	265
163	168	170	180	184	188	197	215	260	265
164	168	170	180	184	188	197	215	260	265
163	169	170	180	184	188	197	215	260	265
163	169	170	180	184	188	197	215	260	265
167	168	170	180	184	188	197	229	260	265
165	168	170	180	184	188	197	229	260	265
167	169	170	180	184	188	197	252	260	265
163	169	170	180	184	188	197	252	260	265
167	168	170	180	184	188	197	240	260	265
167	168	170	180	184	188	197	257	264	272
163	168	170	180	184	188	197	247	260	265
167	168	170	180	184	188	197	218	260	265
163	168	170	180	184	188	197	252	260	265
167	168	170	180	184	188	197	252	260	265
163	168	170	180	184	188	198	237	260	265
167	168	170	180	184	188	198	252	260	265
163	168	170	180	184	188	197	252	260	265
165	168	170	180	184	188	197	252	260	265
167	169	170	180	184	188	197	252	260	265
164	168	170	180	184	188	197	252	260	265
163	168	170	180	184	188	197	252	260	265
163	169	170	180	184	188	197	252	260	265
163	169	170	180	184	188	197	252	260	265
167	169	170	180	184	188	197	252	260	265
167	168	170	180	184	188	197	229	260	265
163	168	174	180	184	188	197	229	260	265
167	168	170	180	184	188	197	207	260	265
163	168	170	180	184	188	197	252	260	265
163	168	170	180	184	188	197	205	260	265
164	168	170	180	184	188	197	228	260	265
163	169	170	180	184	188	197	252	260	265
163	168	170	180	184	188	197	225	260	265
167	168	170	180	184	188	197	225	260	265
167	168	170	180	184	188	197	229	260	265
167	168	170	180	184	188	197	216	260	265
163	168	170	180	184	189	197	234	260	265
163	168	170	180	184	188	197	229	260	265
163	168	170	180	184	188	198	229	260	265
167	168	170	180	184	188	198	252	260	265
167	168	170	180	184	188	197	257	263	275
167	168	170	180	184	188	197	226	260	265
163	168	170	180	184	188	197	252	260	265
163	168	170	180	184	188	198	252	260	265
164	168	170	180	184	188	198	252	260	265
163	169	170	180	184	188	198	252	260	265
163	168	170	180	184	188	198	215	260	265
167	168	170	180	184	188	198	252	260	265
167	168	170	180	184	188	197	247	260	265
163	168	170	180	184	188	197	231	260	265
164	168	170	180	184	188	197	215	260	265
167	169	170	180	184	188	197	252	260	265
163	168	170	180	184	188	197	215	260	265
167	168	170	180	184	188	197	252	260	265
167	168	170	180	184	188	197	252	260	265
167	168	170	180	184	188	197	237	260	265
167	168	170	180	184	188	197	226	260	265
163	168	170	180	184	188	197	230	260	265
163	168	170	180	184	188	197	252	260	265
167	168	170	180	184	188	197	252	260	265
163	168	170	180	184	188	197	252	260	265
167	168	170	180	184	188	197	245	260	265
163	168	170	180	184	188	197	238	260	265
167	169	170	180	184	188	197	237	260	265
167	169	170	180	184	188	197	205	260	265
167	169	170	180	184	188	197	205	260	265
167	168	170	180	184	188	197	248	260	265
163	168	170	180	184	188	197	250	260	265
163	168	170	180	184	188	197	252	260	265
167	168	170	180	184	188	197	252	260	265
163	168	170	180	184	188	197	239	260	265
163	168	170	180	184	188	197	255	260	265
165	168	170	180	184	188	197	234	260	265
163	169	170	180	184	188	197	234	260	265
163	168	170	180	184	188	197	205	260	265
167	168	170	180	184	188	197	252	260	265
163	168	170	180	184	188	198	218	260	265
167	168	170	180	184	188	198	252	260	265
163	168	170	180	184	188	197	218	260	265
167	168	170	180	184	188	197	230	260	265
163	168	170	180	184	189	197	247	260	265
163	168	170	180	184	189	197	247	260	265
167	169	170	180	184	189	197	252	260	265
167	169	170	180	184	189	197	252	260	265
163	169	170	180	184	189	197	252	260	265
167	168	170	180	184	188	197	252	260	265
166	168	170	180	184	188	197	247	260	265
163	168	170	180	184	188	197	225	260	265
163	169	170	180	184	188	197	252	260	265
167	169	170	180	184	188	197	252	260	265
167	168	170	180	184	188	197	215	260	265
163	168	170	180	184	188	197	229	260	265
165	168	170	180	184	188	197	240	260	265
163	168	170	180	184	188	197	252	260	265
163	169	170	180	184	188	197	252	260	265
165	168	170	180	184	188	197	230	260	265
163	169	170	180	184	188	197	252	260	265
163	169	170	180	184	188	197	252	260	265
167	168	170	180	184	188	197	229	260	265
163	168	170	180	184	188	197	252	260	265
167	168	170	180	184	188	197	240	260	265
167	168	170	180	184	188	197	240	260	265
163	168	170	180	184	188	197	252	260	265
166	168	170	180	184	188	197	205	260	265
167	169	170	180	184	188	197	246	260	265
163	169	170	180	184	188	197	246	260	265
163	168	170	180	184	188	197	207	260	265
167	168	170	180	184	188	197	247	260	265
163	168	170	180	184	188	198	252	260	265
163	168	170	180	184	188	198	252	260	265
167	168	170	180	184	190	197	218	260	265
163	168	170	180	184	188	198	233	260	265
167	168	170	180	184	188	198	215	260	265
163	168	170	180	184	188	198	215	260	265
165	168	170	180	184	188	198	240	260	265
163	169	170	180	184	188	198	252	260	265
167	168	170	180	184	188	197	252	260	265
167	168	170	180	184	188	197	257	263	274
167	168	170	180	184	188	197	229	260	265
167	168	170	180	184	188	197	237	260	265
163	168	170	180	184	188	197	215	260	265
165	168	170	180	184	188	197	252	260	265
167	169	170	180	184	188	197	252	260	265
167	169	170	180	184	188	197	252	260	265
167	169	170	180	184	188	197	252	260	265
163	169	170	180	184	188	197	252	260	265
163	169	170	180	184	188	197	252	260	265
163	168	170	180	184	188	197	215	260	265
167	168	170	180	184	188	197	215	260	265
164	168	170	180	184	188	197	252	260	265
163	168	170	180	184	188	197	229	260	265
163	169	170	180	184	188	197	229	260	265
163	168	170	180	184	188	197	218	260	265
167	168	170	180	184	188	197	252	260	265
163	168	170	180	184	188	197	229	260	265
164	168	170	180	184	188	197	229	260	265
163	169	170	180	184	188	197	252	260	265
167	168	170	180	184	188	197	252	260	265
163	168	170	180	184	188	197	252	260	265
163	168	170	180	184	188	197	237	260	265
167	168	170	180	184	188	197	237	260	265
163	168	170	180	184	188	197	215	260	265
164	168	170	180	184	188	197	255	260	265
167	169	170	180	184	188	197	252	260	265
163	169	170	180	184	188	197	252	260	265
163	168	170	180	184	188	198	215	260	265
167	168	170	180	184	188	198	215	260	265
163	168	170	180	184	188	197	230	260	265
167	168	170	180	184	188	197	226	260	265
163	168	170	180	184	188	197	252	260	265
167	168	170	180	184	188	197	252	260	265
163	168	170	181	185	188	197	205	260	265
167	168	171	181	185	188	197	248	260	265
167	169	170	182	187	188	197	252	260	265
163	168	170	182	186	188	197	205	260	265
163	168	170	180	184	188	197	240	260	265
165	168	170	180	184	188	197	229	260	265
163	169	170	180	184	188	197	252	260	265
163	169	170	180	184	188	197	252	260	265
167	169	170	180	184	188	197	252	260	265
163	168	170	180	184	188	197	205	260	265
167	168	170	180	184	188	197	257	262	275
163	168	170	180	184	188	197	205	260	265
163	168	170	180	184	188	197	205	260	265
163	168	170	180	184	188	197	254	260	265
167	168	170	180	184	188	197	252	260	265
163	168	170	180	184	188	197	237	260	265
167	168	170	180	184	188	197	237	260	265
163	168	170	180	184	188	197	252	260	265
167	168	170	180	184	188	197	237	260	265
163	168	170	180	184	188	197	252	260	265
167	168	170	180	184	188	197	252	260	265
163	168	170	180	184	188	197	205	260	265
165	168	170	180	184	188	197	252	260	265
163	169	170	180	184	188	197	252	260	265
163	169	170	180	184	188	197	252	260	265
165	168	170	180	184	188	197	215	260	265
163	169	170	180	184	188	197	252	260	265
163	169	170	180	184	188	197	252	260	265
163	168	170	180	184	188	197	252	260	265
167	168	170	180	184	188	197	252	260	265
163	168	170	180	184	188	197	229	260	265
165	168	170	180	184	188	197	229	260	265
167	169	170	180	184	188	197	229	260	265
167	169	170	180	184	188	197	215	260	265
167	169	170	180	184	188	197	215	260	265
163	168	170	180	184	189	197	205	260	265
167	168	170	180	184	188	197	231	260	265
167	168	170	180	184	188	197	241	260	265
167	168	170	180	184	188	197	257	263	275
167	168	170	180	184	188	197	252	260	265
165	168	170	180	184	188	197	240	260	265
163	169	170	180	184	188	197	240	260	265
163	168	170	180	184	188	197	252	260	265
163	168	170	180	184	188	197	248	260	265
167	168	170	180	184	188	197	219	260	265
163	168	170	181	186	188	197	230	260	265
163	169	170	181	187	188	197	252	260	265
167	168	170	180	184	188	197	257	263	274
167	168	170	180	184	188	197	229	260	265
163	168	170	180	184	188	198	216	260	265
167	168	170	180	184	188	197	216	260	265
163	168	170	180	184	188	197	252	260	265
167	168	170	180	184	188	197	252	260	265
163	168	170	180	184	188	197	246	260	265
166	168	170	180	184	188	197	238	260	265
167	169	170	180	184	188	197	252	260	265
163	169	170	180	184	188	197	252	260	265
163	168	170	180	184	188	197	245	260	265
165	168	170	180	184	188	197	252	260	265
163	169	170	180	184	188	197	252	260	265
163	168	170	180	184	188	197	252	260	265
163	168	170	180	184	188	197	205	260	265
167	168	170	180	184	188	197	241	260	265
163	168	170	180	184	188	197	215	260	265
167	168	170	180	184	188	197	240	260	265
167	168	170	180	184	188	197	240	260	265
163	168	170	180	184	188	197	257	262	274
164	168	170	180	184	188	197	226	260	265
163	169	170	180	184	188	197	226	260	265
163	168	170	180	184	188	197	252	260	265
164	168	170	180	184	188	197	252	260	265
163	169	170	180	184	188	197	252	260	265
163	169	170	180	184	188	197	252	260	265
163	169	170	180	184	188	197	252	260	265
163	168	170	180	184	188	197	215	260	265
167	168	170	180	184	188	197	215	260	265
163	169	170	180	184	188	197	252	260	265
167	169	170	180	184	188	197	252	260	265
167	168	170	180	184	188	197	252	260	265
167	168	170	180	184	188	197	252	260	265
163	168	170	180	184	188	197	215	260	265
167	168	170	180	184	188	197	219	260	265
167	168	170	180	184	188	197	219	260	265
163	168	170	180	184	188	197	237	260	265
163	168	170	180	184	188	197	239	260	265
164	168	170	180	184	188	197	239	260	265
167	169	170	180	184	188	197	239	260	265
163	168	170	180	184	188	197	252	260	265
164	168	170	180	184	188	197	215	260	265
163	169	170	180	184	188	197	252	260	265
163	169	170	180	184	188	197	205	260	265
167	168	170	180	184	188	198	252	260	265
163	168	170	180	184	188	198	205	260	265
163	168	170	180	184	188	197	252	260	265
165	168	170	180	184	188	197	240	260	265
163	168	170	180	184	188	197	252	260	265
163	169	170	180	184	188	197	252	260	265
167	168	170	180	184	188	197	218	260	265
163	168	170	180	184	188	197	252	260	265
163	168	170	180	184	188	197	215	260	265
167	168	170	180	184	188	197	252	260	265
165	168	170	180	184	188	197	252	260	265
167	169	170	180	184	188	197	252	260	265
163	169	170	180	184	188	197	237	260	265
167	169	170	180	184	188	197	237	260	265
163	168	170	180	184	188	197	239	260	265
167	168	170	180	184	188	197	239	260	265
163	168	170	180	184	188	197	245	260	265
167	168	170	180	184	188	197	252	260	265
163	168	170	180	184	188	197	257	262	273
167	168	170	180	184	188	197	205	260	265
163	168	170	180	184	188	197	252	260	265
165	168	170	180	184	188	197	252	260	265
163	169	170	180	184	188	197	252	260	265
167	168	170	180	184	188	197	215	260	265
163	168	170	180	184	188	197	228	260	265
165	168	170	180	184	188	197	252	260	265
163	168	170	180	184	188	197	252	260	265
163	169	170	180	184	188	197	252	260	265
167	169	170	180	184	188	197	252	260	265
163	168	170	180	184	188	198	252	260	265
167	168	170	180	184	188	198	215	260	265
163	168	170	180	184	188	198	252	260	265
163	168	170	180	184	188	197	215	260	265
167	168	170	180	184	188	197	215	260	265
167	168	170	180	184	188	197	225	260	265
167	169	170	180	184	188	197	252	260	265
163	168	170	180	184	188	197	252	260	265
163	168	170	180	184	188	197	252	260	265
167	168	170	180	184	188	197	229	260	265
163	168	170	180	184	188	197	252	260	265
163	168	170	180	184	188	197	205	260	265
163	168	170	180	184	188	197	252	260	265
167	168	170	180	184	188	197	252	260	265
167	168	170	180	184	188	197	237	260	265
163	168	170	180	184	188	197	252	260	265
164	168	170	180	184	188	197	237	260	265
163	169	170	180	184	188	197	252	260	265
163	168	170	180	184	188	197	252	260	265
165	168	170	180	184	188	197	252	260	265
163	169	170	180	184	188	197	252	260	265
163	169	170	180	184	188	197	252	260	265
163	168	170	180	184	188	197	252	260	265
167	168	170	180	184	188	197	252	260	265
163	168	170	180	184	188	197	216	260	265
163	168	170	180	184	188	197	252	260	265
163	168	170	180	184	188	198	252	260	265
167	168	170	180	184	188	198	252	260	265
163	168	170	180	184	188	197	229	260	265
166	168	170	180	184	188	197	237	260	265
167	169	170	180	184	188	197	229	260	265
167	169	170	180	184	188	197	252	260	265
163	169	170	180	184	188	197	252	260	265
163	168	170	180	184	188	197	238	260	265
163	168	170	180	184	188	197	252	260	265
167	168	170	180	184	188	197	215	260	265
163	168	170	180	184	188	198	237	260	265
167	168	170	180	184	188	198	252	260	265
163	168	170	180	184	188	197	252	260	265
163	168	170	180	184	188	197	240	260	265
167	168	170	180	184	188	197	252	260	265
165	168	170	180	184	188	197	252	260	265
163	169	170	180	184	188	197	252	260	265
163	168	170	180	184	188	197	226	260	265
163	168	170	180	184	188	197	205	260	265
163	168	170	180	184	188	197	205	260	265
166	168	170	180	184	188	197	252	260	265
167	169	170	180	184	188	197	252	260	265
163	169	170	180	184	188	197	252	260	265
163	169	170	180	184	188	197	252	260	265
163	168	170	180	184	188	197	252	260	265
164	168	170	180	184	188	197	252	260	265
163	169	170	180	184	188	197	252	260	265
167	169	170	180	184	188	197	252	260	265
167	168	170	180	184	188	197	252	260	265
167	168	170	180	184	188	197	240	260	265
163	168	170	180	184	188	197	252	260	265
167	168	170	180	184	188	197	201	260	265
167	168	170	180	184	188	196	203	260	265
163	168	170	180	184	188	198	229	260	265
167	168	170	180	184	188	198	252	260	265
163	168	170	180	184	188	197	203	260	265
167	168	170	180	184	188	197	239	260	265
163	168	170	180	184	188	197	228	260	265
167	168	170	180	184	188	197	218	260	265
163	168	170	180	184	188	198	254	260	265
167	168	170	180	184	188	198	237	260	265
167	168	170	180	184	188	198	237	260	265
163	168	170	180	184	188	198	240	260	265
163	168	170	180	184	188	197	229	260	265
165	168	170	180	184	188	197	229	260	265
163	169	170	180	184	188	197	252	260	265
163	168	170	180	184	188	198	252	260	265
167	168	170	180	184	188	198	252	260	265
163	168	170	180	184	188	197	257	264	266
165	168	170	180	184	188	197	216	260	265
163	169	170	180	184	188	197	257	262	266
163	169	170	180	184	188	197	257	262	266
163	168	170	180	184	188	197	252	260	265
167	168	170	180	184	188	197	229	260	265
163	168	170	180	184	188	197	215	260	265
164	168	170	180	184	188	197	252	260	265
167	169	170	180	184	188	197	252	260	265
163	169	170	180	184	188	197	252	260	265
163	168	179	180	184	188	197	247	260	265
163	168	170	180	184	188	198	229	260	265
163	168	170	180	184	188	197	240	260	265
166	168	170	180	184	188	197	252	260	265
163	169	170	180	184	188	197	252	260	265
163	169	170	180	184	188	197	252	260	265
167	169	170	180	184	188	197	252	260	265
163	168	170	180	184	188	197	226	260	265
164	168	170	180	184	188	197	252	260	265
163	169	170	180	184	188	197	252	260	265
163	168	170	180	184	195	197	248	260	265
165	168	170	180	184	195	197	248	260	265
163	168	170	180	184	195	197	248	260	265
163	169	170	180	184	195	197	248	260	265
167	168	170	180	184	188	197	252	260	265
165	168	170	180	184	188	197	252	260	265
167	168	170	180	184	188	197	252	260	265
167	169	170	180	184	188	197	252	260	265
163	168	170	180	184	188	197	252	260	265
165	168	170	180	184	188	197	252	260	265
163	169	170	180	184	188	197	252	260	265
167	169	170	180	184	188	197	252	260	265
167	169	170	180	184	188	197	252	260	265
163	169	170	180	184	188	197	252	260	265
167	168	175	180	184	188	197	226	260	265
163	168	170	180	184	188	197	226	260	265
167	168	170	180	184	188	197	226	260	265
163	168	170	180	184	188	197	203	260	265
167	168	170	180	184	188	197	247	260	265
163	168	170	180	184	188	197	257	264	266
166	168	170	180	184	188	197	257	264	266
167	169	170	180	184	188	197	257	264	266
163	169	170	180	184	188	197	257	264	266
163	169	170	180	184	188	197	252	260	265
163	168	170	180	184	188	197	226	260	265
165	168	170	180	184	188	197	229	260	265
163	169	170	180	184	188	197	252	260	265
163	169	170	180	184	188	197	252	260	265
163	168	170	180	184	188	198	252	260	265
167	168	170	180	184	188	198	252	260	265
167	168	170	180	184	188	197	245	260	265
163	168	170	180	184	188	197	239	260	265
163	168	170	180	184	188	197	240	260	265
165	168	170	180	184	188	197	234	260	265
167	169	170	180	184	188	197	252	260	265
167	168	170	180	184	188	197	252	260	265
163	168	170	180	184	188	197	205	260	265
164	168	170	180	184	188	197	252	260	265
163	169	170	180	184	188	197	252	260	265
163	168	170	180	184	188	197	225	260	265
167	168	170	180	184	188	197	252	260	265
167	168	170	180	184	195	197	234	260	265
167	168	170	180	184	188	197	205	260	265
163	168	170	180	184	188	197	252	260	265
167	168	170	180	184	188	197	226	260	265
163	168	170	180	184	188	197	252	260	265
163	168	170	180	184	188	197	222	260	265
165	168	170	180	184	188	197	200	260	265
167	169	170	180	184	188	197	229	260	265
167	169	170	180	184	188	197	236	260	265
163	168	170	180	184	188	198	215	260	265
167	168	170	180	184	188	198	215	260	265
163	168	170	180	184	188	198	252	260	265
167	168	170	180	184	188	197	252	260	265
163	168	170	180	184	188	198	216	260	265
167	168	170	180	184	188	198	241	260	265
163	168	170	180	184	188	198	237	260	265
163	168	170	180	184	188	198	252	260	265
165	168	170	180	184	188	198	252	260	265
167	169	170	180	184	188	198	252	260	265
167	169	170	180	184	188	198	252	260	265
163	168	170	180	184	188	198	229	260	265
167	168	170	180	184	188	198	252	260	265
165	168	170	180	184	188	197	252	260	265
167	169	170	180	184	188	197	252	260	265
167	169	170	180	184	188	197	252	260	265
163	168	170	180	184	188	197	252	260	265
166	168	170	180	184	188	197	205	260	265
167	169	170	180	184	188	197	252	260	265
167	169	170	180	184	188	197	252	260	265
163	168	170	180	184	188	197	215	260	265
167	168	170	180	184	188	197	252	260	265
163	168	170	180	184	188	198	225	260	265
167	168	170	180	184	188	198	225	260	265
163	168	170	180	184	188	198	207	260	265
165	168	170	180	184	188	198	252	260	265
163	169	170	180	184	188	198	207	260	265
167	169	170	180	184	188	198	207	260	265
163	168	170	180	184	188	197	229	260	265
167	168	170	180	184	188	197	218	260	265
166	168	170	181	186	188	197	229	260	265
163	169	170	181	187	188	197	229	260	265
163	169	170	181	187	188	197	229	260	265
163	169	170	181	187	188	197	229	260	265
163	168	170	180	184	188	197	229	260	265
163	168	170	180	184	188	197	205	260	265
166	168	170	180	184	188	197	252	260	265
167	169	170	180	184	188	197	252	260	265
167	169	170	180	184	188	197	252	260	265
163	168	170	180	184	188	197	230	260	265
165	168	170	180	184	188	197	255	260	265
167	169	170	180	184	188	197	252	260	265
163	168	170	180	184	188	198	257	264	270
166	168	170	180	184	188	198	257	263	270
167	169	170	180	184	188	198	257	264	270
163	169	170	180	184	188	198	257	264	270
163	169	170	180	184	188	198	252	260	265
163	169	170	180	184	188	198	252	260	265
167	169	170	180	184	188	198	252	260	265
163	169	170	180	184	188	198	252	260	265
167	168	170	180	184	188	197	257	264	272
167	168	170	180	184	188	198	252	260	265
163	168	170	180	184	188	198	252	260	265
163	168	170	180	184	188	197	228	260	265
167	168	170	180	184	188	197	207	260	265
163	168	170	180	184	188	197	257	262	275
163	168	170	180	184	188	198	252	260	265
166	168	170	180	184	188	198	252	260	265
163	169	170	180	184	188	198	252	260	265
167	169	170	180	184	188	198	252	260	265
163	168	170	180	184	188	198	225	260	265
167	168	170	180	184	188	197	252	260	265
167	168	170	180	184	188	197	252	260	265
166	168	170	180	184	188	197	252	260	265
167	169	170	180	184	188	197	221	260	265
163	169	170	180	184	188	197	252	260	265
163	168	170	180	184	188	197	204	260	265
167	168	170	180	184	188	197	252	260	265
163	168	170	180	184	188	197	252	260	265
163	168	170	180	184	188	197	226	260	265
167	168	170	180	184	188	197	215	260	265
163	168	170	180	184	188	197	252	260	265
164	168	170	180	184	188	197	257	262	273
167	169	170	180	184	188	197	252	260	265
163	169	170	180	184	188	197	252	260	265
163	168	170	180	184	188	198	252	260	265
164	168	170	180	184	188	198	252	260	265
167	169	170	180	184	188	198	252	260	265
163	168	170	180	184	188	198	257	262	275
166	168	170	180	184	188	198	252	260	265
163	169	170	180	184	188	198	252	260	265
163	169	170	180	184	188	198	252	260	265
163	168	170	180	184	188	197	252	260	265
165	168	170	180	184	188	197	252	260	265
163	169	170	180	184	188	197	252	260	265
167	169	170	180	184	188	197	252	260	265
163	168	170	180	184	188	197	205	260	265
167	168	170	180	184	188	197	252	260	265
167	168	170	180	184	188	197	257	263	275
163	168	170	180	184	188	198	215	260	265
167	168	170	180	184	188	198	205	260	265
167	168	170	180	184	188	198	205	260	265
163	168	170	180	184	188	198	230	260	265
167	168	170	180	184	188	198	252	260	265
163	168	170	180	184	188	197	216	260	265
164	168	170	180	184	188	197	247	260	265
163	169	170	180	184	188	197	252	260	265
165	168	170	180	184	188	197	240	260	265
167	169	170	180	184	188	197	248	260	265
167	169	170	180	184	188	197	229	260	265
163	168	170	180	184	188	197	229	260	265
167	168	170	180	184	188	197	252	260	265
163	168	170	180	184	188	197	226	260	265
164	168	170	180	184	188	197	238	260	265
167	169	170	180	184	188	197	252	260	265
163	168	170	180	184	188	197	252	260	265
167	168	170	180	184	188	197	252	260	265
163	168	170	180	184	188	197	252	260	265
167	168	170	180	184	188	197	205	260	265
163	168	170	180	184	188	197	236	260	265
165	168	170	180	184	188	197	244	260	265
167	168	170	180	184	188	197	238	260	265
163	169	170	180	184	188	197	225	260	265
167	169	170	180	184	188	197	252	260	265
163	168	170	180	184	188	197	254	260	265
166	168	170	180	184	188	197	254	260	265
163	169	170	180	184	188	197	217	260	265
167	169	170	180	184	188	197	252	260	265
163	168	170	180	184	188	197	241	260	265
165	168	170	180	184	188	197	247	260	265
163	169	170	180	184	188	197	252	260	265
163	169	170	180	184	188	197	252	260	265
167	168	170	180	184	188	197	205	260	265
166	168	170	180	184	189	197	252	260	265
167	169	170	180	184	189	197	252	260	265
163	169	170	180	184	189	197	252	260	265
163	168	170	180	184	188	197	212	260	265
163	168	170	180	184	188	198	215	260	265
167	168	170	180	184	188	198	229	260	265
163	168	170	180	184	188	198	239	260	265
164	168	170	180	184	188	198	215	260	265
167	169	170	180	184	188	198	215	260	265
163	169	170	180	184	188	198	215	260	265
163	168	170	180	184	188	197	215	260	265
163	168	170	180	184	188	197	215	260	265
163	168	170	180	184	188	197	257	264	268
167	168	170	180	184	188	197	228	260	265
163	168	170	180	184	188	197	240	260	265
167	168	170	180	184	188	197	229	260	265
167	168	170	180	184	188	197	252	260	265
163	168	170	180	184	188	197	215	260	265
167	168	170	180	184	188	197	252	260	265
166	168	170	180	184	188	197	226	260	265
163	169	170	180	184	188	197	205	260	265
167	169	170	180	184	188	197	205	260	265
167	169	170	180	184	188	197	205	260	265
167	169	170	180	184	188	197	205	260	265
167	169	170	180	184	188	197	205	260	265
167	169	170	180	184	188	197	252	260	265
163	168	170	180	184	188	198	253	260	265
165	168	170	180	184	188	198	215	260	265
163	169	170	180	184	188	198	211	260	265
167	168	170	180	184	188	197	229	260	265
167	168	170	180	184	188	198	216	260	265
163	168	170	180	184	188	198	226	260	265
163	168	170	180	184	188	197	215	260	265
165	168	170	180	184	188	197	207	260	265
167	169	170	180	184	188	197	207	260	265
167	169	170	180	184	188	197	207	260	265
167	169	170	180	184	188	197	215	260	265
163	169	170	180	184	188	197	215	260	265
163	169	170	180	184	188	197	215	260	265
167	168	170	180	184	188	197	237	260	265
163	168	170	180	184	188	197	228	260	265
167	168	170	180	184	188	197	216	260	265
165	168	170	180	184	188	198	237	260	265
163	168	170	180	184	188	198	205	260	265
163	169	170	180	184	188	198	215	260	265
163	168	170	180	184	188	197	252	260	265
163	168	170	180	184	188	197	215	260	265
163	168	170	180	184	188	198	215	260	265
167	168	170	180	184	188	198	215	260	265
167	168	170	180	184	188	197	246	260	265
164	168	170	180	184	188	197	247	260	265
167	169	170	180	184	188	197	252	260	265
167	168	170	180	184	188	197	215	260	265
163	168	170	180	184	188	197	205	260	265
163	168	170	180	184	188	197	207	260	265
167	168	170	180	184	188	197	248	260	265
163	168	170	180	184	188	197	229	260	265
167	168	170	180	184	188	197	215	260	265
163	168	170	180	184	188	198	205	260	265
167	168	170	180	184	188	198	240	260	265
163	168	170	180	184	188	197	243	260	265
167	168	170	180	184	188	197	215	260	265
167	168	170	180	184	188	197	215	260	265
163	168	170	180	184	188	197	215	260	265
165	168	170	180	184	188	197	252	260	265
163	169	170	180	184	188	197	252	260	265
167	169	170	180	184	188	197	252	260	265
163	168	170	180	184	188	197	252	260	265
167	168	170	180	184	188	197	215	260	265
163	168	170	180	184	188	197	235	260	265
167	169	170	180	184	188	197	211	260	265
167	168	170	180	184	188	197	215	260	265
163	168	170	180	184	188	196	215	260	265
167	168	170	180	184	188	196	215	260	265
163	168	170	180	184	188	196	211	260	265
167	168	170	180	184	188	197	257	263	275
164	168	170	180	184	188	197	225	260	265
163	169	170	180	184	188	197	215	260	265
163	169	170	180	184	188	197	215	260	265
167	169	170	180	184	188	197	215	260	265
163	168	170	180	184	188	197	223	260	265
167	168	170	180	184	188	197	248	260	265
167	168	170	180	184	188	197	215	260	265
163	168	170	180	184	188	197	252	260	265
164	168	170	180	184	188	197	215	260	265
163	169	170	180	184	188	197	215	260	265
163	169	170	180	184	188	197	215	260	265
165	168	170	180	184	188	197	205	260	265
163	168	170	180	184	188	197	252	260	265
167	169	170	180	184	188	197	252	260	265
163	168	170	180	184	188	197	252	260	265
165	168	170	180	184	188	197	252	260	265
167	168	170	180	184	188	197	252	260	265
167	169	170	180	184	188	197	215	260	265
163	169	170	180	184	188	197	215	260	265
163	168	170	180	184	188	197	254	260	265
163	168	170	180	184	188	197	218	260	265
167	168	170	180	184	188	197	215	260	265
167	168	170	180	184	188	197	215	260	265
163	168	170	180	184	188	197	229	260	265
167	168	170	180	184	188	197	207	260	265
163	168	170	180	184	188	197	236	260	265
167	168	170	180	184	188	197	252	260	265
163	168	170	180	184	188	197	226	260	265
167	168	170	180	184	188	197	225	260	265
163	168	170	180	184	188	197	252	260	265
165	168	170	180	184	188	197	205	260	265
167	168	170	180	184	188	197	231	260	265
167	169	170	180	184	188	197	231	260	265
167	168	170	180	184	188	197	205	260	265
167	168	170	180	184	188	197	252	260	265
163	168	170	180	184	188	197	235	260	265
167	168	170	180	184	188	197	235	260	265
163	168	170	180	184	188	197	235	260	265
163	168	170	180	184	188	197	252	260	265
167	169	170	180	184	188	197	215	260	265
163	168	170	180	184	188	198	219	260	265
167	168	170	180	184	188	198	205	260	265
167	168	170	180	184	188	198	240	260	265
165	168	170	180	184	188	197	252	260	265
167	169	170	180	184	188	197	252	260	265
167	168	170	180	184	188	197	252	260	265
163	168	170	180	184	188	197	215	260	265
167	168	170	180	184	188	197	252	260	265
167	168	170	180	184	188	196	252	260	265
163	168	170	180	184	188	198	215	260	265
167	168	170	180	184	188	198	252	260	265
163	168	170	180	184	188	197	244	260	265
165	168	170	180	184	188	197	215	260	265
163	169	170	180	184	188	197	236	260	265
163	169	170	180	184	188	197	244	260	265
163	169	170	180	184	188	197	252	260	265
165	168	170	180	184	188	197	205	260	265
167	169	170	180	184	188	197	229	260	265
167	168	170	180	184	188	197	219	260	265
167	168	170	180	184	188	197	215	260	265
163	168	170	180	184	188	197	218	260	265
167	168	170	180	184	188	197	240	260	265
167	168	170	180	184	188	197	225	260	265
167	168	170	180	184	188	196	240	260	265
163	168	170	180	184	188	196	215	260	265
163	168	170	180	184	188	198	215	260	265
163	168	170	180	184	188	197	246	260	265
167	168	170	180	184	188	197	252	260	265
163	168	170	180	184	188	197	216	260	265
167	168	170	180	184	188	197	252	260	265
163	168	170	180	184	188	197	230	260	265
165	168	170	180	184	188	197	252	260	265
167	169	170	180	184	188	197	252	260	265
167	169	170	180	184	188	197	252	260	265
167	168	170	180	184	188	197	225	260	265
163	168	170	180	184	188	196	252	260	265
163	168	170	180	184	188	197	215	260	265
167	168	170	180	184	188	197	218	260	265
167	168	170	180	184	188	197	215	260	265
163	168	170	180	184	188	197	215	260	265
163	168	170	180	184	188	197	215	260	265
164	168	170	180	184	188	197	211	260	265
163	169	170	180	184	188	197	215	260	265
163	168	170	180	184	188	197	252	260	265
165	168	170	180	184	188	197	252	260	265
163	169	170	180	184	188	197	252	260	265
163	168	170	180	184	188	197	224	260	265
167	168	170	180	184	188	197	215	260	265
163	168	170	180	184	188	197	215	260	265
163	168	170	180	184	188	196	214	260	265
167	168	170	180	184	188	196	257	264	266
167	168	170	180	184	188	196	252	260	265
163	168	170	180	184	188	196	252	260	265
163	168	170	180	184	188	196	203	260	265
163	168	170	180	184	188	196	254	260	265
163	168	170	180	184	188	196	207	260	265
167	168	170	180	184	188	196	252	260	265
167	168	170	180	184	188	196	257	264	266
167	168	170	180	184	188	196	252	260	265
167	168	170	180	184	188	196	229	260	265
167	168	170	180	184	188	196	205	260	265
163	168	170	180	184	188	196	247	260	265
163	168	170	180	184	188	196	215	260	265
163	168	170	180	184	188	196	205	260	265
167	168	170	180	184	188	196	252	260	265
167	168	170	180	184	188	197	252	260	265
163	168	170	180	184	188	197	257	264	273
163	168	170	180	184	188	197	216	260	265
163	168	170	180	184	188	197	252	260	265
163	168	170	180	184	188	197	252	260	265
163	168	170	180	184	188	198	219	260	265
163	169	170	180	184	188	198	257	262	271
167	168	170	180	184	188	198	226	260	265
167	168	170	180	184	188	197	224	260	265
167	168	170	180	184	188	197	252	260	265
167	168	170	180	184	188	197	257	264	266
167	168	170	180	184	188	197	252	260	265
163	168	170	180	184	188	198	252	260	265
167	168	170	180	184	188	198	226	260	265
167	168	170	180	184	188	197	252	260	265
167	168	170	180	184	188	197	252	260	265
163	168	170	180	184	188	197	217	260	265
163	168	170	180	184	188	197	207	260	265
163	168	170	180	184	195	197	252	260	265
163	168	170	180	184	188	197	252	260	265
167	168	170	180	184	188	197	252	260	265
167	168	170	180	184	188	197	252	260	265
163	168	170	180	184	188	197	205	260	265
163	168	170	180	184	188	197	252	260	265
163	168	170	180	184	188	196	205	260	265
163	168	170	180	184	188	196	252	260	265
163	168	170	180	184	188	197	216	260	265
167	168	170	180	184	188	197	257	263	271
163	168	170	180	184	188	196	252	260	265
163	168	170	180	184	188	196	225	260	265
163	168	170	180	184	188	196	252	260	265
167	168	170	180	184	188	196	252	260	265
163	168	170	180	184	188	196	252	260	265
167	168	170	180	184	188	196	212	260	265
167	168	170	180	184	188	196	252	260	265
167	168	170	180	184	188	196	252	260	265
163	168	170	180	184	188	196	252	260	265
167	168	170	180	184	188	196	252	260	265
163	168	170	180	184	188	196	252	260	265
167	168	170	180	184	188	196	252	260	265
167	168	170	180	184	188	196	238	260	265
167	168	170	180	184	188	196	211	260	265
167	168	170	180	184	188	196	215	260	265
167	168	170	180	184	189	196	252	260	265
163	168	170	180	184	188	196	252	260	265
163	168	170	180	184	188	196	252	260	265
163	168	170	180	184	188	196	252	260	265
167	168	170	180	184	188	196	250	260	265
163	168	170	180	184	188	196	252	260	265
163	168	170	180	184	188	196	229	260	265
167	168	170	180	184	188	196	257	262	271
167	168	170	180	184	188	196	201	260	265
167	168	170	180	184	188	197	257	264	268
167	168	170	180	184	188	197	257	264	271
167	168	170	180	184	188	197	252	260	265
163	168	170	180	184	188	197	257	264	267
164	168	170	180	184	188	197	257	264	267
163	169	170	180	184	188	197	257	264	266
163	168	170	180	184	188	197	229	260	265
167	168	170	180	184	188	197	237	260	265
163	168	170	180	184	188	197	228	260	265
165	168	170	180	184	188	197	252	260	265
167	169	170	180	184	188	197	205	260	265
167	169	170	180	184	188	197	205	260	265
167	169	170	180	184	188	197	205	260	265
163	168	170	180	184	188	197	221	260	265
166	168	170	180	184	188	197	229	260	265
167	169	170	180	184	188	197	257	262	268
167	169	170	180	184	188	197	229	260	265
163	168	170	180	184	188	198	215	260	265
165	168	170	180	184	188	197	228	260	265
167	169	170	180	184	188	197	250	260	265
163	169	170	180	184	188	197	250	260	265
167	168	170	180	184	188	196	252	260	265
163	168	170	180	184	188	198	252	260	265
167	168	170	180	184	188	198	252	260	265
167	168	170	180	184	188	197	252	260	265
163	168	170	180	184	188	197	205	260	265
167	168	170	180	184	188	197	225	260	265
167	168	170	180	184	188	198	223	260	265
163	168	170	180	184	188	197	252	260	265
166	168	170	180	184	188	197	245	260	265
167	169	170	180	184	188	197	252	260	265
167	169	170	180	184	188	197	252	260	265
163	168	170	180	184	188	198	215	260	265
167	168	170	180	184	188	198	215	260	265
163	168	170	180	184	188	197	254	260	265
165	168	170	180	184	188	197	225	260	265
163	169	170	180	184	188	197	215	260	265
167	169	170	180	184	188	197	229	260	265
163	168	170	180	184	188	197	216	260	265
166	168	170	180	184	188	197	254	260	265
167	169	170	180	184	188	197	216	260	265
163	169	170	180	184	188	197	216	260	265
163	169	170	180	184	188	197	252	260	265
167	169	170	180	184	188	197	252	260	265
167	169	170	180	184	188	197	252	260	265
163	168	170	180	184	188	198	237	260	265
167	168	170	180	184	188	198	230	260	265
163	168	170	180	184	188	198	252	260	265
163	168	170	180	184	188	197	238	260	265
167	168	170	180	184	188	197	214	260	265
163	168	170	180	184	188	197	252	260	265
167	168	170	180	184	188	197	247	260	265
163	168	170	180	184	188	197	229	260	265
163	168	170	180	184	188	197	228	260	265
167	168	170	180	184	188	197	218	260	265
163	168	170	180	184	188	198	252	260	265
163	168	170	180	184	188	197	219	260	265
167	168	170	180	184	188	197	252	260	265
163	168	170	180	184	188	197	240	260	265
163	168	170	180	184	188	197	216	260	265
163	168	170	180	184	188	198	257	263	273
167	168	170	180	184	188	198	259	264	273
163	168	170	180	184	188	198	233	260	265
165	168	170	180	184	188	198	225	260	265
167	169	170	180	184	188	198	252	260	265
167	168	170	180	184	188	198	217	260	265
167	168	170	180	184	188	197	252	260	265
167	168	170	180	184	188	197	254	260	265
163	168	170	180	184	188	197	212	260	265
164	168	170	180	184	188	197	241	260	265
163	169	170	180	184	188	197	208	260	265
163	169	170	180	184	188	197	208	260	265
163	168	170	180	184	188	197	257	263	274
166	168	170	180	184	188	197	226	260	265
163	169	170	180	184	188	197	252	260	265
163	169	170	180	184	188	197	252	260	265
163	169	170	180	184	188	197	252	260	265
163	168	170	180	184	188	197	252	260	265
163	168	170	180	184	188	197	252	260	265
167	168	170	180	184	188	197	215	260	265
163	168	170	180	184	188	197	216	260	265
164	168	170	180	184	188	197	225	260	265
167	169	170	180	184	188	197	239	260	265
167	169	170	180	184	188	197	255	260	265
167	169	170	180	184	188	197	255	260	265
167	168	170	180	184	188	198	252	260	265
163	168	170	180	184	188	198	252	260	265
167	168	170	180	184	188	198	235	260	265
163	168	170	180	184	188	198	235	260	265
167	168	170	180	184	188	197	252	260	265
167	168	170	180	184	188	197	235	260	265
167	168	170	180	184	188	197	235	260	265
167	168	170	180	184	188	197	252	260	265
167	168	170	180	184	188	197	252	260	265
167	168	170	180	184	188	197	252	260	265
167	168	170	180	184	188	197	215	260	265
167	168	170	180	184	188	197	240	260	265
163	168	170	180	184	188	197	252	260	265
163	168	170	180	184	188	197	252	260	265
163	169	170	180	184	188	197	252	260	265
163	168	170	180	184	188	198	257	263	274
164	168	170	180	184	188	198	219	260	265
167	169	170	180	184	188	198	252	260	265
167	168	170	180	184	188	197	205	260	265
167	168	170	180	184	188	197	254	260	265
163	168	170	180	184	188	197	235	260	265
165	168	170	180	184	188	197	217	260	265
167	169	170	180	184	188	197	240	260	265
167	169	170	180	184	188	197	234	260	265
166	168	170	180	184	188	197	252	260	265
167	169	170	180	184	188	197	252	260	265
167	169	170	180	184	188	197	252	260	265
163	169	170	180	184	188	197	252	260	265
163	169	170	180	184	188	197	252	260	265
163	168	170	180	184	188	197	219	260	265
165	168	170	180	184	188	197	252	260	265
163	169	170	180	184	188	197	207	260	265
163	169	170	180	184	188	197	252	260	265
167	168	170	180	184	188	196	257	264	266
167	168	170	180	184	188	196	252	260	265
167	168	170	180	184	188	196	252	260	265
163	168	170	180	184	188	196	205	260	265
163	168	170	180	184	188	196	252	260	265
163	168	170	180	184	188	196	252	260	265
163	168	170	180	184	188	196	257	263	270
163	168	170	180	184	188	197	252	260	265
167	168	170	180	184	188	196	252	260	265
167	168	170	180	184	188	196	229	260	265
167	168	170	180	184	188	196	252	260	265
163	168	170	180	184	188	196	233	260	265
163	168	170	180	184	188	196	201	260	265
167	168	170	180	184	188	196	252	260	265
163	168	170	180	184	188	196	252	260	265
163	168	170	180	184	188	196	234	260	265
163	168	170	180	184	188	196	252	260	265
167	168	170	180	184	195	196	205	260	265
163	168	170	180	184	188	196	214	260	265
167	168	170	180	184	188	196	252	260	265
163	168	170	180	184	188	196	205	260	265
167	168	170	180	184	188	196	252	260	265
163	168	170	180	184	188	196	252	260	265
163	168	170	180	184	188	196	252	260	265
167	168	170	180	184	188	196	252	260	265
167	168	170	180	184	188	196	214	260	265
167	168	170	180	184	188	196	252	260	265
163	168	170	180	184	188	197	252	260	265
163	168	170	180	184	188	197	205	260	265
163	168	170	180	184	188	197	252	260	265
163	168	170	180	184	188	197	252	260	265
163	168	170	180	184	188	197	252	260	265
163	168	170	180	184	188	197	252	260	265
163	168	170	180	184	188	197	252	260	265
163	168	170	180	184	188	197	252	260	265
163	168	170	180	184	188	197	205	260	265
163	168	170	180	184	188	197	257	264	270
163	168	170	180	184	188	197	252	260	265
163	168	170	180	184	188	197	252	260	265
167	168	170	180	184	188	197	203	260	265
167	168	170	180	184	188	197	252	260	265
163	168	170	180	184	188	197	252	260	265
163	168	170	180	184	188	197	252	260	265
163	168	170	180	184	188	197	252	260	265
163	168	170	180	184	188	197	205	260	265
163	168	170	180	184	188	197	252	260	265
163	168	170	180	184	188	197	252	260	265
163	168	170	180	184	188	198	237	260	265
167	168	170	180	184	188	197	252	260	265
167	168	170	180	184	188	197	252	260	265
167	168	170	180	184	188	197	205	260	265
167	168	170	180	184	188	197	252	260	265
163	168	170	180	184	188	197	226	260	265
167	168	170	180	184	188	197	208	260	265
163	168	170	180	184	188	197	252	260	265
163	169	170	180	184	188	197	229	260	265
163	168	170	180	184	188	197	252	260	265
164	168	170	180	184	188	197	257	264	266
163	169	170	180	184	188	197	252	260	265
163	168	170	180	184	188	197	257	264	269
167	168	170	180	184	188	197	257	264	266
163	168	170	180	184	188	197	257	264	266
167	168	170	180	184	188	197	252	260	265
167	168	170	180	184	188	197	257	264	270
163	168	170	180	184	188	197	237	260	265
163	168	170	180	184	188	197	257	264	266
163	168	170	180	184	188	198	215	260	265
167	168	170	180	184	188	198	247	260	265
167	168	170	180	184	188	198	252	260	265
167	168	170	180	184	188	197	215	260	265
167	168	170	180	184	189	197	247	260	265
163	168	170	180	184	188	198	252	260	265
167	168	170	180	184	188	198	252	260	265
163	168	170	180	184	188	197	252	260	265
167	168	170	180	184	188	197	252	260	265
163	168	170	180	184	188	197	252	260	265
166	168	170	180	184	188	197	252	260	265
163	169	170	180	184	188	197	215	260	265
167	169	170	180	184	188	197	215	260	265
163	168	170	180	184	188	197	252	260	265
165	168	170	180	184	188	197	252	260	265
163	169	170	180	184	188	197	252	260	265
163	169	170	180	184	188	197	252	260	265
163	168	170	180	184	188	197	252	260	265
163	168	170	180	184	188	198	252	260	265
167	168	170	180	184	188	198	252	260	265
167	168	170	180	184	188	198	252	260	265
163	168	170	180	184	188	198	252	260	265
167	168	170	180	184	188	197	228	260	265
167	168	170	180	184	188	197	252	260	265
163	168	170	180	184	188	197	237	260	265
167	168	170	180	184	188	197	215	260	265
163	168	170	180	184	188	197	252	260	265
167	168	170	180	184	188	197	252	260	265
163	168	170	180	184	188	198	215	260	265
167	168	170	180	184	188	198	252	260	265
167	168	170	180	184	188	197	252	260	265
163	168	170	180	184	188	197	228	260	265
167	168	170	180	184	188	197	219	260	265
163	168	170	180	184	188	197	252	260	265
163	168	170	180	184	188	197	252	260	265
165	168	170	180	184	188	197	215	260	265
167	169	170	180	184	188	197	215	260	265
167	169	170	180	184	188	197	215	260	265
163	168	170	180	184	188	197	255	260	265
167	168	170	180	184	188	197	240	260	265
167	168	170	180	184	188	197	215	260	265
163	168	170	180	184	188	197	252	260	265
166	168	170	180	184	188	197	252	260	265
167	169	170	180	184	188	197	226	260	265
167	169	170	180	184	188	197	226	260	265
163	169	170	180	184	188	197	226	260	265
166	168	170	180	184	188	197	205	260	265
163	169	170	180	184	188	197	205	260	265
167	169	170	180	184	188	197	205	260	265
167	168	170	180	184	188	197	252	260	265
163	168	170	180	184	188	197	252	260	265
165	168	170	180	184	188	197	205	260	265
163	169	170	180	184	188	197	252	260	265
167	169	170	180	184	188	197	215	260	265
163	168	170	180	184	188	197	215	260	265
165	168	170	180	184	188	197	215	260	265
163	169	170	180	184	188	197	215	260	265
163	169	170	180	184	188	197	215	260	265
163	168	170	180	184	188	197	215	260	265
167	168	170	180	184	188	197	252	260	265
163	168	170	180	184	188	197	216	260	265
167	168	170	180	184	188	197	204	260	265
163	168	170	180	184	188	197	252	260	265
165	168	170	180	184	188	197	240	260	265
163	168	170	180	184	188	197	240	260	265
167	169	170	180	184	188	197	252	260	265
163	168	170	180	184	188	197	252	260	265
167	168	170	180	184	188	197	252	260	265
163	168	170	180	184	188	197	228	260	265
167	168	170	180	184	188	197	257	263	275
163	168	170	180	184	188	197	252	260	265
166	168	170	180	184	188	197	252	260	265
163	169	170	180	184	188	197	252	260	265
163	169	170	180	184	188	197	252	260	265
163	169	170	180	184	188	197	252	260	265
163	168	170	180	184	188	198	215	260	265
167	168	170	180	184	188	198	252	260	265
163	168	170	180	184	188	197	215	260	265
166	168	170	180	184	188	197	229	260	265
163	169	170	180	184	188	197	215	260	265
167	169	170	180	184	188	197	215	260	265
163	168	170	180	184	188	198	252	260	265
165	168	170	180	184	188	198	252	260	265
167	169	170	180	184	188	198	252	260	265
163	168	170	180	184	188	197	230	260	265
167	168	170	180	184	188	197	218	260	265
163	168	170	180	184	188	198	252	260	265
167	168	170	180	184	188	198	252	260	265
167	168	170	180	184	188	197	252	260	265
167	168	170	180	184	188	198	252	260	265
163	168	170	180	184	188	197	252	260	265
166	168	170	180	184	188	197	252	260	265
163	169	170	180	184	188	197	252	260	265
163	169	170	180	184	188	197	252	260	265
163	169	170	180	184	188	197	252	260	265
163	168	170	180	184	188	197	239	260	265
165	168	170	180	184	188	197	252	260	265
163	169	170	180	184	188	197	219	260	265
167	169	170	180	184	188	197	207	260	265
165	168	170	180	184	188	197	241	260	265
163	168	170	180	184	188	197	252	260	265
163	169	170	180	184	188	197	252	260	265
163	169	170	180	184	188	197	252	260	265
163	168	170	180	184	188	198	252	260	265
166	168	170	180	184	188	198	252	260	265
167	169	170	180	184	188	198	252	260	265
167	169	170	180	184	188	198	252	260	265
163	168	170	180	184	188	198	252	260	265
167	168	170	180	184	188	198	252	260	265
163	168	170	180	184	188	197	252	260	265
167	168	170	180	184	188	197	247	260	265
163	168	170	180	184	188	197	257	262	275
167	168	170	180	184	188	197	220	260	265
163	168	170	180	184	188	197	252	260	265
165	168	170	180	184	188	197	252	260	265
163	169	170	180	184	188	197	252	260	265
167	169	170	180	184	188	197	252	260	265
163	168	170	180	184	188	198	252	260	265
167	168	170	180	184	188	198	218	260	265
163	168	170	180	184	188	197	252	260	265
164	168	170	180	184	188	197	205	260	265
163	169	170	180	184	188	197	252	260	265
163	168	170	180	184	188	197	252	260	265
167	168	170	180	184	188	197	252	260	265
167	168	170	180	184	188	197	215	260	265
163	168	170	180	184	188	198	252	260	265
167	168	170	180	184	188	198	252	260	265
167	168	170	180	184	188	197	252	260	265
163	168	170	180	184	188	197	252	260	265
167	168	170	180	184	188	197	226	260	265
167	168	170	180	184	188	197	252	260	265
163	168	170	180	184	188	197	252	260	265
163	168	170	180	184	188	197	240	260	265
164	168	170	180	184	188	197	252	260	265
167	169	170	180	184	188	197	252	260	265
163	168	170	180	184	188	198	252	260	265
167	168	170	180	184	188	198	257	263	275
163	168	170	180	184	188	197	252	260	265
167	168	170	180	184	188	197	252	260	265
163	168	170	180	184	188	197	215	260	265
167	168	170	180	184	188	197	257	264	271
163	168	170	180	184	188	197	253	260	265
167	168	170	180	184	188	197	257	264	268
163	168	170	180	184	188	197	207	260	265
163	168	170	180	184	188	197	201	260	265
166	168	170	180	184	188	197	205	260	265
163	169	170	180	184	188	197	252	260	265
167	169	170	180	184	188	197	252	260	265
167	169	170	180	184	188	197	252	260	265
167	168	170	180	184	188	197	219	260	265
163	168	170	180	184	188	197	215	260	265
165	168	170	180	184	188	197	240	260	265
163	169	170	180	184	188	197	252	260	265
163	169	170	180	184	188	197	252	260	265
163	168	170	180	184	188	197	252	260	265
165	168	170	180	184	188	197	252	260	265
167	168	170	180	184	188	197	252	260	265
167	169	170	180	184	188	197	252	260	265
167	169	170	180	184	188	197	252	260	265
163	169	170	180	184	188	197	252	260	265
167	168	170	180	184	188	197	252	260	265
163	168	170	180	184	188	197	237	260	265
164	168	170	180	184	188	197	252	260	265
163	169	170	180	184	188	197	252	260	265
163	168	170	180	184	188	197	257	262	274
167	168	170	180	184	188	197	252	260	265
163	168	170	180	184	188	197	252	260	265
167	168	170	180	184	188	197	252	260	265
163	168	170	180	184	188	197	252	260	265
163	168	170	180	184	188	198	252	260	265
167	168	170	180	184	188	198	252	260	265
163	168	170	180	184	188	198	240	260	265
167	168	170	180	184	188	198	207	260	265
163	168	170	180	184	188	198	252	260	265
163	168	170	180	184	188	197	215	260	265
167	168	170	180	184	188	197	215	260	265
163	168	170	180	184	188	198	252	260	265
167	168	170	180	184	188	198	252	260	265
163	168	170	180	184	188	197	225	260	265
165	168	170	180	184	188	197	252	260	265
163	169	170	180	184	188	197	252	260	265
163	169	170	180	184	188	197	252	260	265
163	168	170	180	184	188	197	252	260	265
167	168	170	180	184	188	197	230	260	265
167	168	170	180	184	188	197	245	260	265
167	168	170	180	184	188	197	233	260	265
163	168	170	180	184	188	198	229	260	265
167	168	170	180	184	188	198	252	260	265
163	168	170	180	184	188	198	252	260	265
163	168	170	180	184	188	197	252	260	265
166	168	170	180	184	188	197	252	260	265
163	169	170	180	184	188	197	252	260	265
163	169	170	180	184	188	197	252	260	265
167	169	170	180	184	188	197	252	260	265
163	168	170	180	184	188	197	215	260	265
167	168	170	180	184	188	197	215	260	265
163	168	170	180	184	188	198	215	260	265
167	168	170	180	184	188	198	226	260	265
163	168	170	180	184	188	197	252	260	265
164	168	170	180	184	188	197	252	260	265
167	169	170	180	184	188	197	252	260	265
163	169	170	180	184	188	197	252	260	265
163	169	170	180	184	188	197	252	260	265
163	168	170	180	184	188	197	228	260	265
167	168	170	180	184	188	197	237	260	265
163	168	170	180	184	188	197	237	260	265
165	168	170	180	184	188	197	205	260	265
167	169	170	180	184	188	197	252	260	265
163	168	170	180	184	188	197	252	260	265
166	168	170	180	184	188	197	248	260	265
167	169	170	180	184	188	197	252	260	265
167	169	170	180	184	188	197	252	260	265
163	169	170	180	184	188	197	252	260	265
163	168	170	180	184	188	197	215	260	265
163	168	170	180	184	188	198	257	263	274
167	168	170	180	184	188	198	257	263	274
167	168	170	180	184	188	197	252	260	265
163	168	170	180	184	188	197	240	260	265
163	168	170	180	184	188	198	252	260	265
167	168	170	180	184	188	198	252	260	265
163	168	170	180	184	188	197	225	260	265
163	168	170	180	184	188	197	240	260	265
163	168	170	180	184	188	197	252	260	265
166	168	170	180	184	188	197	252	260	265
163	169	170	180	184	188	197	252	260	265
163	169	170	180	184	188	197	252	260	265
163	169	170	180	184	188	197	252	260	265
167	169	170	180	184	188	197	252	260	265
167	168	170	180	184	188	197	252	260	265
163	168	170	180	184	188	197	252	260	265
165	168	170	180	184	188	197	252	260	265
167	169	170	180	184	188	197	252	260	265
163	168	170	180	184	188	198	252	260	265
165	168	170	180	184	188	198	215	260	265
167	168	170	180	184	188	198	252	260	265
163	169	170	180	184	188	198	252	260	265
167	169	170	180	184	188	198	252	260	265
163	168	170	180	184	188	197	252	260	265
167	168	170	180	184	188	197	228	260	265
163	168	170	180	184	188	197	252	260	265
167	168	170	180	184	188	197	257	264	269
163	168	170	180	184	188	197	257	264	269
167	168	170	180	184	188	197	225	260	265
163	168	170	180	184	188	198	252	260	265
165	168	170	180	184	188	197	252	260	265
167	169	170	180	184	188	197	252	260	265
163	168	170	180	184	188	197	252	260	265
163	168	170	180	184	188	197	252	260	265
165	168	170	180	184	188	197	205	260	265
163	169	170	180	184	188	197	225	260	265
163	169	170	180	184	188	197	236	260	265
167	169	170	180	184	188	197	252	260	265
163	168	170	180	184	188	198	207	260	265
167	168	170	180	184	188	198	252	260	265
163	168	170	180	184	188	198	252	260	265
167	168	170	180	184	188	197	252	260	265
163	168	170	180	184	188	197	253	260	265
167	168	170	180	184	188	197	252	260	265
167	168	170	180	184	188	197	230	260	265
167	168	170	180	184	188	197	252	260	265
163	168	170	180	184	188	197	252	260	265
163	168	170	180	184	189	197	257	264	268
167	168	170	180	184	188	197	241	260	265
163	168	170	180	184	188	197	241	260	265
167	168	170	180	184	188	197	205	260	265
163	168	170	180	184	188	197	247	260	265
167	168	170	180	184	188	196	252	260	265
167	168	170	180	184	188	198	252	260	265
167	168	170	180	184	188	198	252	260	265
163	168	170	180	184	188	197	252	260	265
167	168	170	180	184	188	197	238	260	265
163	168	170	180	184	188	197	218	260	265
166	168	170	180	184	188	197	216	260	265
163	169	170	180	184	188	197	216	260	265
163	169	170	180	184	188	197	216	260	265
163	168	170	180	184	188	197	216	260	265
167	168	170	180	184	188	197	252	260	265
163	168	170	180	184	188	197	219	260	265
163	168	170	180	184	188	197	252	260	265
165	168	170	180	184	188	197	215	260	265
167	169	170	180	184	188	197	207	260	265
163	168	170	180	184	188	197	205	260	265
163	168	170	180	184	188	197	252	260	265
167	168	170	180	184	188	197	215	260	265
163	168	170	180	184	188	198	215	260	265
167	168	170	180	184	188	198	219	260	265
167	168	170	180	184	188	197	245	260	265
163	168	170	180	184	188	197	205	260	265
163	168	170	180	184	188	197	215	260	265
166	168	170	180	184	188	197	252	260	265
167	169	170	180	184	188	197	252	260	265
167	169	170	180	184	188	197	252	260	265
167	168	170	180	184	188	197	252	260	265
165	168	170	180	184	188	197	215	260	265
167	169	170	180	184	188	197	252	260	265
163	168	170	180	184	188	197	215	260	265
167	168	170	180	184	188	197	215	260	265
163	168	170	180	184	188	197	252	260	265
167	168	170	180	184	188	197	219	260	265
163	168	170	180	184	188	196	215	260	265
163	168	170	180	184	188	196	215	260	265
163	168	170	180	184	188	198	215	260	265
167	168	170	180	184	188	198	226	260	265
163	168	170	180	184	188	198	252	260	265
167	168	170	180	184	188	198	252	260	265
163	168	170	180	184	188	197	215	260	265
167	168	170	180	184	188	197	215	260	265
163	168	170	180	184	188	197	226	260	265
165	168	170	180	184	188	197	254	260	265
167	169	170	180	184	188	197	215	260	265
167	169	170	180	184	188	197	215	260	265
163	168	170	180	184	188	197	215	260	265
165	168	170	180	184	188	197	252	260	265
163	169	170	180	184	188	197	252	260	265
163	168	170	180	184	188	197	215	260	265
165	168	170	180	184	188	197	252	260	265
167	168	170	180	184	188	197	215	260	265
167	169	170	180	184	188	197	215	260	265
163	168	170	180	184	188	197	219	260	265
167	168	170	180	184	188	197	230	260	265
167	168	170	180	184	188	197	252	260	265
163	168	170	180	184	188	197	228	260	265
163	168	170	180	184	188	197	252	260	265
165	168	170	180	184	188	197	252	260	265
167	169	170	180	184	188	197	252	260	265
163	169	170	180	184	188	197	215	260	265
163	169	170	180	184	188	197	215	260	265
163	168	170	180	184	188	197	252	260	265
167	168	170	180	184	188	197	252	260	265
163	168	170	180	184	188	197	252	260	265
165	168	170	180	184	188	197	252	260	265
163	169	170	180	184	188	197	252	260	265
167	169	170	180	184	188	197	252	260	265
163	168	170	180	184	188	197	252	260	265
164	168	170	180	184	188	197	205	260	265
167	169	170	180	184	188	197	252	260	265
167	169	170	180	184	188	197	252	260	265
167	168	178	180	184	188	197	207	260	265
167	168	170	180	184	188	197	252	260	265
167	168	170	180	184	188	197	215	260	265
163	168	170	180	184	188	198	252	260	265
167	168	170	180	184	188	197	252	260	265
163	168	170	180	184	188	197	252	260	265
167	168	170	180	184	188	197	252	260	265
163	168	170	180	184	188	197	252	260	265
167	168	170	180	184	188	197	252	260	265
163	168	170	180	184	188	198	218	260	265
167	168	170	180	184	188	198	229	260	265
163	168	170	180	184	188	197	240	260	265
164	168	170	180	184	188	197	205	260	265
163	169	170	180	184	188	197	252	260	265
163	168	170	180	184	188	197	227	260	265
167	168	170	180	184	188	197	228	260	265
163	168	170	180	184	188	197	252	260	265
165	168	170	180	184	188	197	255	260	265
163	169	170	180	184	188	197	204	260	265
167	169	170	180	184	188	197	205	260	265
163	169	170	180	184	188	197	216	260	265
163	168	170	180	184	188	197	247	260	265
163	168	170	180	184	188	197	252	260	265
167	169	170	180	184	188	197	252	260	265
167	169	170	180	184	188	197	252	260	265
163	169	170	180	184	188	197	252	260	265
167	169	170	180	184	188	197	252	260	265
167	168	170	180	184	188	197	215	260	265
163	168	170	180	184	188	196	215	260	265
167	168	170	180	184	188	196	215	260	265
163	168	170	180	184	188	197	252	260	265
167	168	170	180	184	188	197	252	260	265
167	168	170	180	184	188	197	252	260	265
163	168	170	180	184	188	197	218	260	265
164	168	170	180	184	188	197	205	260	265
167	169	170	180	184	188	197	252	260	265
167	169	170	180	184	188	197	252	260	265
167	168	170	180	184	188	197	216	260	265
163	168	170	180	184	188	198	252	260	265
167	168	170	180	184	188	198	218	260	265
163	168	170	180	184	188	197	237	260	265
165	168	170	180	184	188	197	205	260	265
167	169	170	180	184	188	197	215	260	265
163	169	170	180	184	188	197	215	260	265
163	168	170	180	184	188	197	224	260	265
165	168	170	180	184	188	197	252	260	265
163	169	170	180	184	188	197	252	260	265
167	168	170	180	184	188	197	252	260	265
163	168	170	180	184	188	197	252	260	265
167	168	170	180	184	188	197	215	260	265
163	168	170	180	184	188	198	228	260	265
165	168	170	180	184	188	198	226	260	265
163	169	170	180	184	188	198	215	260	265
167	168	170	180	184	188	197	216	260	265
163	168	170	180	184	188	197	225	260	265
167	168	170	180	184	188	197	225	260	265
163	168	170	180	184	188	197	252	260	265
165	168	170	180	184	188	197	229	260	265
167	168	170	180	184	188	197	252	260	265
163	169	170	180	184	188	197	252	260	265
163	168	170	180	184	188	197	252	260	265
164	168	170	180	184	188	197	252	260	265
167	169	170	180	184	188	197	252	260	265
163	168	170	180	184	188	197	230	260	265
167	168	170	180	184	188	197	229	260	265
167	168	170	180	184	188	197	252	260	265
163	168	170	180	184	188	197	218	260	265
164	168	170	180	184	188	197	252	260	265
163	169	170	180	184	188	197	229	260	265
167	168	170	180	184	188	197	230	260	265
163	168	170	180	184	188	197	252	260	265
163	169	170	180	184	188	197	252	260	265
167	169	170	180	184	188	197	252	260	265
167	168	170	180	184	188	197	252	260	265
163	168	170	180	184	188	197	215	260	265
164	168	170	180	184	188	197	252	260	265
167	169	170	180	184	188	197	252	260	265
163	168	170	180	184	188	197	215	260	265
163	168	170	180	184	188	197	233	260	265
165	168	170	180	184	188	197	233	260	265
163	169	170	180	184	188	197	252	260	265
167	169	170	180	184	188	197	252	260	265
163	169	170	180	184	188	197	252	260	265
163	168	170	180	184	188	198	252	260	265
163	168	170	180	184	188	197	247	260	265
163	168	170	180	184	188	197	252	260	265
163	168	170	180	184	188	197	226	260	265
167	168	170	180	184	188	197	252	260	265
163	168	170	180	184	188	197	252	260	265
167	168	170	180	184	188	197	224	260	265
163	168	170	180	184	188	198	252	260	265
167	168	170	180	184	188	197	215	260	265
163	168	170	180	184	188	197	252	260	265
167	168	170	180	184	188	197	252	260	265
163	168	170	180	184	188	198	205	260	265
167	168	170	180	184	188	198	205	260	265
163	168	170	180	184	188	197	218	260	265
167	168	170	180	184	188	197	252	260	265
163	168	170	180	184	188	197	225	260	265
167	168	170	180	184	188	197	217	260	265
163	168	170	180	184	188	197	252	260	265
167	168	170	180	184	188	197	215	260	265
163	168	170	180	184	188	197	252	260	265
165	168	170	180	184	188	197	215	260	265
163	169	170	180	184	188	197	252	260	265
167	169	170	180	184	188	197	252	260	265
163	168	170	180	184	188	197	230	260	265
165	168	170	180	184	188	197	252	260	265
163	168	170	180	184	188	197	252	260	265
167	169	170	180	184	188	197	252	260	265
163	168	170	180	184	188	197	252	260	265
167	168	170	180	184	188	196	252	260	265
163	168	170	180	184	188	196	252	260	265
163	168	170	180	184	188	197	252	260	265
164	168	170	180	184	188	197	215	260	265
167	169	170	180	184	188	197	252	260	265
167	169	170	180	184	188	197	252	260	265
163	168	170	180	184	188	197	257	264	273
167	168	170	180	184	188	197	257	264	273
163	168	170	180	184	188	197	237	260	265
167	168	170	180	184	188	197	252	260	265
163	168	170	180	184	188	197	240	260	265
165	168	170	180	184	188	197	254	260	265
167	169	170	180	184	188	197	240	260	265
167	169	170	180	184	188	197	252	260	265
163	169	170	180	184	188	197	252	260	265
163	169	170	180	184	188	197	252	260	265
163	168	170	180	184	188	197	252	260	265
165	168	170	180	184	188	197	225	260	265
167	169	170	180	184	188	197	216	260	265
163	169	170	180	184	188	197	216	260	265
163	168	170	180	184	188	197	219	260	265
167	168	170	180	184	188	197	252	260	265
163	168	170	180	184	188	198	212	260	265
167	168	170	180	184	188	198	220	260	265
163	168	170	180	184	188	197	252	260	265
163	168	170	180	184	188	197	215	260	265
167	168	170	180	184	188	197	237	260	265
163	168	170	180	184	188	197	205	260	265
163	168	170	180	184	188	197	252	260	265
167	168	170	180	184	188	197	252	260	265
163	168	170	180	184	188	197	252	260	265
163	168	170	180	184	188	197	252	260	265
164	168	170	180	184	188	197	252	260	265
167	169	170	180	184	188	197	252	260	265
163	168	170	180	184	188	198	252	260	265
165	168	170	180	184	188	197	252	260	265
163	169	170	180	184	188	197	205	260	265
167	169	170	180	184	188	197	205	260	265
163	169	170	180	184	188	197	252	260	265
163	168	170	180	184	188	197	252	260	265
167	168	170	180	184	188	197	252	260	265
167	168	170	180	184	188	197	252	260	265
167	169	170	180	184	188	197	257	263	268
163	168	170	180	184	188	197	252	260	265
167	168	170	180	184	188	197	252	260	265
167	168	170	180	184	188	197	257	263	275
163	168	170	180	184	188	197	216	260	265
167	168	170	180	184	188	197	252	260	265
163	168	170	180	184	188	198	252	260	265
167	168	170	180	184	188	198	238	260	265
163	168	170	180	184	188	197	252	260	265
165	168	170	180	184	188	197	233	260	265
167	169	170	180	184	188	197	252	260	265
163	169	170	180	184	188	197	252	260	265
163	168	170	180	184	188	197	252	260	265
164	168	170	180	184	188	197	205	260	265
163	169	170	180	184	188	197	205	260	265
165	168	170	180	184	188	197	252	260	265
163	169	170	180	184	188	197	252	260	265
163	168	170	180	184	188	197	252	260	265
167	168	170	180	184	188	197	252	260	265
167	168	170	180	184	188	197	252	260	265
167	168	170	180	184	188	197	252	260	265
163	168	170	180	184	188	197	252	260	265
164	168	170	180	184	188	197	205	260	265
167	169	170	180	184	188	197	252	260	265
167	169	170	180	184	188	197	252	260	265
163	168	170	180	184	188	198	252	260	265
167	168	170	180	184	188	198	216	260	265
163	168	170	180	184	188	197	252	260	265
167	168	170	180	184	188	197	225	260	265
165	168	170	180	184	188	197	257	264	271
167	169	170	180	184	188	197	257	264	271
163	169	170	180	184	188	197	257	264	270
167	169	170	180	184	188	197	252	260	265
163	168	170	180	184	188	197	252	260	265
163	168	170	180	184	188	197	228	260	265
165	168	170	180	184	188	197	219	260	265
163	169	170	180	184	188	197	240	260	265
163	169	170	180	184	188	197	252	260	265
163	168	170	180	184	188	198	252	260	265
164	168	170	180	184	188	198	214	260	265
163	169	170	180	184	188	198	252	260	265
167	168	170	180	184	188	197	245	260	265
167	168	170	180	184	188	197	205	260	265
163	168	170	180	184	188	197	252	260	265
167	168	170	180	184	188	197	252	260	265
163	168	170	180	184	188	198	207	260	265
167	168	170	180	184	188	198	252	260	265
163	168	170	180	184	188	197	252	260	265
163	168	170	180	184	188	197	252	260	265
163	168	170	180	184	188	198	252	260	265
167	168	170	180	184	188	198	252	260	265
163	168	170	180	184	188	197	218	260	265
164	168	170	180	184	188	197	252	260	265
167	169	170	180	184	188	197	203	260	265
165	168	170	180	184	188	197	252	260	265
167	169	170	180	184	188	197	215	260	265
163	168	170	180	184	188	197	252	260	265
165	168	170	180	184	188	197	205	260	265
163	169	170	180	184	188	197	252	260	265
167	169	170	180	184	188	197	252	260	265
163	169	170	180	184	195	197	252	260	265
163	168	170	180	184	188	197	252	260	265
167	168	170	180	184	188	197	252	260	265
163	168	170	180	184	188	197	252	260	265
167	168	170	180	184	188	197	215	260	265
167	168	170	180	184	188	197	215	260	265
163	168	170	180	184	188	197	247	260	265
166	168	170	180	184	188	197	255	260	265
167	169	170	180	184	188	197	252	260	265
163	169	170	180	184	188	197	252	260	265
167	168	170	180	184	188	197	207	260	265
163	169	170	180	184	188	197	240	260	265
163	168	170	180	184	188	198	252	260	265
167	168	170	180	184	188	198	252	260	265
163	168	170	180	184	188	197	252	260	265
167	168	170	180	184	188	197	215	260	265
163	168	170	180	184	188	197	224	260	265
163	168	170	180	184	188	197	233	260	265
167	168	170	180	184	188	197	240	260	265
163	168	170	180	184	188	197	240	260	265
165	168	170	180	184	188	197	215	260	265
167	168	170	180	184	188	197	252	260	265
167	169	170	180	184	188	197	252	260	265
163	168	170	180	184	188	197	257	262	272
167	168	170	180	184	188	197	252	260	265
163	168	170	180	184	188	197	252	260	265
164	168	170	180	184	188	197	252	260	265
167	169	170	180	184	188	197	215	260	265
167	169	170	180	184	188	197	252	260	265
163	168	170	180	184	189	197	257	264	267
163	168	170	180	184	189	197	257	264	269
163	168	170	180	184	189	196	252	260	265
163	168	170	180	184	189	197	257	263	270
163	168	170	180	184	188	198	252	260	265
167	168	170	180	184	188	198	252	260	265
163	168	170	180	184	188	197	240	260	265
167	168	170	180	184	188	197	252	260	265
163	168	170	180	184	188	197	241	260	265
165	168	170	180	184	188	197	257	263	275
163	168	170	180	184	188	197	252	260	265
167	169	170	180	184	188	197	252	260	265
167	168	170	180	184	188	197	252	260	265
163	168	170	180	184	188	197	257	263	275
167	168	170	180	184	188	197	252	260	265
163	168	170	180	184	188	197	252	260	265
166	168	170	180	184	188	197	240	260	265
163	169	170	180	184	188	197	240	260	265
163	169	170	180	184	188	197	252	260	265
163	169	170	180	184	188	197	252	260	265
167	169	170	180	184	188	197	252	260	265
163	168	170	180	184	188	197	230	260	265
167	168	170	180	184	188	198	252	260	265
163	168	170	180	184	188	198	245	260	265
163	168	170	180	184	188	198	252	260	265
167	168	170	180	184	188	198	252	260	265
163	168	170	180	184	188	198	252	260	265
167	168	170	180	184	188	198	252	260	265
167	168	170	180	184	188	198	252	260	265
167	168	170	180	184	188	197	252	260	265
163	168	170	180	184	188	197	252	260	265
163	168	170	180	184	188	197	237	260	265
167	168	170	180	184	188	197	254	260	265
163	168	170	180	184	188	197	240	260	265
167	168	170	180	184	188	197	240	260	265
163	168	170	180	184	188	197	240	260	265
167	168	170	180	184	188	197	240	260	265
167	168	170	180	184	188	197	224	260	265
163	168	170	180	184	188	197	222	260	265
163	168	170	180	184	188	198	240	260	265
167	168	170	180	184	188	198	240	260	265
163	168	170	180	184	188	196	205	260	265
163	168	170	180	184	188	196	240	260	265
163	168	170	180	184	188	196	252	260	265
163	168	170	180	184	188	196	205	260	265
163	168	170	180	184	188	196	216	260	265
163	168	170	180	184	188	196	252	260	265
167	168	170	180	184	188	196	252	260	265
167	168	170	180	184	188	196	212	260	265
163	168	170	180	184	188	197	257	264	269
165	168	170	180	184	188	197	257	264	269
167	169	170	180	184	188	197	257	264	269
167	169	170	180	184	188	197	257	264	269
167	169	170	180	184	188	197	225	260	265
167	168	170	180	184	188	197	215	260	265
167	168	170	180	184	188	197	234	260	265
167	168	170	180	184	188	197	252	260	265
163	168	170	180	184	188	197	225	260	265
164	168	170	180	184	188	197	252	260	265
167	168	170	180	184	188	197	252	260	265
167	169	170	180	184	188	197	252	260	265
163	168	170	180	184	188	197	229	260	265
167	168	170	180	184	188	197	257	264	269
163	168	170	180	184	188	197	252	260	265
167	168	170	180	184	188	197	229	260	265
163	168	170	180	184	188	197	204	260	265
163	168	170	180	184	188	197	205	260	265
163	168	170	180	184	188	197	240	260	265
166	168	170	180	184	188	197	252	260	265
163	169	170	180	184	188	197	240	260	265
167	169	170	180	184	188	197	252	260	265
167	169	170	180	184	188	197	252	260	265
163	168	170	180	184	188	196	252	260	265
163	168	170	180	184	188	197	229	260	265
165	168	170	180	184	188	197	252	260	265
167	169	170	180	184	188	197	252	260	265
167	168	170	180	184	188	197	240	260	265
163	168	170	180	184	188	197	205	260	265
166	168	170	180	184	188	197	252	260	265
167	169	170	180	184	188	197	252	260	265
163	169	170	180	184	188	197	252	260	265
167	168	170	180	184	188	197	237	260	265
163	168	170	180	184	189	197	252	260	265
166	168	170	180	184	189	197	226	260	265
167	169	170	180	184	189	197	252	260	265
163	169	170	180	184	189	197	252	260	265
163	168	170	180	184	188	196	252	260	265
163	168	170	180	184	188	196	229	260	265
163	168	170	180	184	190	196	259	262	274
163	168	170	180	184	188	196	252	260	265
163	168	170	180	184	188	196	252	260	265
163	168	170	180	184	188	196	252	260	265
167	168	170	180	184	188	197	204	260	265
163	168	170	180	184	188	197	205	260	265
163	169	170	180	184	188	197	252	260	265
167	169	170	180	184	188	197	252	260	265
167	168	170	180	184	188	197	257	262	273
165	168	170	180	184	188	197	229	260	265
163	169	170	181	186	188	197	205	260	265
163	169	170	180	184	188	197	205	260	265
167	169	170	180	184	188	197	252	260	265
167	169	170	181	187	188	197	252	260	265
167	169	170	181	187	188	197	241	260	265
163	169	170	181	187	188	197	252	260	265
163	168	170	180	184	188	197	252	260	265
163	168	170	180	184	188	197	252	260	265
165	168	170	180	184	188	197	252	260	265
163	169	170	180	184	188	197	252	260	265
167	169	170	180	184	188	197	252	260	265
167	168	170	180	184	188	197	252	260	265
163	168	170	180	184	188	197	252	260	265
163	168	170	180	184	188	197	240	260	265
165	168	170	180	184	188	197	215	260	265
163	169	170	180	184	188	197	215	260	265
167	169	170	180	184	188	197	215	260	265
163	168	170	180	184	188	197	252	260	265
167	168	170	180	184	188	197	252	260	265
167	168	170	180	184	188	197	230	260	265
163	168	170	180	184	188	197	252	260	265
163	168	170	180	184	188	197	252	260	265
163	168	170	180	184	189	196	240	260	265
163	168	170	180	184	188	198	252	260	265
167	168	170	180	184	188	198	257	264	275
163	168	170	180	184	189	197	252	260	265
166	168	170	180	184	189	197	252	260	265
167	169	170	180	184	189	197	252	260	265
163	169	170	180	184	189	197	252	260	265
163	168	170	180	184	188	197	252	260	265
164	168	170	180	184	188	197	252	260	265
167	169	170	180	184	188	197	252	260	265
163	168	170	180	184	188	197	205	260	265
166	168	170	180	184	188	197	205	260	265
163	169	170	180	184	188	197	205	260	265
163	169	170	180	184	188	197	205	260	265
167	169	170	180	184	188	197	240	260	265
167	169	170	180	184	188	197	240	260	265
163	168	170	180	184	189	197	257	264	271
167	168	170	180	184	189	197	257	264	271
163	168	174	180	184	189	197	257	264	266
163	168	170	180	184	189	197	257	264	270
167	168	170	180	184	188	197	252	260	265
163	168	170	180	184	188	197	227	260	265
163	168	170	180	184	188	197	240	260	265
167	168	170	180	184	188	197	252	260	265
167	168	170	180	184	188	197	257	263	275
163	168	170	180	184	188	196	252	260	265
167	168	170	180	184	188	196	228	260	265
163	168	170	180	184	188	197	252	260	265
164	168	170	180	184	188	197	252	260	265
163	169	170	180	184	188	197	252	260	265
167	169	170	180	184	188	197	252	260	265
167	168	170	180	184	188	197	216	260	265
163	168	170	180	184	188	197	252	260	265
163	168	170	180	184	188	197	257	264	271
163	169	170	180	184	188	197	252	260	265
167	168	170	180	184	188	197	252	260	265
163	168	170	180	184	188	197	257	264	272
165	168	170	180	184	188	197	257	264	271
163	169	170	180	184	188	197	252	260	265
163	169	170	180	184	188	197	252	260	265
163	168	170	180	184	188	197	254	260	265
167	168	170	180	184	188	197	205	260	265
163	168	170	180	184	188	197	205	260	265
166	168	170	180	184	188	197	205	260	265
167	169	170	180	184	188	197	252	260	265
163	169	170	180	184	188	197	252	260	265
167	168	170	180	184	188	197	240	260	265
163	168	170	180	184	188	197	252	260	265
164	168	170	180	184	188	197	219	260	265
167	169	170	180	184	188	197	252	260	265
163	169	170	180	184	188	197	252	260	265
167	168	170	180	184	188	197	252	260	265
163	168	170	180	184	188	197	205	260	265
167	168	170	180	184	188	197	252	260	265
167	168	170	180	184	188	197	252	260	265
163	168	170	180	184	188	197	252	260	265
163	168	170	180	184	188	197	240	260	265
167	168	170	180	184	188	197	240	260	265
164	168	170	181	186	188	197	240	260	265
167	169	170	181	187	188	197	240	260	265
167	168	170	180	184	188	197	252	260	265
163	168	170	180	184	188	197	205	260	265
167	168	170	180	184	188	197	205	260	265
167	168	170	180	184	188	197	252	260	265
167	168	170	180	184	188	197	252	260	265
163	168	170	180	184	188	197	252	260	265
163	168	170	180	184	188	197	215	260	265
165	168	170	180	184	188	197	205	260	265
163	169	170	180	184	188	197	252	260	265
167	169	170	180	184	188	197	252	260	265
163	168	170	180	184	188	197	226	260	265
167	168	170	180	184	188	197	245	260	265
163	168	170	180	184	188	197	239	260	265
167	168	170	180	184	188	197	205	260	265
163	168	170	180	184	188	197	252	260	265
167	168	170	180	184	188	197	252	260	265
167	168	170	180	184	188	197	252	260	265
167	168	170	180	184	188	197	215	260	265
163	168	170	180	184	188	197	237	260	265
166	168	170	180	184	188	197	215	260	265
167	169	170	180	184	188	197	252	260	265
163	169	170	180	184	188	197	229	260	265
167	169	170	180	184	188	197	252	260	265
167	168	170	180	184	188	197	240	260	265
163	168	170	180	184	188	197	205	260	265
163	168	170	180	184	188	197	252	260	265
167	168	170	180	184	188	197	229	260	265
163	168	170	180	184	188	197	252	260	265
165	168	170	180	184	188	197	252	260	265
167	169	170	180	184	188	197	252	260	265
167	169	170	180	184	188	197	252	260	265
163	168	170	180	184	188	197	235	260	265
165	168	170	180	184	188	197	257	264	271
163	169	170	180	184	188	197	252	260	265
167	168	170	180	184	188	196	248	260	265
163	168	170	180	184	188	196	252	260	265
167	168	170	180	184	188	196	252	260	265
167	168	170	180	184	188	196	252	260	265
163	168	170	180	184	188	196	252	260	265
167	168	170	180	184	188	196	228	260	265
167	168	170	180	184	188	196	215	260	265
167	168	170	180	184	188	196	228	260	265
163	168	170	180	184	188	197	257	263	275
167	168	170	180	184	188	197	254	260	265
163	168	170	180	184	188	197	248	260	265
167	168	170	180	184	188	197	248	260	265
167	168	170	180	184	188	197	252	260	265
163	168	170	180	184	188	197	240	260	265
163	168	170	180	184	188	197	252	260	265
167	168	170	180	184	188	197	252	260	265
163	168	170	180	184	188	197	203	260	265
167	168	170	180	184	188	197	203	260	265
167	168	170	180	184	188	197	252	260	265
163	168	170	180	184	188	197	240	260	265
167	168	170	180	184	188	197	252	260	265
167	168	170	180	184	188	198	220	260	265
163	168	170	180	184	188	197	257	262	274
163	168	170	180	184	188	197	252	260	265
167	168	170	180	184	188	197	207	260	265
163	168	170	180	184	188	197	252	260	265
163	168	170	180	184	188	197	237	260	265
164	168	170	180	184	188	197	252	260	265
163	168	170	180	184	188	197	221	260	265
167	169	170	180	184	188	197	252	260	265
163	168	170	180	184	188	197	238	260	265
163	168	170	180	184	188	197	252	260	265
165	168	170	180	184	188	197	226	260	265
167	169	170	180	184	188	197	226	260	265
163	169	170	180	184	188	197	252	260	265
166	168	170	180	184	188	197	252	260	265
163	168	170	180	184	188	197	252	260	265
163	168	170	180	184	188	197	252	260	265
163	169	170	180	184	188	197	252	260	265
167	169	170	180	184	188	197	252	260	265
163	168	170	180	184	188	197	252	260	265
163	168	170	180	184	188	198	229	260	265
167	168	170	180	184	188	198	252	260	265
167	168	170	180	184	188	198	252	260	265
163	168	170	180	184	188	197	252	260	265
165	168	170	180	184	189	197	247	260	265
163	169	170	180	184	188	197	252	260	265
163	168	170	180	184	189	197	252	260	265
167	169	170	180	184	189	197	252	260	265
164	168	170	180	184	188	197	252	260	265
163	168	170	180	184	188	197	252	260	265
163	169	170	180	184	188	197	252	260	265
167	169	170	180	184	188	197	252	260	265
163	169	170	180	184	188	197	252	260	265
167	168	170	180	184	188	197	239	260	265
163	168	170	180	184	188	198	205	260	265
163	168	170	180	184	188	197	240	260	265
164	168	170	180	184	188	197	252	260	265
163	168	170	180	184	188	197	252	260	265
167	169	170	180	184	188	197	252	260	265
163	169	170	180	184	188	197	252	260	265
163	168	170	180	184	188	197	245	260	265
163	168	170	180	184	188	197	216	260	265
167	168	170	180	184	188	197	236	260	265
166	168	170	180	184	188	197	252	260	265
163	168	170	180	184	188	197	252	260	265
167	169	170	180	184	188	197	252	260	265
163	169	170	180	184	188	197	252	260	265
163	168	170	180	184	188	197	252	260	265
164	168	170	180	184	188	197	252	260	265
167	169	170	180	184	188	197	252	260	265
163	169	170	180	184	188	197	252	260	265
163	168	170	180	184	188	197	252	260	265
167	168	170	180	184	188	196	247	260	265
163	168	170	180	184	188	197	252	260	265
167	168	170	180	184	188	197	252	260	265
163	168	170	180	184	188	197	223	260	265
166	168	170	180	184	188	197	238	260	265
167	169	170	180	184	188	197	214	260	265
167	169	170	180	184	188	197	205	260	265
167	169	170	180	184	188	197	205	260	265
163	168	170	180	184	188	197	252	260	265
167	168	170	180	184	188	197	226	260	265
167	168	170	180	184	188	197	245	260	265
163	168	170	180	184	188	197	252	260	265
167	168	170	180	184	188	197	252	260	265
163	168	170	180	184	188	198	252	260	265
163	168	170	180	184	188	198	239	260	265
167	168	170	180	184	188	198	205	260	265
167	168	170	180	184	188	198	256	261	272
163	168	170	180	184	188	198	215	260	265
165	168	170	180	184	188	198	215	260	265
167	169	170	180	184	188	198	252	260	265
163	169	170	180	184	188	198	252	260	265
163	168	170	180	184	188	197	205	260	265
163	169	170	180	184	188	197	252	260	265
163	168	170	180	184	188	198	216	260	265
166	168	170	180	184	188	198	240	260	265
163	169	170	180	184	188	198	210	260	265
163	169	170	180	184	188	198	210	260	265
[truncated: 28,000 more rows]
