# Supplementary material for: Mining Association rules for Low-Frequency itemsets
Source: PLoS One. 2018 Jul 23;13(7):e0198066. doi: 10.1371/journal.pone.0198066 (PMC6056028; doi:10.1371/journal.pone.0198066)
Supplement: S1 Transaction Datasets for Frequency and Utility Mining — The small datasets for calculating the frequency of itemsets in transaction database contain Accidents, Chess, Connection, Mushroom, PUSBM, and Retail [32] transaction datasets. There are 500, 1000, 2000, and 5000 transactions per dataset. The small datasets for calculating the utility of itemsets in a transaction database contain Accidents, Chess, Connection, Mushroom, PUSBM, and Retail [32] transaction datasets. There are 500, 1000, 2000, and 5000 transactions per dataset. The large datasets for caluclating the frequency of itemsets in a transaction database contain Accidents, Connection, and PUSBM [32] datasets. There are 10000, 20000, 30000, and 50000 transactions per dataset. The large datasets for calculating the utility of itemsets in a transaction database contain Accidents, Connection, and PUSBM [32] transaction datasets. There are 10000, 20000, 30000, and 50000 transactions per dataset. (ZIP) [file pone.0198066.s001.zip › Data Files/input_pumsb50k.txt]

163	168	170	180	184	188	198	205	260	265
167	168	170	180	184	188	198	252	260	265
163	168	170	180	184	188	197	210	260	265
165	168	170	180	184	188	197	252	260	265
167	168	170	180	184	188	197	252	260	265
167	169	170	180	184	188	197	252	260	265
167	169	170	180	184	188	197	252	260	265
163	168	170	180	184	188	197	245	260	265
167	168	170	180	184	188	197	252	260	265
163	168	170	180	184	188	197	205	260	265
166	168	170	180	184	188	197	252	260	265
167	169	170	180	184	188	197	229	260	265
167	169	170	180	184	188	197	229	260	265
167	169	170	180	184	188	197	229	260	265
163	168	170	180	184	188	198	252	260	265
167	168	170	180	184	188	198	252	260	265
163	168	170	180	184	188	198	252	260	265
167	168	170	180	184	188	198	205	260	265
163	168	170	180	184	188	198	252	260	265
167	168	170	180	184	188	197	252	260	265
165	168	170	180	184	188	197	252	260	265
163	168	170	180	184	188	197	252	260	265
163	169	170	180	184	188	197	252	260	265
163	168	170	180	184	188	197	237	260	265
165	168	170	180	184	188	197	217	260	265
163	169	170	180	184	188	197	252	260	265
167	169	170	180	184	188	197	252	260	265
163	168	170	180	184	188	197	252	260	265
165	168	170	180	184	188	197	203	260	265
167	169	170	180	184	188	197	252	260	265
163	169	170	180	184	188	197	252	260	265
167	168	170	180	184	188	197	252	260	265
167	168	170	180	184	188	198	252	260	265
167	168	170	180	184	188	197	252	260	265
167	168	170	180	184	188	197	215	260	265
163	168	170	180	184	188	197	252	260	265
167	168	170	180	184	188	197	205	260	265
167	168	170	180	184	188	197	240	260	265
163	168	170	180	184	188	198	254	260	265
167	168	170	180	184	188	198	207	260	265
163	168	170	180	184	188	197	239	260	265
167	168	170	180	184	188	197	252	260	265
163	168	170	180	184	188	197	252	260	265
163	168	170	180	184	188	197	252	260	265
163	168	170	180	184	188	197	252	260	265
165	168	170	180	184	188	197	252	260	265
167	168	170	180	184	188	197	252	260	265
167	169	170	180	184	188	197	252	260	265
163	169	170	180	184	188	197	252	260	265
163	168	170	180	184	188	198	257	263	275
167	168	170	180	184	188	198	252	260	265
163	168	170	180	184	188	197	252	260	265
165	168	170	180	184	188	197	240	260	265
167	169	170	180	184	188	197	252	260	265
163	169	170	180	184	188	197	252	260	265
163	169	170	180	184	188	197	252	260	265
163	169	179	180	184	188	197	252	260	265
167	168	170	180	184	188	197	252	260	265
163	168	170	180	184	188	198	252	260	265
167	168	170	180	184	188	198	247	260	265
167	168	170	180	184	188	197	252	260	265
163	168	170	180	184	188	198	248	260	265
167	168	170	180	184	188	198	252	260	265
163	168	170	180	184	188	198	248	260	265
163	168	170	180	184	188	197	252	260	265
164	168	170	180	184	188	197	252	260	265
167	169	170	180	184	188	197	252	260	265
163	168	170	180	184	188	197	240	260	265
167	168	170	180	184	188	197	252	260	265
163	168	170	180	184	188	197	252	260	265
163	168	170	180	184	188	198	205	260	265
167	168	170	180	184	188	198	252	260	265
163	168	170	180	184	188	197	257	264	268
165	168	170	180	184	188	197	257	264	268
167	168	170	180	184	188	197	257	264	268
167	169	170	180	184	188	197	257	264	268
163	169	170	180	184	188	197	257	264	268
163	168	170	180	184	188	197	240	260	265
164	168	170	180	184	188	197	240	260	265
167	169	170	180	184	188	197	252	260	265
163	168	170	180	184	188	197	252	260	265
167	168	170	180	184	188	197	240	260	265
167	168	170	180	184	188	198	205	260	265
163	168	170	180	184	188	198	257	263	272
163	168	170	180	184	188	198	238	260	265
163	168	170	180	184	188	197	247	260	265
165	168	170	180	184	188	197	239	260	265
163	169	170	180	184	188	197	257	262	270
167	169	170	180	184	188	197	257	262	270
163	168	170	180	184	188	197	252	260	265
167	168	170	180	184	188	197	257	262	275
163	168	170	180	184	188	198	235	260	265
164	168	170	180	184	188	198	235	260	265
163	169	170	180	184	188	198	252	260	265
163	169	170	180	184	188	198	252	260	265
164	168	170	180	184	188	197	203	260	265
163	169	170	180	184	188	197	252	260	265
163	168	170	180	184	188	198	229	260	265
167	168	170	180	184	188	198	252	260	265
167	168	170	180	184	188	197	252	260	265
163	168	170	180	184	188	198	252	260	265
163	169	170	180	184	188	198	252	260	265
167	168	170	180	184	188	197	252	260	265
163	168	170	180	184	188	197	240	260	265
167	168	170	180	184	188	197	254	260	265
163	168	170	180	184	188	197	252	260	265
167	168	170	180	184	188	198	240	260	265
163	168	170	180	184	188	197	205	260	265
167	168	170	180	184	188	197	205	260	265
167	168	170	180	184	188	197	237	260	265
163	169	170	180	184	188	197	254	260	265
163	168	170	180	184	188	197	205	260	265
165	168	170	180	184	188	197	205	260	265
163	169	170	180	184	188	197	205	260	265
163	168	170	180	184	188	197	254	260	265
167	168	170	180	184	188	197	252	260	265
167	168	170	180	184	188	197	252	260	265
163	168	170	180	184	188	196	252	260	265
163	168	170	180	184	188	197	205	260	265
163	168	170	180	184	188	197	216	260	265
165	168	170	180	184	188	197	252	260	265
163	169	170	180	184	188	197	240	260	265
167	169	170	180	184	188	197	240	260	265
167	168	170	180	184	188	197	235	260	265
163	168	170	180	184	188	198	228	260	265
167	168	170	180	184	188	198	219	260	265
167	168	170	180	184	188	198	257	264	266
163	168	170	180	184	188	198	257	264	266
167	168	170	180	184	188	197	252	260	265
167	168	170	180	184	188	197	252	260	265
163	168	170	180	184	188	198	257	263	275
167	168	170	180	184	188	198	257	264	273
163	168	170	180	184	188	198	205	260	265
163	168	170	180	184	188	197	257	264	272
165	168	170	180	184	188	197	257	263	272
163	169	170	180	184	188	197	205	260	265
163	169	170	180	184	188	197	205	260	265
167	168	170	180	184	188	198	235	260	265
163	168	170	180	184	188	198	235	260	265
167	168	170	180	184	188	196	252	260	265
163	168	170	180	184	188	198	252	260	265
167	168	170	180	184	188	198	252	260	265
163	168	170	180	184	188	197	252	260	265
163	168	170	180	184	188	197	252	260	265
163	168	170	180	184	188	197	252	260	265
167	168	170	180	184	188	198	226	260	265
163	168	170	180	184	188	198	252	260	265
163	168	170	180	184	188	197	235	260	265
165	168	170	180	184	189	197	207	260	265
163	169	170	180	184	189	197	205	260	265
167	169	170	180	184	189	197	205	260	265
163	168	170	180	184	188	197	252	260	265
167	168	170	180	184	188	197	205	260	265
163	168	170	180	184	188	197	205	260	265
163	168	170	180	184	188	197	252	260	265
165	168	170	180	184	188	197	252	260	265
167	169	170	180	184	188	197	252	260	265
167	169	170	180	184	188	197	252	260	265
163	169	170	180	184	188	197	252	260	265
163	168	170	180	184	188	197	252	260	265
167	168	170	180	184	188	197	252	260	265
163	168	170	180	184	188	197	252	260	265
167	168	170	180	184	188	197	211	260	265
163	168	170	180	184	188	197	250	260	265
165	168	170	180	184	188	197	252	260	265
167	169	170	180	184	188	197	252	260	265
163	168	170	180	184	188	197	252	260	265
167	168	170	180	184	188	197	238	260	265
163	168	170	180	184	188	197	252	260	265
167	168	170	180	184	188	197	205	260	265
163	168	170	180	184	188	197	252	260	265
167	168	170	180	184	188	197	252	260	265
167	168	170	180	184	188	197	252	260	265
163	168	170	180	184	188	197	252	260	265
165	168	170	180	184	188	197	257	264	271
167	169	170	180	184	188	197	214	260	265
163	169	170	180	184	188	197	205	260	265
163	168	170	180	184	188	197	204	260	265
167	168	170	180	184	188	197	252	260	265
163	168	170	180	184	188	198	203	260	265
167	168	170	180	184	188	198	228	260	265
163	168	170	180	184	188	197	252	260	265
167	168	170	180	184	188	197	252	260	265
163	168	170	180	184	188	198	252	260	265
164	168	170	180	184	188	198	252	260	265
167	169	170	180	184	188	198	252	260	265
163	168	170	180	184	188	197	239	260	265
167	168	170	180	184	188	197	257	263	274
163	168	170	180	184	188	198	252	260	265
165	168	170	180	184	188	198	252	260	265
163	169	170	180	184	188	198	252	260	265
167	169	170	180	184	188	198	252	260	265
167	168	170	180	184	188	196	237	260	265
163	168	170	180	184	188	197	252	260	265
167	168	170	180	184	188	197	252	260	265
167	168	170	180	184	188	197	252	260	265
167	168	170	180	184	188	197	252	260	265
167	168	170	180	184	188	197	257	263	269
163	168	170	180	184	188	198	252	260	265
167	168	170	180	184	188	198	228	260	265
167	168	170	180	184	188	198	252	260	265
167	168	170	180	184	188	198	224	260	265
163	168	170	180	184	188	198	252	260	265
163	168	170	180	184	188	198	252	260	265
164	168	170	180	184	188	198	252	260	265
163	169	170	180	184	188	198	252	260	265
163	168	170	180	184	188	198	252	260	265
163	168	170	180	184	188	197	228	260	265
167	168	170	180	184	188	197	215	260	265
163	169	170	180	184	188	197	252	260	265
167	169	170	180	184	188	197	252	260	265
167	168	170	180	184	188	197	225	260	265
163	168	170	180	184	188	197	240	260	265
167	168	170	180	184	188	197	225	260	265
163	168	170	180	184	188	197	252	260	265
167	168	170	180	184	188	197	252	260	265
163	168	170	180	184	188	198	252	260	265
167	168	170	180	184	188	198	252	260	265
164	168	170	180	184	188	197	205	260	265
163	169	170	180	184	188	197	252	260	265
163	169	170	180	184	188	197	252	260	265
163	168	170	180	184	188	197	252	260	265
165	168	170	180	184	188	197	252	260	265
163	169	170	180	184	188	197	252	260	265
167	169	170	180	184	188	197	252	260	265
163	169	170	180	184	188	197	252	260	265
163	168	170	180	184	188	197	217	260	265
166	168	170	180	184	188	197	252	260	265
167	169	170	180	184	188	197	252	260	265
167	169	170	180	184	188	197	252	260	265
167	169	170	180	184	188	197	252	260	265
163	168	170	180	184	188	197	237	260	265
167	168	170	180	184	188	197	205	260	265
163	168	170	180	184	188	197	252	260	265
166	168	170	180	184	188	197	257	264	271
163	169	170	180	184	188	197	252	260	265
167	169	170	180	184	188	197	252	260	265
163	168	170	180	184	188	197	252	260	265
167	168	170	180	184	188	197	252	260	265
167	168	170	180	184	188	198	241	260	265
163	168	170	180	184	188	197	252	260	265
165	168	170	180	184	188	197	252	260	265
167	169	170	180	184	188	197	252	260	265
167	169	170	180	184	188	197	252	260	265
163	168	170	180	184	188	197	229	260	265
164	168	170	180	184	188	197	252	260	265
167	169	170	180	184	188	197	252	260	265
163	168	170	180	184	188	197	252	260	265
167	168	170	180	184	188	197	252	260	265
163	168	170	180	184	188	197	240	260	265
167	168	170	180	184	188	197	218	260	265
163	168	170	180	184	188	197	252	260	265
167	168	170	180	184	188	197	252	260	265
163	168	170	181	186	188	197	252	260	265
167	169	170	181	187	188	197	252	260	265
167	168	170	180	184	188	198	252	260	265
163	168	170	180	184	188	198	252	260	265
163	168	170	180	184	188	197	252	260	265
165	168	170	180	184	188	197	212	260	265
163	168	170	180	184	188	197	252	260	265
167	169	170	180	184	188	197	252	260	265
167	169	170	180	184	188	197	252	260	265
167	169	170	180	184	188	197	252	260	265
163	168	170	180	184	188	198	241	260	265
163	169	170	180	184	188	198	252	260	265
167	168	170	180	184	188	197	207	260	265
163	168	170	180	184	188	197	257	263	273
163	168	170	180	184	188	197	252	260	265
165	168	170	180	184	188	197	252	260	265
163	169	170	180	184	188	197	252	260	265
163	168	170	180	184	188	198	252	260	265
165	168	170	180	184	188	198	252	260	265
163	169	170	180	184	188	198	252	260	265
163	169	170	180	184	188	198	252	260	265
163	168	170	180	184	188	197	257	264	268
164	168	170	180	184	188	197	252	260	265
167	169	170	180	184	188	197	252	260	265
167	169	170	180	184	188	197	252	260	265
163	168	170	180	184	188	198	252	260	265
165	168	170	180	184	188	198	216	260	265
167	168	170	180	184	188	198	252	260	265
167	169	170	180	184	188	198	252	260	265
167	169	170	180	184	188	198	252	260	265
167	168	170	180	184	188	197	252	260	265
163	168	170	180	184	188	197	252	260	265
166	168	170	180	184	188	197	252	260	265
167	169	170	180	184	188	197	252	260	265
167	169	170	180	184	188	197	252	260	265
163	168	170	180	184	188	197	255	260	265
163	168	170	180	184	188	197	218	260	265
163	168	170	180	184	188	197	232	260	265
167	168	170	180	184	188	197	205	260	265
163	168	170	180	184	188	197	252	260	265
164	168	170	180	184	188	197	229	260	265
167	168	170	180	184	188	197	252	260	265
164	168	170	181	186	188	197	252	260	265
163	169	170	180	184	188	197	252	260	265
167	169	170	181	187	188	197	252	260	265
163	168	170	180	184	188	197	252	260	265
163	168	170	180	184	188	197	228	260	265
167	168	170	180	184	188	197	245	260	265
163	168	170	180	184	188	197	252	260	265
163	168	170	180	184	188	197	252	260	265
165	168	170	180	184	188	197	203	260	265
167	169	170	180	184	188	197	252	260	265
163	169	170	180	184	188	197	252	260	265
166	168	170	180	184	188	198	252	260	265
163	169	170	180	184	188	198	252	260	265
167	169	170	180	184	188	198	252	260	265
163	168	170	180	184	188	198	252	260	265
167	168	170	180	184	188	198	252	260	265
167	168	170	180	184	188	198	252	260	265
167	169	170	180	184	188	198	252	260	265
163	168	170	180	184	188	197	226	260	265
167	168	170	180	184	188	197	240	260	265
163	168	170	180	184	188	197	252	260	265
167	168	170	180	184	188	197	252	260	265
163	168	170	180	184	188	197	205	260	265
167	169	170	180	184	188	197	252	260	265
167	168	170	180	184	188	197	252	260	265
167	168	170	180	184	188	196	252	260	265
167	168	170	180	184	188	196	252	260	265
163	168	170	180	184	188	196	252	260	265
167	168	170	180	184	188	198	241	260	265
163	168	170	180	184	188	198	205	260	265
164	168	170	180	184	188	198	252	260	265
163	169	170	180	184	188	198	252	260	265
163	168	170	180	184	188	198	241	260	265
167	168	170	180	184	188	198	203	260	265
167	168	170	180	184	188	197	252	260	265
163	168	170	180	184	188	197	252	260	265
167	168	170	180	184	188	197	252	260	265
163	168	170	180	184	188	197	239	260	265
163	168	170	180	184	188	197	239	260	265
165	168	170	180	184	188	197	252	260	265
163	169	170	180	184	188	197	252	260	265
163	169	170	180	184	188	197	252	260	265
163	168	170	180	184	188	197	252	260	265
165	168	170	180	184	188	197	205	260	265
163	169	170	180	184	188	197	252	260	265
163	169	170	180	184	188	197	252	260	265
163	168	170	180	184	188	198	252	260	265
167	168	170	180	184	188	198	252	260	265
163	168	170	180	184	188	197	240	260	265
164	168	170	180	184	188	197	205	260	265
163	169	170	180	184	188	197	252	260	265
167	168	170	180	184	188	197	225	260	265
163	168	170	180	184	188	197	226	260	265
167	168	170	180	184	188	197	245	260	265
163	168	170	180	184	188	197	226	260	265
167	168	170	180	184	188	197	257	263	274
163	168	170	180	184	188	197	205	260	265
167	168	170	180	184	188	197	218	260	265
163	168	170	180	184	188	197	226	260	265
166	168	170	180	184	188	197	252	260	265
163	169	170	180	184	188	197	252	260	265
167	169	170	180	184	188	197	252	260	265
163	169	170	180	184	188	197	252	260	265
167	168	170	180	184	188	197	252	260	265
163	168	170	180	184	188	197	252	260	265
167	168	170	180	184	188	197	252	260	265
167	168	170	180	184	188	198	252	260	265
163	168	170	180	184	188	198	252	260	265
163	168	170	180	184	188	197	252	260	265
165	168	170	180	184	188	197	252	260	265
167	169	170	180	184	188	197	252	260	265
163	168	170	180	184	188	197	252	260	265
166	168	170	180	184	188	197	252	260	265
163	169	170	180	184	188	197	252	260	265
163	169	170	180	184	188	197	252	260	265
163	169	170	180	184	188	197	252	260	265
163	169	170	180	184	188	197	252	260	265
167	168	170	180	184	188	197	252	260	265
163	168	170	180	184	188	197	252	260	265
167	168	170	180	184	188	197	252	260	265
163	168	170	180	184	188	198	252	260	265
165	168	170	180	184	188	198	257	263	273
167	169	170	180	184	188	198	252	260	265
167	169	170	180	184	188	198	252	260	265
163	168	170	180	184	188	198	252	260	265
167	168	170	180	184	188	198	252	260	265
167	168	170	180	184	188	198	252	260	265
163	168	170	180	184	188	197	252	260	265
167	168	170	180	184	188	197	252	260	265
163	168	170	180	184	188	197	252	260	265
163	168	170	180	184	188	197	252	260	265
163	168	170	180	184	188	197	252	260	265
167	168	170	180	184	188	197	252	260	265
163	168	170	180	184	188	197	252	260	265
165	168	170	180	184	188	197	205	260	265
167	169	170	180	184	188	197	252	260	265
163	169	170	180	184	188	197	252	260	265
163	169	170	180	184	188	197	252	260	265
163	168	170	180	184	188	197	252	260	265
166	168	170	180	184	188	197	252	260	265
163	169	170	180	184	188	197	252	260	265
163	169	170	180	184	188	197	252	260	265
163	169	170	180	184	188	197	252	260	265
167	169	170	180	184	188	197	257	262	266
164	168	170	180	184	188	197	252	260	265
167	169	170	180	184	188	197	257	262	266
167	168	170	180	184	188	197	252	260	265
167	168	170	180	184	188	197	252	260	265
167	168	170	180	184	188	196	237	260	265
167	168	170	180	184	188	196	252	260	265
163	168	170	180	184	188	197	216	260	265
167	168	170	180	184	188	197	252	260	265
163	168	170	180	184	188	198	252	260	265
165	168	170	180	184	188	198	225	260	265
167	168	170	180	184	188	198	252	260	265
164	169	170	181	186	188	198	252	260	265
163	169	170	181	187	188	198	252	260	265
163	168	170	180	184	188	197	225	260	265
167	168	170	180	184	188	197	225	260	265
163	168	170	180	184	188	197	252	260	265
166	168	170	180	184	188	197	238	260	265
163	169	170	180	184	188	197	240	260	265
163	169	170	180	184	188	197	252	260	265
167	168	170	180	184	188	198	211	260	265
163	168	170	180	184	188	198	252	260	265
167	168	170	180	184	188	198	253	260	265
163	168	170	180	184	189	197	247	260	265
167	168	170	180	184	188	197	252	260	265
167	168	170	180	184	188	197	252	260	265
163	168	170	180	184	188	197	252	260	265
166	168	170	180	184	188	197	252	260	265
163	169	170	180	184	188	197	252	260	265
163	169	170	180	184	188	197	252	260	265
163	168	170	180	184	188	197	205	260	265
164	168	170	180	184	188	197	252	260	265
163	169	170	180	184	188	197	252	260	265
167	168	170	180	184	188	197	218	260	265
163	168	170	180	184	188	197	257	263	274
165	168	170	180	184	188	197	257	263	275
167	169	170	180	184	188	197	252	260	265
163	168	170	180	184	188	197	252	260	265
164	168	170	180	184	188	197	239	260	265
167	169	170	180	184	188	197	257	262	267
163	169	170	180	184	188	197	257	262	266
163	168	170	180	184	188	197	252	260	265
163	168	170	180	184	188	197	252	260	265
163	168	170	180	184	188	197	205	260	265
167	168	170	180	184	188	197	240	260	265
163	168	170	180	184	188	197	205	260	265
164	168	170	180	184	188	197	205	260	265
167	169	170	180	184	188	197	240	260	265
167	169	170	180	184	188	197	240	260	265
163	169	170	180	184	188	197	205	260	265
163	168	170	180	184	188	197	252	260	265
164	168	170	180	184	188	197	228	260	265
167	169	170	180	184	188	197	252	260	265
163	169	170	180	184	188	197	252	260	265
163	168	170	180	184	188	197	252	260	265
165	168	170	180	184	188	197	252	260	265
163	169	170	180	184	188	197	252	260	265
167	169	170	180	184	188	197	252	260	265
163	169	170	180	184	188	197	252	260	265
163	168	170	180	184	188	197	252	260	265
163	168	170	180	184	188	197	257	264	266
163	168	170	180	184	188	197	257	264	266
163	168	170	180	184	188	198	217	260	265
167	168	170	180	184	188	198	218	260	265
163	168	170	180	184	188	197	257	263	275
167	168	170	180	184	188	197	257	263	275
167	168	170	180	184	188	197	208	260	265
167	168	170	180	184	188	197	252	260	265
167	168	170	180	184	188	197	252	260	265
163	168	170	180	184	188	198	229	260	265
167	168	170	180	184	188	198	239	260	265
167	168	170	180	184	188	198	252	260	265
163	168	170	180	184	188	197	219	260	265
164	168	170	180	184	188	197	252	260	265
167	169	170	180	184	188	197	252	260	265
163	168	170	180	184	188	198	219	260	265
167	168	170	180	184	188	198	257	264	273
167	168	170	180	184	188	197	218	260	265
163	168	170	180	184	188	197	215	260	265
163	168	170	180	184	188	197	257	263	270
165	168	170	180	184	188	197	257	263	268
163	169	170	180	184	188	197	257	263	268
167	169	170	180	184	188	197	257	263	268
163	168	170	180	184	188	197	257	263	274
167	168	170	180	184	188	197	257	264	273
167	168	170	180	184	188	197	252	260	265
167	168	170	180	184	188	197	240	260	265
163	168	170	180	184	188	197	231	260	265
167	168	170	180	184	188	197	231	260	265
163	168	170	180	184	188	197	252	260	265
165	168	170	180	184	188	197	252	260	265
163	169	170	180	184	188	197	252	260	265
167	169	170	180	184	188	197	252	260	265
163	169	170	180	184	188	197	252	260	265
164	168	170	180	184	188	197	240	260	265
163	168	170	180	184	188	197	257	264	266
163	169	170	180	184	188	197	257	262	266
163	168	170	180	184	188	198	219	260	265
163	168	170	180	184	188	197	252	260	265
167	168	170	180	184	188	197	237	260	265
163	168	170	180	184	188	197	257	263	268
165	168	170	180	184	188	197	252	260	265
163	169	170	180	184	188	197	225	260	265
167	169	170	180	184	188	197	225	260	265
167	168	170	180	184	188	197	252	260	265
163	168	170	180	184	188	198	237	260	265
167	168	170	180	184	188	198	205	260	265
163	168	170	180	184	188	197	257	264	270
165	168	170	180	184	188	197	257	264	270
167	169	170	180	184	188	197	257	264	270
167	169	170	180	184	188	197	257	264	270
167	169	170	180	184	188	197	257	264	270
163	169	170	180	184	188	197	252	260	265
163	168	170	180	184	188	197	252	260	265
164	168	170	180	184	188	197	212	260	265
167	169	170	180	184	188	197	252	260	265
163	169	170	180	184	188	197	252	260	265
163	168	170	180	184	188	197	252	260	265
165	168	170	180	184	188	197	252	260	265
163	168	170	180	184	188	197	252	260	265
163	169	170	180	184	188	197	252	260	265
163	168	170	180	184	188	197	223	260	265
167	168	170	180	184	188	197	252	260	265
163	168	170	180	184	189	197	205	260	265
167	168	170	180	184	188	197	246	260	265
163	168	170	180	184	188	197	252	260	265
167	168	170	180	184	188	197	240	260	265
163	168	170	180	184	188	197	201	260	265
167	168	170	180	184	188	197	252	260	265
167	168	170	180	184	188	197	240	260	265
163	168	170	180	184	188	197	257	262	273
167	168	170	180	184	188	197	257	264	271
163	168	170	180	184	188	198	257	264	270
165	168	170	180	184	188	198	252	260	265
163	169	170	180	184	188	198	252	260	265
167	168	170	180	184	188	197	219	260	265
167	168	170	180	184	188	197	252	260	265
167	168	170	180	184	188	198	205	260	265
167	168	170	180	184	188	197	257	263	275
163	168	170	180	184	188	197	257	263	274
167	168	170	180	184	188	197	257	263	275
163	168	170	180	184	188	197	233	260	265
163	168	170	180	184	188	198	257	264	267
167	168	170	180	184	188	198	252	260	265
163	168	170	180	184	188	197	252	260	265
165	168	170	180	184	188	197	257	264	272
163	169	170	180	184	188	197	252	260	265
163	169	170	180	184	188	197	252	260	265
163	168	170	180	184	188	198	219	260	265
167	168	170	180	184	188	198	226	260	265
163	168	170	180	184	188	198	257	262	272
167	168	170	180	184	188	197	252	260	265
163	168	170	180	184	188	197	252	260	265
165	168	170	180	184	188	197	250	260	265
163	169	170	180	184	188	197	252	260	265
163	168	170	180	184	188	197	252	260	265
167	168	170	180	184	188	197	215	260	265
167	168	170	180	184	188	197	257	263	274
166	168	170	180	184	188	197	257	262	273
163	168	170	180	184	188	197	252	260	265
167	169	170	180	184	188	197	252	260	265
163	169	170	180	184	188	197	252	260	265
163	169	170	180	184	188	197	257	262	266
163	168	170	180	184	188	197	250	260	265
163	168	170	180	184	188	197	205	260	265
165	168	170	180	184	188	197	205	260	265
167	168	170	180	184	188	197	252	260	265
163	169	170	180	184	188	197	252	260	265
167	169	170	180	184	188	197	252	260	265
163	168	170	180	184	188	197	208	260	265
165	168	170	180	184	195	197	214	260	265
167	169	170	180	184	195	197	214	260	265
163	168	170	180	184	188	198	252	260	265
164	168	170	180	184	188	198	226	260	265
163	169	170	180	184	188	198	252	260	265
163	169	170	180	184	188	198	252	260	265
163	168	170	180	184	188	198	252	260	265
166	168	170	180	184	188	198	252	260	265
163	169	170	180	184	188	198	252	260	265
163	169	170	180	184	188	198	252	260	265
163	168	170	180	184	188	197	252	260	265
164	168	170	180	184	188	197	247	260	265
167	169	170	180	184	188	197	252	260	265
167	168	170	180	184	188	197	254	260	265
163	168	170	180	184	188	197	203	260	265
167	168	170	180	184	188	197	203	260	265
163	168	170	180	184	188	197	241	260	265
167	168	170	180	184	188	197	252	260	265
163	168	170	180	184	188	198	226	260	265
167	168	170	180	184	188	198	226	260	265
163	168	170	180	184	188	198	252	260	265
167	168	170	180	184	188	198	252	260	265
163	168	170	180	184	188	197	252	260	265
166	168	170	180	184	188	197	252	260	265
167	169	170	180	184	188	197	252	260	265
163	169	170	180	184	188	197	252	260	265
163	168	170	180	184	188	197	205	260	265
165	168	170	180	184	188	197	235	260	265
163	169	170	180	184	188	197	214	260	265
167	169	170	180	184	188	197	252	260	265
163	168	170	180	184	188	197	235	260	265
163	168	170	180	184	188	197	217	260	265
165	168	170	180	184	188	197	254	260	265
163	169	170	180	184	188	197	252	260	265
167	168	170	180	184	188	197	252	260	265
163	168	170	180	184	188	197	252	260	265
166	168	170	180	184	188	197	229	260	265
167	169	170	180	184	188	197	237	260	265
167	169	170	180	184	188	197	252	260	265
163	169	170	180	184	188	197	252	260	265
167	169	170	180	184	188	197	252	260	265
163	168	170	180	184	188	197	205	260	265
167	168	170	180	184	188	197	252	260	265
163	168	170	180	184	188	196	226	260	265
163	168	170	180	184	188	196	238	260	265
163	168	170	180	184	188	198	229	260	265
163	168	170	180	184	188	197	252	260	265
166	168	170	180	184	188	197	205	260	265
163	169	170	180	184	188	197	252	260	265
167	169	170	180	184	188	197	252	260	265
163	169	170	180	184	188	197	252	260	265
163	169	170	180	184	188	197	252	260	265
167	168	170	180	184	188	197	226	260	265
163	168	170	180	184	188	198	207	260	265
167	168	170	180	184	188	198	247	260	265
165	168	170	180	184	188	197	224	260	265
163	169	170	180	184	188	197	240	260	265
167	169	170	180	184	188	197	240	260	265
163	168	170	180	184	188	198	241	260	265
165	168	170	180	184	188	198	252	260	265
163	169	170	180	184	188	198	252	260	265
163	169	170	180	184	188	198	252	260	265
167	168	170	180	184	188	197	252	260	265
167	168	170	180	184	188	197	226	260	265
163	168	170	180	184	188	198	239	260	265
167	168	170	180	184	188	198	257	263	272
167	169	170	180	184	188	198	201	260	265
163	168	170	180	184	188	197	252	260	265
167	168	170	180	184	188	197	252	260	265
163	168	170	180	184	188	197	252	260	265
163	168	170	180	184	188	197	252	260	265
163	168	170	180	184	188	197	252	260	265
167	168	170	180	184	188	197	252	260	265
163	168	170	180	184	188	198	207	260	265
163	168	170	180	184	188	198	205	260	265
163	168	170	180	184	188	197	228	260	265
167	168	170	180	184	188	197	228	260	265
167	168	170	180	184	188	197	252	260	265
163	168	170	180	184	188	197	225	260	265
165	168	170	180	184	188	197	225	260	265
167	169	170	180	184	188	197	252	260	265
163	169	170	180	184	188	197	252	260	265
163	168	170	180	184	188	197	230	260	265
163	168	170	180	184	188	198	252	260	265
167	168	170	180	184	188	198	257	264	272
163	168	170	180	184	188	198	257	263	274
167	168	170	180	184	188	198	257	263	274
167	168	170	180	184	188	197	252	260	265
163	168	170	180	184	188	198	252	260	265
167	168	170	180	184	188	198	257	263	275
163	168	170	180	184	188	197	252	260	265
167	168	170	180	184	188	197	252	260	265
163	168	170	180	184	188	197	252	260	265
167	168	170	180	184	188	197	221	260	265
163	168	170	180	184	188	198	252	260	265
163	168	170	180	184	188	198	207	260	265
167	168	170	180	184	188	198	252	260	265
163	168	170	180	184	188	198	252	260	265
163	168	170	180	184	188	198	252	260	265
165	168	170	180	184	188	198	252	260	265
163	169	170	180	184	188	198	252	260	265
163	168	170	180	184	188	197	226	260	265
167	168	170	180	184	188	197	226	260	265
163	168	170	180	184	188	197	252	260	265
167	168	170	180	184	188	197	252	260	265
163	168	170	180	184	188	197	252	260	265
165	168	170	180	184	193	197	257	263	272
167	169	170	180	184	193	197	252	260	265
167	168	170	180	184	193	197	252	260	265
163	168	170	180	184	188	198	252	260	265
167	168	170	180	184	188	198	205	260	265
163	168	170	180	184	188	198	225	260	265
167	168	170	180	184	188	198	225	260	265
163	168	170	180	184	188	198	252	260	265
165	168	170	180	184	188	198	252	260	265
163	169	170	180	184	188	198	252	260	265
163	168	170	180	184	188	198	252	260	265
165	168	170	180	184	188	198	252	260	265
163	169	170	180	184	188	198	252	260	265
167	168	170	180	184	188	197	241	260	265
163	168	170	180	184	188	197	252	260	265
165	168	170	180	184	188	197	252	260	265
163	168	170	180	184	188	197	252	260	265
167	169	170	180	184	188	197	252	260	265
163	168	170	180	184	188	197	205	260	265
163	168	170	180	184	188	197	252	260	265
167	168	170	180	184	188	197	252	260	265
163	168	170	180	184	188	197	252	260	265
165	168	170	180	184	188	197	252	260	265
167	169	170	180	184	188	197	252	260	265
167	168	170	180	184	188	197	252	260	265
163	168	170	180	184	188	197	207	260	265
163	168	170	180	184	188	197	254	260	265
166	168	170	180	184	188	197	252	260	265
163	169	170	180	184	188	197	252	260	265
167	169	170	180	184	188	197	252	260	265
163	168	170	180	184	188	197	216	260	265
165	168	170	180	184	188	197	240	260	265
167	169	170	180	184	188	197	252	260	265
167	169	170	180	184	188	197	252	260	265
163	168	170	180	184	188	197	238	260	265
167	168	170	180	184	188	197	252	260	265
163	168	170	180	184	188	197	210	260	265
166	168	170	180	184	188	197	215	260	265
167	169	170	180	184	188	197	252	260	265
167	169	170	180	184	188	197	252	260	265
163	169	170	180	184	188	197	252	260	265
163	168	170	180	184	188	198	252	260	265
167	168	170	180	184	188	198	252	260	265
167	168	170	180	184	188	198	252	260	265
163	168	170	180	184	188	197	252	260	265
165	168	170	180	184	188	197	252	260	265
167	168	170	180	184	188	197	252	260	265
167	169	170	180	184	188	197	252	260	265
163	168	170	180	184	188	197	204	260	265
165	168	170	180	184	188	197	215	260	265
163	169	170	180	184	188	197	252	260	265
167	169	170	180	184	188	197	252	260	265
163	168	170	180	184	188	197	257	264	271
165	168	170	180	184	188	197	223	260	265
163	168	170	180	184	188	197	205	260	265
167	169	170	180	184	188	197	205	260	265
167	168	170	180	184	188	197	205	260	265
163	168	170	180	184	188	197	205	260	265
163	168	170	180	184	188	198	252	260	265
167	168	170	180	184	188	198	252	260	265
163	168	170	180	184	188	197	252	260	265
165	168	170	180	184	188	197	252	260	265
163	169	170	180	184	188	197	252	260	265
167	169	170	180	184	188	197	252	260	265
163	168	170	180	184	188	197	237	260	265
167	168	170	180	184	188	197	252	260	265
163	168	170	180	184	188	198	205	260	265
167	168	170	180	184	188	198	205	260	265
163	168	170	180	184	188	197	252	260	265
166	168	170	180	184	188	197	252	260	265
167	169	170	180	184	188	197	203	260	265
167	169	170	180	184	188	197	252	260	265
163	168	170	180	184	188	198	252	260	265
167	168	170	180	184	188	198	252	260	265
163	168	170	180	184	188	198	252	260	265
163	168	170	180	184	188	197	252	260	265
164	168	170	180	184	188	197	252	260	265
167	169	170	180	184	188	197	252	260	265
167	168	170	180	184	188	197	252	260	265
163	168	170	180	184	188	198	252	260	265
166	168	170	180	184	188	198	252	260	265
163	169	170	180	184	188	198	252	260	265
167	169	170	180	184	188	198	252	260	265
167	169	170	180	184	188	198	252	260	265
163	169	170	180	184	188	198	252	260	265
163	168	170	180	184	188	197	237	260	265
167	168	170	180	184	188	197	228	260	265
163	168	170	180	184	188	197	228	260	265
163	168	170	180	184	188	197	252	260	265
167	168	170	180	184	188	197	252	260	265
167	168	170	180	184	188	197	252	260	265
163	168	170	180	184	188	197	228	260	265
167	168	170	180	184	188	197	252	260	265
163	168	170	180	184	188	197	252	260	265
167	168	170	180	184	188	197	252	260	265
165	168	170	180	184	188	197	205	260	265
163	169	170	180	184	188	197	240	260	265
167	169	170	180	184	188	197	240	260	265
163	169	170	180	184	188	197	240	260	265
163	168	170	180	184	188	197	252	260	265
163	169	170	180	184	188	197	252	260	265
163	169	170	180	184	188	197	252	260	265
167	169	170	180	184	188	197	252	260	265
163	169	170	180	184	188	197	252	260	265
167	169	170	180	184	188	197	252	260	265
167	168	170	180	184	188	197	252	260	265
163	168	170	180	184	188	197	252	260	265
167	168	170	180	184	188	197	245	260	265
163	168	170	180	184	188	197	215	260	265
163	168	170	180	184	188	197	252	260	265
166	168	170	180	184	188	197	252	260	265
167	169	170	180	184	188	197	252	260	265
167	169	170	180	184	188	197	252	260	265
167	169	170	180	184	188	197	257	262	266
163	168	170	180	184	188	197	252	260	265
165	168	170	180	184	188	197	218	260	265
163	169	170	180	184	188	197	252	260	265
167	169	170	180	184	188	197	252	260	265
163	168	170	180	184	188	197	252	260	265
167	168	170	180	184	188	197	252	260	265
165	168	170	180	184	188	197	257	264	271
167	169	170	180	184	188	197	257	264	270
163	168	170	180	184	188	198	214	260	265
167	168	170	180	184	188	198	252	260	265
163	168	170	180	184	188	197	252	260	265
166	168	170	180	184	188	197	252	260	265
163	169	170	180	184	188	197	252	260	265
167	169	170	180	184	188	197	252	260	265
163	169	170	180	184	188	197	252	260	265
163	168	170	180	184	188	197	257	264	267
167	169	170	180	184	188	197	257	264	267
167	169	170	180	184	188	197	257	264	267
163	169	170	180	184	188	197	257	264	267
167	169	170	180	184	188	197	257	264	267
167	169	170	180	184	188	197	257	264	267
165	168	170	180	184	188	197	252	260	265
167	169	170	180	184	188	197	240	260	265
167	169	170	180	184	188	197	252	260	265
165	168	170	180	184	188	197	252	260	265
163	169	170	180	184	188	197	252	260	265
163	168	170	180	184	188	198	218	260	265
167	168	170	180	184	188	197	252	260	265
163	168	170	180	184	188	197	252	260	265
163	168	170	180	184	188	198	252	260	265
167	168	170	180	184	188	198	230	260	265
167	168	170	180	184	188	197	252	260	265
163	168	170	180	184	188	198	252	260	265
165	168	170	180	184	188	197	252	260	265
167	169	170	180	184	188	197	252	260	265
163	168	170	180	184	188	198	257	263	274
167	168	170	180	184	188	198	241	260	265
163	168	170	180	184	188	198	252	260	265
167	168	170	180	184	188	198	257	263	275
163	168	170	180	184	188	197	252	260	265
165	168	170	180	184	188	197	252	260	265
163	169	170	180	184	188	197	252	260	265
163	169	170	180	184	188	197	252	260	265
163	169	170	180	184	188	197	252	260	265
165	168	170	180	184	188	197	252	260	265
163	168	170	180	184	188	197	246	260	265
163	169	170	180	184	188	197	252	260	265
163	169	170	180	184	188	197	252	260	265
163	168	170	180	184	188	198	229	260	265
167	168	170	180	184	188	198	229	260	265
163	168	170	180	184	188	197	252	260	265
164	168	170	180	184	188	197	252	260	265
167	169	170	180	184	188	197	252	260	265
163	168	170	180	184	188	197	252	260	265
165	168	170	180	184	188	197	252	260	265
163	168	174	180	184	188	197	252	260	265
163	169	170	180	184	188	197	252	260	265
163	169	170	180	184	188	197	252	260	265
163	168	170	180	184	188	197	252	260	265
167	168	170	180	184	188	197	252	260	265
163	168	170	180	184	188	197	252	260	265
167	168	170	180	184	195	198	252	260	265
163	168	170	180	184	188	198	254	260	265
164	168	170	181	186	188	198	252	260	265
163	169	170	181	187	195	198	252	260	265
163	168	170	180	184	188	197	255	260	265
163	169	170	180	184	188	197	211	260	265
163	169	170	180	184	188	197	205	260	265
167	168	170	180	184	195	197	257	264	272
163	168	170	180	184	188	197	257	263	275
167	168	170	180	184	188	197	252	260	265
163	168	170	180	184	188	197	252	260	265
167	168	170	180	184	188	197	252	260	265
167	168	170	180	184	188	197	252	260	265
163	168	170	180	184	188	197	252	260	265
163	168	170	180	184	188	197	252	260	265
166	168	170	180	184	188	197	252	260	265
163	169	170	180	184	188	197	252	260	265
163	169	170	180	184	188	197	252	260	265
167	169	170	180	184	188	197	252	260	265
163	168	170	180	184	188	197	252	260	265
163	169	170	180	184	188	197	252	260	265
163	169	170	180	184	188	197	252	260	265
167	169	170	180	184	188	197	252	260	265
167	168	170	180	184	188	197	229	260	265
163	168	170	180	184	188	197	230	260	265
163	169	170	180	184	188	197	230	260	265
163	168	170	180	184	188	198	252	260	265
167	168	170	180	184	188	198	252	260	265
163	168	170	180	184	188	198	252	260	265
163	168	170	180	184	188	197	218	260	265
163	168	170	180	184	188	196	252	260	265
163	168	170	180	184	188	198	252	260	265
167	168	170	180	184	188	198	252	260	265
163	168	170	180	184	188	198	252	260	265
165	168	170	180	184	188	198	252	260	265
163	169	170	180	184	188	198	252	260	265
167	168	170	180	184	188	198	252	260	265
163	168	170	180	184	188	197	252	260	265
165	168	170	180	184	188	197	252	260	265
167	169	170	180	184	188	197	252	260	265
163	169	170	180	184	188	197	252	260	265
163	168	170	180	184	188	197	235	260	265
164	168	170	180	184	188	197	201	260	265
163	169	170	180	184	188	197	252	260	265
163	169	170	180	184	188	197	252	260	265
163	168	170	180	184	188	197	252	260	265
167	168	170	180	184	188	197	226	260	265
163	168	170	180	184	188	197	257	264	274
167	168	170	180	184	188	197	259	264	266
167	168	170	180	184	188	197	252	260	265
163	168	170	180	184	188	198	218	260	265
165	168	170	180	184	188	198	218	260	265
163	169	170	180	184	188	198	252	260	265
167	168	170	180	184	188	197	238	260	265
163	168	170	180	184	188	198	253	260	265
167	168	170	180	184	188	198	252	260	265
163	168	170	180	184	188	198	237	260	265
167	168	170	180	184	188	198	237	260	265
163	168	170	180	184	188	198	252	260	265
163	168	170	180	184	188	197	240	260	265
166	168	170	180	184	188	197	205	260	265
167	169	170	180	184	188	197	252	260	265
163	169	170	180	184	188	197	252	260	265
163	168	170	180	184	189	197	247	260	265
164	168	170	180	184	188	197	205	260	265
163	169	170	180	184	189	197	252	260	265
167	168	170	180	184	188	196	257	263	275
167	168	170	180	184	188	196	252	260	265
163	168	170	180	184	188	197	252	260	265
165	168	170	180	184	188	197	252	260	265
163	169	170	180	184	188	197	252	260	265
163	169	170	180	184	188	197	252	260	265
163	168	170	180	184	188	198	252	260	265
165	168	170	180	184	188	198	257	263	274
163	169	170	180	184	188	198	257	262	271
163	168	170	180	184	188	197	252	260	265
163	168	170	180	184	188	197	235	260	265
167	168	170	180	184	188	197	237	260	265
167	168	170	180	184	188	197	216	260	265
167	168	170	180	184	188	197	205	260	265
167	168	170	180	184	188	197	257	264	266
166	168	170	180	184	188	197	252	260	265
167	169	170	180	184	188	197	212	260	265
167	169	170	180	184	189	197	252	260	265
163	168	170	180	184	189	197	252	260	265
163	168	170	180	184	188	197	252	260	265
163	168	170	180	184	188	197	252	260	265
167	168	170	180	184	188	197	218	260	265
167	168	170	180	184	188	197	257	263	273
163	168	170	180	184	188	197	234	260	265
167	168	170	180	184	188	197	234	260	265
167	168	170	180	184	188	197	252	260	265
163	168	170	180	184	188	197	252	260	265
166	168	170	180	184	188	197	205	260	265
167	169	170	180	184	188	197	252	260	265
163	169	170	180	184	188	197	252	260	265
163	168	170	180	184	188	197	216	260	265
167	168	170	180	184	188	197	252	260	265
167	168	170	180	184	188	197	237	260	265
163	168	170	180	184	188	197	205	260	265
167	168	170	180	184	188	197	252	260	265
163	168	170	180	184	188	196	252	260	265
167	168	170	180	184	188	196	257	264	273
163	168	170	180	184	188	197	257	263	275
167	168	170	180	184	188	197	257	263	275
163	168	170	180	184	188	197	247	260	265
167	168	170	180	184	188	197	233	260	265
163	168	170	180	184	188	197	257	263	273
165	168	170	180	184	188	197	252	260	265
163	169	170	180	184	188	197	252	260	265
167	169	170	180	184	188	197	252	260	265
165	168	170	180	184	188	197	252	260	265
167	169	170	180	184	188	197	252	260	265
163	168	170	180	184	188	198	252	260	265
167	168	170	180	184	188	198	205	260	265
167	168	170	180	184	188	198	243	260	265
163	168	170	180	184	188	198	225	260	265
163	168	170	180	184	188	198	205	260	265
163	168	170	180	184	188	197	252	260	265
167	168	170	180	184	188	197	252	260	265
163	168	170	180	184	189	197	257	263	272
163	168	170	180	184	188	198	252	260	265
163	168	170	180	184	188	198	257	263	270
167	168	170	180	184	188	198	257	263	270
163	168	170	180	184	188	197	225	260	265
165	168	170	180	184	188	197	252	260	265
163	169	170	180	184	188	197	252	260	265
163	169	170	180	184	188	197	252	260	265
167	168	170	180	184	188	197	257	263	274
163	168	170	180	184	188	197	252	260	265
167	168	170	180	184	188	197	205	260	265
163	168	170	180	184	188	198	252	260	265
167	168	170	180	184	188	197	252	260	265
167	168	170	180	184	188	198	252	260	265
167	168	170	180	184	188	197	245	260	265
166	168	170	181	186	188	197	252	260	265
167	169	170	181	187	188	197	252	260	265
163	169	170	181	187	188	197	252	260	265
163	168	170	180	184	188	197	207	260	265
163	168	170	180	184	188	197	205	260	265
166	168	170	180	184	188	197	252	260	265
163	169	170	180	184	188	197	205	260	265
163	169	170	180	184	188	197	205	260	265
167	169	170	180	184	188	197	205	260	265
163	169	170	180	184	188	197	252	260	265
163	168	170	180	184	188	198	216	260	265
167	168	170	180	184	188	198	241	260	265
165	168	170	180	184	188	197	252	260	265
167	168	170	180	184	188	197	252	260	265
163	169	170	180	184	188	197	252	260	265
167	168	170	180	184	192	197	252	260	265
165	168	170	180	184	188	197	257	264	269
167	169	170	180	184	188	197	201	260	265
163	168	170	180	184	188	197	252	260	265
167	168	170	180	184	188	197	205	260	265
167	168	170	180	184	188	196	252	260	265
167	168	170	180	184	188	196	219	260	265
163	168	170	180	184	188	197	239	260	265
165	168	170	180	184	188	197	252	260	265
163	168	170	180	184	189	197	247	260	265
167	169	170	180	184	189	197	252	260	265
167	169	170	180	184	189	197	252	260	265
163	168	170	180	184	188	198	237	260	265
167	168	170	180	184	188	198	252	260	265
163	168	170	180	184	188	198	252	260	265
163	168	170	180	184	188	197	252	260	265
167	168	170	180	184	188	197	252	260	265
167	168	170	180	184	188	197	252	260	265
163	168	170	180	184	188	197	257	263	270
163	168	170	180	184	188	198	247	260	265
166	168	170	180	184	188	197	252	260	265
163	169	170	180	184	188	197	252	260	265
163	169	170	180	184	188	197	231	260	265
167	168	170	180	184	188	197	257	264	275
167	168	170	180	184	188	197	252	260	265
167	168	170	180	184	188	197	257	264	274
165	168	170	180	184	188	198	244	260	265
167	168	170	180	184	188	198	252	260	265
167	169	170	180	184	188	198	252	260	265
165	168	170	180	184	188	197	252	260	265
163	169	170	180	184	188	197	252	260	265
163	169	170	180	184	188	197	252	260	265
163	169	170	180	184	188	197	252	260	265
163	169	170	180	184	188	197	252	260	265
167	168	170	180	184	188	197	252	260	265
163	168	170	180	184	188	197	228	260	265
167	168	170	180	184	188	197	252	260	265
167	168	170	180	184	188	197	226	260	265
163	168	170	180	184	188	197	205	260	265
166	168	170	180	184	188	197	252	260	265
163	168	170	180	184	188	197	226	260	265
167	169	170	180	184	188	197	252	260	265
163	169	170	180	184	188	197	252	260	265
163	168	170	180	184	189	198	257	263	274
167	168	170	180	184	188	198	205	260	265
163	168	170	180	184	189	197	247	260	265
167	169	170	180	184	189	197	252	260	265
163	169	170	180	184	189	197	252	260	265
167	168	170	180	184	188	197	252	260	265
163	168	170	180	184	188	197	252	260	265
163	168	170	180	184	188	197	252	260	265
167	168	170	180	184	188	197	205	260	265
163	168	170	180	184	188	197	252	260	265
163	168	170	180	184	188	197	217	260	265
167	168	170	180	184	188	197	225	260	265
164	168	171	181	185	188	197	205	260	265
163	168	171	181	185	188	197	252	260	265
163	169	170	181	187	188	197	252	260	265
167	169	170	181	187	188	197	252	260	265
167	169	170	181	187	188	197	252	260	265
163	168	170	180	184	188	197	228	260	265
167	168	170	180	184	188	197	207	260	265
167	168	170	180	184	188	198	257	263	275
163	168	170	180	184	188	196	257	264	267
163	168	170	180	184	195	196	226	260	265
167	168	170	180	184	188	197	252	260	265
163	168	170	180	184	188	198	217	260	265
167	168	170	180	184	188	197	224	260	265
163	168	170	180	184	188	197	214	260	265
167	168	170	180	184	188	197	252	260	265
167	168	170	180	184	188	197	252	260	265
163	168	170	180	184	188	197	205	260	265
164	168	170	180	184	188	197	252	260	265
163	169	170	180	184	188	197	252	260	265
167	169	170	180	184	188	197	252	260	265
163	168	170	180	184	188	197	252	260	265
166	168	170	180	184	188	197	205	260	265
163	169	170	180	184	188	197	252	260	265
167	169	170	180	184	188	197	252	260	265
163	169	170	180	184	188	197	252	260	265
167	168	170	180	184	188	197	252	260	265
167	168	170	180	184	188	197	257	262	273
163	168	170	180	184	188	197	228	260	265
163	168	170	180	184	188	197	254	260	265
164	168	170	180	184	188	197	252	260	265
167	169	170	180	184	188	197	252	260	265
163	168	170	180	184	188	197	254	260	265
167	168	170	180	184	189	197	252	260	265
167	168	170	180	184	188	197	252	260	265
163	168	170	180	184	188	197	253	260	265
167	168	170	180	184	188	197	252	260	265
167	168	170	180	184	188	197	252	260	265
164	168	170	180	184	188	197	252	260	265
163	168	170	180	184	188	197	252	260	265
167	169	170	180	184	188	197	252	260	265
163	168	170	180	184	188	197	252	260	265
166	168	170	180	184	188	197	212	260	265
163	169	170	180	184	188	197	252	260	265
167	169	170	180	184	188	197	252	260	265
163	168	170	180	184	188	197	218	260	265
163	168	170	180	184	192	197	205	260	265
167	168	170	180	184	192	197	257	263	275
167	168	170	180	184	188	197	219	260	265
163	168	170	180	184	188	197	233	260	265
167	168	170	180	184	188	197	221	260	265
163	168	170	180	184	188	197	252	260	265
166	168	170	180	184	188	197	252	260	265
163	169	170	180	184	188	197	252	260	265
163	169	170	180	184	188	197	252	260	265
163	169	170	180	184	188	197	252	260	265
163	169	170	180	184	188	197	252	260	265
163	168	170	180	184	188	197	252	260	265
166	168	170	180	184	188	197	252	260	265
163	169	170	180	184	188	197	252	260	265
163	169	170	180	184	188	197	252	260	265
163	168	170	180	184	188	198	229	260	265
165	168	170	180	184	188	198	252	260	265
167	169	170	180	184	188	198	252	260	265
163	168	170	180	184	188	198	216	260	265
167	168	170	180	184	188	198	226	260	265
163	168	170	180	184	188	197	228	260	265
167	168	170	180	184	188	198	235	260	265
163	168	170	180	184	188	198	216	260	265
163	168	170	180	184	188	197	252	260	265
164	168	170	180	184	188	197	252	260	265
167	169	170	180	184	188	197	252	260	265
167	169	170	180	184	188	197	252	260	265
167	168	170	180	184	188	198	241	260	265
163	168	170	180	184	188	198	240	260	265
163	168	170	180	184	188	197	252	260	265
164	168	170	180	184	188	197	252	260	265
163	169	170	180	184	188	197	252	260	265
163	169	170	180	184	188	197	252	260	265
166	168	170	180	184	188	197	245	260	265
167	169	170	180	184	188	197	252	260	265
167	169	170	180	184	188	197	252	260	265
163	168	170	180	184	188	198	214	260	265
167	168	170	180	184	188	198	230	260	265
163	168	170	180	184	188	198	230	260	265
167	168	170	180	184	188	198	230	260	265
167	168	170	180	184	188	197	252	260	265
164	168	170	180	184	188	197	257	264	268
167	169	170	180	184	188	197	215	260	265
167	169	170	180	184	188	197	215	260	265
167	168	170	180	184	188	196	257	264	266
167	168	170	180	184	188	196	205	260	265
163	168	170	180	184	188	196	259	264	266
167	168	170	180	184	188	196	252	260	265
167	168	170	180	184	188	196	252	260	265
163	168	170	180	184	188	196	252	260	265
167	168	170	180	184	188	196	257	263	271
167	168	170	180	184	188	196	238	260	265
167	168	170	180	184	188	196	252	260	265
167	168	170	180	184	188	196	252	260	265
163	168	170	180	184	188	196	252	260	265
167	168	170	180	184	188	196	235	260	265
163	168	170	180	184	188	196	240	260	265
167	168	170	180	184	188	196	205	260	265
163	168	170	180	184	188	196	252	260	265
167	168	170	180	184	188	196	252	260	265
163	168	170	180	184	188	196	252	260	265
167	168	170	180	184	188	196	252	260	265
167	168	170	180	184	188	196	252	260	265
167	168	170	180	184	195	196	252	260	265
163	168	170	180	184	188	196	254	260	265
167	168	170	180	184	188	196	252	260	265
165	168	170	180	184	190	197	205	260	265
167	169	174	180	184	190	197	205	260	265
167	169	170	180	184	190	197	205	260	265
163	169	170	180	184	190	197	205	260	265
163	168	170	180	184	189	197	257	264	270
167	168	170	180	184	188	197	252	260	265
163	168	170	180	184	188	197	205	260	265
167	168	170	180	184	188	197	252	260	265
163	168	170	180	184	188	197	216	260	265
163	168	170	180	184	188	197	252	260	265
163	168	170	180	184	188	197	216	260	265
167	168	170	180	184	188	197	257	263	275
163	168	170	180	184	188	197	257	262	275
167	168	170	180	184	188	197	252	260	265
163	168	170	180	184	188	197	252	260	265
163	168	170	180	184	188	197	252	260	265
163	168	170	180	184	188	197	208	260	265
163	168	170	180	184	188	197	240	260	265
163	168	170	180	184	188	197	254	260	265
167	168	170	180	184	188	197	252	260	265
164	168	170	180	184	188	197	252	260	265
163	169	170	180	184	188	197	257	262	266
163	168	170	180	184	188	197	257	264	268
167	168	170	180	184	188	197	252	260	265
167	168	170	180	184	188	197	235	260	265
167	168	170	180	184	188	197	254	260	265
163	168	170	180	184	188	198	252	260	265
167	168	170	180	184	188	198	257	264	272
163	168	170	180	184	188	197	257	263	274
167	168	170	180	184	188	197	237	260	265
163	168	170	180	184	188	198	257	264	274
163	168	170	180	184	188	197	247	260	265
167	168	170	180	184	188	197	205	260	265
163	168	179	180	184	188	197	255	260	265
163	168	170	180	184	188	197	252	260	265
167	168	170	180	184	188	198	207	260	265
163	168	170	180	184	188	198	207	260	265
165	168	170	180	184	188	197	205	260	265
163	169	170	180	184	188	197	252	260	265
167	168	170	180	184	188	198	252	260	265
163	168	170	180	184	188	198	252	260	265
167	168	170	180	184	188	197	240	260	265
163	168	170	180	184	188	197	225	260	265
166	168	170	180	184	188	197	216	260	265
163	169	170	180	184	188	197	252	260	265
167	169	170	180	184	188	197	252	260	265
164	168	170	180	184	188	197	254	260	265
163	168	170	180	184	188	197	218	260	265
167	169	170	180	184	188	197	252	260	265
163	168	170	180	184	188	197	252	260	265
167	168	170	180	184	188	197	252	260	265
167	168	170	180	184	188	197	252	260	265
163	168	170	180	184	188	197	205	260	265
167	168	170	180	184	188	197	257	263	275
167	168	170	180	184	188	197	252	260	265
167	168	170	180	184	188	197	252	260	265
165	168	170	180	184	188	197	239	260	265
163	168	170	180	184	188	197	257	264	271
167	169	170	180	184	188	197	257	262	271
167	169	170	180	184	188	197	257	262	271
163	168	170	180	184	188	197	257	262	271
167	168	170	180	184	188	197	216	260	265
163	168	170	180	184	188	197	237	260	265
167	168	170	180	184	188	197	252	260	265
167	168	170	180	184	188	198	215	260	265
163	168	170	180	184	188	198	235	260	265
163	168	170	180	184	188	198	252	260	265
167	168	170	180	184	188	198	224	260	265
167	168	170	180	184	188	196	245	260	265
167	168	170	180	184	188	198	248	260	265
163	168	170	180	184	188	198	252	260	265
163	168	170	180	184	188	197	252	260	265
163	168	170	180	184	188	197	211	260	265
163	168	170	180	184	188	197	211	260	265
167	168	170	180	184	188	197	252	260	265
167	168	170	180	184	188	197	252	260	265
167	168	170	180	184	188	197	252	260	265
163	168	170	180	184	188	197	205	260	265
163	168	170	180	184	188	197	205	260	265
167	168	170	180	184	188	197	252	260	265
167	168	170	180	184	188	197	226	260	265
167	168	170	180	184	188	197	215	260	265
163	168	170	180	184	188	197	240	260	265
164	168	170	180	184	188	197	203	260	265
163	169	170	180	184	188	197	252	260	265
167	169	170	180	184	188	197	252	260	265
163	168	170	180	184	188	197	257	262	271
163	168	170	180	184	188	197	252	260	265
163	168	170	180	184	188	197	240	260	265
163	168	170	180	184	188	197	257	264	271
167	168	170	180	184	188	197	252	260	265
167	168	170	180	184	188	197	252	260	265
167	168	170	180	184	188	197	252	260	265
163	168	170	180	184	188	197	252	260	265
164	168	170	180	184	188	197	252	260	265
167	169	170	180	184	188	197	252	260	265
167	169	170	180	184	188	197	252	260	265
163	169	170	180	184	188	197	252	260	265
163	168	170	180	184	188	197	252	260	265
167	168	170	180	184	188	197	252	260	265
163	168	170	180	184	188	197	238	260	265
167	168	170	180	184	188	197	207	260	265
165	168	170	180	184	188	197	252	260	265
167	169	170	180	184	188	197	252	260	265
163	169	170	180	184	188	197	252	260	265
167	168	170	180	184	188	197	205	260	265
163	168	170	180	184	188	197	252	260	265
167	168	170	180	184	188	197	226	260	265
163	168	170	180	184	188	197	203	260	265
163	168	170	180	184	188	198	255	260	265
167	168	170	180	184	188	198	237	260	265
163	168	170	180	184	188	198	252	260	265
163	169	170	180	184	188	198	225	260	265
167	168	170	180	184	188	197	226	260	265
167	168	170	180	184	188	197	252	260	265
167	168	170	180	184	188	197	252	260	265
163	168	170	180	184	188	197	252	260	265
163	169	170	180	184	188	197	252	260	265
163	168	170	180	184	188	197	216	260	265
163	168	170	180	184	188	197	257	263	274
167	168	170	180	184	188	197	252	260	265
163	168	170	180	184	188	197	230	260	265
163	168	170	180	184	188	197	214	260	265
164	168	170	180	184	188	197	224	260	265
167	169	170	180	184	188	197	252	260	265
163	168	170	180	184	188	197	252	260	265
167	168	170	180	184	188	197	257	264	273
163	168	170	180	184	188	198	252	260	265
167	168	170	180	184	188	198	230	260	265
163	168	170	180	184	188	197	252	260	265
166	168	170	180	184	188	197	252	260	265
167	169	170	180	184	188	197	252	260	265
167	169	170	180	184	188	197	252	260	265
163	169	170	180	184	188	197	252	260	265
167	168	170	180	184	188	197	207	260	265
163	168	170	180	184	188	197	215	260	265
163	168	170	180	184	188	197	230	260	265
167	168	170	180	184	188	197	257	264	275
167	168	170	180	184	188	197	257	262	275
163	168	170	180	184	188	197	235	260	265
163	168	170	180	184	188	198	252	260	265
167	168	170	180	184	188	197	229	260	265
163	168	170	180	184	188	198	225	260	265
167	168	170	180	184	188	198	257	263	272
163	168	170	180	184	188	197	205	260	265
163	168	170	180	184	188	196	248	260	265
165	168	170	180	184	188	198	235	260	265
163	168	170	180	184	188	198	205	260	265
163	169	170	180	184	188	198	252	260	265
167	169	170	180	184	188	198	252	260	265
163	168	170	180	184	188	198	205	260	265
163	168	170	180	184	188	198	205	260	265
167	168	170	180	184	188	198	205	260	265
163	168	170	180	184	188	198	238	260	265
167	168	170	180	184	188	198	252	260	265
163	168	170	180	184	188	198	252	260	265
167	168	170	180	184	188	198	215	260	265
163	168	170	180	184	188	198	214	260	265
167	168	170	180	184	188	198	219	260	265
167	168	170	180	184	188	197	257	263	274
167	168	170	180	184	188	197	257	264	270
163	168	170	180	184	188	197	231	260	265
164	168	170	180	184	188	197	241	260	265
167	169	170	180	184	188	197	252	260	265
163	168	170	180	184	188	197	252	260	265
163	169	170	180	184	188	197	252	260	265
167	168	170	180	184	188	197	231	260	265
163	168	170	180	184	188	198	240	260	265
167	168	170	180	184	188	198	240	260	265
163	168	170	180	184	188	198	205	260	265
167	168	170	180	184	188	198	225	260	265
163	168	170	180	184	188	198	235	260	265
167	168	170	180	184	188	198	205	260	265
163	168	170	180	184	190	197	241	260	265
163	168	170	180	184	188	197	214	260	265
165	168	170	180	184	188	197	201	260	265
163	169	170	180	184	188	197	201	260	265
167	169	170	180	184	188	197	201	260	265
163	168	170	180	184	188	198	205	260	265
167	168	170	180	184	188	196	257	263	275
167	168	170	180	184	188	197	252	260	265
163	168	170	180	184	188	198	248	260	265
163	168	170	180	184	188	197	240	260	265
167	168	170	180	184	188	197	252	260	265
163	168	170	180	184	188	197	205	260	265
163	168	170	180	184	188	198	252	260	265
163	168	170	180	184	188	198	252	260	265
165	168	170	180	184	188	198	252	260	265
167	169	170	180	184	188	198	252	260	265
167	168	170	180	184	188	197	235	260	265
163	168	170	180	184	188	198	257	263	275
167	168	170	180	184	195	198	205	260	265
165	168	170	180	184	188	197	252	260	265
163	169	170	180	184	188	197	252	260	265
163	168	170	180	184	188	197	252	260	265
165	168	170	180	184	188	197	201	260	265
163	169	170	180	184	188	197	252	260	265
167	169	170	180	184	188	197	212	260	265
167	168	170	180	184	188	197	239	260	265
163	168	170	180	184	188	197	252	260	265
166	168	170	180	184	188	197	201	260	265
163	169	170	180	184	188	197	205	260	265
163	169	170	180	184	188	197	252	260	265
163	168	170	180	184	188	197	240	260	265
167	168	170	180	184	188	197	240	260	265
163	168	170	180	184	188	197	252	260	265
165	168	170	180	184	188	197	252	260	265
167	169	170	180	184	188	197	252	260	265
167	169	170	180	184	188	197	252	260	265
167	169	170	180	184	188	197	252	260	265
163	168	170	180	184	188	197	218	260	265
166	168	170	180	184	188	197	233	260	265
167	169	170	180	184	188	197	203	260	265
163	169	170	180	184	188	197	203	260	265
163	169	170	180	184	188	197	203	260	265
163	168	170	180	184	188	197	238	260	265
163	168	170	180	184	188	197	252	260	265
163	168	170	180	184	188	197	252	260	265
165	168	170	180	184	188	197	252	260	265
167	169	170	180	184	188	197	252	260	265
167	169	170	180	184	188	197	252	260	265
163	168	170	180	184	188	198	252	260	265
167	168	170	180	184	188	198	234	260	265
163	168	170	180	184	188	197	252	260	265
167	168	170	180	184	188	197	240	260	265
163	168	170	180	184	188	198	252	260	265
167	168	170	180	184	188	198	252	260	265
163	168	170	180	184	188	198	238	260	265
167	168	170	180	184	188	198	211	260	265
163	168	170	180	184	188	197	254	260	265
164	168	170	180	184	189	197	252	260	265
163	169	170	180	184	189	197	252	260	265
163	169	170	180	184	189	197	252	260	265
167	169	170	180	184	189	197	252	260	265
163	168	170	180	184	188	197	205	260	265
163	168	170	180	184	188	198	224	260	265
167	168	170	180	184	188	198	257	264	273
163	168	170	180	184	188	198	257	264	273
163	168	170	180	184	188	197	235	260	265
167	168	170	180	184	188	197	235	260	265
163	168	170	180	184	188	197	250	260	265
167	168	170	180	184	188	197	252	260	265
163	168	170	180	184	188	197	230	260	265
163	168	170	180	184	188	198	241	260	265
163	168	170	180	184	188	197	204	260	265
163	168	170	180	184	188	198	252	260	265
165	168	170	180	184	188	198	252	260	265
163	169	170	180	184	188	198	252	260	265
163	168	170	180	184	188	197	247	260	265
163	168	170	180	184	188	197	216	260	265
163	168	170	180	184	188	197	237	260	265
166	168	170	180	184	188	197	252	260	265
163	169	170	180	184	188	197	252	260	265
167	169	170	180	184	188	197	252	260	265
163	169	170	180	184	188	197	252	260	265
163	168	170	180	184	188	197	257	262	271
163	168	170	180	184	188	197	238	260	265
164	168	170	180	184	188	197	257	264	266
167	169	170	180	184	188	197	257	262	266
163	168	170	180	184	188	197	229	260	265
164	168	170	180	184	188	197	229	260	265
167	169	170	180	184	188	197	252	260	265
163	168	170	180	184	188	197	241	260	265
167	168	170	180	184	188	197	238	260	265
163	168	170	180	184	188	197	252	260	265
164	168	170	180	184	188	197	205	260	265
163	169	170	180	184	188	197	203	260	265
167	169	170	180	184	188	197	252	260	265
163	168	170	180	184	188	196	231	260	265
163	168	170	180	184	188	196	205	260	265
163	168	170	180	184	188	196	216	260	265
163	168	170	180	184	188	196	218	260	265
163	168	170	180	184	188	196	219	260	265
163	168	170	180	184	188	196	211	260	265
163	168	170	180	184	189	196	234	260	265
163	168	170	180	184	188	196	247	260	265
163	168	170	180	184	188	196	254	260	265
163	168	170	180	184	189	196	207	260	265
163	168	170	180	184	188	196	217	260	265
163	168	170	180	184	188	196	246	260	265
163	168	170	180	184	188	196	257	264	266
163	168	170	180	184	188	196	216	260	265
163	168	170	180	184	188	196	217	260	265
167	168	170	180	184	188	196	211	260	265
163	168	170	180	184	188	196	225	260	265
163	168	170	180	184	188	196	252	260	265
163	168	170	180	184	188	196	252	260	265
163	168	170	180	184	188	196	216	260	265
163	168	170	180	184	190	196	222	260	265
163	168	170	180	184	188	196	216	260	265
163	168	170	180	184	188	196	216	260	265
163	168	170	180	184	188	196	252	260	265
163	168	170	180	184	195	196	214	260	265
163	168	170	180	184	188	196	250	260	265
164	168	170	180	184	188	197	241	260	265
163	168	170	180	184	190	197	256	261	270
167	169	170	180	184	190	197	252	260	265
163	168	170	180	184	188	197	231	260	265
167	168	170	180	184	188	197	252	260	265
163	168	170	180	184	189	197	205	260	265
164	168	170	180	184	188	197	205	260	265
167	169	170	180	184	189	197	252	260	265
163	168	170	180	184	188	197	240	260	265
164	168	170	180	184	188	197	215	260	265
167	169	170	180	184	188	197	215	260	265
167	169	170	180	184	188	197	252	260	265
165	168	170	180	184	188	197	252	260	265
163	168	170	180	184	188	197	252	260	265
167	169	170	180	184	188	197	252	260	265
167	169	170	180	184	188	197	252	260	265
163	168	170	180	184	188	198	220	260	265
167	168	170	180	184	188	198	220	260	265
167	168	170	180	184	188	197	216	260	265
163	168	170	180	184	188	198	240	260	265
167	168	170	180	184	188	198	239	260	265
163	168	170	180	184	188	198	240	260	265
167	168	170	180	184	188	198	240	260	265
163	168	170	180	184	188	198	218	260	265
165	168	170	180	184	188	198	207	260	265
163	168	170	180	184	188	198	239	260	265
167	169	170	180	184	188	198	205	260	265
163	168	170	180	184	188	197	217	260	265
167	168	170	180	184	188	197	257	263	275
163	168	170	180	184	188	197	226	260	265
165	168	170	180	184	188	197	233	260	265
163	169	170	180	184	188	197	252	260	265
163	168	170	180	184	188	197	240	260	265
167	168	170	180	184	188	197	240	260	265
167	168	170	180	184	188	197	240	260	265
163	168	170	180	184	188	197	252	260	265
165	168	170	180	184	188	197	240	260	265
163	169	170	180	184	188	197	252	260	265
163	168	170	180	184	188	198	252	260	265
167	168	170	180	184	188	198	252	260	265
163	168	170	180	184	188	198	252	260	265
163	168	170	180	184	189	197	234	260	265
166	168	170	180	184	189	197	205	260	265
167	169	170	180	184	189	197	205	260	265
167	169	170	180	184	189	197	205	260	265
167	169	170	180	184	189	197	205	260	265
163	169	170	180	184	189	197	205	260	265
163	168	170	180	184	188	197	246	260	265
164	168	170	180	184	188	197	221	260	265
167	169	170	180	184	188	197	221	260	265
163	169	170	180	184	188	197	252	260	265
163	169	170	180	184	188	197	252	260	265
167	168	170	180	184	188	197	238	260	265
163	168	170	180	184	188	197	226	260	265
167	168	170	180	184	188	197	252	260	265
163	168	170	180	184	188	197	246	260	265
167	168	170	180	184	188	197	246	260	265
165	168	170	180	184	188	197	252	260	265
163	169	170	180	184	188	197	252	260	265
163	168	170	180	184	188	197	240	260	265
166	168	170	180	184	188	197	252	260	265
167	169	170	180	184	188	197	252	260	265
163	169	170	180	184	188	197	252	260	265
167	169	170	180	184	188	197	252	260	265
163	169	170	180	184	188	197	252	260	265
163	168	170	180	184	188	197	216	260	265
165	168	170	180	184	188	197	252	260	265
163	169	170	180	184	188	197	252	260	265
167	169	170	180	184	188	197	252	260	265
163	168	170	180	184	188	197	229	260	265
163	168	170	180	184	188	197	238	260	265
163	168	170	180	184	188	197	257	263	275
167	168	170	180	184	188	198	203	260	265
163	168	170	180	184	188	198	246	260	265
163	168	170	180	184	188	198	252	260	265
163	168	170	180	184	188	198	215	260	265
167	168	170	180	184	188	198	237	260	265
163	168	170	180	184	188	198	221	260	265
165	168	170	180	184	188	198	247	260	265
167	169	170	180	184	188	198	252	260	265
163	168	170	180	184	188	197	244	260	265
163	168	170	180	184	188	197	244	260	265
163	168	170	180	184	188	197	257	263	275
167	168	170	180	184	188	197	240	260	265
163	168	170	180	184	188	198	231	260	265
167	168	170	180	184	188	198	240	260	265
163	168	170	180	184	188	197	252	260	265
165	168	170	180	184	188	197	245	260	265
163	168	170	180	184	188	197	252	260	265
167	169	170	180	184	188	197	245	260	265
163	168	170	180	184	188	197	252	260	265
164	168	170	180	184	188	197	248	260	265
167	169	170	180	184	188	197	248	260	265
163	169	170	180	184	188	197	252	260	265
167	168	170	180	184	188	197	240	260	265
163	168	170	180	184	188	197	225	260	265
163	168	170	180	184	188	198	241	260	265
167	168	170	180	184	189	198	207	260	265
163	168	170	180	184	188	197	240	260	265
165	168	170	180	184	188	197	252	260	265
167	169	170	180	184	188	197	240	260	265
167	169	170	180	184	188	197	240	260	265
163	168	170	180	184	188	197	215	260	265
167	168	170	180	184	188	197	215	260	265
163	168	170	180	184	188	197	225	260	265
165	168	170	180	184	188	197	225	260	265
167	169	170	180	184	188	197	252	260	265
163	169	170	180	184	188	197	252	260	265
163	168	170	180	184	188	197	252	260	265
164	168	170	180	184	188	197	252	260	265
167	169	170	180	184	188	197	252	260	265
167	168	170	180	184	188	197	225	260	265
167	168	170	180	184	188	197	225	260	265
163	168	170	180	184	188	197	205	260	265
163	168	170	180	184	188	197	240	260	265
163	168	170	180	184	188	197	241	260	265
166	168	170	180	184	188	197	241	260	265
163	169	170	180	184	188	197	246	260	265
163	169	170	180	184	188	197	257	262	270
163	169	170	180	184	188	197	257	262	268
163	169	170	180	184	188	197	252	260	265
163	168	170	180	184	188	197	241	260	265
163	168	170	180	184	188	198	252	260	265
167	168	170	180	184	188	198	245	260	265
167	168	170	180	184	188	198	252	260	265
163	168	170	180	184	188	197	216	260	265
166	168	170	180	184	188	197	257	264	269
167	169	170	180	184	188	197	247	260	265
163	169	170	180	184	188	197	257	262	267
167	168	170	180	184	188	198	257	263	274
163	168	170	180	184	188	198	254	260	265
167	168	170	180	184	188	198	227	260	265
167	168	170	180	184	188	197	241	260	265
163	168	170	180	184	188	197	241	260	265
164	168	170	180	184	188	197	214	260	265
163	169	170	180	184	188	197	238	260	265
163	168	170	180	184	188	197	237	260	265
167	168	170	180	184	188	197	237	260	265
167	168	170	180	184	188	197	235	260	265
163	168	170	180	184	188	197	252	260	265
167	168	170	180	184	188	197	252	260	265
165	168	170	180	184	188	197	257	264	271
163	169	170	180	184	188	197	257	262	271
163	169	170	180	184	188	197	205	260	265
163	168	170	180	184	188	198	224	260	265
167	168	170	180	184	188	198	257	264	272
167	168	170	180	184	188	198	205	260	265
163	168	170	180	184	188	197	257	263	272
165	168	170	180	184	188	197	257	263	272
167	168	170	180	184	188	197	235	260	265
163	169	170	180	184	188	197	235	260	265
167	168	170	180	184	188	197	257	263	271
163	168	170	180	184	188	198	226	260	265
165	168	170	180	184	188	198	231	260	265
167	169	170	180	184	188	198	252	260	265
163	169	170	180	184	188	198	252	260	265
163	168	170	180	184	188	197	245	260	265
167	168	170	180	184	188	197	247	260	265
163	168	170	180	184	188	197	252	260	265
167	168	170	180	184	188	197	252	260	265
163	168	170	180	184	188	197	257	263	274
165	168	170	180	184	188	197	225	260	265
163	169	170	180	184	188	197	241	260	265
163	169	170	180	184	188	197	207	260	265
163	169	170	180	184	188	197	205	260	265
163	168	170	180	184	188	197	236	260	265
165	168	170	180	184	188	197	236	260	265
163	169	170	180	184	188	197	236	260	265
167	169	170	180	184	188	197	236	260	265
165	168	170	180	184	188	197	252	260	265
163	169	170	180	184	188	197	252	260	265
163	168	170	180	184	188	197	227	260	265
163	168	170	180	184	189	197	252	260	265
163	168	170	180	184	188	197	241	260	265
167	168	170	180	184	188	197	252	260	265
163	168	170	180	184	188	197	257	263	272
166	168	170	180	184	188	197	257	263	270
167	169	170	180	184	188	197	257	263	270
163	169	170	180	184	188	197	257	262	270
163	169	170	180	184	188	197	257	262	270
167	169	170	180	184	188	197	247	260	265
163	169	170	180	184	188	197	252	260	265
167	168	172	180	184	188	197	257	263	272
167	168	170	180	184	188	197	257	263	271
167	168	170	180	184	188	197	205	260	265
163	168	170	180	184	188	197	231	260	265
165	168	170	180	184	188	197	215	260	265
167	169	170	180	184	188	197	252	260	265
167	168	170	180	184	188	197	218	260	265
163	168	170	180	184	188	197	240	260	265
163	168	170	180	184	188	197	252	260	265
167	168	170	180	184	188	197	252	260	265
163	168	170	180	184	188	197	254	260	265
164	168	170	180	184	195	197	207	260	265
163	169	170	180	184	195	197	252	260	265
167	169	170	180	184	195	197	252	260	265
163	168	170	180	184	188	198	252	260	265
167	168	170	180	184	188	198	252	260	265
167	168	170	180	184	188	197	218	260	265
163	168	170	180	184	188	197	247	260	265
167	168	170	180	184	188	197	247	260	265
163	168	170	180	184	188	197	247	260	265
164	168	170	180	184	188	197	247	260	265
167	169	170	180	184	188	197	250	260	265
163	169	170	180	184	188	197	211	260	265
163	168	170	180	184	188	197	235	260	265
167	168	170	180	184	188	197	235	260	265
167	169	170	180	184	188	197	205	260	265
163	168	170	180	184	188	197	241	260	265
165	168	170	180	184	188	197	252	260	265
163	169	170	180	184	188	197	252	260	265
163	168	170	180	184	188	197	252	260	265
165	168	170	180	184	188	197	219	260	265
163	169	170	180	184	188	197	252	260	265
163	169	170	180	184	188	197	205	260	265
163	168	170	180	184	188	197	230	260	265
163	168	170	180	184	188	197	257	262	275
165	168	170	180	184	188	197	205	260	265
163	169	170	180	184	188	197	205	260	265
165	168	170	180	184	188	197	235	260	265
163	169	170	180	184	188	197	250	260	265
167	169	170	180	184	188	197	252	260	265
163	168	170	180	184	188	197	233	260	265
163	168	170	180	184	188	197	254	260	265
167	168	170	180	184	188	197	254	260	265
163	168	170	180	184	188	197	212	260	265
167	168	170	180	184	188	197	211	260	265
163	168	170	180	184	188	198	216	260	265
165	168	170	180	184	188	198	216	260	265
167	169	170	180	184	188	198	211	260	265
163	169	170	180	184	188	198	230	260	265
163	168	170	180	184	188	197	241	260	265
167	168	170	180	184	188	197	205	260	265
163	168	170	180	184	188	197	257	263	271
165	168	170	180	184	188	197	257	264	271
167	168	170	180	184	188	197	257	263	271
167	168	170	180	184	188	197	257	263	271
163	169	170	180	184	188	197	257	263	271
163	168	170	180	184	188	197	254	260	265
164	168	170	180	184	188	197	257	262	274
163	169	170	180	184	188	197	236	260	265
163	168	170	180	184	188	197	205	260	265
167	168	170	180	184	188	197	246	260	265
163	168	170	180	184	188	197	254	260	265
164	168	170	180	184	188	197	234	260	265
163	169	170	180	184	188	197	234	260	265
163	168	170	180	184	188	197	239	260	265
164	168	170	180	184	188	197	216	260	265
167	169	170	180	184	188	197	252	260	265
163	168	170	180	184	189	197	247	260	265
166	168	170	180	184	188	197	205	260	265
163	169	170	180	184	189	197	247	260	265
163	169	170	180	184	189	197	252	260	265
163	168	170	180	184	188	198	229	260	265
163	168	170	180	184	188	197	245	260	265
165	168	170	180	184	188	197	252	260	265
167	169	170	180	184	188	197	252	260	265
163	169	170	180	184	188	197	252	260	265
163	168	170	180	184	188	197	240	260	265
166	168	170	180	184	188	197	226	260	265
163	169	170	180	184	188	197	226	260	265
167	169	170	180	184	188	197	226	260	265
163	168	170	180	184	188	197	252	260	265
165	168	170	180	184	188	197	205	260	265
167	169	170	180	184	188	197	252	260	265
163	169	170	180	184	188	197	252	260	265
163	168	170	180	184	188	197	207	260	265
166	168	170	180	184	188	197	257	263	273
167	169	170	180	184	188	197	248	260	265
167	169	170	180	184	188	197	248	260	265
163	169	170	180	184	188	197	246	260	265
167	169	170	180	184	188	197	214	260	265
165	168	170	180	184	188	197	205	260	265
163	169	170	180	184	188	197	230	260	265
163	169	170	180	184	188	197	218	260	265
163	168	170	180	184	188	196	216	260	265
163	168	170	180	184	190	196	256	261	268
163	168	170	180	184	188	198	252	260	265
167	168	170	180	184	188	198	252	260	265
163	168	170	180	184	188	198	200	260	265
163	168	170	180	184	188	198	252	260	265
167	168	170	180	184	188	198	252	260	265
167	168	170	180	184	188	197	208	260	265
163	168	170	180	184	188	197	208	260	265
165	168	170	180	184	188	197	240	260	265
167	169	170	180	184	188	197	252	260	265
167	169	170	180	184	188	197	252	260	265
163	168	170	180	184	188	197	216	260	265
166	168	170	180	184	188	197	252	260	265
163	169	170	180	184	188	197	252	260	265
167	169	170	180	184	188	197	252	260	265
167	169	170	180	184	188	197	252	260	265
163	169	170	180	184	188	197	252	260	265
163	169	170	180	184	188	197	252	260	265
167	168	170	180	184	188	197	229	260	265
163	168	170	180	184	188	197	237	260	265
167	168	170	180	184	188	197	204	260	265
163	168	170	180	184	188	197	252	260	265
167	168	170	180	184	188	197	252	260	265
167	168	170	180	184	188	197	230	260	265
163	168	170	180	184	188	197	252	260	265
165	168	170	180	184	188	197	201	260	265
163	169	170	180	184	188	197	252	260	265
163	168	170	180	184	188	197	252	260	265
163	168	179	180	184	188	197	223	260	265
163	168	170	180	184	188	197	247	260	265
167	168	170	180	184	188	197	252	260	265
167	168	170	180	184	188	197	252	260	265
167	168	170	180	184	188	197	252	260	265
167	168	170	180	184	188	197	252	260	265
163	168	170	180	184	188	197	211	260	265
163	168	170	180	184	188	197	252	260	265
163	168	170	181	185	188	197	229	260	265
167	168	170	181	185	188	197	215	260	265
163	168	170	180	184	188	198	252	260	265
167	168	170	180	184	188	198	252	260	265
163	168	170	180	184	188	198	252	260	265
165	168	170	180	184	188	198	216	260	265
163	169	170	180	184	188	198	252	260	265
163	168	170	180	184	188	197	247	260	265
163	168	170	180	184	188	198	211	260	265
167	168	170	180	184	188	198	252	260	265
163	168	170	180	184	188	197	225	260	265
166	168	170	180	184	188	197	216	260	265
163	169	170	180	184	188	197	211	260	265
163	169	170	180	184	188	197	256	261	267
163	168	170	180	184	188	198	205	260	265
167	168	170	180	184	188	198	257	264	267
163	168	170	180	184	188	197	252	260	265
164	168	170	180	184	188	197	252	260	265
167	169	170	180	184	188	197	214	260	265
167	168	170	180	184	188	197	215	260	265
163	168	170	180	184	188	197	236	260	265
167	168	170	180	184	188	197	204	260	265
163	168	170	180	184	188	197	241	260	265
164	168	170	180	184	188	197	257	264	266
163	169	170	180	184	188	197	257	262	266
167	168	170	180	184	188	197	240	260	265
163	168	170	180	184	188	197	240	260	265
163	168	170	180	184	188	197	247	260	265
163	168	170	180	184	188	197	252	260	265
167	168	170	180	184	188	197	252	260	265
163	168	170	180	184	188	198	205	260	265
167	168	170	180	184	188	198	240	260	265
163	168	170	180	184	188	197	252	260	265
167	168	170	180	184	188	197	252	260	265
163	168	170	180	184	188	197	215	260	265
163	168	170	180	184	188	197	252	260	265
163	168	170	180	184	188	197	218	260	265
167	168	170	180	184	188	197	218	260	265
163	168	170	180	184	188	197	252	260	265
164	168	170	180	184	188	197	252	260	265
163	169	170	180	184	188	197	252	260	265
165	168	170	180	184	188	197	205	260	265
163	168	170	180	184	188	197	252	260	265
163	169	170	180	184	188	197	233	260	265
163	168	170	180	184	188	197	215	260	265
167	168	170	180	184	188	197	252	260	265
163	168	170	180	184	188	197	252	260	265
165	168	170	180	184	188	197	205	260	265
167	168	170	180	184	188	197	252	260	265
163	169	170	180	184	188	197	252	260	265
165	168	170	180	184	188	197	252	260	265
163	168	170	180	184	188	197	205	260	265
163	169	170	180	184	188	197	252	260	265
163	169	170	180	184	188	197	252	260	265
163	169	170	180	184	188	197	252	260	265
163	168	170	180	184	188	197	235	260	265
163	168	170	180	184	188	198	252	260	265
167	168	170	180	184	188	198	218	260	265
163	168	170	180	184	188	197	252	260	265
167	168	170	180	184	188	197	252	260	265
163	168	170	180	184	188	198	252	260	265
167	168	170	180	184	188	198	228	260	265
163	168	170	180	184	188	197	252	260	265
167	168	170	180	184	188	198	239	260	265
163	168	170	180	184	188	197	248	260	265
167	168	170	180	184	188	197	248	260	265
163	168	170	180	184	188	197	252	260	265
163	168	170	180	184	188	197	218	260	265
167	168	170	180	184	188	197	252	260	265
163	168	170	180	184	188	198	252	260	265
167	168	170	180	184	188	198	252	260	265
163	168	170	180	184	188	197	252	260	265
165	168	170	180	184	188	197	252	260	265
163	169	170	180	184	188	197	252	260	265
163	169	170	180	184	188	197	252	260	265
163	168	170	180	184	189	197	233	260	265
167	168	170	180	184	189	197	205	260	265
163	168	170	180	184	195	197	208	260	265
163	168	170	180	184	188	197	252	260	265
163	168	170	180	184	188	197	248	260	265
167	168	170	180	184	188	197	215	260	265
167	168	170	180	184	188	197	252	260	265
163	168	170	180	184	188	197	205	260	265
167	168	170	180	184	188	197	252	260	265
163	168	170	180	184	188	197	245	260	265
165	168	170	180	184	188	197	252	260	265
167	169	170	180	184	188	197	252	260	265
163	168	170	180	184	188	197	238	260	265
164	168	170	180	184	188	197	226	260	265
167	169	170	180	184	188	197	252	260	265
167	168	170	180	184	188	197	252	260	265
163	168	170	180	184	188	197	252	260	265
167	168	170	180	184	188	197	252	260	265
163	168	170	180	184	188	198	205	260	265
167	168	170	180	184	188	198	205	260	265
165	168	170	181	186	188	198	205	260	265
163	169	170	181	187	188	198	205	260	265
163	168	170	180	184	188	198	252	260	265
167	168	170	180	184	188	198	252	260	265
163	168	170	180	184	188	198	257	262	275
167	168	170	180	184	188	198	257	263	274
163	168	170	180	184	188	198	252	260	265
167	168	170	180	184	188	198	252	260	265
167	168	170	180	184	188	197	239	260	265
163	168	170	180	184	188	198	228	260	265
167	168	170	180	184	188	197	252	260	265
163	168	170	180	184	188	197	245	260	265
163	168	170	180	184	188	197	252	260	265
167	168	170	180	184	188	197	252	260	265
167	168	170	180	184	188	198	252	260	265
163	168	170	180	184	188	197	252	260	265
167	168	170	180	184	188	197	229	260	265
163	168	170	180	184	188	198	205	260	265
165	168	170	180	184	188	198	252	260	265
167	169	170	180	184	188	198	252	260	265
167	168	170	180	184	188	196	252	260	265
163	168	170	180	184	188	197	254	260	265
167	168	170	180	184	188	197	252	260	265
163	168	170	180	184	188	197	252	260	265
166	168	170	180	184	188	197	252	260	265
167	169	170	180	184	188	197	252	260	265
163	169	170	180	184	188	197	252	260	265
167	169	170	180	184	188	197	252	260	265
163	168	170	180	184	188	197	252	260	265
167	168	170	180	184	188	197	252	260	265
163	168	170	180	184	188	197	252	260	265
166	168	170	180	184	188	197	252	260	265
167	169	170	180	184	188	197	247	260	265
163	169	170	180	184	188	197	247	260	265
163	168	170	180	184	188	197	219	260	265
167	168	170	180	184	188	197	219	260	265
163	168	170	180	184	188	197	252	260	265
163	168	170	180	184	188	197	252	260	265
167	168	170	180	184	188	197	207	260	265
163	168	170	180	184	188	197	207	260	265
167	168	170	180	184	188	197	252	260	265
163	168	170	180	184	188	197	257	264	269
167	168	170	180	184	188	197	211	260	265
163	168	170	180	184	188	197	252	260	265
163	168	170	180	184	188	197	228	260	265
167	168	170	180	184	188	197	218	260	265
163	168	170	180	184	188	197	252	260	265
166	168	170	180	184	188	197	252	260	265
167	169	170	180	184	188	197	252	260	265
167	169	170	180	184	188	197	252	260	265
163	169	170	180	184	188	197	252	260	265
163	168	170	181	185	188	197	252	260	265
167	168	170	181	185	188	197	252	260	265
163	168	170	180	184	188	198	252	260	265
163	168	170	180	184	188	197	252	260	265
164	168	170	180	184	188	197	252	260	265
163	169	170	180	184	188	197	252	260	265
163	169	170	180	184	188	197	252	260	265
163	168	170	180	184	188	197	230	260	265
167	168	170	180	184	188	197	230	260	265
163	168	170	180	184	188	198	252	260	265
167	168	170	180	184	188	198	252	260	265
163	168	170	180	184	188	197	252	260	265
163	168	170	180	184	188	197	252	260	265
167	168	170	180	184	188	197	252	260	265
163	168	170	180	184	188	197	252	260	265
167	168	170	180	184	188	197	238	260	265
163	168	170	180	184	188	198	241	260	265
163	169	170	180	184	188	198	205	260	265
163	168	170	180	184	188	197	252	260	265
164	168	170	180	184	188	197	252	260	265
163	169	170	180	184	188	197	252	260	265
167	169	170	180	184	188	197	252	260	265
163	168	170	180	184	188	197	252	260	265
167	168	170	180	184	188	197	200	260	265
163	168	170	180	184	188	197	225	260	265
167	168	170	180	184	188	197	257	263	274
163	168	170	180	184	188	197	205	260	265
167	168	170	180	184	188	197	212	260	265
167	168	170	180	184	188	197	205	260	265
163	168	170	180	184	188	197	252	260	265
163	168	170	180	184	188	197	230	260	265
167	168	170	180	184	188	197	230	260	265
167	168	170	180	184	188	197	207	260	265
163	168	170	180	184	188	198	216	260	265
167	168	170	180	184	188	198	252	260	265
163	168	170	180	184	188	198	252	260	265
163	168	170	180	184	188	198	252	260	265
164	168	170	180	184	188	198	252	260	265
167	169	170	180	184	188	198	252	260	265
167	168	170	180	184	188	197	252	260	265
163	168	170	180	184	188	198	217	260	265
163	168	170	180	184	188	197	230	260	265
167	168	170	180	184	188	197	219	260	265
163	168	170	180	184	188	197	252	260	265
167	168	170	180	184	188	197	248	260	265
163	168	170	180	184	188	197	252	260	265
164	168	170	180	184	188	197	252	260	265
163	169	170	180	184	188	197	240	260	265
163	169	170	180	184	188	197	240	260	265
163	168	170	180	184	188	197	257	263	273
163	168	170	180	184	195	197	205	260	265
167	168	170	180	184	188	197	252	260	265
167	168	170	180	184	188	197	257	263	273
163	168	170	180	184	188	197	252	260	265
166	168	170	180	184	188	197	204	260	265
167	169	170	180	184	188	197	201	260	265
163	169	170	180	184	188	197	252	260	265
163	168	170	180	184	188	197	239	260	265
167	168	170	180	184	191	197	257	264	275
163	168	170	180	184	188	198	252	260	265
165	168	170	180	184	188	198	252	260	265
163	169	170	180	184	188	198	252	260	265
167	169	170	180	184	188	198	252	260	265
167	169	170	180	184	188	198	252	260	265
163	168	170	180	184	188	198	235	260	265
167	168	170	180	184	188	198	248	260	265
167	168	170	180	184	188	197	240	260	265
163	168	170	180	184	188	197	233	260	265
167	168	170	180	184	188	197	247	260	265
163	168	170	180	184	188	197	257	262	271
164	168	170	180	184	188	197	252	260	265
167	169	170	180	184	188	197	252	260	265
163	169	170	180	184	188	197	252	260	265
163	168	170	180	184	188	197	252	260	265
167	168	170	180	184	188	197	252	260	265
163	168	170	180	184	188	197	252	260	265
165	168	170	180	184	188	197	252	260	265
163	168	170	180	184	188	197	252	260	265
167	168	170	180	184	188	197	252	260	265
167	169	170	180	184	188	197	252	260	265
167	169	170	180	184	188	197	252	260	265
163	169	170	180	184	188	197	252	260	265
163	168	170	180	184	188	197	217	260	265
[truncated: 47,046 more rows]
