# Supplementary material for: Mining Association rules for Low-Frequency itemsets
Source: PLoS One. 2018 Jul 23;13(7):e0198066. doi: 10.1371/journal.pone.0198066 (PMC6056028; doi:10.1371/journal.pone.0198066)
Supplement: S1 Transaction Datasets for Frequency and Utility Mining — The small datasets for calculating the frequency of itemsets in transaction database contain Accidents, Chess, Connection, Mushroom, PUSBM, and Retail [32] transaction datasets. There are 500, 1000, 2000, and 5000 transactions per dataset. The small datasets for calculating the utility of itemsets in a transaction database contain Accidents, Chess, Connection, Mushroom, PUSBM, and Retail [32] transaction datasets. There are 500, 1000, 2000, and 5000 transactions per dataset. The large datasets for caluclating the frequency of itemsets in a transaction database contain Accidents, Connection, and PUSBM [32] datasets. There are 10000, 20000, 30000, and 50000 transactions per dataset. The large datasets for calculating the utility of itemsets in a transaction database contain Accidents, Connection, and PUSBM [32] transaction datasets. There are 10000, 20000, 30000, and 50000 transactions per dataset. (ZIP) [file pone.0198066.s001.zip › Data Files/input_pusbm4.txt]

17	60	66	75	84	125	155	161	163	168
54	60	66	74	84	111	155	161	167	168
17	60	66	73	84	124	155	161	163	168
17	60	66	73	84	111	155	161	165	168
17	57	70	74	84	111	160	161	167	168
17	57	70	74	85	111	160	162	167	169
17	57	70	73	85	111	154	162	167	169
17	62	66	77	84	123	155	161	163	168
17	62	66	76	84	111	155	161	167	168
17	59	66	73	84	125	155	161	163	168
17	59	66	73	84	111	155	161	166	168
17	57	70	73	86	125	154	162	167	169
17	56	70	73	86	125	154	162	167	169
17	56	70	73	86	125	154	162	167	169
17	60	66	74	84	111	155	161	163	168
17	60	66	74	84	111	155	161	167	168
17	58	70	75	84	111	160	161	163	168
17	60	66	74	84	125	155	161	167	168
17	62	66	75	84	111	155	161	163	168
17	59	68	73	84	111	158	161	167	168
17	61	66	74	84	111	155	161	165	168
17	61	66	74	84	111	155	161	163	168
17	57	70	73	87	111	160	162	163	169
17	59	66	74	84	123	155	161	163	168
17	59	66	74	84	123	155	161	165	168
17	57	70	73	89	111	160	162	163	169
17	56	70	75	89	111	154	162	167	169
17	59	66	75	84	111	155	161	163	168
17	59	66	73	84	125	155	161	165	168
17	57	70	75	89	111	160	162	167	169
17	56	70	73	89	111	154	162	163	169
17	62	68	75	84	111	158	161	167	168
17	61	68	75	84	111	158	161	167	168
17	63	67	75	84	111	157	161	167	168
17	64	67	75	84	125	157	161	167	168
17	63	66	76	84	111	156	161	163	168
17	62	66	75	84	125	156	161	167	168
17	59	70	74	84	125	160	161	167	168
17	64	66	75	84	123	155	161	163	168
17	63	66	75	84	125	155	161	167	168
17	63	66	75	84	124	155	161	163	168
17	63	66	74	84	111	155	161	167	168
17	60	68	75	84	111	158	161	163	168
17	57	70	75	84	111	160	161	163	168
17	60	66	73	84	111	155	161	163	168
17	60	66	73	84	111	155	161	165	168
17	57	70	74	84	111	160	161	167	168
17	57	70	74	85	111	160	162	167	169
17	57	70	73	85	111	160	162	163	169
17	63	66	78	84	152	155	161	163	168
17	63	66	75	84	111	155	161	167	168
17	59	66	73	84	111	155	161	163	168
17	59	66	74	84	125	155	161	165	168
17	57	70	73	89	111	154	162	167	169
17	57	70	73	89	111	154	162	163	169
17	56	70	73	89	111	154	162	163	169
17	56	70	73	84	111	154	161	163	169
17	61	70	75	84	111	160	161	167	168
17	60	66	74	84	111	155	161	163	168
17	60	66	74	84	124	155	161	167	168
17	63	67	73	84	111	157	161	167	168
17	60	66	74	84	125	155	161	163	168
17	60	66	74	84	111	155	161	167	168
17	58	70	74	84	125	160	161	163	168
17	58	66	76	84	111	155	161	163	168
17	58	66	75	84	111	155	161	164	168
17	56	70	76	90	111	154	162	167	169
17	61	66	73	84	125	155	161	163	168
17	61	66	73	84	111	155	161	167	168
17	58	70	73	84	111	160	161	163	168
17	61	66	75	84	125	155	161	163	168
17	61	66	75	84	111	155	161	167	168
26	60	66	74	84	153	155	161	163	168
26	59	66	73	84	153	155	161	165	168
26	57	70	73	84	153	160	161	167	168
26	57	70	73	85	153	154	162	167	169
26	57	70	73	85	153	154	162	163	169
17	59	66	75	84	125	155	161	163	168
17	59	66	75	84	125	155	161	164	168
17	56	70	75	89	111	154	162	167	169
17	62	66	75	84	111	155	161	163	168
17	61	66	76	84	125	155	161	167	168
17	62	66	76	84	125	155	161	167	168
17	61	66	75	84	152	155	161	163	168
17	60	70	76	84	123	160	161	163	168
17	60	66	75	84	124	155	161	163	168
17	60	66	75	84	124	155	161	165	168
17	57	70	74	86	141	160	162	163	169
17	57	70	75	86	141	154	162	167	169
17	62	66	76	84	111	155	161	163	168
17	62	66	74	84	141	155	161	167	168
17	59	66	75	84	122	155	161	163	168
17	59	66	75	84	122	155	161	164	168
17	56	70	74	90	111	154	162	163	169
17	55	70	74	90	111	154	162	163	169
17	58	68	76	84	125	158	161	164	168
17	56	70	75	98	111	154	162	163	169
17	61	66	75	84	125	155	161	163	168
17	60	66	76	84	111	155	161	167	168
17	63	67	75	84	111	157	161	167	168
17	59	70	74	84	111	160	161	163	168
17	56	70	73	94	111	154	162	163	169
17	60	68	74	84	111	158	161	167	168
17	63	66	76	84	125	155	161	163	168
17	63	66	75	84	123	155	161	167	168
17	62	68	76	84	111	158	161	163	168
17	62	68	76	84	125	158	161	167	168
17	61	66	76	84	125	155	161	163	168
17	60	66	76	84	125	155	161	167	168
17	60	69	76	84	123	159	161	167	168
17	57	70	76	84	123	160	161	163	169
17	59	66	74	84	125	155	161	163	168
17	59	66	75	84	125	155	161	165	168
17	57	70	74	87	125	154	162	163	169
17	58	69	73	84	123	159	161	163	168
17	59	68	72	84	111	158	161	167	168
17	57	70	73	84	111	160	161	167	168
17	57	70	72	84	111	154	161	163	168
17	58	70	73	84	125	160	161	163	168
17	60	66	75	84	123	155	161	163	168
17	59	66	76	84	111	155	161	165	168
17	57	70	75	90	125	154	162	163	169
17	57	70	76	90	125	154	162	167	169
17	63	67	75	84	122	157	161	167	168
17	65	66	76	84	123	155	161	163	168
17	64	66	76	84	123	155	161	167	168
17	62	66	75	84	153	155	161	167	168
17	63	66	77	84	153	155	161	163	168
17	64	67	76	84	111	157	161	167	168
17	63	67	75	84	111	157	161	167	168
17	61	66	74	84	152	155	161	163	168
17	61	66	74	84	153	155	161	167	168
17	58	70	73	84	125	160	161	163	168
17	60	66	75	84	153	155	161	163	168
17	59	66	75	84	152	155	161	165	168
17	57	70	76	86	125	160	162	163	169
17	57	70	75	86	125	154	162	163	169
17	59	66	76	84	122	155	161	167	168
17	60	66	76	84	122	155	161	163	168
17	57	70	74	84	111	154	161	167	168
17	59	66	76	84	111	155	161	163	168
17	58	66	76	84	111	155	161	167	168
17	58	70	75	84	111	160	161	163	168
17	58	70	75	84	111	160	161	163	168
17	58	70	76	84	111	160	161	163	168
17	62	66	75	84	123	155	161	167	168
17	63	66	76	84	111	155	161	163	168
17	59	66	76	84	122	155	161	163	168
53	59	66	76	84	125	155	161	165	168
17	56	70	75	89	125	154	162	163	169
17	56	70	76	89	125	154	162	167	169
17	58	70	76	84	111	160	161	163	168
53	58	70	75	84	125	160	161	167	168
17	61	68	76	84	125	158	161	163	168
17	59	66	75	84	111	155	161	163	168
17	59	66	76	84	111	155	161	165	168
17	57	70	75	86	111	160	162	167	169
17	57	70	76	86	111	154	162	167	169
17	56	70	76	86	111	154	162	163	169
17	61	66	73	84	111	155	161	163	168
17	62	66	74	84	111	155	161	167	168
17	58	68	74	84	111	158	161	163	168
17	58	70	73	84	124	160	161	167	168
17	59	66	74	84	124	155	161	163	168
17	59	66	75	84	111	155	161	165	168
17	56	70	74	86	111	154	162	167	169
17	60	70	75	84	111	160	161	163	168
17	62	67	75	84	123	157	161	167	168
17	58	70	83	84	111	160	161	163	168
17	58	70	81	84	125	160	161	167	168
17	60	66	75	84	111	155	161	163	168
17	60	66	75	84	111	155	161	167	168
17	58	70	74	84	111	160	161	167	168
17	60	66	75	84	111	155	161	163	168
17	60	66	75	84	153	155	161	165	168
17	57	70	75	88	125	154	162	167	169
17	56	70	74	88	125	154	162	163	169
17	62	66	76	84	124	155	161	163	168
17	62	66	75	84	111	155	161	167	168
17	61	66	75	84	125	155	161	163	168
17	61	66	76	84	123	155	161	167	168
17	64	66	75	84	111	155	161	163	168
17	63	66	76	84	111	155	161	167	168
17	59	66	75	84	111	155	161	163	168
17	59	66	75	84	111	155	161	164	168
17	55	70	75	86	111	154	162	167	169
17	63	66	76	84	124	155	161	163	168
17	62	66	75	84	152	155	161	167	168
17	61	66	75	84	111	155	161	163	168
17	59	66	75	84	111	155	161	165	168
17	56	70	75	85	111	154	162	163	169
17	56	70	76	85	111	154	162	167	169
17	64	67	76	84	123	157	161	167	168
17	63	66	72	84	111	155	161	163	168
17	63	66	73	84	111	155	161	167	168
17	61	70	73	84	111	160	161	167	168
17	64	68	73	84	111	158	161	167	168
22	58	70	75	84	152	160	161	167	168
17	62	66	77	84	111	155	161	163	168
17	61	66	76	84	123	155	161	167	168
17	59	70	78	84	111	160	161	167	168
17	61	66	75	84	122	155	161	167	168
17	60	66	75	84	111	155	161	163	168
17	60	66	74	84	111	155	161	163	168
17	59	66	74	84	111	155	161	164	168
17	56	70	74	85	111	154	162	163	169
17	61	70	76	84	111	160	161	163	168
17	62	66	72	84	123	155	161	163	168
17	61	66	72	84	125	155	161	167	168
17	57	70	72	84	111	160	161	163	169
17	57	70	72	84	111	154	161	167	169
17	61	67	72	84	123	157	161	167	168
17	63	66	72	84	125	155	161	163	168
17	62	66	73	84	123	155	161	167	168
17	63	68	72	84	111	158	161	163	168
17	63	68	72	84	111	158	161	167	168
17	61	66	72	84	111	155	161	163	168
17	61	66	72	84	111	155	161	167	168
22	59	69	73	84	125	159	161	164	168
22	56	70	73	97	111	154	162	163	169
22	56	70	73	97	111	154	162	163	169
17	59	66	72	84	111	155	161	163	168
17	59	66	73	84	111	155	161	165	168
17	57	70	72	88	111	160	162	163	169
17	57	70	72	88	111	154	162	167	169
17	56	70	74	88	111	154	162	163	169
17	60	66	73	84	123	155	161	163	168
17	59	66	72	84	111	155	161	166	168
17	57	70	72	87	111	154	162	167	169
17	57	70	73	87	111	154	162	167	169
17	56	70	73	87	111	154	162	167	169
17	61	66	72	84	123	155	161	163	168
17	60	66	72	84	125	155	161	167	168
17	59	66	73	84	111	155	161	163	168
17	59	66	73	84	153	155	161	166	168
17	56	70	73	87	111	154	162	163	169
17	56	70	73	87	111	154	162	167	169
17	61	66	75	84	111	155	161	163	168
17	61	66	75	84	111	155	161	167	168
17	61	68	74	84	122	158	161	167	168
17	59	66	72	84	111	155	161	163	168
17	59	66	72	84	111	155	161	165	168
17	57	70	72	89	111	154	162	167	169
17	56	70	72	89	111	154	162	167	169
17	59	66	73	84	125	155	161	163	168
17	58	66	73	84	111	155	161	164	168
17	56	70	73	88	111	154	162	167	169
17	60	66	73	84	111	155	161	163	168
17	60	66	72	84	111	155	161	167	168
17	57	70	72	84	125	160	161	163	168
17	63	67	72	84	123	157	161	167	168
54	61	66	71	84	111	155	161	163	168
17	60	66	72	84	111	155	161	167	168
54	58	70	72	84	111	160	161	163	168
54	56	70	73	94	111	154	161	167	169
17	62	67	73	84	111	157	161	167	168
17	59	70	72	84	111	160	161	163	168
17	60	66	73	84	111	155	161	163	168
17	60	66	72	84	124	155	161	165	168
17	58	70	73	84	111	160	161	163	168
17	57	70	72	89	111	160	162	167	169
17	57	70	72	89	111	160	162	167	169
17	56	70	73	89	111	154	162	167	169
17	60	68	75	84	122	158	161	163	168
17	57	70	75	94	111	160	162	163	169
17	58	70	76	84	125	160	161	167	168
17	63	70	74	84	152	160	161	163	168
17	59	66	73	84	111	155	161	163	168
17	59	66	73	84	111	155	161	165	168
17	57	70	73	86	111	154	162	163	169
17	60	66	74	84	111	155	161	163	168
17	59	66	74	84	111	155	161	165	168
17	57	70	75	86	111	154	162	163	169
17	57	70	74	86	111	154	162	163	169
17	59	66	71	84	153	155	161	163	168
17	58	66	72	84	111	155	161	164	168
17	56	70	72	89	111	154	162	167	169
17	56	70	72	89	111	154	162	167	169
17	60	66	72	84	111	155	161	163	168
17	59	66	72	84	123	155	161	165	168
17	57	70	72	84	111	160	161	167	168
17	57	70	72	89	111	160	162	167	169
17	57	70	72	89	111	154	162	167	169
17	63	67	72	84	111	157	161	167	168
17	59	66	72	84	111	155	161	163	168
17	59	66	72	84	111	155	161	166	168
17	56	70	72	89	111	154	162	167	169
17	56	70	71	89	111	154	162	167	169
54	59	68	72	84	125	158	161	163	168
17	58	70	73	84	123	160	161	163	168
17	62	66	74	84	122	155	161	163	168
17	62	66	73	84	125	155	161	167	168
17	61	66	72	84	111	155	161	163	168
17	61	66	72	84	125	155	161	164	168
17	58	70	72	84	111	160	161	167	168
17	58	66	72	84	111	156	161	164	168
17	56	70	72	89	111	154	162	163	169
17	56	70	72	97	111	154	161	167	169
17	58	66	72	84	111	156	161	163	168
17	62	66	72	84	123	155	161	163	168
17	62	66	72	84	123	155	161	167	168
17	59	68	72	84	111	158	161	163	168
17	60	66	72	84	111	155	161	163	168
17	60	66	72	84	125	155	161	165	168
17	57	70	72	87	111	160	162	167	169
17	57	70	72	87	111	154	162	163	169
17	59	69	72	84	111	159	161	166	168
17	56	70	72	97	111	154	162	163	169
17	56	70	72	97	111	154	162	167	169
17	60	66	71	84	111	155	161	163	168
17	60	66	71	84	111	155	161	167	168
17	57	66	72	84	111	156	161	167	168
17	57	66	71	84	111	156	161	167	169
17	62	66	72	84	123	155	161	163	168
17	62	66	72	84	125	155	161	167	168
17	61	66	72	84	111	155	161	163	168
17	61	66	72	84	111	155	161	167	168
17	58	69	72	84	125	159	161	163	168
17	56	70	72	94	111	154	162	167	169
17	58	68	72	84	111	158	161	167	168
17	56	70	72	84	111	154	161	167	168
17	56	70	72	84	111	154	161	167	168
17	56	70	72	84	111	154	161	163	168
17	60	70	72	84	122	160	161	167	168
17	59	66	72	84	125	155	161	163	168
17	59	66	72	84	111	155	161	164	168
17	56	70	72	86	111	154	162	163	169
17	62	66	72	84	122	155	161	163	168
17	62	66	72	84	125	155	161	167	168
17	63	67	72	84	111	157	161	167	168
17	60	66	72	84	111	155	161	163	168
17	60	66	72	84	111	155	161	167	168
17	60	70	72	84	124	160	161	163	168
17	59	66	72	84	124	155	161	163	168
17	59	66	72	84	111	155	161	165	168
17	56	70	72	86	111	154	162	163	169
17	56	70	72	86	111	154	162	163	169
17	59	66	72	84	111	155	161	163	168
17	59	66	72	84	125	155	161	165	168
17	57	70	72	85	111	160	162	163	169
17	57	70	72	85	111	154	162	163	169
17	59	66	72	84	111	155	161	163	168
17	59	66	72	84	111	155	161	167	168
17	58	66	72	84	125	155	161	163	168
17	57	66	72	84	125	155	161	164	168
17	55	70	72	89	111	154	162	163	169
17	63	67	72	84	123	157	161	167	168
17	64	66	71	84	123	155	161	163	168
17	64	66	72	84	123	155	161	167	168
17	62	66	71	84	123	155	161	163	168
17	61	66	71	84	152	155	161	167	168
17	58	66	72	84	125	155	161	163	168
17	58	66	72	84	123	155	161	167	168
17	59	66	73	84	123	155	161	163	168
17	58	66	73	84	111	155	161	166	168
17	56	70	72	89	111	154	162	163	169
17	56	70	73	89	111	154	162	167	169
17	56	70	72	89	111	154	162	163	169
17	63	67	73	84	111	157	161	167	168
17	59	70	72	84	111	160	161	163	168
17	58	70	73	84	111	160	161	167	168
17	60	66	72	84	111	155	161	167	168
17	61	66	72	84	111	155	161	163	168
17	60	66	72	84	111	155	161	163	168
17	60	66	72	84	111	155	161	165	168
17	57	70	72	89	111	154	162	167	169
17	59	66	72	84	111	155	161	163	168
17	58	66	72	84	111	155	161	166	168
17	56	70	72	89	111	154	162	163	169
17	56	70	72	89	111	154	162	163	169
17	56	70	72	89	111	154	162	163	169
17	55	70	72	89	111	154	162	163	169
17	58	69	72	84	111	159	161	167	168
17	62	66	72	84	111	155	161	163	168
17	62	66	72	84	111	155	161	167	168
17	60	66	72	84	111	155	161	163	168
17	60	66	72	84	152	155	161	165	168
17	57	70	72	85	111	154	162	167	169
17	57	70	73	85	111	154	162	167	169
17	60	66	72	84	111	155	161	163	168
17	60	66	72	84	111	155	161	167	168
17	58	68	72	84	111	158	161	167	168
17	63	66	71	84	111	155	161	163	168
17	63	66	72	84	111	155	161	167	168
17	59	70	72	84	111	160	161	163	168
17	62	69	72	84	111	159	161	163	168
17	64	66	72	84	111	155	161	163	168
17	63	66	72	84	111	155	161	167	168
17	59	66	75	84	111	155	161	163	168
17	59	66	75	84	125	155	161	165	168
17	57	70	75	86	111	154	162	167	169
17	57	70	74	86	111	154	162	163	169
17	56	70	75	86	111	154	162	163	169
17	59	66	74	84	111	155	161	163	168
17	59	66	75	84	111	155	161	166	168
17	56	70	74	89	111	154	162	163	169
17	56	70	74	89	111	154	162	163	169
17	56	70	74	89	111	154	162	163	169
27	55	70	73	89	141	154	162	167	169
17	59	70	75	84	111	160	161	164	168
18	56	70	74	98	141	154	162	167	169
17	58	70	74	84	111	160	161	167	168
17	58	70	74	84	111	160	161	167	168
17	65	67	74	84	123	157	161	167	168
17	64	67	75	84	111	157	161	167	168
17	64	66	77	84	123	155	161	163	168
17	63	66	76	84	111	155	161	167	168
17	60	66	76	84	111	155	161	163	168
17	60	66	75	84	123	155	161	165	168
17	58	70	78	84	111	160	161	167	168
17	57	70	76	86	111	160	162	164	169
17	55	70	75	98	111	154	161	163	169
17	62	66	77	84	123	155	161	163	168
17	61	66	76	84	123	155	161	167	168
17	59	66	75	84	111	155	161	163	168
17	59	66	75	84	123	155	161	166	168
17	56	70	74	86	125	154	162	163	169
17	56	70	75	86	111	154	162	163	169
17	58	66	77	84	124	155	161	167	168
17	58	66	76	84	111	155	161	163	168
17	60	68	76	84	124	158	161	167	168
17	58	66	76	84	124	155	161	163	168
17	58	66	75	84	111	155	161	167	168
17	63	67	75	84	111	157	161	167	168
17	59	66	75	84	111	155	161	163	168
17	58	66	75	84	111	155	161	166	168
17	56	70	75	86	111	154	162	163	169
17	56	70	75	86	111	154	162	163	169
17	58	66	74	84	125	155	161	163	168
17	58	66	73	84	111	155	161	164	168
17	55	70	74	86	111	154	162	163	169
17	62	66	76	84	123	155	161	167	168
17	62	66	77	84	152	155	161	163	168
17	60	68	76	84	152	158	161	165	168
17	56	70	76	98	111	154	162	167	169
17	59	66	75	84	111	155	161	163	168
17	59	66	75	84	124	155	161	164	168
27	56	70	75	86	141	154	162	167	169
27	56	70	75	86	141	154	162	163	169
17	58	68	75	84	111	158	161	163	168
17	61	68	74	84	111	158	161	163	168
17	61	66	75	84	125	155	161	163	168
17	60	66	75	84	125	155	161	167	168
17	58	66	76	84	125	155	161	163	168
17	59	66	77	84	125	155	161	164	168
17	56	70	76	89	125	154	162	167	169
17	56	70	80	89	125	154	162	167	169
17	56	70	76	89	125	154	162	163	169
17	59	66	75	84	111	155	161	163	168
17	59	66	75	84	123	155	161	164	168
17	56	70	76	86	111	154	162	167	169
17	56	70	75	86	111	154	162	163	169
17	59	66	76	84	111	155	161	163	168
17	59	66	76	84	111	155	161	165	168
17	57	70	77	86	111	160	162	163	169
17	57	70	76	86	111	160	162	167	169
17	57	70	75	86	111	154	162	163	169
17	57	70	77	84	111	160	161	163	168
28	58	70	75	84	153	160	161	163	168
28	58	70	75	84	153	160	161	163	168
17	61	66	75	84	123	155	161	163	168
17	61	66	75	84	123	155	161	167	168
17	63	66	75	84	152	155	161	163	168
17	63	66	76	84	152	155	161	167	168
17	64	67	72	84	122	157	161	167	168
17	63	67	72	84	111	157	161	167	168
17	64	67	72	84	111	157	161	167	168
17	62	66	72	84	125	155	161	163	168
17	62	66	72	84	124	155	161	167	168
17	58	70	72	84	111	160	161	167	168
17	58	66	72	84	123	155	161	163	168
17	58	66	72	84	111	155	161	164	168
17	56	70	72	86	111	154	162	167	169
17	62	66	72	84	123	155	161	163	168
17	61	66	72	84	153	155	161	167	168
17	64	67	72	84	123	157	161	167	168
17	60	70	72	84	125	160	161	163	168
26	59	66	72	84	152	155	161	163	168
26	59	66	72	84	152	155	161	165	168
26	56	70	72	89	152	154	162	163	169
26	57	70	72	89	152	154	162	167	169
17	61	66	72	84	152	155	161	163	168
17	60	66	72	84	153	155	161	167	168
17	57	70	72	84	111	160	161	167	168
17	59	68	72	84	125	158	161	167	168
17	58	70	72	84	125	160	161	163	168
17	57	70	72	84	125	160	161	167	168
17	59	66	72	84	111	155	161	163	168
17	59	66	72	84	111	155	161	165	168
17	57	70	72	89	111	160	162	163	169
17	57	70	72	89	111	154	162	167	169
17	57	70	72	89	111	154	162	163	169
17	58	66	72	84	125	155	161	164	168
17	59	66	72	84	153	155	161	163	168
17	56	70	72	89	141	154	162	163	169
17	60	70	72	84	123	160	161	163	168
17	62	66	72	84	111	155	161	163	168
17	62	66	72	84	123	155	161	167	168
17	61	66	72	84	152	155	161	163	168
17	60	66	72	84	111	155	161	165	168
17	57	70	72	86	123	154	162	163	169
17	57	70	72	86	123	154	162	167	169
17	63	67	72	84	111	157	161	167	168
17	61	66	72	84	123	155	161	163	168
17	60	66	72	84	125	155	161	167	168
28	60	66	72	84	153	155	161	163	168
28	59	66	72	84	153	155	161	165	168
28	57	70	72	91	153	160	162	167	169
28	57	70	73	91	153	160	162	167	169
28	57	70	72	91	153	154	162	167	169
28	56	70	72	91	111	154	162	163	169
17	59	66	72	84	111	155	161	163	168
17	59	66	72	84	124	155	161	164	168
17	56	70	72	89	111	154	162	167	169
17	56	70	72	89	111	154	162	163	169
17	61	66	72	84	111	155	161	163	168
17	60	66	72	84	111	155	161	165	168
17	57	70	72	84	111	160	161	163	168
17	57	70	72	90	111	154	162	163	169
17	58	66	72	84	124	155	161	163	168
17	58	66	72	84	111	155	161	167	168
17	62	66	72	84	125	155	161	163	168
17	61	66	72	84	124	155	161	167	168
17	62	66	72	84	111	155	161	163	168
17	62	66	72	84	125	155	161	167	168
17	59	70	72	84	125	160	161	163	168
17	59	70	72	84	111	160	161	167	168
17	58	70	72	84	125	160	161	167	168
17	61	66	72	84	141	155	161	163	168
17	61	66	72	84	153	155	161	167	168
17	60	66	72	84	153	155	161	163	168
17	60	66	72	84	111	155	161	165	168
17	57	70	72	85	111	160	162	163	169
17	64	67	72	84	123	157	161	167	168
17	62	67	72	84	111	157	161	167	168
17	60	70	72	84	125	160	161	167	168
17	62	67	72	84	152	157	161	167	168
17	62	66	75	84	152	155	161	163	168
17	62	66	74	84	152	155	161	167	168
17	59	70	75	84	122	160	161	163	168
17	60	66	72	84	153	155	161	163	168
17	59	66	71	84	111	155	161	167	168
17	60	66	75	84	111	155	161	163	168
17	60	66	74	84	153	155	161	165	168
17	57	70	75	93	111	160	162	163	169
17	57	70	74	93	111	154	162	163	169
17	60	66	74	84	123	155	161	163	168
17	60	66	75	84	123	155	161	167	168
17	58	70	74	84	141	160	161	163	168
17	59	70	75	84	111	160	161	167	168
17	59	66	74	84	111	155	161	163	168
17	59	66	74	84	124	155	161	165	168
17	57	70	75	85	111	154	162	163	169
17	59	66	75	84	111	155	161	163	168
17	58	66	74	84	125	155	161	167	168
17	62	67	74	84	152	157	161	167	168
17	59	66	75	84	141	155	161	166	168
17	58	66	74	84	111	155	161	163	168
17	56	70	74	85	111	154	162	167	169
17	56	70	74	85	111	154	162	163	169
17	56	70	75	85	141	154	162	163	169
17	58	70	74	84	124	160	161	163	168
17	60	66	74	84	125	155	161	163	168
17	60	66	74	84	125	155	161	165	168
17	58	70	75	84	111	160	161	167	168
17	57	70	74	85	111	154	162	163	169
17	57	70	74	85	111	154	162	167	169
17	60	66	75	84	122	155	161	163	168
22	59	66	75	84	125	155	161	165	168
17	57	70	75	85	125	154	162	167	169
17	60	66	72	84	111	155	161	163	168
17	59	66	72	84	123	155	161	164	168
17	56	70	72	86	111	154	162	163	169
17	56	70	72	86	111	154	162	163	169
17	59	66	75	84	111	155	161	163	168
17	58	66	75	84	111	155	161	166	168
17	56	70	75	89	111	154	162	163	169
17	56	70	75	89	111	154	162	163	169
17	59	66	75	84	111	155	161	163	168
17	58	66	75	84	124	155	161	164	168
17	56	70	75	89	111	154	162	167	169
17	62	67	75	84	123	157	161	167	168
17	62	66	75	84	125	155	161	163	168
17	61	66	75	84	125	155	161	167	168
17	60	66	76	84	122	155	161	163	168
17	60	66	76	84	111	155	161	167	168
17	62	66	76	84	123	155	161	163	168
17	62	66	76	84	123	155	161	167	168
17	60	66	76	84	111	155	161	163	168
17	59	66	76	84	111	155	161	167	168
17	59	66	76	84	111	155	161	163	168
17	59	66	76	84	111	155	161	166	168
17	57	70	76	85	111	160	162	167	169
17	56	70	76	85	111	154	162	163	169
17	60	66	77	84	125	155	161	163	168
17	60	66	76	84	122	155	161	165	168
17	57	70	76	85	125	160	162	163	169
17	57	70	76	85	111	154	162	167	169
17	59	70	76	84	122	160	161	163	168
17	60	66	75	84	123	155	161	163	168
17	60	66	76	84	123	155	161	165	168
17	57	70	77	86	111	154	162	163	169
17	64	67	76	84	111	157	161	167	168
17	60	66	74	84	111	155	161	163	168
17	59	66	75	84	125	155	161	166	168
17	57	70	74	85	123	154	162	167	169
17	57	70	75	85	111	154	162	167	169
17	56	70	75	85	111	154	162	163	169
17	56	70	74	85	111	154	162	167	169
17	59	66	75	84	125	155	161	163	168
17	59	66	77	84	111	155	161	167	168
17	60	70	73	84	123	160	161	163	168
17	63	67	73	84	123	157	161	163	168
17	61	70	76	84	125	160	161	163	168
17	59	66	75	84	111	155	161	163	168
17	59	66	76	84	125	155	161	166	168
17	56	70	75	86	111	154	162	163	169
17	56	70	74	86	111	154	162	167	169
17	56	70	77	86	111	154	162	163	169
17	56	70	77	86	111	154	162	163	169
17	63	67	76	84	123	157	161	167	168
54	61	66	76	84	125	155	161	163	168
17	59	66	75	84	124	155	161	167	168
17	58	68	76	84	122	158	161	165	168
17	57	70	75	98	125	154	162	163	169
17	57	70	75	98	125	154	162	167	169
17	60	66	76	84	122	155	161	163	168
17	60	66	77	84	111	155	161	165	168
17	57	70	78	85	111	154	162	163	169
17	57	70	78	85	111	154	162	163	169
17	63	70	79	84	111	160	161	167	168
17	62	70	79	84	123	160	161	167	168
17	62	66	76	84	124	155	161	163	168
24	60	66	76	84	152	155	161	167	168
17	56	70	76	84	125	154	161	167	169
17	60	66	77	84	111	155	161	163	168
17	60	66	78	84	111	155	161	167	168
17	58	70	76	84	111	160	161	163	168
17	57	70	75	84	111	160	161	163	168
17	62	66	75	84	111	155	161	163	168
17	61	66	76	84	111	155	161	167	168
17	61	68	76	84	125	158	161	163	168
17	58	70	76	84	125	160	161	163	168
17	64	66	76	84	123	155	161	163	168
17	64	66	74	84	123	155	161	167	168
17	63	68	77	84	111	158	161	167	168
17	59	66	74	84	123	155	161	163	168
17	59	66	75	84	123	155	161	165	168
17	56	70	75	86	111	154	162	167	169
17	56	70	75	86	111	154	162	163	169
17	59	70	76	84	123	160	161	163	168
17	60	66	76	84	111	155	161	163	168
17	61	66	76	84	153	155	161	167	168
17	62	66	76	84	152	155	161	163	168
17	62	66	76	84	152	155	161	167	168
17	61	68	75	84	111	158	161	167	168
17	63	66	75	84	111	155	161	163	168
17	63	66	75	84	152	155	161	167	168
17	60	66	75	84	111	155	161	163	168
17	60	66	76	84	111	155	161	167	168
17	57	70	75	84	111	160	161	163	168
17	60	68	78	84	124	158	161	167	168
17	60	68	78	84	111	158	161	163	168
17	60	66	74	84	125	155	161	163	168
17	60	66	75	84	111	155	161	167	168
17	57	70	74	84	111	160	161	163	168
17	59	66	74	84	111	155	161	163	168
17	57	66	75	84	111	155	161	165	168
17	57	70	73	85	111	160	162	163	169
17	63	66	75	84	123	155	161	163	168
17	63	66	75	84	123	155	161	167	168
17	62	66	75	84	111	155	161	163	168
17	62	66	75	84	111	155	161	167	168
17	60	66	73	84	111	155	161	163	168
17	60	66	73	84	152	155	161	165	168
17	57	70	73	85	111	160	162	167	169
17	58	70	75	84	111	160	161	167	168
17	58	66	75	84	111	155	161	163	168
17	58	66	75	84	125	155	161	167	168
17	62	66	75	84	123	155	161	163	168
17	62	66	75	84	123	155	161	167	168
17	60	66	74	84	111	155	161	163	168
17	60	66	74	84	111	155	161	165	168
17	57	70	74	85	111	160	162	163	169
17	60	66	73	84	111	155	161	163	168
17	59	66	75	84	111	155	161	165	168
17	57	70	73	87	111	160	162	163	169
17	63	67	75	84	122	157	161	167	168
17	59	66	73	84	111	155	161	163	168
54	59	66	72	84	111	155	161	165	168
17	57	70	73	84	111	160	161	163	168
17	57	70	73	85	111	160	162	167	169
17	59	68	75	84	125	158	161	163	168
17	61	68	75	84	111	158	161	163	168
17	57	70	75	84	111	160	161	167	168
17	59	66	74	84	111	155	161	163	168
17	60	66	75	84	111	155	161	165	168
17	57	70	75	89	111	154	162	167	169
17	60	67	76	84	111	157	161	167	168
17	60	68	75	84	125	158	161	163	168
17	58	66	73	84	123	155	161	163	168
17	58	66	73	84	111	155	161	166	168
17	56	70	74	85	111	154	162	163	169
17	56	70	73	85	111	154	162	167	169
17	60	66	73	84	123	155	161	163	168
17	60	66	73	84	125	155	161	165	168
17	57	70	73	86	111	160	162	167	169
17	57	70	74	86	111	160	162	167	169
17	63	66	76	84	123	155	161	163	168
17	63	66	75	84	111	155	161	167	168
17	59	66	75	84	124	155	161	163	168
17	59	66	75	84	125	155	161	166	168
17	56	70	75	86	111	154	162	167	169
17	56	70	75	86	111	154	162	167	169
17	56	70	75	86	111	154	162	163	169
17	60	66	74	84	111	155	161	163	168
17	60	66	75	84	111	155	161	167	168
17	57	70	75	84	111	160	161	167	168
17	60	66	76	84	111	155	161	163	168
17	60	66	76	84	111	155	161	165	168
17	58	70	76	84	111	160	161	167	168
17	57	70	76	89	111	160	162	167	169
17	60	66	76	84	124	155	161	163	168
17	60	66	76	84	125	155	161	165	168
17	57	70	77	85	111	160	162	163	169
17	57	70	77	85	111	154	162	167	169
17	60	66	75	84	153	155	161	163	168
17	60	66	75	84	124	155	161	165	168
17	57	70	75	84	125	160	161	163	168
17	57	70	75	89	125	160	162	167	169
17	58	70	75	84	125	160	161	167	168
17	59	70	76	84	125	160	161	163	168
17	59	66	75	84	111	155	161	163	168
17	59	66	75	84	111	155	161	167	168
17	59	66	76	84	111	155	161	163	168
17	59	66	76	84	111	155	161	165	168
17	56	70	76	86	111	154	162	163	169
17	56	70	77	86	111	154	162	167	169
17	62	66	75	84	123	155	161	163	168
17	62	66	75	84	111	155	161	167	168
17	58	66	75	84	125	155	161	163	168
17	58	66	75	84	125	155	161	167	168
17	59	66	77	84	111	155	161	163	168
17	59	66	76	84	111	155	161	166	168
17	56	70	78	85	125	154	162	167	169
17	55	70	76	85	111	154	162	167	169
17	61	66	76	84	111	155	161	163	168
17	61	66	75	84	111	155	161	167	168
17	58	70	75	84	111	160	161	163	168
17	59	66	78	84	111	155	161	163	168
17	58	66	76	84	111	155	161	164	168
17	55	70	76	89	111	154	162	167	169
17	63	67	75	84	111	157	161	167	168
17	59	66	75	84	111	155	161	163	168
17	59	66	76	84	111	155	161	166	168
17	57	70	76	90	111	160	162	163	169
17	57	70	76	90	111	154	162	167	169
17	57	70	76	90	111	154	162	167	169
17	56	70	75	90	111	154	162	163	169
17	63	66	72	84	123	155	161	163	168
17	61	66	72	84	123	155	161	167	168
17	59	70	72	84	123	160	161	163	168
17	63	66	74	84	111	155	161	163	168
17	63	66	75	84	111	155	161	167	168
17	62	66	78	84	111	156	161	167	168
17	62	66	76	84	123	155	161	163	168
17	62	66	78	84	111	155	161	167	168
17	58	66	73	84	111	155	161	163	168
17	58	66	73	84	111	155	161	167	168
17	61	66	74	84	125	156	161	165	168
17	57	70	75	97	125	160	162	163	169
17	57	70	75	97	125	154	162	167	169
17	57	70	74	97	125	154	162	163	169
54	59	70	72	84	111	160	161	163	168
54	57	70	72	96	111	154	162	163	169
54	56	70	72	96	111	154	162	163	169
54	56	70	72	96	111	154	162	167	169
54	56	70	72	96	111	154	162	163	169
54	55	70	72	96	111	154	162	167	169
54	59	70	72	84	111	160	161	167	168
17	62	66	72	84	111	155	161	163	168
17	62	66	72	84	123	155	161	167	168
17	61	68	72	84	125	158	161	163	168
17	59	66	72	84	111	155	161	163	168
17	59	66	72	84	111	155	161	166	168
17	57	70	72	85	111	154	162	167	169
17	56	70	72	85	111	154	162	167	169
27	56	70	72	85	141	154	162	167	169
17	59	66	72	84	111	155	161	163	168
17	58	66	72	84	123	155	161	165	168
17	57	70	72	92	111	154	162	163	169
17	56	70	72	92	111	154	162	167	169
17	58	66	72	84	111	155	161	163	168
17	58	66	72	84	111	155	161	167	168
17	60	67	72	84	153	157	161	165	168
17	57	70	72	99	153	160	162	167	169
41	61	66	72	84	125	155	161	163	168
17	61	66	72	84	111	155	161	167	168
17	59	66	72	84	111	155	161	163	168
17	59	66	72	84	111	155	161	166	168
17	56	70	72	89	111	154	162	163	169
17	56	70	71	89	111	154	162	167	169
17	55	70	72	89	111	154	162	163	169
52	59	68	71	84	153	158	161	163	168
52	57	70	72	94	153	160	162	167	169
52	57	70	72	94	153	160	162	167	169
52	57	70	71	94	153	154	162	163	169
52	57	70	72	94	153	154	162	167	169
52	56	70	72	94	153	154	162	167	169
17	59	68	72	84	111	158	161	165	168
17	57	70	72	98	125	160	162	167	169
17	57	70	72	98	111	160	162	167	169
17	59	68	73	84	111	158	161	165	168
17	57	70	74	97	111	154	162	163	169
17	64	67	73	84	123	157	161	163	168
54	62	66	78	84	111	155	161	167	168
17	60	66	75	84	111	155	161	163	168
17	61	66	72	84	111	155	161	163	168
17	61	66	72	84	123	155	161	167	168
17	63	67	73	84	111	157	161	167	168
17	60	68	72	84	111	158	161	163	168
17	59	68	72	84	111	158	161	165	168
17	57	70	73	97	111	154	162	167	169
17	60	66	72	84	152	155	161	163	168
17	61	66	72	84	122	155	161	167	168
17	62	66	72	84	111	155	161	163	168
17	62	66	72	84	152	155	161	167	168
17	60	66	72	84	111	155	161	163	168
17	60	66	72	84	111	155	161	165	168
17	57	70	72	86	111	160	162	163	169
17	57	70	72	86	111	160	162	163	169
17	56	70	72	86	111	154	162	163	169
54	60	68	72	84	111	158	161	165	168
54	57	70	72	84	124	160	161	163	168
54	57	70	72	97	111	154	162	163	169
54	57	70	72	97	111	154	162	163	169
17	62	66	72	84	125	155	161	163	168
17	62	66	72	84	125	155	161	167	168
17	59	66	72	84	111	155	161	163	168
17	58	66	72	84	111	155	161	164	168
17	55	70	73	89	111	154	162	167	169
54	60	66	72	84	111	155	161	163	168
54	59	66	72	84	111	155	161	165	168
54	58	70	72	84	111	160	161	163	168
54	56	70	72	90	111	154	162	163	169
54	57	70	72	90	111	154	162	163	169
54	62	66	73	84	111	155	161	163	168
54	63	66	72	84	111	155	161	167	168
54	59	70	72	84	111	160	161	163	168
54	60	66	72	84	111	155	161	167	168
17	61	66	72	84	123	155	161	163	168
54	58	68	72	84	111	158	161	164	168
54	56	70	72	97	111	154	161	163	169
54	60	68	72	84	125	158	161	163	168
54	57	70	72	94	124	160	162	163	169
17	57	70	72	94	125	154	162	163	169
17	60	68	72	84	153	158	161	167	168
17	62	66	72	84	152	155	161	163	168
17	62	66	72	84	111	155	161	167	168
17	61	66	72	84	111	155	161	163	168
17	61	66	72	84	111	155	161	167	168
17	60	68	72	84	111	158	161	167	168
17	58	70	72	84	111	160	161	163	168
54	59	66	72	84	111	155	161	163	168
54	58	66	72	84	111	155	161	166	168
54	56	70	72	85	111	154	162	163	169
54	56	70	72	85	111	154	162	163	169
54	56	70	72	85	111	154	162	167	169
54	60	68	72	84	111	158	161	163	168
54	56	70	72	94	111	154	162	163	169
54	56	70	72	94	111	154	162	163	169
54	56	70	72	94	111	154	162	167	169
54	58	70	72	84	125	160	161	167	168
17	58	68	72	84	123	158	161	163	168
17	56	70	72	95	123	154	162	163	169
17	63	66	72	84	111	155	161	163	168
54	63	66	72	84	111	155	161	167	168
17	62	66	72	84	111	156	161	163	168
17	58	68	72	84	123	158	161	163	168
17	56	70	72	84	111	154	161	163	168
17	60	66	72	84	111	155	161	163	168
17	59	66	72	84	111	155	161	167	168
17	60	66	72	84	111	155	161	163	168
17	59	66	72	84	111	155	161	165	168
17	57	70	72	85	111	160	162	163	169
17	57	70	72	84	111	160	161	167	168
17	59	66	75	84	111	155	161	163	168
17	59	66	75	84	111	155	161	165	168
17	57	70	76	85	111	154	162	167	169
17	56	70	75	85	111	154	162	163	169
17	59	66	74	84	122	155	161	163	168
17	59	66	76	84	125	155	161	164	168
17	56	70	75	88	111	154	162	163	169
17	56	70	75	88	111	154	162	163	169
17	63	66	76	84	111	155	161	163	168
17	62	66	76	84	123	155	161	167	168
17	61	66	75	84	153	155	161	163	168
17	61	66	75	84	153	155	161	167	168
17	58	70	75	84	111	160	161	167	168
17	60	66	75	84	123	155	161	163	168
17	60	66	74	84	123	155	161	165	168
17	56	70	74	85	111	154	162	163	169
17	59	68	75	84	123	158	161	167	168
17	62	66	75	84	124	155	161	163	168
17	60	66	74	84	111	155	161	167	168
17	61	66	75	84	123	155	161	163	168
17	60	66	75	84	123	155	161	167	168
17	57	70	76	84	111	160	161	163	168
17	60	66	74	84	125	155	161	163	168
17	60	66	74	84	125	155	161	166	168
17	57	70	75	89	111	154	162	167	169
17	56	70	74	89	111	154	162	163	169
53	59	66	73	84	124	155	161	163	168
17	58	66	75	84	125	155	161	164	168
53	56	70	74	86	111	154	162	163	169
17	64	67	74	84	152	157	161	167	168
17	65	70	74	84	111	160	161	167	168
17	61	66	75	84	111	155	161	163	168
17	60	66	75	84	111	155	161	165	168
17	57	70	77	86	111	160	162	163	169
17	57	70	75	86	111	154	162	163	169
17	59	66	76	84	111	155	161	163	168
17	59	66	75	84	152	155	161	165	168
17	57	70	76	85	141	160	162	163	169
18	57	70	73	84	111	160	161	163	168
17	63	66	76	84	122	155	161	163	168
17	64	66	75	84	123	155	161	167	168
17	61	67	76	84	123	157	161	167	168
17	60	68	76	84	125	158	161	167	168
25	58	70	77	84	153	160	161	167	168
54	59	70	76	84	111	160	161	166	168
17	57	70	75	98	124	154	162	167	169
17	56	70	75	98	111	154	162	167	169
17	58	70	76	84	111	160	161	163	168
17	60	70	76	84	111	160	161	163	168
17	62	66	76	84	111	155	161	163	168
17	62	66	76	84	123	155	161	167	168
17	60	68	76	84	152	158	161	167	168
26	58	70	77	84	125	160	161	163	168
17	59	68	76	84	125	158	161	167	168
17	63	68	76	84	111	158	161	167	168
17	59	66	76	84	111	155	161	163	168
17	59	66	75	84	125	155	161	166	168
17	56	70	75	89	111	154	162	167	169
17	56	70	75	89	111	154	162	163	169
17	58	66	75	84	123	155	161	163	168
17	58	66	75	84	111	155	161	167	168
17	63	67	76	84	123	157	161	167	168
17	58	70	78	84	125	160	161	163	168
17	58	70	77	84	111	160	161	167	168
17	63	66	75	84	111	156	161	163	168
17	64	66	76	84	153	156	161	167	168
17	63	66	77	84	152	155	161	163	168
17	62	66	75	84	152	155	161	167	168
17	63	66	76	84	124	155	161	163	168
17	63	66	76	84	122	155	161	167	168
17	59	66	75	84	152	155	161	163	168
17	59	66	75	84	111	155	161	165	168
17	57	70	76	85	111	160	162	163	169
17	57	70	76	85	111	154	162	167	169
17	60	68	76	84	111	158	161	165	168
17	57	70	77	97	111	160	162	167	169
17	60	66	75	84	111	155	161	163	168
17	60	66	75	84	125	155	161	167	168
17	63	67	74	84	122	157	161	167	168
17	57	70	75	84	123	160	161	163	168
17	57	70	75	84	125	160	161	163	168
17	62	66	76	84	111	155	161	163	168
17	63	66	76	84	111	155	161	167	168
53	60	68	76	84	152	158	161	163	168
17	60	68	76	84	111	158	161	163	168
17	61	66	76	84	152	155	161	163	168
17	61	66	76	84	152	155	161	167	168
17	60	66	75	84	123	155	161	163	168
17	60	66	75	84	111	155	161	165	168
17	57	70	75	85	111	154	162	163	169
17	57	70	75	85	111	160	162	163	169
17	63	67	76	84	152	157	161	167	168
17	58	70	75	84	111	160	161	163	168
17	58	70	74	84	125	160	161	167	168
17	62	67	76	84	111	157	161	163	168
17	60	70	74	84	111	160	161	167	168
17	60	68	74	84	111	158	161	167	168
17	62	68	75	84	123	158	161	167	168
17	59	70	75	84	111	160	161	166	168
17	57	70	75	99	111	160	161	167	169
17	55	70	75	99	111	154	161	163	169
17	59	68	75	84	125	158	161	163	168
17	59	66	76	84	125	155	161	163	168
17	59	66	76	84	111	155	161	166	168
17	56	70	76	89	125	154	162	163	169
17	56	70	75	89	125	154	162	163	169
17	56	70	76	89	125	154	162	167	169
17	56	70	75	89	111	154	162	163	169
17	60	66	76	84	123	155	161	163	168
17	59	66	77	84	122	155	161	167	168
17	59	68	76	84	111	158	161	165	168
17	57	70	76	84	111	160	161	167	168
17	57	70	76	97	111	160	162	163	169
17	58	70	76	84	111	160	161	167	168
17	59	68	75	84	153	158	161	165	168
17	56	70	75	98	125	154	162	167	169
17	59	68	75	84	111	158	161	163	168
17	59	68	75	84	125	158	161	167	168
17	65	67	73	84	111	157	161	167	168
17	64	67	73	84	123	157	161	167	168
18	61	67	73	84	124	157	161	163	168
17	59	66	76	84	111	155	161	165	168
17	60	66	77	84	124	155	161	163	168
17	56	70	75	87	111	154	162	167	169
17	56	70	76	87	111	154	162	167	169
17	62	66	78	84	123	155	161	163	168
17	61	66	78	84	111	155	161	167	168
17	58	70	75	84	111	160	161	163	168
17	59	66	75	84	111	155	161	163	168
17	58	66	75	84	111	155	161	167	168
17	61	68	75	84	111	158	161	167	168
17	60	68	74	84	152	158	161	163	168
17	60	70	74	84	124	160	161	163	168
17	58	69	75	84	111	159	161	166	168
17	57	70	76	97	111	154	162	163	169
18	56	70	75	97	125	154	162	163	169
22	64	67	78	84	153	157	161	167	168
17	64	67	76	84	111	157	161	167	168
17	64	67	76	84	153	157	161	167	168
17	60	68	75	84	124	158	161	165	168
17	57	70	74	84	111	160	161	167	168
17	57	70	74	97	111	160	162	167	169
17	60	70	75	84	111	160	161	165	168
17	57	70	75	97	111	160	162	163	169
17	57	70	75	97	111	160	162	163	169
17	57	70	75	97	111	154	162	163	169
17	57	70	75	97	111	154	162	163	169
17	58	70	78	84	111	160	161	167	168
18	58	70	75	84	123	160	161	163	168
17	59	70	75	84	111	160	161	167	168
17	63	67	75	84	123	157	161	167	168
17	58	68	76	84	125	158	161	163	168
17	58	66	76	84	111	155	161	166	168
17	59	66	76	84	123	155	161	163	168
17	56	70	76	86	111	154	162	167	169
17	56	70	77	86	111	154	162	163	169
17	59	66	75	84	152	155	161	163	168
17	58	66	78	84	125	155	161	167	168
17	59	69	75	84	124	159	161	163	168
17	56	70	74	94	111	154	162	167	169
17	56	70	75	94	111	154	162	163	169
17	59	70	76	84	111	160	161	167	168
17	59	70	74	84	111	160	161	163	168
17	58	70	75	84	111	160	161	163	168
17	58	70	76	84	125	160	161	167	168
17	58	70	75	84	111	160	161	163	168
17	63	66	76	84	123	155	161	163	168
17	61	66	76	84	123	155	161	167	168
17	58	66	76	84	125	155	161	164	168
17	58	66	76	84	111	155	161	163	168
17	56	70	75	93	111	154	161	163	169
17	56	70	77	93	111	154	161	167	169
17	56	70	77	93	111	154	161	167	169
17	60	66	75	84	123	155	161	163	168
17	59	66	75	84	125	155	161	167	168
17	65	70	76	84	152	160	161	167	168
17	60	68	79	84	153	158	161	163	168
17	62	69	78	84	123	159	161	163	168
17	58	70	73	84	111	160	161	167	168
17	60	66	75	84	123	156	161	163	168
17	58	66	75	84	122	155	161	167	168
17	58	66	76	84	125	155	161	163	168
17	58	70	77	84	111	160	161	167	168
17	58	70	76	84	111	160	161	167	168
17	59	66	77	84	125	155	161	163	168
17	59	66	76	84	111	155	161	164	168
17	56	70	78	86	111	154	162	163	169
17	56	70	76	86	111	154	162	167	169
17	59	66	75	84	111	155	161	163	168
17	59	66	74	84	125	155	161	166	168
17	57	70	75	90	111	154	162	163	169
17	56	70	75	90	111	154	162	167	169
17	56	70	75	90	111	154	162	163	169
17	59	70	75	84	111	160	161	167	168
17	58	70	76	84	141	160	161	167	168
17	58	70	77	84	123	160	161	163	168
17	58	66	75	84	123	155	161	163	168
17	57	66	78	84	111	155	161	164	168
17	55	70	75	89	111	154	162	167	169
17	61	68	75	84	123	158	161	163	168
17	58	70	76	84	111	160	161	167	168
17	58	70	76	84	111	160	161	167	168
17	61	66	75	84	124	155	161	163	168
17	59	66	75	84	111	155	161	167	168
17	64	67	77	84	111	157	161	167	168
17	59	66	75	84	111	155	161	164	168
17	59	66	75	84	111	155	161	163	168
17	55	70	74	89	111	154	162	167	169
17	59	66	78	84	111	155	161	163	168
17	59	66	77	84	124	155	161	166	168
17	56	70	78	89	111	154	162	163	169
17	56	70	79	89	111	154	162	167	169
17	62	67	76	84	123	157	161	163	168
17	59	70	75	84	125	160	161	163	168
17	63	67	75	84	152	157	161	167	168
17	61	68	75	84	123	158	161	167	168
17	62	68	75	84	122	158	161	163	168
17	60	67	76	84	124	157	161	167	168
17	59	66	74	84	111	155	161	163	168
17	59	66	75	84	111	155	161	166	168
17	57	70	75	89	111	154	162	163	169
17	57	70	75	89	111	154	162	163	169
17	56	70	75	89	111	154	162	163	169
17	56	70	77	89	111	154	162	163	169
17	59	66	76	84	111	155	161	163	168
17	59	66	76	84	111	155	161	166	168
17	56	70	76	89	111	154	162	163	169
17	56	70	79	89	111	154	162	163	169
17	61	66	75	84	125	155	161	163	168
17	59	66	75	84	111	155	161	165	168
17	57	70	77	89	111	160	162	167	169
17	62	66	76	84	123	155	161	163	168
17	62	66	75	84	123	155	161	167	168
17	60	70	76	84	123	160	161	163	168
17	60	66	76	84	122	155	161	167	168
17	60	66	76	84	123	155	161	163	168
17	59	66	76	84	111	155	161	163	168
17	59	66	76	84	111	155	161	164	168
17	56	70	76	89	111	154	162	167	169
17	56	70	75	89	111	154	162	167	169
17	60	68	77	84	122	158	161	167	168
54	60	70	75	84	125	160	161	163	168
17	58	66	76	84	111	155	161	163	168
17	59	66	76	84	111	155	161	164	168
17	56	70	76	88	111	154	162	163	169
17	56	70	77	88	111	154	162	163	169
17	59	69	77	84	123	159	161	166	168
17	56	70	77	98	111	154	162	167	169
17	57	70	78	98	111	154	162	167	169
25	60	66	78	84	125	155	161	163	168
17	60	66	78	84	123	155	161	167	168
25	58	70	79	84	123	160	161	163	168
25	57	70	78	84	123	160	161	167	168
17	64	67	76	84	111	157	161	167	168
17	58	68	75	84	153	158	161	164	168
17	56	70	75	99	125	154	162	167	169
17	56	70	74	99	125	154	162	167	169
17	58	70	75	84	153	160	161	167	168
17	57	70	76	84	125	160	161	167	168
25	57	70	75	84	153	160	161	163	168
17	57	70	75	84	111	160	161	167	168
17	58	70	75	84	111	160	161	167	168
17	58	70	76	84	111	160	161	163	168
27	57	70	75	84	152	160	161	167	168
17	57	70	76	84	123	160	161	167	168
17	57	70	75	84	111	160	161	167	168
17	57	70	75	84	111	160	161	167	168
17	58	70	75	84	111	160	161	163	168
17	57	70	76	84	122	160	161	167	168
17	57	70	75	84	125	160	161	163	168
17	57	70	76	84	125	160	161	167	168
17	58	70	76	84	111	160	161	163	168
17	57	70	75	84	111	160	161	167	168
17	58	70	76	84	111	160	161	163	168
17	58	70	75	84	111	160	161	167	168
17	57	70	75	84	111	160	161	167	168
17	57	70	75	84	111	160	161	167	168
17	57	70	75	84	123	160	161	163	168
17	57	70	75	84	111	160	161	167	168
53	59	68	75	84	125	158	161	165	168
53	57	70	75	84	125	160	161	167	169
53	56	70	75	97	125	154	162	167	169
53	57	70	74	97	125	154	162	163	169
17	58	68	74	84	153	158	161	163	168
17	58	70	73	84	111	160	161	167	168
17	58	70	73	84	125	160	161	163	168
17	60	68	75	84	111	158	161	167	168
18	60	68	75	84	123	158	161	163	168
17	58	70	74	84	111	160	161	163	168
17	64	66	75	84	123	155	161	163	168
17	63	66	75	84	152	155	161	167	168
17	62	68	75	84	141	158	161	163	168
17	58	70	75	84	111	160	161	167	168
17	58	70	76	84	111	160	161	163	168
17	58	70	74	84	111	160	161	163	168
17	58	70	74	84	122	160	161	163	168
17	58	70	73	84	125	160	161	163	168
17	59	70	74	84	123	160	161	163	168
17	60	69	75	84	111	159	161	167	168
17	58	68	75	84	111	158	161	164	168
17	56	70	74	97	141	154	162	163	169
17	60	68	75	84	153	158	161	163	168
17	63	68	74	84	111	158	161	167	168
17	58	70	75	84	122	160	161	167	168
17	62	69	73	84	123	159	161	167	168
17	60	66	76	84	111	155	161	163	168
17	60	66	75	84	153	155	161	167	168
17	61	66	75	84	152	155	161	163	168
17	62	66	75	84	123	155	161	167	168
17	60	68	76	84	153	158	161	163	168
17	64	67	75	84	124	157	161	163	168
17	61	66	75	84	125	156	161	167	168
17	61	66	75	84	125	156	161	163	168
17	59	68	76	84	111	158	161	163	168
17	59	66	75	84	125	155	161	167	168
17	59	66	75	84	125	155	161	163	168
17	60	68	76	84	125	158	161	165	168
17	57	70	76	97	111	160	162	163	169
17	58	66	76	84	111	155	161	167	168
17	59	66	78	84	111	155	161	163	168
17	62	67	75	84	125	157	161	167	168
17	60	66	75	84	123	155	161	163	168
17	59	66	75	84	123	155	161	166	168
17	57	70	75	86	111	154	162	163	169
17	56	70	74	86	111	154	162	167	169
17	58	66	77	84	123	155	161	164	168
17	59	66	76	84	123	155	161	163	168
17	56	70	75	85	111	154	162	167	169
17	58	70	77	84	111	160	161	163	168
17	58	70	78	84	111	160	161	167	168
17	63	67	76	84	111	157	161	167	168
17	62	69	77	84	125	159	161	163	168
17	64	66	75	84	152	156	161	167	168
17	64	70	76	84	111	160	161	167	168
17	63	67	76	84	111	157	161	167	168
17	60	66	74	84	124	155	161	165	168
17	60	66	75	84	153	155	161	163	168
17	57	70	75	85	141	160	162	167	169
17	57	70	74	85	141	160	162	167	169
17	57	70	74	84	141	160	161	163	168
17	60	68	75	84	123	158	161	167	168
17	63	66	75	84	123	155	161	163	168
17	63	66	74	84	111	155	161	167	168
17	60	66	75	84	125	155	161	167	168
17	59	66	75	84	122	155	161	163	168
17	62	66	76	84	111	155	161	163	168
17	62	66	75	84	122	155	161	167	168
17	62	67	75	84	123	157	161	167	168
17	59	70	76	84	125	160	161	167	168
17	59	70	77	84	111	160	161	163	168
17	58	70	76	84	111	160	161	163	168
17	58	70	77	84	124	160	161	163	168
17	57	70	80	84	124	160	161	163	168
17	58	70	76	84	111	160	161	167	168
17	58	70	76	84	111	160	161	167	168
17	58	70	75	84	111	160	161	167	168
17	58	70	78	84	125	160	161	163	168
17	58	70	78	84	125	160	161	163	168
17	58	70	75	84	111	160	161	167	168
17	65	67	78	84	123	157	161	167	168
17	62	67	77	84	125	157	161	167	168
17	58	66	78	84	125	155	161	163	168
17	58	66	76	84	125	155	161	164	168
17	56	70	74	89	111	154	162	163	169
17	56	70	76	89	111	154	162	167	169
17	58	70	76	84	141	160	161	163	168
17	58	70	76	84	111	160	161	163	168
17	58	70	76	84	125	160	161	163	168
17	58	70	76	84	153	160	161	163	168
17	58	70	73	84	111	160	161	167	168
17	58	70	74	84	111	160	161	167	168
17	58	70	73	84	111	160	161	167	168
17	59	66	75	84	111	155	161	163	168
17	59	66	75	84	111	155	161	164	168
17	56	70	74	90	111	154	162	167	169
17	56	70	74	90	111	154	162	167	169
17	55	70	73	90	111	154	162	163	169
17	58	66	76	84	111	155	161	163	168
17	58	66	76	84	111	155	161	167	168
17	61	68	76	84	123	158	161	163	168
17	61	68	76	84	125	158	161	167	168
17	60	68	79	84	111	158	161	165	168
17	57	70	79	97	111	154	162	167	169
17	57	70	76	97	111	154	162	163	169
17	62	67	75	84	125	157	161	167	168
17	60	68	76	84	111	158	161	163	168
17	60	68	75	84	123	158	161	167	168
17	62	68	75	84	125	158	161	163	168
17	64	66	76	84	125	155	161	163	168
17	64	66	75	84	123	155	161	167	168
17	60	68	75	84	111	158	161	163	168
17	57	70	75	94	123	154	162	163	169
17	60	68	75	84	123	158	161	167	168
17	57	70	75	84	111	160	161	167	168
17	64	67	75	84	111	157	161	167	168
17	59	70	76	84	111	160	161	163	168
17	56	70	76	95	111	154	162	163	169
17	64	68	78	84	123	158	161	163	168
17	62	66	75	84	152	155	161	163	168
17	60	66	76	84	111	155	161	167	168
17	58	70	76	84	123	160	161	163	168
17	58	66	75	84	125	155	161	163	168
17	58	66	75	84	122	155	161	164	168
17	56	70	78	85	111	154	162	167	169
17	62	66	76	84	111	155	161	163	168
17	62	66	78	84	153	155	161	167	168
17	61	66	76	84	111	155	161	163	168
17	60	66	76	84	123	155	161	167	168
17	59	66	75	84	111	155	161	163	168
17	59	66	75	84	111	155	161	166	168
17	56	70	75	89	111	154	162	167	169
17	56	70	76	89	111	154	162	167	169
17	55	70	75	89	111	154	162	163	169
17	61	66	72	84	125	155	161	167	168
17	62	66	72	84	125	155	161	163	168
17	62	66	72	84	123	155	161	163	168
17	63	66	72	84	153	155	161	167	168
17	60	70	72	84	141	160	161	167	168
17	62	66	72	84	122	156	161	163	168
17	60	68	72	84	111	158	161	163	168
17	59	68	72	84	125	158	161	167	168
17	60	66	75	84	123	155	161	163	168
17	60	66	75	84	152	155	161	167	168
17	60	70	75	84	125	160	161	163	168
17	58	70	75	84	125	160	161	163	168
17	59	66	72	84	122	155	161	165	168
17	60	66	72	84	125	155	161	163	168
17	56	70	72	86	111	154	162	163	169
17	57	70	72	86	111	154	162	167	169
17	62	68	74	84	125	158	161	163	168
17	63	66	74	84	125	155	161	163	168
17	62	66	73	84	125	155	161	167	168
17	61	66	73	84	123	155	161	163	168
17	61	66	74	84	111	155	161	167	168
17	60	66	72	84	111	155	161	163	168
17	60	66	72	84	125	155	161	167	168
17	62	66	75	84	125	155	161	163	168
17	63	66	75	84	123	155	161	167	168
17	62	70	76	84	152	160	161	167	168
17	64	67	75	84	153	157	161	167	168
17	60	66	74	84	125	155	161	163	168
17	60	66	74	84	122	155	161	164	168
17	56	70	76	89	111	154	162	167	169
17	60	68	74	84	111	158	161	163	168
17	57	70	74	94	111	154	162	163	169
17	59	70	75	84	125	160	161	167	168
17	63	66	72	84	125	155	161	163	168
17	62	66	72	84	125	155	161	167	168
17	59	66	72	84	125	155	161	163	168
17	58	66	72	84	123	155	161	167	168
17	60	66	72	84	122	155	161	163	168
17	61	66	72	84	125	155	161	167	168
17	61	68	72	84	122	158	161	163	168
17	59	66	72	84	125	155	161	163	168
17	59	66	72	84	125	155	161	165	168
17	57	70	72	86	125	154	162	163	169
17	56	70	72	86	125	154	162	167	169
17	60	67	72	84	125	157	161	163	168
17	63	67	75	84	152	157	161	167	168
17	61	68	73	84	111	158	161	167	168
17	63	67	72	84	125	157	161	163	168
17	58	70	72	84	125	160	161	163	168
17	62	67	72	84	111	157	161	167	168
17	63	68	72	84	125	158	161	163	168
40	59	68	72	84	111	158	161	163	168
17	60	66	72	84	111	155	161	163	168
17	60	66	72	84	111	155	161	165	168
17	57	70	72	85	111	160	162	167	169
17	60	68	72	84	122	158	161	167	168
17	62	66	72	84	152	155	161	163	168
17	63	66	72	84	125	155	161	167	168
17	59	68	72	84	111	158	161	165	168
17	57	70	72	97	111	160	162	163	169
17	58	66	72	84	111	155	161	163	168
17	58	66	72	84	125	155	161	165	168
17	57	70	72	85	111	154	162	163	169
17	56	70	72	85	124	154	162	167	169
17	58	70	72	84	124	160	161	167	168
17	60	66	72	84	111	155	161	163	168
17	59	66	72	84	125	155	161	166	168
17	57	70	72	86	125	160	162	163	169
17	56	70	72	86	111	154	162	163	169
17	62	66	73	84	125	155	161	163	168
17	61	66	73	84	125	155	161	167	168
17	59	66	72	84	111	155	161	163	168
17	59	66	72	84	111	155	161	165	168
17	57	70	73	85	111	154	162	167	169
17	56	70	72	85	111	154	162	167	169
17	56	70	73	85	111	154	162	167	169
17	60	66	77	84	123	155	161	163	168
17	59	66	78	84	122	155	161	166	168
17	56	70	78	90	125	154	162	167	169
17	56	70	78	90	125	154	162	163	169
17	56	70	78	90	125	154	162	163	169
17	62	68	76	84	123	158	161	163	168
17	63	68	80	84	111	158	161	163	168
17	60	66	73	84	111	155	161	163	168
17	60	66	73	84	111	155	161	165	168
17	57	70	73	89	111	160	162	167	169
17	57	70	73	89	111	160	162	167	169
17	61	66	73	84	111	155	161	163	168
17	60	66	73	84	125	155	161	167	168
17	60	66	76	84	111	155	161	163	168
17	60	66	76	84	125	155	161	167	168
17	62	66	76	84	111	155	161	163	168
17	62	66	75	84	111	155	161	167	168
17	58	66	74	84	123	155	161	163	168
17	58	66	74	84	124	155	161	167	168
17	58	66	74	84	123	155	161	163	168
17	58	66	74	84	111	155	161	164	168
17	56	70	74	85	111	154	162	163	169
17	56	70	75	85	111	154	162	163	169
17	55	70	75	85	111	154	162	167	169
17	58	68	73	84	125	158	161	163	168
17	61	66	75	84	122	155	161	163	168
17	62	66	74	84	153	155	161	167	168
17	59	68	74	84	153	158	161	163	168
17	59	66	74	84	122	155	161	163	168
17	59	66	75	84	122	155	161	167	168
17	62	66	75	84	124	155	161	163	168
17	62	66	74	84	111	155	161	167	168
17	59	68	75	84	123	158	161	163	168
17	59	70	74	84	122	160	161	163	168
17	59	70	74	84	124	160	161	163	168
17	60	66	75	84	111	155	161	163	168
17	60	66	75	84	111	155	161	165	168
17	57	70	74	85	111	160	162	163	169
17	59	70	75	84	124	160	161	163	168
17	58	70	74	84	123	160	161	163	168
17	59	66	75	84	123	155	161	163	168
17	59	66	75	84	111	155	161	166	168
17	56	70	74	89	111	154	162	163	169
17	56	70	76	89	111	154	162	167	169
17	56	70	75	89	111	154	162	163	169
17	57	70	74	84	141	160	161	163	168
18	59	66	78	84	123	155	161	163	168
17	58	66	75	84	153	155	161	164	168
53	56	70	78	85	141	154	162	167	169
17	58	66	75	84	125	155	161	163	168
17	58	66	75	84	125	155	161	164	168
17	56	70	76	89	111	154	162	167	169
17	59	66	75	84	122	155	161	163	168
17	58	66	75	84	123	155	161	167	168
17	59	66	74	84	111	155	161	163	168
17	59	66	75	84	125	155	161	164	168
17	56	70	75	89	125	154	162	163	169
17	55	70	75	89	111	154	162	167	169
17	57	70	76	84	125	160	161	163	168
17	58	68	75	84	125	158	161	163	168
18	57	70	76	84	123	160	161	163	168
17	58	70	75	84	123	160	161	163	168
17	58	70	75	84	123	160	161	163	168
17	57	66	76	84	124	156	161	163	168
53	58	70	74	84	125	160	161	163	168
17	59	66	75	84	124	156	161	163	168
17	57	66	76	84	123	156	161	163	168
53	57	70	73	84	125	160	161	163	168
17	58	70	75	84	123	160	161	163	168
18	58	70	73	84	124	160	161	163	168
24	58	70	78	84	153	160	161	163	168
18	58	66	73	84	123	156	161	163	168
17	58	66	75	84	123	156	161	163	168
17	58	66	75	84	124	156	161	167	168
17	58	70	75	84	123	160	161	163	168
17	58	66	75	84	111	156	161	163	168
17	59	70	77	84	111	160	161	163	168
17	58	70	75	84	123	160	161	163	168
17	58	66	75	84	122	156	161	163	168
18	58	66	75	84	123	156	161	163	168
17	58	70	75	84	123	160	161	163	168
17	58	70	75	84	111	160	161	163	168
41	58	66	78	84	125	156	161	163	168
17	59	66	75	84	124	156	161	163	168
17	58	66	73	84	122	155	161	164	168
53	58	66	73	84	132	155	161	163	168
53	56	70	72	85	111	154	162	167	169
17	58	66	75	84	125	155	161	163	168
17	58	66	76	84	111	155	161	167	168
53	59	66	73	84	125	155	161	163	168
17	58	66	74	84	125	155	161	164	168
53	56	70	72	85	111	154	162	167	169
17	58	66	75	84	125	155	161	163	168
17	57	66	76	84	125	155	161	164	168
17	56	70	75	89	125	154	162	167	169
17	55	70	75	89	111	154	162	167	169
17	60	68	74	84	111	158	161	165	168
17	58	66	74	84	111	156	161	163	168
17	57	70	73	97	111	160	162	167	169
17	57	70	73	97	111	160	162	167	169
17	61	66	75	84	124	155	161	163	168
17	60	66	74	84	124	155	161	167	168
17	64	67	73	84	123	157	161	167	168
17	61	66	76	84	125	155	161	163	168
17	62	66	75	84	124	155	161	167	168
17	63	66	73	84	125	155	161	163	168
17	63	66	73	84	125	155	161	167	168
17	60	66	74	84	123	155	161	163	168
17	60	66	75	84	125	155	161	165	168
17	58	70	75	84	124	160	161	163	168
17	57	70	73	86	125	160	162	167	169
17	62	66	73	84	123	155	161	163	168
17	62	66	75	84	152	155	161	167	168
17	60	66	74	84	123	155	161	163	168
17	59	66	73	84	122	155	161	165	168
17	57	70	73	85	111	160	162	163	169
17	59	66	74	84	125	155	161	163	168
17	59	66	74	84	125	155	161	167	168
17	57	70	73	84	125	160	161	167	168
17	58	70	75	84	111	160	161	163	168
17	59	68	74	84	125	158	161	165	168
17	57	70	74	97	111	154	162	163	169
17	60	66	76	84	111	155	161	163	168
17	60	66	76	84	111	155	161	167	168
17	57	70	73	84	111	160	161	163	168
53	59	66	73	84	125	155	161	163	168
53	58	66	73	84	125	155	161	166	168
53	56	70	73	89	125	154	162	167	169
53	56	70	73	89	125	154	162	167	169
53	56	70	73	89	125	154	162	167	169
53	56	70	73	89	125	154	162	163	169
17	59	66	74	84	124	155	161	163	168
17	58	66	74	84	124	155	161	164	168
17	56	70	73	89	124	154	162	167	169
17	56	70	73	89	111	154	162	163	169
17	56	70	73	89	111	154	162	163	169
17	60	68	73	84	123	158	161	167	168
17	59	68	75	84	123	158	161	163	168
17	64	67	76	84	111	157	161	167	168
17	60	66	75	84	124	155	161	163	168
17	60	66	75	84	124	155	161	167	168
17	59	66	72	84	111	156	161	165	168
17	57	70	72	97	111	154	162	163	169
17	59	66	74	84	125	155	161	163	168
17	59	66	74	84	111	155	161	166	168
17	57	70	75	89	111	154	162	167	169
17	56	70	75	89	111	154	162	163	169
17	56	70	74	89	111	154	162	167	169
17	56	70	73	89	111	154	162	163	169
17	60	66	75	84	123	155	161	163	168
17	60	66	75	84	111	155	161	165	168
17	57	70	75	89	111	154	162	163	169
17	57	70	75	89	111	154	162	167	169
17	59	68	76	84	125	158	161	163	168
17	63	70	73	84	123	160	161	163	168
17	62	68	73	84	152	158	161	163	168
17	60	66	74	84	125	155	161	167	168
17	61	66	74	84	124	155	161	163	168
17	58	70	74	84	111	160	161	163	168
17	62	66	74	84	125	155	161	163	168
17	61	66	74	84	123	155	161	167	168
17	59	66	75	84	124	155	161	163	168
17	59	66	75	84	124	155	161	165	168
17	57	70	75	89	111	154	162	167	169
17	58	70	73	84	124	160	161	163	168
17	59	70	73	84	124	160	161	163	168
17	63	66	75	84	152	155	161	163	168
17	63	66	74	84	125	155	161	167	168
17	59	66	74	84	125	155	161	163	168
17	59	66	73	84	125	155	161	167	168
17	60	66	74	84	111	155	161	163	168
17	59	66	73	84	123	155	161	165	168
17	58	70	74	84	111	160	161	163	168
17	57	70	73	86	123	154	162	167	169
17	59	66	73	84	111	155	161	163	168
17	58	66	73	84	125	155	161	164	168
17	56	70	75	89	125	154	162	167	169
17	56	70	73	89	111	154	162	163	169
17	60	68	74	84	125	158	161	167	168
17	58	66	75	84	123	156	161	163	168
17	61	66	75	84	122	155	161	163	168
17	61	66	74	84	125	155	161	167	168
17	60	66	76	84	125	155	161	163	168
17	60	66	76	84	111	155	161	165	168
17	57	70	76	88	125	160	162	167	169
17	57	70	76	88	125	154	162	167	169
17	58	70	76	84	125	160	161	163	168
17	57	70	75	84	125	160	161	167	168
17	59	66	73	84	123	155	161	163	168
17	59	66	74	84	123	155	161	165	168
17	57	70	73	89	111	154	162	167	169
17	56	70	73	89	111	154	162	163	169
17	58	66	75	84	111	155	161	163	168
17	58	66	75	84	111	155	161	164	168
17	56	70	77	86	111	154	162	167	169
17	60	68	75	84	123	158	161	167	168
17	62	68	75	84	123	158	161	167	168
17	58	69	75	84	125	159	161	163	168
17	58	70	75	84	125	160	161	163	168
17	59	66	76	84	122	155	161	163	168
17	59	66	76	84	122	155	161	166	168
17	57	70	79	86	124	160	162	163	169
17	57	70	76	86	141	154	162	163	169
17	56	70	76	86	141	154	162	163	169
17	56	70	76	86	111	154	162	163	169
17	60	70	75	84	122	160	161	163	168
17	62	66	74	84	111	155	161	163	168
17	62	66	74	84	123	155	161	167	168
17	61	67	74	84	111	157	161	167	168
17	59	66	75	84	123	155	161	163	168
24	59	66	75	84	153	155	161	166	168
17	56	70	75	89	124	154	162	167	169
17	56	70	75	89	141	154	162	163	169
17	62	67	75	84	152	157	161	167	168
17	60	66	76	84	123	155	161	163	168
17	61	66	76	84	124	155	161	167	168
17	59	70	75	84	122	160	161	167	168
17	58	66	76	84	122	155	161	163	168
17	58	66	76	84	125	155	161	164	168
17	56	70	75	89	123	154	162	163	169
17	62	66	75	84	123	155	161	163	168
17	62	66	75	84	123	155	161	167	168
17	65	67	76	84	122	157	161	167	168
17	63	66	74	84	111	155	161	163	168
17	63	66	75	84	111	155	161	167	168
17	59	66	76	84	153	156	161	165	168
17	57	70	78	98	141	160	162	163	169
17	57	70	78	98	125	160	162	163	169
17	61	66	75	84	122	155	161	163	168
25	61	66	73	84	153	155	161	167	168
17	57	70	73	84	125	160	161	167	168
24	60	66	74	84	152	155	161	163	168
24	60	66	75	84	152	155	161	165	168
24	57	70	73	84	122	160	161	167	168
24	57	70	74	85	122	160	162	163	169
24	63	67	73	84	152	157	161	167	168
17	60	66	75	84	123	155	161	163	168
17	60	66	76	84	125	155	161	165	168
17	57	70	74	89	111	160	162	167	169
17	57	70	75	89	111	154	162	163	169
17	63	66	75	84	123	155	161	163	168
17	62	66	75	84	124	155	161	167	168
17	58	66	76	84	111	155	161	163	168
17	58	66	76	84	111	155	161	167	168
17	60	66	77	84	152	155	161	163	168
17	60	66	77	84	123	155	161	165	168
17	57	70	78	85	122	160	162	163	169
17	57	70	76	85	125	154	162	163	169
17	57	70	76	85	125	154	162	163	169
17	59	66	76	84	124	155	161	163	168
17	59	66	76	84	124	155	161	165	168
17	57	70	78	85	124	160	162	163	169
17	57	70	76	85	124	154	162	167	169
17	59	68	81	84	111	158	161	165	168
17	56	70	80	99	111	154	162	163	169
17	59	70	76	84	124	160	161	163	168
17	58	70	75	84	111	160	161	163	168
17	58	70	75	84	122	160	161	163	168
17	63	70	74	84	111	160	161	167	168
24	60	66	71	84	152	155	161	163	168
24	60	66	71	84	152	155	161	166	168
24	57	70	71	86	152	160	162	167	169
24	57	70	71	86	141	160	162	163	169
24	57	70	71	86	141	154	162	163	169
24	56	70	71	86	124	154	162	167	169
24	56	70	72	86	111	154	162	163	169
24	62	67	71	84	152	157	161	167	168
25	62	68	73	84	152	158	161	167	168
18	58	70	74	84	125	160	161	167	168
17	58	66	74	84	125	155	161	163	168
17	58	66	73	84	125	155	161	165	168
17	56	70	73	85	111	154	162	167	169
17	58	66	73	84	123	155	161	167	168
17	58	66	75	84	125	155	161	163	168
17	59	68	75	84	111	158	161	163	168
17	58	68	75	84	111	158	161	167	168
18	58	66	75	84	123	155	161	163	168
17	58	66	76	84	125	155	161	164	168
17	56	70	76	85	111	154	162	163	169
17	55	70	75	85	111	154	162	167	169
17	62	66	73	84	111	155	161	163	168
17	61	66	74	84	111	155	161	167	168
17	62	67	74	84	123	157	161	167	168
17	58	66	75	84	124	155	161	163	168
17	58	66	75	84	124	155	161	167	168
17	58	66	75	84	124	155	161	163	168
17	59	66	75	84	124	155	161	164	168
17	56	70	75	89	124	154	162	167	169
17	55	70	76	89	124	154	162	163	169
17	62	66	73	84	122	155	161	163	168
17	62	66	74	84	122	155	161	167	168
17	57	70	75	84	125	154	161	167	169
17	60	66	75	84	122	155	161	163	168
17	61	66	74	84	111	155	161	165	168
17	57	70	75	87	111	160	162	163	169
17	60	66	76	84	111	155	161	163	168
17	60	66	75	84	123	155	161	165	168
17	57	70	76	87	111	154	162	163	169
17	56	70	75	87	125	154	162	163	169
17	64	67	74	84	123	157	161	163	168
17	62	66	73	84	141	155	161	163	168
17	61	66	74	84	125	155	161	165	168
17	56	70	75	92	125	154	162	163	169
17	59	68	73	84	122	158	161	165	168
17	57	70	74	98	124	154	162	163	169
17	56	70	74	98	111	154	162	167	169
17	61	68	75	84	122	158	161	163	168
17	59	66	74	84	123	155	161	163	168
17	58	66	74	84	123	155	161	167	168
17	58	66	73	84	124	155	161	163	168
17	58	66	74	84	124	155	161	167	168
17	60	66	73	84	123	155	161	163	168
17	60	66	74	84	123	155	161	165	168
17	57	70	73	85	124	160	162	167	169
17	57	70	74	85	123	154	162	163	169
17	58	66	73	84	122	155	161	163	168
17	59	66	73	84	125	155	161	167	168
24	60	66	74	84	152	155	161	163	168
24	60	66	74	84	153	155	161	165	168
24	58	70	74	84	152	160	161	167	168
24	57	70	74	84	152	160	161	167	168
24	57	70	74	85	152	160	162	163	169
17	59	66	73	84	123	155	161	163	168
17	59	66	73	84	141	155	161	164	168
17	56	70	73	89	124	154	162	163	169
18	58	66	79	84	125	155	161	163	168
18	58	66	79	84	124	155	161	167	168
17	58	66	76	84	123	155	161	163	168
17	58	66	76	84	125	155	161	164	168
17	56	70	76	86	125	154	162	163	169
17	58	66	75	84	124	155	161	163	168
17	58	66	76	84	123	155	161	164	168
17	56	70	75	89	111	154	162	167	169
17	59	66	76	84	124	155	161	163	168
17	58	66	75	84	125	155	161	166	168
17	56	70	75	89	124	154	162	163	169
17	55	70	75	89	111	154	162	163	169
17	60	68	75	84	125	158	161	163	168
17	59	66	74	84	123	155	161	163	168
17	58	66	73	84	111	155	161	165	168
17	57	70	73	88	111	154	162	167	169
17	56	70	75	88	111	154	162	163	169
17	59	66	75	84	125	155	161	163	168
17	59	66	75	84	123	155	161	166	168
17	57	70	74	89	123	154	162	163	169
17	56	70	73	89	123	154	162	167	169
17	59	66	74	84	111	155	161	163	168
17	59	66	74	84	125	155	161	165	168
17	57	70	74	86	111	154	162	167	169
17	56	70	74	86	111	154	162	163	169
17	58	66	73	84	125	155	161	163	168
17	59	66	73	84	152	155	161	166	168
17	57	70	73	85	125	154	162	167	169
17	56	70	73	85	125	154	162	167	169
17	56	70	73	85	124	154	162	163	169
17	56	70	73	85	125	154	162	167	169
17	59	66	74	84	125	156	161	165	168
17	57	70	74	97	123	160	162	163	169
17	57	70	74	97	123	154	162	163	169
17	63	67	74	84	123	157	161	163	168
53	58	70	73	84	132	160	161	163	168
17	60	66	71	84	111	155	161	163	168
17	60	66	71	84	111	155	161	167	168
17	57	70	72	84	124	160	161	163	168
17	63	66	72	84	111	155	161	163	168
17	63	66	72	84	111	155	161	167	168
17	62	66	72	84	122	155	161	167	168
17	62	66	72	84	122	155	161	163	168
17	59	68	72	84	125	158	161	165	168
17	57	70	72	97	111	160	162	167	169
17	57	70	72	97	111	154	162	167	169
17	59	66	72	84	123	155	161	163	168
17	59	66	72	84	111	155	161	166	168
17	57	70	72	86	111	160	162	163	169
17	57	70	72	86	111	154	162	167	169
17	56	70	72	86	111	154	162	167	169
17	56	70	72	86	111	154	162	163	169
17	56	70	72	86	111	154	162	163	169
17	63	67	72	84	125	157	161	167	168
17	63	66	72	84	123	155	161	163	168
17	64	66	72	84	124	155	161	167	168
17	61	70	73	84	111	160	161	163	168
17	63	67	72	84	111	157	161	167	168
17	64	68	72	84	123	158	161	167	168
17	60	66	75	84	111	155	161	163	168
17	59	66	74	84	125	155	161	165	168
17	57	70	75	86	111	154	162	163	169
17	60	68	75	84	111	158	161	163	168
17	58	70	75	84	124	160	161	163	168
17	58	70	75	84	124	160	161	163	168
17	59	68	75	84	111	158	161	167	168
17	57	70	75	84	111	160	161	167	168
17	57	70	75	84	111	160	161	167	168
17	58	70	75	84	111	160	161	167	168
17	58	70	75	84	124	160	161	163	168
17	60	68	75	84	111	158	161	163	168
17	63	66	75	84	125	155	161	163	168
17	63	66	74	84	125	155	161	167	168
17	60	66	72	84	111	155	161	163	168
17	60	66	72	84	111	155	161	167	168
17	60	66	72	84	111	155	161	163	168
17	60	66	72	84	123	155	161	165	168
17	57	70	72	89	111	160	162	163	169
17	58	68	75	84	124	158	161	163	168
17	61	66	75	84	124	155	161	163	168
17	61	66	75	84	111	155	161	167	168
17	59	66	74	84	123	155	161	163	168
17	58	66	74	84	123	155	161	166	168
17	56	70	75	88	124	154	162	163	169
17	56	70	74	88	134	154	162	163	169
17	62	66	74	84	125	155	161	163	168
17	61	66	75	84	153	155	161	167	168
17	58	66	75	84	111	155	161	163	168
17	58	66	76	84	111	155	161	164	168
17	55	70	76	86	125	154	162	167	169
17	63	67	75	84	125	157	161	167	168
17	63	66	74	84	124	155	161	163	168
17	63	66	74	84	124	155	161	167	168
17	58	66	74	84	122	155	161	163	168
24	58	66	74	84	153	155	161	164	168
17	56	70	74	89	141	154	162	163	169
17	62	68	72	84	125	158	161	167	168
17	60	70	72	84	125	160	161	163	168
17	64	67	72	84	124	157	161	163	168
17	63	66	74	84	111	155	161	163	168
17	64	66	74	84	111	155	161	167	168
17	60	66	72	84	125	155	161	163	168
17	59	66	72	84	125	155	161	167	168
17	63	66	72	84	111	155	161	163	168
17	63	66	72	84	111	155	161	167	168
17	58	70	75	84	125	160	161	163	168
17	59	70	75	84	111	160	161	163	168
17	58	66	76	84	123	156	161	163	168
17	57	66	75	84	123	156	161	167	168
17	57	66	72	84	111	155	161	163	168
17	58	66	72	84	111	155	161	164	168
17	56	70	72	88	111	154	162	163	169
17	60	66	72	84	125	155	161	165	168
17	59	66	72	84	111	155	161	163	168
17	57	70	72	89	122	154	162	163	169
17	60	68	72	84	125	158	161	163	168
17	64	67	72	84	111	157	161	167	168
17	60	66	72	84	111	155	161	163	168
17	60	66	72	84	125	155	161	165	168
17	58	70	72	84	111	160	161	167	168
17	57	70	72	85	111	154	162	163	169
17	59	66	75	84	111	155	161	165	168
17	60	66	75	84	125	155	161	163	168
17	57	70	76	91	111	154	162	163	169
17	57	70	75	91	111	154	162	163	169
17	56	70	75	91	111	154	162	163	169
17	62	70	75	84	122	160	161	163	168
17	63	66	74	84	111	155	161	163	168
17	63	66	74	84	123	155	161	167	168
17	62	66	74	84	111	155	161	163	168
17	61	66	74	84	111	155	161	167	168
17	61	66	73	84	111	155	161	163	168
17	61	66	73	84	123	155	161	167	168
17	63	68	73	84	111	158	161	163	168
17	63	67	73	84	124	157	161	167	168
17	62	66	73	84	125	155	161	163	168
17	62	66	73	84	125	155	161	167	168
17	59	68	74	84	111	158	161	163	168
17	62	66	73	84	123	155	161	163	168
17	63	66	73	84	111	155	161	167	168
17	59	66	74	84	111	155	161	163	168
17	59	66	74	84	111	155	161	167	168
17	60	66	74	84	111	155	161	163	168
17	60	66	74	84	111	155	161	165	168
17	57	70	73	85	111	160	162	163	169
17	57	70	74	85	111	154	162	163	169
17	61	66	73	84	122	155	161	163	168
17	62	66	73	84	125	155	161	167	168
17	62	70	73	84	122	160	161	163	168
17	62	70	73	84	111	160	161	163	168
17	63	66	73	84	125	155	161	163	168
17	62	66	73	84	125	155	161	167	168
17	62	69	73	84	111	159	161	167	168
17	63	66	76	84	125	155	161	163	168
17	63	66	76	84	111	155	161	167	168
17	60	66	75	84	123	155	161	163	168
17	59	66	75	84	111	155	161	165	168
17	57	70	74	89	111	154	162	167	169
17	58	66	75	84	123	155	161	163	168
17	59	66	75	84	123	155	161	164	168
17	55	70	75	86	111	154	162	167	169
17	62	67	73	84	111	157	161	167	168
17	63	66	75	84	111	155	161	163	168
17	62	66	76	84	111	155	161	167	168
17	62	66	73	84	125	155	161	163	168
17	61	66	73	84	125	155	161	167	168
17	59	70	73	84	125	160	161	165	168
17	57	70	73	97	125	154	161	163	169
17	61	66	74	84	111	155	161	163	168
17	61	66	74	84	111	155	161	167	168
17	61	66	75	84	141	155	161	163	168
17	60	66	75	84	152	155	161	167	168
17	61	66	73	84	111	155	161	163	168
17	60	66	74	84	111	155	161	167	168
17	62	67	76	84	124	157	161	167	168
17	62	68	75	84	123	158	161	163	168
17	63	67	78	84	111	157	161	167	168
17	64	67	76	84	123	157	161	163	168
17	62	66	75	84	111	155	161	163	168
17	62	66	74	84	111	155	161	167	168
17	61	68	73	84	111	158	161	167	168
17	62	66	74	84	111	155	161	163	168
17	61	66	75	84	125	155	161	167	168
17	60	66	73	84	125	155	161	163	168
17	60	66	73	84	111	155	161	165	168
17	57	70	73	88	111	154	162	167	169
17	62	68	73	84	111	158	161	167	168
17	62	66	73	84	123	155	161	163	168
17	62	66	73	84	111	155	161	167	168
17	59	66	75	84	111	155	161	163	168
17	59	66	76	84	111	155	161	166	168
17	56	70	78	89	111	154	162	167	169
17	56	70	73	89	111	154	162	163	169
17	56	70	75	89	111	154	162	167	169
17	63	66	73	84	111	155	161	163	168
17	63	66	75	84	111	155	161	167	168
17	59	66	73	84	111	155	161	163	168
17	59	66	74	84	111	155	161	166	168
17	56	70	75	89	124	154	162	167	169
17	56	70	73	89	124	154	162	163	169
17	62	66	73	84	123	155	161	163	168
17	62	66	73	84	123	155	161	167	168
17	57	70	73	84	111	160	161	163	168
17	61	66	74	84	111	155	161	163	168
17	61	66	73	84	125	155	161	167	168
17	63	66	73	84	125	155	161	163	168
17	63	66	74	84	111	155	161	167	168
17	59	66	75	84	153	155	161	163	168
17	59	66	73	84	124	155	161	167	168
17	63	68	74	84	111	158	161	163	168
17	61	66	75	84	123	155	161	163	168
17	62	66	74	84	123	155	161	167	168
17	58	66	76	84	111	155	161	163	168
17	58	66	76	84	111	155	161	166	168
17	56	70	79	89	111	154	162	167	169
17	56	70	76	89	111	154	162	167	169
17	56	70	74	89	111	154	162	163	169
17	62	66	78	84	111	155	161	163	168
17	62	66	77	84	111	155	161	167	168
17	61	68	75	84	111	158	161	163	168
17	59	66	75	84	111	155	161	163	168
17	58	66	75	84	111	155	161	164	168
17	56	70	73	90	111	154	162	163	169
17	55	70	73	90	111	154	162	163	169
17	62	66	74	84	123	155	161	163	168
17	62	66	75	84	123	155	161	167	168
17	61	66	75	84	111	155	161	163	168
17	61	66	74	84	111	155	161	167	168
17	64	67	74	84	111	157	161	163	168
17	60	68	75	84	111	158	161	163	168
17	60	68	74	84	111	158	161	167	168
17	62	66	75	84	111	155	161	163	168
17	62	66	75	84	123	155	161	167	168
17	61	66	74	84	122	156	161	163	168
17	57	70	73	94	125	160	162	163	169
17	58	66	73	84	111	155	161	163	168
17	58	66	73	84	111	155	161	164	168
17	56	70	75	89	111	154	162	163	169
17	56	70	74	89	111	154	162	167	169
17	62	66	76	84	111	155	161	163	168
17	62	66	76	84	124	155	161	167	168
17	62	66	76	84	123	155	161	163	168
54	62	66	76	84	152	155	161	167	168
17	61	66	73	84	125	155	161	163	168
17	60	66	74	84	124	155	161	167	168
17	58	69	73	84	125	159	161	167	168
17	58	70	72	84	111	160	161	163	168
17	65	66	75	84	123	155	161	163	168
17	65	66	75	84	123	155	161	167	168
17	62	68	73	84	125	158	161	167	168
17	61	66	75	84	123	155	161	163	168
17	60	66	75	84	111	155	161	167	168
17	58	70	73	84	111	160	161	163	168
17	59	66	78	84	111	155	161	163	168
17	58	66	77	84	111	155	161	164	168
17	56	70	76	85	111	154	162	167	169
17	59	68	74	84	111	158	161	167	168
17	60	66	75	84	123	156	161	163	168
17	62	66	76	84	123	155	161	163	168
17	62	66	76	84	123	155	161	167	168
17	63	66	75	84	111	155	161	163	168
17	63	66	76	84	125	155	161	167	168
17	59	66	72	84	111	155	161	163	168
17	58	66	71	84	111	155	161	164	168
17	56	70	72	90	125	154	162	163	169
17	56	70	72	90	125	154	162	163	169
17	60	68	72	84	152	158	161	163	168
17	57	70	72	84	125	160	161	163	168
17	57	70	71	84	111	160	161	167	168
17	60	68	72	84	152	158	161	167	168
17	59	66	75	84	111	155	161	163	168
17	59	66	74	84	124	155	161	166	168
17	56	70	74	89	125	154	162	167	169
17	55	70	73	89	111	154	162	163	169
17	63	66	72	84	124	155	161	163	168
17	63	66	71	84	153	155	161	167	168
17	60	66	72	84	111	155	161	163	168
17	60	66	72	84	111	155	161	165	168
17	57	70	72	87	111	154	162	163	169
17	56	70	72	87	111	154	162	167	169
17	56	70	72	87	111	154	162	167	169
17	63	66	72	84	122	155	161	163	168
17	62	66	72	84	125	155	161	167	168
17	59	66	72	84	125	155	161	167	168
17	59	66	72	84	122	155	161	163	168
17	64	67	72	84	124	157	161	167	168
17	58	66	72	84	141	155	161	163	168
17	58	66	72	84	111	155	161	164	168
17	56	70	72	89	111	154	162	167	169
17	55	70	72	89	111	154	162	163	169
17	60	68	72	84	111	158	161	163	168
17	62	67	72	84	111	157	161	167	168
17	62	66	72	84	111	155	161	163	168
17	62	66	73	84	111	155	161	165	168
17	60	66	72	84	111	156	161	163	168
17	59	66	72	84	111	156	161	167	168
17	57	70	72	93	111	154	162	167	169
17	57	70	72	93	111	154	162	167	169
17	56	70	72	93	111	154	162	163	169
17	63	66	75	84	123	155	161	163	168
