# Supplementary material for: Mining Association rules for Low-Frequency itemsets
Source: PLoS One. 2018 Jul 23;13(7):e0198066. doi: 10.1371/journal.pone.0198066 (PMC6056028; doi:10.1371/journal.pone.0198066)
Supplement: S1 Transaction Datasets for Frequency and Utility Mining — The small datasets for calculating the frequency of itemsets in transaction database contain Accidents, Chess, Connection, Mushroom, PUSBM, and Retail [32] transaction datasets. There are 500, 1000, 2000, and 5000 transactions per dataset. The small datasets for calculating the utility of itemsets in a transaction database contain Accidents, Chess, Connection, Mushroom, PUSBM, and Retail [32] transaction datasets. There are 500, 1000, 2000, and 5000 transactions per dataset. The large datasets for caluclating the frequency of itemsets in a transaction database contain Accidents, Connection, and PUSBM [32] datasets. There are 10000, 20000, 30000, and 50000 transactions per dataset. The large datasets for calculating the utility of itemsets in a transaction database contain Accidents, Connection, and PUSBM [32] transaction datasets. There are 10000, 20000, 30000, and 50000 transactions per dataset. (ZIP) [file pone.0198066.s001.zip › Data Files/input_retail1.txt]

0,1,2,3,4,5,6,7,8,9
30,31,32
33,34,35
36,37,38,39,40,41,42,43,44,45,46
38,39,47,48
38,39,48,49,50,51,52,53,54,55,56,57,58
32,41,59,60,61,62
3,39,48
63,64,65,66,67,68
32,69
48,70,71,72
39,73,74,75,76,77,78,79
36,38,39,41,48,79,80,81
82,83,84
41,85,86,87,88
36,38,39,48,89
39,41,102,103,104,105,106,107,108
38,39,41,109,110
38,39,56,153,154,155
39,41,48
38,39,48,168,169,170,171,172,173
32,39,41,48,174,175,176,177,178
32,38,39,47,48,179,180,181,182,183
36,38,41,48,140,187,188
39,65,193,210,211,212,213,214,215
39,41,48,228,229,230,231
36,38,39,232,233,234,235,236,237,238,239,240,241,242
39,41,48,246,247,248,249,250
39,48,65,251,252,253
39,48,66,78,242,255,256,257,258,259,260,261
39,48,262
36,38,39,225,263,264,265,266,267
39,48,79,146,237,256,272,273
32,38,39,48,275,276,277,278,279,280,281,282,283
39,48,68
38,39,48,95,96,105,284,285,286,287
39,48,152,161,328
18,37,38,41,48,147,340,341,342,343,344,345,346,347
32,39,41,48,348,349,350
38,39,41,48,60,367,368,369,370,371,372,373,374,375
1,11,39,41,48,65,89,376,377,378,379,380,381,382,383,384,385
38,41,390
38,55,391
32,43,151,152,201,258,340,392,393,394,395,396,397,398,399
39,45,48,248,423,424,425,426
39,48,65,435,436,437,438
39,48,472,473,474,475
39,41,476
32,39,41,48,152,237,396
38,39,41,105,110,487
32,38,39,48,170,178,502,503
38,41,504
38,39,41,48,170,189,225,270,516
39,48
38,39,281,517
38,39,110,532
39,48,106,107,264,308,384,498,545,546,547,548,549
39,48,312,550,551,552,553,554,555,556,557,558
39,41,48,572,573,574,575
38,39,161,281
39,48,592,593,594,595,596,597,598,599,600
38,39,170,207,603,604,605,606
39,48,627
39,41,48,134,272,475,628,629,630,631,632,633,634,635,636
39,48
38,39,41,48,89,110,637,638,639
38,48,170,242,255,389,604,640,641,642,643,644,645,646,647
36,38,39,271
39,89,186,543,648,649,650,651,652,653,654
39,48,658
39,41,676,677,678,679
39,72,365
37,38,39,48,694
32,39,166,346,533,695,696,697,698,699,700,701,702,703,704
12,39,578,597,705,706,707,708,709,710,711,712
37,38,39,41,48,170,433,715,716,717
39,48,150,160,720
41,48,741,742,743,744,745
9,39,41
39,48,68,649,756,757,758,759,760,761,762,763
39,41,770
19,39,284,420,771,772
39,48,773,774
37,38,110,334,775,776,777,778,779
38,39,41,790,791
38,39,48,286
38,41,170,420
39,41,48,807,808,809
32,41,420,810
39,48,89,811,812
0,39,48,65,120,181,730,813,814,815,816,817
22,32,39,818,819
39,41,806,820,821,822,823
36,38,483,492,740,835,836,837
9,39,48,704,767,809,847,848,849
9,38,39,170,330,714,850,851,852,853
39,41,48,854
39,45,48,522,535,681,857,858,859,860
39,48,861,862
39,48,359
38,39,48,110,161,863,864,865,866
39,41,161,259,260,886,887,888
39,48,798,859,889,890
48,65,908,909,910,911,912,913
38,39,48,170,303,494,914,915
31,39,41,93,916
32,48,270,511,750,929,930,931,932
39,48,942,943,944,945,946,947,948
38,39,48,286,949,950,951,952
39,41,349,606,665,953,954,955,956,957,958
10,39,41,48,959,960
9,48,96,107,529,549,606,789,961,962,963,964,965
39,41,48,715,755,1011,1012,1013,1014,1015,1016,1017
39,48,237,1027
39,41,48,348,352,454,533,693,754,1055,1056,1057
38,39,249,371,740
39,48,255,493,1090
38,39,48,328,504,984,1091
39,41,48,956,1031,1092,1093,1094
39,48,828,1104,1105,1106,1107,1108,1109,1110,1111
38,39,48,170
38,39,41,390,1112,1113,1114,1115
39,41,48,75,1000,1129,1130
0,39,48
39,48,155,721,766,1062,1145
32,38,39,41,48,63,110,548,1146,1147
36,38,48,255,859,1159,1160,1161
39,48,1003,1162,1163,1164
39,48,1165,1166,1167
38,39,41,48,105,1172,1173
32,39
39,48,237,493,676,952,1145,1184,1185
39,48,192,1186
28,38,39,41,161,978,1187,1188,1189,1190
39,48,123,220,475,677,1191,1192,1193,1194
39,48,730,987,1195,1196
32,38,41,110,597,1211,1212,1213,1214
23,39,48,101,255,604,814,1031,1215,1216,1217,1218,1219
39,41,48,1268,1269,1270,1271,1272,1273
39,48,60,200,208,676,713,952,1274,1275,1276
36,38,41,338,340,565,668,1277,1278,1279,1280,1281,1282,1283,1284
39,48,1153,1154,1285
39,41,48
38,39,41,48,110,271,1146,1292
39,48,393,824,1297,1298,1299,1300,1301,1302,1303,1304,1305,1306,1307
39,48,479,1344,1345
39,48,1173,1353
39,48,334,740,987,1042,1387,1388,1389,1390,1391
38,39,170,842
38,39,48,286,1063,1392
38,48,170,1395
39,48,729,759,880,1236,1396,1397,1398,1399,1400,1401,1402
20,58,101,364,399,522,549,824,837,846,1004,1403,1404,1405,1406,1407,1408
36,38,41,255,264,1410,1411
39,48,1412,1413,1414
67,68,69,604,720,1415,1416,1417,1418,1419,1420
38,39,41,48,101,170,475,714,856,1318,1421,1422,1423,1424,1425,1426
39,48,95,195,208,213,809,1216,1433,1434,1435
39,41,48,739,824,1442,1443
39,48,188,1444,1445,1446
39,45,48,89,334
38,39,290,840,859,1463,1464
10,39,48,49,1004,1142,1258,1465,1466,1467,1468,1469,1470
36,38,39,270,1129
39,41,184,204,1387,1465,1482,1483,1484,1485,1486
38,39,60,371,1488
36,38,48,381,1489,1490
39,41,48,381,1491
39,48,269,1163,1446,1492,1493,1494,1495,1496,1497,1498
39,41,248,673,1191,1502
39,48,49,1505,1506,1507,1508
30,39,41,48,593,1235,1509,1510,1511,1512,1513,1514,1515,1516,1517
38,39,48,49,56,334,740,1402,1518,1519,1520
38,48,67,68,76,504,612,789,1525,1526
39,48,264,423,1004,1104,1530
32,39,1531,1532
39,48,174,441,801,1533,1534,1535,1536
39,48,714,1307,1436,1530,1539,1540,1541,1542,1543
39,48,49,1553
39,41,331,1554,1555,1556,1557
39,48,242
32,39,48,141,381,910,1135,1174,1344,1563,1564,1565,1566,1567
39,41,94,198,340,548,677,1347,1569,1570,1571,1572,1573,1574,1575,1576,1577
38,39,41,110,170,1609,1610
38,39,371,1609,1613,1614
38,48,170
39,48,246,550,734,930,1146,1615,1616
39,41,48,60,155,182,246,535,589,1274,1319,1628,1629
36,38,39,48,1630,1631
39,48,237,1278,1648
39,41,1649
38,39,41,48,89,110,495,592,1291,1655,1656
39,48,61,550,598,866,1670,1671
32,38,39,105,413,824,1363,1672,1673,1674,1675,1676,1677,1678,1679
39,48,648,1680,1681,1682,1683,1684,1685,1686
39,41,185,234,1474,1687,1688,1689,1690,1691,1692
32,36,38,39,740
38,39,41,48,89,155,161,604,767,790,821,968,1198,1233,1433,1700
39,41,48,276,336,344,570,1130,1207,1465,1601,1718,1719,1720,1721,1722
32,39,48,299,1011,1723,1724
38,49,681,1232,1343,1727,1728
32,48,862
32,38,1590
32,38,39,41,170,271,740,1138,1696,1732
32,41,48,485,542,677,1274,1352,1733,1734,1735,1736,1737,1738,1739
38,39,41,110,903,978,1740,1741,1742
36,38,39,41,48,150,248,379,548,570,1214,1642,1743,1744,1745,1746,1747
39,41,48,677,1748,1749,1750
26,38,39,56,123,276,587,772,947,1517,1770,1771,1772,1773,1774,1775
39,48,220,592,677,1015,1776,1777,1778,1779,1780,1781,1782,1783
39,48,179,475,703,727,1631,1699,1770,1775,1784,1785,1786,1787,1788,1789
38,39,170,1790,1791,1792,1793
39,48,155,206,535,1764,1794,1795
39,48,1796,1797
39,41,48,251,958,1808,1809,1810,1811
41,48,361,458,689,1105,1812,1813,1814,1815
38,48,110,201,1688
38,48,371,414,835,878,1825,1826,1827,1828,1829
39,89,201,359,572,978,1393,1435,1845,1846,1847
32,39,41,208,503,587,835,1411,1541,1657,1848,1849,1850,1851,1852,1853
39,48,89,430,824,1864,1865,1866,1867
32,41,48,65,66,313,338,475,661,1336,1344,1868,1869,1870,1871,1872
39,41,65,612,808,956,1878,1879,1880,1881,1882
38,55,979,1883,1884,1885,1886,1887
39,48,303
38,39,41,396,548,1590,1872
38,39,41,45,48,89,101,170,237,384,592,809,1000,1239,1327,1436,1552
32,38,39,41,809,885,1727
32,39,48,750,909,1672,1892,1893,1894
39,48,54,78,89,101,544,586,785,1068,1880,1895
39,96,284,1372,1899,1900,1901,1902,1903
39,48,1814,1904
38,39,41,48,110,800,941
1,48,864,1194,1432,1928
27,41,269,379,1591,1934
39,48,255,310,581,639,713,1935,1936,1937,1938
39,41,48
39,48,116,439,989,1939
39,89,703,903,968,1233,1435,1947
39,41,1951
33,39,48,65,78,255,574,1952,1953,1954,1955,1956
32,39,1745,1960,1961
32,39,152
38,39,48,323,371,1963,1964
39,48,761,1591,1966
32,48,62,1135,1272,1967,1968,1969,1970,1971,1972
32,39,41,271,421,1973
37,38,41,89,184,341,669,1974,1975
39,48,612,1578
39,41
48,78,438
39,48,431,549,993,1488
39,89,979,1140,1547,1990,1991
32,39,48,334,363,589,604,637,1051,1999,2000,2001,2002
39,48
39,48,184,572,1094,1265,1585,2014,2015,2016,2017
38,39,110
32,37,38,39,41,89,903,1459,2018,2019,2020,2021,2022
36,38,117,450,550,1249
38,39,170,740,866,898,1176,1185,2024,2025
32,41,178,441,511
37,38,39,766,1178,1438,1588,1696,2035,2036,2037,2038,2039,2040,2041,2042
18,39,947
38,39,170
38,39,41,48,475,1590
9,31,39,208,302,310,664,950,1198,1913,2006,2066,2067,2068
39,48
38,41,286,1425
39,41,48,1990
32,39,131,223,1435,1530,2085
39,48,504,809
39,41,48,65,80,464,984,2097,2098,2099,2100
39,41,48,352,547,676,952,1859,2101,2102,2103
39,41,95,96,341,384,960,1091,1899,2104
11,31,48,117,640,922,976,1463,1637,1792,2105,2106
32,48,636,749,1320,1350,2107
39,48,475,1345,2108
39,41,740,1791,1829,2109,2110
38,39,95,170,2114
38,39,41,48,286
38,39,41,48,110,123,237,478,2165
38,39,185,956,1415,1529,2166,2167
39,48,246
39,41,749,1578,1598,2168,2169,2170
38,68,281,535,1013,1864,1877,2171,2172
23,39,78,101,167,682,1184,2174,2175,2176
17,32,39,60,604,916,2181,2182,2183
38,47,48,381,1349,1713,2192
41,48,65,95,852,1011,1668,2195,2196,2197
32,39,41,48,101,127,2043
36,38,41,2198,2199
39,89,522,750,1221,1951,2200,2201,2202,2203,2204
38,39,41,48,390,824,855,992,2205,2206
38,39,504,993,1435,2098
39,41,48,89,310
37,38,39,41,48,255,449,591,1072,1329,1696
38,39,41,48,1188,1424,1936,2261,2262,2263,2264,2265,2266
38,39,48,110,1327,1552,1659,2267,2268,2269
32,39,48,264,282,2270
39,48,2271,2272,2273
38,39,48,68,170,178,310,643,723,1327,1683,2277
38,41,48,248,488,705,790,1591,2287
32,39,41,475,627,1484,2288,2289,2290,2291,2292
32,39,349,1103,1207,1456,1762,2293,2294,2295,2296
38,41,56,110,2299
38,48,170,350
38,39,41,48,110,1327
39,48,312,795,796,1818,2311,2312
39,71,604,2313
37,38,2328,2329
36,38,39,41,721,952,976,1249,1436,2106,2331
32,38,156,266,286,803,1365,2332
39,41,48,526,533,681,1425,2015,2344
39,48,104,147,179,1179,2351,2354,2355,2356
36,39,173,408,525,1198,2361,2362
39,48,424,522,753,778,1415,2369,2370,2371
41,79,475,855,1090,1280,1629,2377,2378,2379
39,48,51,1973
39,48,751
39,48,246,515,565,702,970,1814,1972,2391,2392,2393
38,41,504,1588
38,39,170,570,1463,1464,2394
39,48,369,696,697,742,743,1044,1930,2400,2401,2402
39,48,1052,1104,1187,2403,2404
41,48,79,749,2405,2406
39,41,270,797,1112,1153,1154,1282,1384,1385,2238,2407
32,39,48,75,491,855,887,1477,2416,2417
39,48,1930
39,48,483,2418,2419,2420
37,38,39,41,48,1138,2390
32,65,445,1147,1264,2421
39,41,265,302,505,1255,2290
32,39,48,1469,2430,2431
36,38,39,41,48,783,1327,1456,2433,2434
36,38,170,1102,1915,1916,2435,2436
32,39,41,48,279,855,1524,2437
30,39,41,95,441,1198,1206,2310,2438,2439,2440,2441,2442
36,39,79,351,511,1659,2448,2449
38,39,348,371,772,1709,1783,2117,2469,2470,2471,2472,2473
39,48,1630,2290
39,41,597,2474
37,38,39,48,170,183,2478,2479
36,38,39
39,41,48
38,39,48,110,855,1239,2480,2481
39,48,1293
39,48,1146
32,39,41,124,147,855,1976,2254,2496,2497,2498,2499
21,31,32,38,286,381,636,677,1070,1262,2500,2501,2502,2503,2504
36,38,39,555,757,2170,2225,2310,2505,2506,2507
39,48,475,1003,1352,1532,2129,2520
39,41,48,89,2543
11,39,41,433,664,1655,2544,2545,2546
39,48,345,1996,2550
38,39,170,805,2551
41,79,201,225,783,848,878,1056,1198,1893,2552,2553,2554
38,39,110,1209
32,38,39,48,110,1179
39,48,65,146
39,48,1327
32,38,110
30,31,39,41,48,65,117,195,379,522,976,1315,2160,2566,2567
32,38,39,41,48,110,533
39,41,48
39,76,432,664,2590
37,38,39,48,855,1222,2601
39,41,48,1327,1903,2240,2616,2628,2629,2630
39,48,123,592,938,1966,2631,2632
36,38,39,41
38,48,110
39,48,2259,2634
39,48
39,41,65,301,379,1327,2135,2635
36,38,170
48,49,213,522,589,703,1552,1964,2106,2649,2650
39,41,310,1327,2657
1,39,948,1783,2350
39,41,48,2658,2659,2660
39,48
39,48,79,389,511,925,927,1089,1281,1327,1543,2661,2662,2663
38,39,41,48,110,2676
36,38,39,48,272,364,533,643,1233,1327,1475,1479,1824,2677,2678
48,70,570,1638,1814,1872,2680,2681,2682,2683,2684
48,89,98,101,150,396,618,817,1124,1925,2238,2540,2690,2691,2692
32,39,48,426,1029,2693,2694,2695,2696,2697
32,39,2698
32,48,511,855,2707,2708,2709
18,39,45,101,310,565,581,926,2654,2710
38,39,41,48,110,1529,2720
39,41,79,681,694,713,1185,1327,1853,1976,2080,2151,2721,2722
48,89,979,1105,1123,1140,1348,1940,2075,2365,2680,2724,2725,2726
38,39,41,101,170,273,334,438,740
39,41,48
37,38,1499,2737,2738
39,41,48,271,824,1615,1806,2367
32,48
32,39,271
32,39,41,79,271,310,1408,1479,1481,2743
38,56,2463
32,38,39,249,840,1393
41,48,92,103,739,773,2749
39,41,284,694,932,1899
39,48,589,1233,1396,2750,2751,2752,2753
39,48,373,2552,2754
9,32,48,242,572,598,662,2058,2205,2758,2759,2760,2761,2762
38,39,41,55,677,2490,2771,2772
39,41,48,703,970
39,48,152,278,669,926,1327,2781,2782,2783,2784
32,48,2790
38,39,41,110,350,694,1865,2469
39,48,49,338,1659,2801
38,41,161,1107,2802,2803,2804,2805,2806
38,39,48,101,110,438,1190,2703,2708,2809
39,48,449,479,856,871,2067,2457,2810,2811,2812,2813
39,48,93,123,255,871,2812,2814,2815,2816
39,98,589,1350
39,65,201,308,319,589,639,664,1269,1291,2065,2072,2817,2818,2819
39,61,65,612,1227,1543,1600,1980,2342,2820,2821
37,38,39,48,65,255,2032
39,41,48,2822,2823
32,39,123,475,926,1013,1235,1327,1607,2830,2831
36,38,967,1060
36,38,39,48,864,1327,2836,2837
39,48,49,249,264,727,1992,2079,2780,2838,2839
36,38,48,334,438,2225
38,39,48,371,438,550,1908,2446,2840
32,39,48,147,179,186,550,1564,2430,2841,2842
32,39,41,2843,2844
39,41,309,947,1080,1379,1380,2164,2812,2845
32,37,38,43,161,438,2846
32,80,414,500,1229,2100,2658,2847,2848
39,41,48,156,249,264,310,1209,1345,1360,1520,2849,2850,2851
39,48,199,249,255,533,623,734,824,885,893,1736,2862,2863,2864,2865,2866
39,48,1194,1814,2867,2868,2869
38,39,41,117,170,757,976,1198,1327,1469,2362,2364,2870,2871,2872
39,41,206,809,2882
36,38,39,41,101,259,794,952,2883
38,39,48,1529
39,48,438,475,550,940,1249,1393,2907,2908
41,65,592,981,1859,2913,2914
39,48,2187,2915
41,48,310,422,489,532,1239,1659,2352,2916,2917
39,41,1327
39,48,255,1327,1791,1932,1991,2017,2225,2925,2926,2927,2928,2929,2930
32,39,49,475,952,1316,1433,1600,2931,2932,2933
32,39
39,48,66,86,123,289,334,740,1327,1501,2566,2800,2945
38,39,89,1831
39,41,48,1327,2199
32,38,39,664,1765,2805,2948
11,39,48,664,734,887,1362,1368,2217,2489,2963
9,19,32,41,324,438,803,2230,2231,2972,2973,2974
41,48,592,851,1470,2385,2987,2988
39,48,2344,2989
39,41,85,751,1327,2344,2424,2990
39,41,664,2630,2902
39,41,147,769,1425,2259,2915,2991
32,39,41,48,1337,1615,1853,2992,2993,2994
32,38,48,110,352,1285,1859,2420,3004
38,39,3005
39,41,855
6,39,1425,1603,2542,2708,3013,3014,3015,3016,3017
38,48,281,1327,3018,3019,3020,3021
38,39,156,544,840,3005
38,39,45,48,95,286,664,1414,2511,2550,2933,2976,3022
2,32,38,39,47,48,1481,2676,2853,2874,3035,3036
38,39,66,251,271,851,1831,2074,2374,2626,2987,3052
39,41,147,592,956,2696,3053,3054,3055
39,48,103,438,806,935,1489,2747,3056,3057,3058,3059
41,48,251,1592,1742
39,48,249,3060,3061
38,39,48,286
39,41,48,789,812,1668
39,48,664
32,39,48,953,3072,3073
32,39,48,664,1470,3075
39,48,1327,1343,1985,3076
38,39,178,286,382,2353,2612,3077
39,48,334,3078
39,48,148,438,793
39,48,65,237,239,589,695,1222,1481,1986,2554,2621,2724
39,41,79,310,570,3082,3083
39,48,1390,1547,3093
39,41,48,365,606
38,41,48,55
39,41,264,2250,3102
39,48,258,338,365
39,48,255,3103,3104
36,38,39,604
15,86,548,924
39,48,841,1047
41,48,384,2445,2506
37,38,39,504,1010,3106
41,48,301,789,1052,1728,3111,3112
39,41,48
39,48,438,751,1128,3124,3125
15,38,39,41,48,105,147,485,571,1173,3126,3127
39,41,260,956,1081,1327,1360
32,38,39,47,48,2378,3137,3138
39,48,438,703,3139,3140,3141
38,39,41,48,55,170,225
10,39,48,79,514,675,1575,2254,3142
38,39,55,286,522,3143,3144,3145,3146,3147
39,41,48,77,90,270,761,1004,2344,3148
41,48,251,477,959,1585,1991,2239
39,41,554,991,2214,3161
39,48,664
38,39,170,721,1280,2094,2765,3162
48,89,155,589,1698,2987,3163
38,39,170
32,39,370,495,819,913
32,48,1045,1046,1137,1669,3164,3165,3166
39,41,225,271,694,855,1121,1938,3167
38,39,47,48,281,475,706,845,1317,2859,3168,3169
32,39,225,3170
32,38,48,55,310,3171
38,39,41,48,110,1715,1991,3182
39,65,1146,1986,3194
38,39,41,110,350,438,1840,2203,3198
34,48,256,334,856,1016,1017,2358,3199,3200,3201,3202
38,39,48,156,170,1470,3203
23,32,39,213,310,1062,1776,2599,2669,3224
39,41,1171
38,41,48,170
23,39,48,117,1249
32,39,2749
39,48,1738
39,48,552,644,1250,1381,2867,3249,3250,3251,3252,3253,3254
39,41,48,488,1537,3262,3263,3264,3265
39,41,48,703,1051,1779,1966,2773,3001,3271,3272
38,39,41,48,79,89,153,170,402,1698,1928,3273
38,39,41,110,438,2489,2569,2661,3274,3275
18,32,48,76,511,621,703,1016,1051,2056,2394,3276,3277,3278
39,48,117,488,550,976,1140,1450,2042
39,41,3282,3283
36,41,65,105,1112,1612,1628,1875,3284
38,39,44,48,170,235,249,334,727,751,2661,3307
32,39,41,127,826,1428,2184,2982,3316,3317,3318,3319,3320,3321,3322
32,39,479,1776,2880,3323,3324
41,48,475,788,1739,1872,2117,2492,2891,3292,3333,3334,3335
39,48,61,337,1055,2343
32,39,41,48,101,468,626,1233,2015,2201,2775,2836
10,31
32,41,3360
32,38,371,3361
31,32,41,433,434
39,41
37,38,433,438,803,1198,1723,1991,2247,2712
32,48,208,1600,2343,3375
39,41,585,789,1563,1889,3380
15,39,264,446,2621,3254,3381,3382,3383,3384
39,41,48,67,77,352,399,703,1209,1277,1859,2505,3386,3387,3388
41,48,407,408,643,3353,3389
39,48,141,445,960,1408,1940,3276,3390
39,41,45,48,147,186,681,859,1072,1393,1412,1435,1624,2080,2716
39,66,479,2076,2356,3395,3396,3397,3398,3399,3400,3401
32,39,41,48,201,365,1010,1578,2362,2429,3323
9,48,310,408,424,798,812,1938,2942,2987,3412
38,39,41,48,441,1060,1859,2567,2630,2805,2958,3413
39,41,48,264,352,677,1352,1710,2314,3420,3421,3422
36,38,39,41,110,495,1463,1464
32,39,48,696
41,48,76,623,2833,3435
48,49,65,116,117,537,808,809,1698,2526,3436
39,48,49,60,749,2630,3443,3444,3445,3446,3447,3448
32,48,237,255,350,740,993,1417,1999,2343,2370,2701,3185,3449
32,48
36,38,39,41,225,337,885,1027
32,38,39,41,48,370,604,740,785
39,48,1239,1897,3459
39,48,478,1349,3236
39,48,349,424,679,851,3470,3471,3472
32,39,48,1020,2589,3058,3343,3491,3492,3493,3494
32,38,39,41,48,286,1727,1814
39,41,45,48,107,108,180,475,2117,2118,2431,3150,3500,3501
37,38,39,41,570
32,39,589,612,1013,1333,1593,2428
39,41,48,727,1249,1996,2380,2552,2665,3502,3503
32,48,211,274,278,432,475,941,1229,2297,2599,3504
38,39,41,110,1631
39,48,1173
39,48,3505
39,48,940,1196,3450,3506,3507,3508,3509
32,41,1327
32,39,48,179,2285,2741,3505
36,38,39,279,685,1382,1600,2187,2492,2674,3345,3514
38,41,2805
32,38,39,170,301
38,39,110
38,39,170,3394,3523,3524
39,48
36,38,39,48,887,2481,3532
32,36,38,39,41,151,225,1938,2076,2096,2907
36,38,39,41,288,573,589,1433,2868,3538,3539,3540,3541
39,48,340,402,3316,3542
32,48,60,2718,3544
32,38,39,41,48,170,310,311,313,449,1229,1870,3545
39,41,48,153,441,1754,3546
41,48,533,1638,2657,2951,3250,3547,3548
38,39,104,170,464,565,581,740,914,2437,2879
39,48,255,1841,2523,3347,3549
39,41,48,207,246,328,669,677,899,1248,1678,1738,1976,2420,3550
39,41,186,673,677,1251,1314,1344,1871,2013
39,41,48,237,491,1250,2053,2403,3018,3552
39,41,48,1315,2998,3553
12,38,39,170,1673,1996,3312,3557
38,39,41,110,626,1327,2673,3558
36,37,38,41,48,255,286,504,715,717,1552,2638,2975,3559
39,60,824,1113,1407,1886,2343,2650
32,38,39,41,110,504,606,1034,2165,2743
39,48,438,1435
39,41,438,824,3564
39,48,49,1025,1859,2408,3194,3565
39,48,156,460,1537,3566,3567,3568
38,39,48,105,855,978,1260,1277,2726,2846,3573,3574
48,89,3451
39,41,1638,1692,1704,3042,3581
39,48,1004,1196,1327,1361,1431,2714,3583
38,39,48,56,824,1249,3584
39,41,310
32,39,48,555,2640,2676,3585,3586,3587,3588,3589
39,41,237,262,1786
39,48,205,2958,3595
38,39,48,371,489,643,806,1355,1842,2983,2991,3093,3274,3596
23,48,1517,2245,2343,3597,3598
32,39,48,438,676,2894,3098,3599,3600
36,38,39,41
32,38,41,574,790,1938,2338,2511,3601
39,48,256,721,794,1206
37,38,39,271,349
38,39,48,55,544,2124,3438,3602,3604
19,39,278,413,1274,1410,2187,3611,3612
36,38,39,41,48,1897,2198,2344,3096,3178,3613,3614
38,39,41,48,225,281,1135,1146,1344,1882,3615,3616
36,38,40,234,249,505,790,2058
36,38,39,78,438,1883
39,48,338,398,1002,2567,2844,2965
39,41,48,606,1094,1327,2471
32,48,755,1240,1516,1537,1994,2189,2191,2874,2958,3649
39,48,174,285,374,396,751,1353,3650,3651,3652
39,41,48,117,260,305,476,894,976,1249,1578,1938,3148,3241,3256,3258
36,38,39,179,301,374,1814,2098,3653
38,39,370
32,39,48
36,38,237,338,913,2325,2894,3659,3660
37,38,823
38,39,41,55,189,371,1481,3549,3662,3663,3664
39,41,48,301,349,3665
39,41,2198,2566,2728,3521,3666,3667,3668
37,38,237,2066
39,48
39,48,117,352,449,591,695,751,905,976,991,1249
38,42,281,840,1938,3005
76,98,532,1716,1807,1917,3669,3670,3671,3672,3673,3674
38,48,105,246,645,1393,1833,3091,3675,3676,3677,3678
39,48,543,570,848,2469,3047
15,39,622,677,809,959,1595,3681,3682,3683
38,39,48,49,371,539,540,1223,1916,2412,3261,3685,3686
39,41,89
12,48,117,237,475,824,856,2545,2593,2983,3703
32,48,208,408,2065,2922,3704
38,48,89,557,623,840,1552,1704,3057,3712,3713
38,39,41,48,110,165,374,785,824,1905,2060,2958,3055,3733
39,41,128,310,334,652,785,2184,2201,2771,3009,3735,3736
9,19,39,368,420,1696,3195,3279,3737,3738
15,39,41,45,237,287,434,604,755,1198,1209,1479,1638
39,86,1598
32,48
39,41,854,3745,3746
39,41,155,255,3747
38,39,371,1852,3748
32,48,175,225,936,1355,3210,3450,3647,3680,3708,3749
39,48,2188,3753
38,41,110,824,1727
32,38,39,48,65,225,351,840,976,2343,3347,3755,3756
38,39,48,269,371,1183,2370
39,41,48,310,418,425,522,1057,2015,3793
32,48,449,538,1233,1867,2365,2625,2634,2990,3794,3795,3796
48,49,670,2151,3797,3798
19,39,48,89,308,510,592,740,1035,1198,1269,1379,3803,3804
32,38,41,237,465,643,899,1023,1086,1285,1476,1538,2915,3805,3806
39,48,49,65,251,475,1004,1524,2382,2415,3458,3638,3808
32,48,396,647,910,1034,2819
39,41,151,178,855,1390,1425
32,38,39,41,225,464,3814
38,39,47,48,89,461,974,1258,1625,2885,3452
39,41,171,571
39,41,2714
39,41,349,968,1057,1697,1833,2506,3234,3826
39,48,779,1060,2958,3827,3828
32,48,110,271,349,432,976,2251,2919
38,39,840,1240,1344,3829,3830
38,39,41,192,390,735,3836
39,41,48,79,340,1121,1679
38,39,41,65,390,705,2543,3837
39,41,48,512
32,48,237,277,795,1043,1384,1385,1870,2451,3049,3195,3547,3838,3839
39,49,161,664,725,864,1070,1362,2820,3194,3840,3841
38,39,48,110,310,2397,2997,3845
39,48,78,1251,3735,3846,3847,3848
38,39,41,48,110,278,656,855
38,39,41,237,861,1239,1849,1962,2108,2464,3851,3852,3853,3854
39,41,126,3857
39,48,381,502,2059,2710
39,41,48,91,310,441,805,885,1138,2326,2633,3858
41,48,1919,1939,2343,3859,3860
39,41,374,483,3530,3865,3866
39,48,89,1963,2570,3102
38,39,89,479,581,855,2512,2666,3259,3869,3870
39,48,77,150,439,1327,3871,3872
39,41,48,763,1746
39,41,48,255,278,1808
39,41,48,65,78,89,718,1063,1113,1591,1748,3883,3884
32,39,48,101,374,789,1479,3902
39,48,147,237,246,264,338,433,535,1578,2621,3396,3570
32,48,438,639,1969,3851
39,41,48,95,293,1297,2103,2215
38,39,41,48,790,1031,3102
32,36,38,39,1552,3192,3915
39,48,155,549,589,1067,1128,3228,3916,3917,3918
39,48,3919,3920
39,48,1232,2043,3926,3929
39,48,1938,2931
39,41,48,275,549,783,921,2293,3476,3930,3931,3932
48,64,123,179,572,1052,2445,3933,3934,3935,3936
38,39,56,536,979,1393,2958,3036,3939,3940,3941,3942
38,39,41,48,147,255,390,1012,3946,3947
39,41,1807,2364,3154,3775
48,89,846,3955
38,55,845,986,2728,2920,3956,3957,3958
36,38
39,48,483,957,1235,3521,3959
39,41,89,272,402,488,592,1327,1421,1456,1634,1803,1934,2300,2943,3256,3960
32,38,110
39,41,67,402,1135,3001,3962
32,39,41,48,156,677,3159,3963,3964
32,38,39,41,170,286,2592
48,94,1233,1715,1958,2269,2633,2990,2994,3924,3977
32,38,39,48,370,371,373,931
32,39,48,79,223,232,1568,2425,2540,2749,3270,3988,3989,3990
32,39,117,249,976,2741
38,39,48,170,237,1121,1274,3996,3997
39,48,1372,1578,2374,3384,3638,3999
38,39,41,48,390,476,1180,1194,2354,2355,2867,2973
38,39,48,342,371,1086,1198,2046,2138,2673,3659,4009,4010
39,48,89,101,189,237,269,279,314,549,961,1576,2024,2080
39,60,604,721,801,902,2081,4012,4013
39,83,479,596,1143
39,48,301,616,1314,2353
39,48,79,271,278,604,1198,2325,2537,3262,3375,3547,4004,4031
32,39,812
39,41,48,51,60,102,589,2657
41,48,289,708,887,1239,1277,2633,2815,3636,4038
32,38,39,48,65,371,476,788,929,1748,2708
39,48,749,1652,4043
19,32,352,1073,1233,1765,2998,3240
9,19,39,48,258,418,475,596,856,1789,1899,3361,4046
39,41,225,260,326,1082,1344,1552,3779,4049,4050,4051,4052,4053
32,39,250,749,1738,2856,3570
38,39,170,903,1043,1463,1464
32,48,151,2096,3678,4059,4060
39,48,189,257,604,783,812,947,1121,1194,1349,1560,2225,3459,4061,4062
38,48,286,433,606,1610,1696,1743,2029,2379,2721,3065,4073,4074
32,48,60,189,560,1961,2108,3169,3270,3604,3859,4075,4076
41,48,185,338,439,991,1182,2154,3279,3714,4079,4080
39,48,1655,2051,3161,3964,4081
37,38,39,48,104,408,910,1481,3349,3774
39,48,50,60,137,402,783,916,2310,2656,2847,3940
32,39,48,137,147,229,468,2633,2894,3772,3945,4093,4094,4095,4096,4097
39,48,65,543,808,1027,1410
32,39,48,66,225,812,1121,4098
48,50,117,647,976,1505,4099,4100
18,19,30,39,41,48,856,1039,2910,3013,3170
39,41,48,765,1135,1207,1277,1859,1952,2741,3270,4011
7,48,65,101,255,279,567,1417,1430,2440,2633,2786,3541,3867,4119
32,39,179,301,491,1867
39,48,60,272,340,589,1771,1911,2931,3946,4129
60,79,271,438,479,950,952,1743,1997,2374,4130,4131
38,39,41,286,4133
32,39,48,246,3272
32,48,1138,2384,4099
11,39,41,48,65,339,475,1144,2383,4145,4146
32,39,41,48,50,514,783,1684,1685,1715,1752,2638,3080,3323,3638,3856
39,48,67,94,445,981,1372,1796,1872,3074,3662,3663,3664,4013,4156
38,39,41,110,370
48,60,604,986,1123,1232,1867,2815,3400,3462,4026,4159
39,41,48,483,740,1680,1681,1882,1911
32,48,60,522,734,936,937,1081,1121,1323,4160,4161,4162,4163,4164,4165
39,41,48,65,441,1196,2297,2374
32,48
39,41,352,860,981,2269,3074,3663,3664
39,41,48,264,740,1244
39,48,237,547,681,2468,3270,4170,4199,4200
38,39,170,2777
38,48,55,476,2714,4026
39,55,110,476,1783,3903,4208
48,67,68,170,801,1393,1489,1783,1814
32,41,271,766,2250,3284,3966,4204,4210,4211,4212,4213
38,39,41,55,286,1327,1905,3291,4214
48,65,136,549,610,611,913,961,1715,2761,3706,3800,3840,4215
32,39,846
10,32,39,48,1886,2383,2799,4218
39,41,48,310
5,39,41,413,1557,2212,2417,3683
39,90,449,2026,3148,3291,3993
2,32,39,310,402,438,1233,4227,4228
32,39,48,438,824,856,2274,2920,3460,4229,4230
48,95,4233
36,38,39,243,245,406,470,1174,2952
39,48,68
38,41,47,48,86,861,925,1327,1872
36,38,41,579,837,1185,1308,1315,1395,1497,1568,2617,3167,3531,4234
27,31,269,340,812,887,1220,1327,1588
39,48,389,4024
11,39,207,225,247,399,438,589,604,1312,1715,3384,3730,4241,4242
38,39,41,476,825,2449,2779,2832,3904,4162,4246,4247,4248
41,48,86,229,681,696,699,855,1866,3029,4249,4250
32,39,41,48,340,1196,2199,2501
39,48
38,41,48,286,1372,3268,4252
39,60,1659,2225,3837,4099,4127,4188
32,38,39,41,48,56,79,340,846,1282,1425,3276
38,39,48,225,536,604,1214,1327,3005,4111
39,48,94,567,976,1121,1956,2355,3486,4221,4255
48,49,4256,4259,4260
66,94,123,476,570,1113,1859,1872,2413,2694,2856,3735,3848,3867,4096,4269
30,39,571,995,1194,4270,4271
39,48,111,853,3594,4279
39,41,89,175,589,681,912,1242
32,48,952,1479,2250,3633,4283,4284
36,38,110,4290,4291
39,48,60,3043
21,41,45,48,165,167,424,548,682,798,1704,2161,2603,2741,2785
48,95,379,783,3884
48,58,508,772,1091,1360,1486,1772,2876,3619,4296,4297
39,48,539,677,991,1072,1214,1536
32,38,39,48,101,185,319,320,371,558,763,984,1994,2604,2623,3314,4298,4299,4300
39,48,438,910,1404,2973
39,41,272,301,402,1145,1184,1361,1433,2443,3121
36,38,150,170,310,1344,1845,1986,3799,4302,4303
32,36,38,48,56,677,681,1044,2782,3759
38,39,110,478,840,1126,1600,2344,2624,2749
41,48,270,837,1144,1566,1853,2297,2354,3599,3696,3724
39,48
38,39,48,105,184,222,675,1733,3573,4000
2,39,48,89,420,506,970,3541,4302
39,41,189,1327,1789,2344,4099
38,41,133,249,370,1144,1214,1344,2523,3987,4323,4324
39,41
32,39,1034,1121,1391,2164,4329,4330
32,39,48,636,1731,3900
39,48,604,3981
39,41,604,846,1121,1598
32,48,4013,4156,4345
32,38,41,65,170,2238,2392,2624,2638,3047,3671,4355,4356
67,68,135,325,690,762,861,1859,2893,3319,3412,4106,4238,4357,4358,4359
15,32,38,39,41,170,589,2254,2284,4360,4361
2,11,39,48,479,1327,2840
32,41,660,1307,2990,3735,3977
9,48,185,232,310,1668,1739,1763,2164,2958,3848,4363
38,39,41,1529,1715,2325,2976
39,48,117,168,254,592,597,2134,2353,2669,2855,4064,4364,4365
38,41,110,424
36,38,39,41,260,677,3966,4366
39,41,959,1569,1578,2182
32,48,310
39,48,260,522,1113,1174,2822,3604,4385
48,60,246,301,592,684,696,1312,1713,1914,3195
38,39,48,105,271,2238
39,48,220,237,365,402,1121,1579,3966,4389
39,41,48,147,389,592,774,1628,2281
39,48,60,94,749,869,981,1146,1372,1796,1958
30,39,129,1019,1791,2375,2395,2505,3503,4392,4393,4394
32,38,110
41,48,438
39,48,1596
32,39,95,107,108,379,760,772,961,1135,2998,3060,3088,3966,4407,4408
32,39,41,1018,1034,2541,3223,4409
32,39,48
32,39,213
39,48,101,475,824,846,1214,1295,1796,2749,2902,3411,4419,4420
39,79,115,186,351,511,1026,1577,1934,2014,2114,2432,4249,4422
39,79,690,2413,2907,3392,4393,4423,4424,4425
39,48,465,479,749,783,2187
39,48,749,1015,1568,1624,2374,4113,4429,4430,4431,4432
39,48,209,310,3102
32,38,39,170,175,270,548,790,1683,4433
32,39,48,160,592,910,930,1669,1996,3783,4435
32,38,39,170,225
41,54,402,653,1327,2310,2468,3477,4436
39,48,806,3623,4438
39,94,740,1233,1368
32,39,48,1853,3573,4344,4443
41,60,271,854,956,1497,2168,4444,4445
38,39,41,110
38,39,41,48,170,570,2801
39,68,147,208,1082,3126,3236,4446
38,39,110,317,504,505,1652,2659,4447
39,41,48,93,2388,3709
38,48,504,1051,1146,2598,2741,2774,2880,3080,3735,4462,4463
39,50,374,599,1748,2990,3735,4429,4464,4465
36,38,39,48,390,475,703
19,39,60,677,979,1578,1916,2227,2249,2847,3253,3291,3644
36,38,39,41,1293,1361
38,39,102,170,1121,2186,2599,4011
32,48,256,381,438,1568,1631,2034,2613,2990,3270,3680,3735,4471
32,39,903,2948,3195,3548,4483
39,41,675,749,1013,1203,1219,1244,1267,1938,2927,3074,3827,4485,4486
39,48,261,438,604,894,1692,3981
39,48
39,48,476,2413,3148,3966,4155,4489,4490
32,41,48,111,425,856,2091,2325,2453,2521,2977,3228,4161,4430,4500,4501
32,39,48,749,1046,2064,2990,4504
32,48,1171,4506,4507
32,39,4072
32,39,48,89,397,449,1587
39,48,92,1198,2965,4190
39,89,1348,2099,2511,2759
39,48,837,1080,2126,2622,2990,2997,3053,3795
48,71,4286,4517
39,41,48,4445
38,39,41,48,2170,2736,3005,4544,4545
39,48,60,1415,2667,4547,4548
39,48,1318,2337,3946
38,39,41,48,170,249,905,1112,4013,4549
23,38,39,41,48,170,718,2633
39,48,1121,1123,2673,2737,2988,3539,4048,4096,4550
0,32,155,237,396,1280,4558,4559
36,38,39,41,604
39,41,48,461,2775,4561
48,60,604,2492,2538,2638,3119,3966,4562,4563
37,38,4564
39,48,89,237,240,475,950,1362,2951,4382,4565,4566
39,41,83
41,48,1344,1561,3053,4579
41,48,783,1308
32,65,1214,2054,2080,2398,3078,3838,3994,3995
18,60,62,119,301,533,660,1315,2212,4037,4269
32,48,352,421,468,1715,2186,2266,3840,4107,4580
39,48,604,981,1180,1349,1368,1670,1715,1796,2269,3323,3586,3840,4525,4583
39,48,89,785,984,2259,2796
38,39,41,170,862,1475,2018,2443,3045,4229,4587,4588
32,39,189,375,414,438,571,1393,2297,4111,4601,4602
39,48,438,495,3054,4603
39,41,352,555,661,697,1252,2998
38,39,310,488,1327,1590,1715,1765,1834,2266,2325,4064,4606,4607
48,66,179,251,1368,3735,4287,4448
39,41,52,147,492,941,1537,3504
39,48,65,336,439,535,1010,1103,1976,2031,3434,3742,4612
39,48,1561,3973
23,39,41
60,71,402,682,792,904,1779,2492,2764,3194,3354,3642,3874,4057
36,38,48,110,244
32,41,275,304,328,1187,2386,3678,4169,4616,4617,4618,4619
32,39,48
39,48,60,334,571,740,1062,1266,2694,2780,3182,3411,3547,3739,3759,4620
38,48,110,170,570,855,1113,1714,2761,4621,4622,4623
38,39,41,48,694,1020,1831,1938,3618,4634,4635
39,48,3966,4119,4636
38,39,170,446,790,2879,2990,2994,3250,3270,3735,4637
22,39,48,53,59,123,827,1121,1540,2191,2856,4632,4638,4639
2,94,598,1481,1600,2552,4653,4654
39,41
39,41,48,1113,2182,2334,2701,2764,3321,3353,3850,3886,3979,4137,4142,4655
16,39,48,1433,3347,4657
23,39,48,591,811,1128,1349,2983
38,39,155,246,281,352,1859,1951,2199
39,48,60,1313,4037,4269,4665,4666
32,39,48,677,1920,2054,2580,2611,2747,2775,2958,3526,4457,4682,4683,4684
48,59,161,573,707,713,986,989,1267,1631,2062,2617,3992,4019,4208,4464,4685,4686
39,49,71,107,1067,3309,4687,4688,4689,4690
39,48,941,4694
39,48,1739
39,48,1966
32,41,48,529,2267,3965,4698
19,39,352,778,874,970,1342,2633,2714,3942,4238
39,48,2168,2370,4703
39,48,4704,4705
38,48,170,740,2793,2798,4707,4708
39,41,48,237,1489,1513,4156
32,39,255,604,1214,3308,4713
32,48,749,846,1214,1327,1536,3358,4720
38,41,48,110,1192,2384,2552,4272,4721
39,41,438,604,697,1104,2097,2146,4745,4746
9,48,96,338,454,479,856,1925,2822,4747
48,65,89,1194,2106
39,48,1574,1624,1859,4374
32,36,38,39
32,39,1029,4748
39,41,48,2238,3022,3025,4538,4749,4750,4751
32,36,38,39,41,48,374,522,737,1296,2168,3840
32,39,48,94,225,301,570,1096,1214,1368,1715,1765,2741,4067,4486,4752,4753
39,48,171,1239,1956,2133,3299,4768
39,60,78,543,1408,1677,2150
32,41,48,270,352,795,1107,1631,1739,4340,4448
39,89,242,249,260,310,1480,1912,2186,2351
36,41,1112,1628
39,45,79,232,681,4774
39,48,740,1598
15,65,425,846,1594,1679,1896,3240,4534,4793,4794
32,48,640,1318,1882,2684,3195,4099,4795,4796,4797,4798
38,45,48,286,846,1344,3976,4188,4799
32,36,38,42,44,45,48,93,1344,3775,4800
38,39,50,110,1590,2805,2990,2994,3250,3735,4019
39,41,48,272,549,621,961,2051,2286,2437,2720,4139,4808,4809,4810,4811,4812
36,38,39,48,396,705,2934,4741,4813,4814
38,39,41,110,1659,2284,3347
20,39,352,522,2187,2638,4202,4828
39,41,48,1591,1786,3613
19,30,32,161,163,237,310,2166,2900,3279,4829
32,39,48,245,1497,1765,2425
48,82,4158
36,38,544,1307
38,39,45,48,170,374,408,4208,4835,4836
38,39,165,286,2034
39,48,260,279,533,808,878,1020,1344,1783,2239,3393,3651,3981,4031,4837
38,39,48,170,371,1188
39,48,2116,2413,3246,3660,4284,4838
32,39,48,1123,1766
39,48,267,643,1257,1715,2958,3109,4720,4844
32,39,48,690,750,878,1130,3452,3503,3793,4845,4846
39,41,160,2606,4616,4847
39,41,1964,2080,2239,3307
32,39,359
39,41,48
39,48,374,1016,1325,2228,2775,3036,3697,4854
32,48,249,352,753,894,936,1809,2031,2946,3402,3826,3999,4861,4862
10,48,783,1715,3549,3840,4225,4304,4765,4863,4864
39,89,1547,2766,4284
39,41,117,225,337,338,550,855,976,2238,4178,4867
38,48,101,308,408,1378,1379,1831,2657,2670,2947,3270,3320,4655,4868
39,48,381,966,987,1194,1275,3235,4874,4875,4876
39,48,319,2528,4883
19,60,189,204,393,812,1996,2172,2793,3373,3651,3966,4489,4885
19,39,62,449,717,1701,1930,3159,4886
39,48,49,1741,1789,4682,4889
32,48,854,4891
38,55,1174,1347
32,41,79,3262
36,38,102,152,264,274,983,1760,2425,2480,4897,4898
41,48,1232,3282,3599,4256
39,48,255,1138,1470,1655,3347,3425,3802,4462
39,48,101,189,310,352,408,673,941,1051,2191,2453,3502,4156,4900
36,38,39,48,199,414,1556,3019,3593,4099
32,39,41,78,201,225,271,346,407,2283,3192,3404,3799,4294,4630,4883
32,38,110
37,38,39,48,592,681,1714,2210,3353,4395,4642,4905
32,38,39,47,48,615,785,4909,4910
39,41,48,189,310,1783,2495,2673,4911
36,38,39,48,147,237,244,1557,1824,2756,2978,3345,4913
10,25,36,38,39,41,48,110,258,264,529,718,1619,4389
36,38,39,48,706,976,1121,1654,1779,2006,2053,2694,2773
38,48,170,694,3659,4533
39,48,53,89,156,1184,1344,1872,2164,2746
32,38,170,1344,2199,2520,4027,4286
23,39,41,442,1593,3417,3641,4914
39,41,79,4091
39,62,962,2638,3981,4010,4916
39,60,604,1126,4917,4918
32,48,101,293,358,475,846,956,1004,2100,2709,3693,4236,4921,4922
32,39,48
41,48,60,107,598,788,865,1369,1505,2033,2476,2492,2682,2815,4198,4394,4650
41,48,249,433,524,546,1055,1387,1393,3405,4374,4959
37,38,39,41,48,1402,4701
39,41
38,39,48,110
38,48,251,286,2329,3276
48,89,544,596,706,1875,2053,4207,4468,4717
39,89,183,1285,3194,3796,4906
32,38,39,41,48,107,110,604,961,2437,3857,4522,4998
39,48,514,839,1513,2151,2942,3981,4701,5002
9,39,112
38,39,48,65,170,2385,2709
32,65
39,48,1592
39,48,4294
32,64,175,1355,1433
39,48,795,1818,1819,2263,2767,3311,4278,4813,5028
38,39,112,260,286,2250,3323,3644
39,48,52,2639,4636
38,39,41,390,785,1903,4422,4573,4913
39,41,232,364,1236,1740,1766,2276,2329,3642,3695,5007,5040
38,41,65,301,352,604,749,783,1529,1859,2250,4430
39,48,65,749,2108,2343,2749,4069,5041
39,41
32,39,48,74,346,4270,5042,5043,5044
32,39,48,79,749,2749,4764
32,73,475,1155,1963,2064,2191,2565,2600,2963,5045
39,41,48,175,264,349,438,749,1355,1789,3179
36,38,5046,5047
32,48,1344,3323,4718,5050
39,41,230,246,599,1228,3368,5101
39,48,2130,2187,2990,3611,3735,4111
32,48,179,604,1715,1738,2019,3164,4128,5102,5103,5104
39,48,475,812,4270,5142
39,48,1310,1791,2574,4563
39,41,310,2293,2488,5143
39,48,5161
10,41,219,622,987,1290,2915,3185,3760,4444
39,48,237
32,48,261,534,1237,1393,1415,1653,1704,1872,2880,3668,5162
39,41,48,60,783,1114,1121,1146,1253,1715,2103,2847,5163
5,32,39,41,161,535,574,1096,1224,1775,2337
12,39,147,179,289,426,1423,2573,2894
39,41,93,101,271,706,979,1930,5168
36,38,90,872,940,1590,2436,3148,4119
39,48
32,39,2238,2334,5064,5193,5194
32,39,101,128,147,426,435,475,994,2493,2544,5196,5197
39,48,89,413,1698,2263,2598,3751
32,39,41,48,2286,5166
3,48,413,675,2168,2997,3774
39,48,1004,1288,1714,4376,4383
32,48,413,449,591,1800,2778,3270,3279,5207
32,41,246
32,48,94,301,367,1132,1444,2694,3638,4197,4198,5208,5209
38,41,79,189,840,1206,1916,2090,2679,3122,4676
39,60,239,389,536,604,1698,1714,2374,2775,2793,4388,5211
39,41,195,1738,2915,3073,3254,3589,5002,5194
9,32,39,48,60,189,237,301,1185,4026
38,39,41,48,52,170,570,750,2033,2378,2958,3664,4162,4581,5214,5215
32,38,170,330,3680
36,38,39,790
32,38,110,5216
39,41,821,1233,1273,1805,2625,2634,2793,3693,3977,4201,4430
32,48,3910,4944,5217,5218,5219
39,60,89,413,1713,1760,2151
32,48,151,308,309,1080,1132,1269,1378,1379,1380,5234
39,48,1020,1039,1122,1783,2493,3765,5235,5236,5237
39,48,65,479,616,783,862,2492,2689,4129,5239
32,48,80,810,1853,1987,2751,2994,3253,5240
39,41,45,48,374,2374,2464,3502,3573
39,48,79,237,1872,2847,3462
39,41,48,338,604,1710,1715,3027,5246
38,39,41,56,161,682,683,779,812,1048,1080,1360,1379,1872,2173,2496,4564,4621
39,48,677,727,1783,2180,3903,4967
32,39,41,342,1600,3890
38,39,41,48,60,371,1552,4587,5248
38,39,41,48,286,349,725,785,2547,2633,2698,3497,4100,4834,5249,5250
39,48,749,2990
37,38,584,5273
23,66,218,1337,1494,1708,2153,2492,4228,5196,5274,5275,5276
32,41,48,65,101,250,301,475,1607,2421,2914,3853,5287
32,48,227
39,41,48,438,536,749,1113,1765,1809,2130,3462,4031,4161,4270,4430,4485,4969
38,48,103,508,511,708,790,1441,2801,3040,3965,4097
38,39,110,286
48,65,1121,2187
32,39,41,338,824,3761
32,38,41,48,225,479,790,1233,1435,1765,2042,2239,2425,2550,2685,3270
39,41,98,475,652,1014,2284,4563,5150,5202
32,38,39,41,48,110,147,185,225,310,475,790,1596,2208,2749,3904,3988
39,48,3981
6,32,38,39,48,110,189,849,3061,3677,4207,5050,5311
39,48,161,189,855,2404,2635,3965,5314
39,41,407,604,614,849,917,1280,1342,2638,2787,3047,4720
39,41,352,690,1189,1432,1568,2058,2413,4636,5321
15,65,246,894,2353,2446,2592,5325
39,41,155,272,1361
39,48,65,106,244,264,426,548,549,1308,1715,1915,2011,2464,3070,3323,4774
38,39,48,209,237,604,861,903,978,1286,1746,2559,2793,2805,5164
30,32,39,108,449,1067,2374,3323
32,39,48,438,2997,3501,3981
60,65,604,1121,1861,2187,3699,4131
0,65,129,1543,3735,4939,5352
39,41,49,1773,2225
9,38,39,41,48,208,279,413,1077,1103,1188,3318,3321,3633,3663,5354,5355,5356
39,41,694,713,903,1432,1715,2166,2840,3026,3149,3253,5357
32,38,48,55,3641,4457,4464
38,39,41,48,170,249,1185,2127
39,48,89,237,256,279,846,971,2056,5371
39,48,1353,2399,2820,5389
32,39,43,60,310,403,544,739,751,1003,1714,2000,3010,4026,5092
32,79,1147,1501
39,41,48,66,381,536,662,979,1549,1578,1715,2550,2694,4111,4248,4420
38,39,79,195,371,976,1344,1715,2250,3644,3799,5065
39,41,225,497,1355,1411,4324
41,48,981,1615,1796,1870
39,48,489,1003,2014,3275
39,48,232,587,824,1585,3047
36,38,39,89,1196,1828
32,41,48,197,346,533,682,695,3133,4744,5453
38,39,110,1130,1290,2658,2800,2869,3888,3890,4725,5454
48,50,67,68,1123,2638,2958,3966,3988,4161,5315
32,38,286
39,48,117,166,186,555,1178,2084,3021,3055,3106,3364,4360,4744,5351
32,39,41,189,497,4161,4429
15,38,39,48,286,878,1060,2991
0,605,1333,5462,5463
38,39,41,48,170,195,328,671,1390,3006
32,39,48,3936,5465,5466
38,39,266,1329,1619,1831,2146,2650,4386,5065,5467,5468,5469,5470
38,47,156,338,1327,1435,2164,2771
39,41,572,694,892,940,1103,1268,1587,1910,1986,2166,3172,3317,5473,5474
38,39,189,536,1121,2620,3005
39,41,48,189,193,225,430,1121,1600,1683,2238,2523,2910,4413,4414
19,32,48,270,352,3049
48,50,118,352,896,1859,3946
39,41,48,677
32,39,41,45,65,89,101,310,347,352,560,916,942,1393,1524,1535,4010
39,48,65,89,161,209,431,1613,1859,2899,3625,5483
32,39,41,68,301,751,783,936,1715,1767,4394,4890,4969,5484
48,96,402,522,552,1121,1123,2658
39,41,1349,3227
10,48,352,374,393,1376,1787,1859,2266,3318,3840,4004,4655,4980,4981,5486,5487
10,32,48,242,334
32,39,41,846,1214,1296,2489,4201,5488,5489,5490
32,39,41,48,1056,2097,2521,2856,3228,3501
32,41,225,265,3539
39,48,176,515,817,828,2290,2666,3412,3520,5491,5492
39,48,2402
38,39,48,189,264,641,840,1344,1558,1624,1634,4193,5493
9,39,237,274,1143
32,39,41,48,352,470,533,1435,1513,2625,2768,3989,4204
38,39,47,767,1481,2726,3102,4761
48,60,117,271,976,1327,2815,3462,5503
39,48,550
39,48,592,1327,1708,5507,5508
39,41,205,413,498,547,677,848,947,1001,1004,1327,2110,2119
39,41,2388
48,49,279,1146,2119,2728,3361,3772,5048,5509
38,41,48,65,301,604,2168,2809,3005,3270
38,41,286,3297,4218
41,48,50,225,352,1022,1198,1327,5489
39,48
36,38,39,41,48,310
39,48,648,749,1685,2104,2633,2694,2786,4533,5318,5564,5565
39,48,570,861,1715,2168,2267,2423,2468,3280,3317,3504,3947,5248,5510,5583
38,41,55,270,467,1630
30,48,60,89,770,981,1638,2200,2413,2847,3047,3402,3453,4161,4430,4642,5229
39,60,432,594,783,1233,1741,1765,2561
39,48,668,865,1620,1715,1961
32,39,179,1158,1198,2074,2086,2533,2754,2990,3437,3619,4037,5613
39,48
39,41,413,879,2430,2595,2846,3270,5136,5614
39,41
32,39,237,604,1497,3593,4131,4198
39,48,871,1956,5293
32,49,126,225,476,880,4099,5643
39,40,89,234,237,1143,1473,2004,3012
32,39,244,1530
18,19,39,41,48,84,352,757,767,1277,1619,2786,2847,2939,4054
39,48,225,475,2958,5653
39,96,576,1371,1787,3047,5723
39,89,235,237,854,904,1656,4040,4455,5389,5724,5725,5726
32,39,48
36,38,39,89,476,861,2146,5358
39,48,504,939
32,39,60,189,225,314,604,1070,1568,1799,1804,1872,3217,3240,4313,5461,5727
39,41,48,225,279,1067,1198,2238,3186,4008,5728,5729
32,38,39,41,48,170,286,1488,2402,4552
39,48,690,1671,2847,2994,3977,4394,4969
39,48,251,636,2046,2573,2714,3390,3590,4162,4718,5730
19,39,48,147,1355,1423,2471,3354,4307,4832,4899,4913,5731
39,48,262,494,1015,1548,1772,2379,2478,2484,2604,3317,3504,3756,5138,5732
39,48,885,956,1013,1049,1265,1638,1772,2156,2202,3577,3641,3768,4251
38,39,48,110,536,1767,2149,2413,2429
18,39,604,1121,1715,2733,3186,5344,5733,5734
39,48,451,913,1111,1198,1597,2505,4251,4660,5735
39,41,643,749,916,1246,1395,5736
36,38,39,225,1552,2891,4383,4899
39,48,262,855,1020,1121,2425,2682,2839,3742,4251,4464
39,41,48,310,522,1121,1319,2097,2238,2749,4027,5738
39,41,48,147,175,178,269,348,913,1516,1960,2990,3671,3693
37,38,41,48,86,89,264,384,604,2891
39,41,48
48,60,225,772,1624,1779,3966,4037,4269,4981
39,48,271,475,2238,3533,4840
39,48,229,365,2049,2902,2994,3735,5745,5746
18,38,39,41,48,423,504
48,61,598,704,824,1422,5330
38,39,48,170,225,270,271,379,3186,3593,4131,4485,5750
39,41,48,731,880,959,1481,1655,1984,2126,4755,4901,5160,5751,5752
38,39,41,48,170,1638,2470
36,38,41,117,1885,5753
39,48,267,1004,1034,2170,3008
36,38,39,48,60,170,310,476,1422,1702,2561,5756
39,55,112,602,647,3149
39,51,101,449,690,861,1184,1614,1625,2464,3131,4589,5002
38,39,48,110,161,242
38,48,110,371,4913
48,50,175,402,522,842,1873,2118,2271,2694,2983,3027,3297,3465,4166,5760,5761
39,94,1368,1796,2006,3616,3662,4156,4202
39,41,60,225,1121,2749,4026
32,74,107,352,916,924,1246,1433,1665,1744,2303,2834,3224,3599
36,38,41,334,662,958,1010
32,39,41,48,2561,2990,3735,4430,4983,5211
38,41,48,53,110,170,3904,4362
39,41,60,225,3411
38,41,161,170,703,1344,2075,2741,5844,5845
32,38,39,41,286,1121,1233,1624,1765,2425,3462,3638,4111,5846
32,36,38,39,41,48,225,255,310,533,1393,2238,2749,4198,5847
39,48,806,2238
39,41
32,39,41,48,79,124,225,604,1285,1863,1915,5850,5851
32,38,39,161,769,795,840,1034,1997,4323
39,41,79,209,426,466,749,1198,1274,2118,2378,4713,5191
39,89,179,771,898,956,1028,1237,1679,1966,2772,3214,3375,4386,4540,4688,5852
41,48,79
32,48
38,39,48,272,790,2130
38,39,41,170
39,41,48,66,123,225,842,4056
32,39,41,48,2457,2793,3297,4852,5905
39,41,48,89,310,914,1250,2064,3775
30,79,201,1393
39,41,48,79,2238,2254,4418,5729,5951
32,39,48,2847
36,38,39,48,156,713,1121,1473,2694
39,64,189,270,715,2238,3776
32,41,256
38,56,233,740,3805,5753
39,41,1746
27,39,48,123,352,861,1372,2374,3638,4354
39,41,48,58,83,501,1113,1143,1198,1390,2238,2552,2960,5995,5996
39,41,48,158,1668,4891,5064
31,39,123,936,937,1958,3966,5211
32,39,41,48,408,418,704,1082,1479,1704,1873,2006,2749,3989
32,38,48,604,1198,1529,1805,3458
39,48,1389
39,48,547,770,956,1003,1063,1196,2620,4099
39,41,772,2208
23,50,60,65,506,604,2147,5272
37,38,39,48,225,2714,4011,4913
39,48,89,544,616,848,1180,1435,2079,2168,2177,2793,2837,3179,3366,4893,6003,6004
39,48,1146,1715,4713,5070
31,39,48,225,255,653,1440,2441,2842
38,39,110,865,1590,1602,1765,3678,4703,6009
2,38,39,48,340,515,790,998,1102,2238,2371,2596,2599,2931,3028,3452,4042,4440,5105,5729
39,41,48,104,190,191,340,662,1121,1185,1280,6010
39,41,48,270,396,479,976,5296
19,32,39,48,185,225,806,1000,1027,1091,1123,1180,1349,1699,2492,2991,3160,4594,4994,6012
38,39,170,175,178,225,874,1026,1355,2284,2294,2406,2505,3195,3411,3992,4107,4198
39,41,48,819,1123,1146,1640,2091,3550,3857
39,48
32,79,175,1146,6025
41,48,287,604,861,1121,1348,1784,1926,1930,2118,2673
39,41,48,161,189,661,1600,2749,4011
41,48,94,348,438,548,874,1859,2235,2269,3991
39,41,48,111,208,381,664,789,1147,3735,4778,5935
38,41,56,1183,1233,2241,2523
39,48,237,855
39,41,48,727,812,1659,1804,1920,2033
32,38,39,41,48,171,240,355,365,1188,2554,2764,3641,4430
36,38,39,173,426,740,1048,1176,1908,2024,3486,4054,4447,4486,4990,6029
48,60,117,185,234,704,927,1417,2613,2674,3330,3913,4201,4512,4558,4737
32,39,41,48,201,255,279,681,921,1049,1861,2115,2201,2771,2795,3598,3802,3929,4422,5864,6031
39,67,225,2048,4001,5603,6032,6033
39,41,48,423,438,766,865,2356,2673,2751,6035
39,40,48,186,234,271,310,723,812,1725,2824,3078,3602,3988,5620,6036
38,39,41,48,262,281,548,640,645,903,948,1286,1404,1805,2437,4512,5957
39,48,94,225,234,237,903,2468,5353
39,48,60,201,740,1010,1229,1280,1431,1520,1861,2180,2876,3195,3250,3445,3547,5994
39,41,48,783,6053
9,39,149,179,213,260,272,310,498,824,1691,2254,2413
39,41
41,48,1639,2145,3625
39,79,225,242,740,757,2641,5390
32,39,48,260,952,1024,1198,1409,1786,2374,2847,3121,4272,4975,5414
41,58,237,348,604,981,1715,1796,1859,2425,2441,2559,2847,3038,3186,3310,3549,3813,4394
31,37,38,39,41,536,1000,1198,1546,3236,5892
39,48,643,812,839,956,994,1121,2983
32,39,41,48,342,435,950,4030
39,66,137,195,1433,2238,2599,2714,2894,5328
32,39,41,79,1146,6069
39,48,150,279,352,803,812,861,1403,1652,3179,4272
39,48,208,345,1679,3179,3611
38,39,41,170,3324,5181,5920
32,48,323,463,677,769,772,830,1004,1034,1292,2961,3307,6086,6087,6088
39,48,1015,1146,5505
38,39,60,352,371,479,604,694,860,1783,3966,3988,4011,4669
39,41,48,513,3574,4650
39,41,225
32,39,48,137,225,749,2749,3405,5728,6106,6107,6108
39,48,426,1010,1123,1625,2115,2297,2613,2743,3635,6110,6111,6112,6113
39,48,273,1409,4057,4203
39,41,48,1132,4198
32,39,41,48,167,301,438,683,4306,4553,5124,5190,6114
38,41,208,340,840,1121,1146,1750,5494
39,48,175,285,314,677,679,752,947,984,1070,1355,1557,1578,3663,4061,5948,6124
39,41,48,201,913,2554,2764,4011
39,41,48,50,52,208,301,402,604,788,1715,3966,5822
32,36,38,48,170,374,389,514,768,3759,6125
38,39,105,475,865,984,1260,1768,2726,3530,3573,4066,4067,4864,4974
9,32,48,60,175,578,924,1355,5315,5403,5643,6128
11,39,48,189,1295,2095,3243,6131
32,41,48,60,246,861,1809,2383,2441,3121,3300,3483,3840,5992
48,79
32,45,217,2321
32,39,41,225,348,352,572,921,1859,4152
39,41,48,60,80,107,136,610,826,905,1121,1196,1469,3297,3323,4005,6142
39,41,48,259,345,956,1976,2379,2399,2551,2723,3717,3845,5858,6143
41,48,94,349,522,1372,2775,3663,3664,4334,4345,5954,6145
38,67,68,110,274,359,370,596,694,1489,1547,3121,3827,5951,6146
39,41,48,540,677,846,1059,1683,2742,2944,4771,6147
22,39,48,66,475,1494,1501,1585,1817,3274,6148
39,48,381,1017,1135,1517,1916,2228,2238,3662,4715,5146,5411
39,41,271,518,715,979,1123,2238,2482,4100,4776
32,41,48,89,899,970,1122,1889,2103,2115,2199,2493,2609,2830,3638,4969,5299,5393,6088
39,41,504,981,1372
39,41,48,65,91,98,150,189,645,789,910,1016,1591,1766,2375,2592,3454,4414,5289
39,41,48,189,248,425,535,677,1150,2492,4945
38,41,237,365,1831,4069,4134,5666
38,41,264,370,519,1387,2375,3652,4640,4732,4879
32,39,79,501,697,1082,1714,2220,3024,3609,3680,4099,4188,5669,6120,6145
9,38,39,41,48,458,512,840,1146,1349,1956,2238,2958,3272,3304,3743,3988,4548,5804,6174,6175
39,48,79,255,647,1214,3394,5080
32,41,48,65,310,1146,2250,2856
39,48,78,365
48,65,168,179,191,599,602,615,1121,4295
9,39,41,48,66,408,589,3642
39,90,338,1329,1986,2034,4019,5624,6178
39,48,267,2525,6177,6179,6180
39,41,48,178,409,842,1815,4198
39,41,48,68,365,3143,3145,6181
39,41,48,68,3143,3145,5248,6184
39,48,89,220,1015,1395,1781,1782,2830,3663,3774,4042,5084,5767,6187
32,39,41,48
32,48,255,270,271
39,41,48,60,225,278,4050,4996,5712,6201
32,39,274
39,48,230,341,584,604,1146,1387,2341,2861,3404,3427,4467,4494
39,48,1344,4249
39,41,2238,5999
41,48,194,208,1745,2819,3067,3400,4270
39,41,48,1243,1337,2538,6205,6206
39,48,175,178,225,270,271,806,1020,3573,5728,5729
39,41,184,871,1185,1550,1668,2168,2201,2552,2652,5335,5710
39,48,102,162,766,2034,3294,5464
39,41,52,208,347,396,704,1702,4144,6136
32,48,2254,2418
23,39,237,981,2284,2505,2528,2631,2776,3688,3690,4734,5549
31,39,48,407,426,704,847,922,2180,2469,3279,5976
32,39,41,111,237,438,1126,1549,1999,2120,2413,2447,2516,3421,3638,6213
32,39,41,115,226,533,605,789,910,1062,2437,2631,2892,3224,5817,6214
9,32,39,41,438,856,1470,1991
39,41,48,115,226,229,447,681,910,956,1013,1129,3224,4076,4298,5110,5817
39,48,53,155,175,178,378,592,842,2187,3502,4220,5080
23,39,81,117,248,374,511,570,723,1198,2109,3663,3664,4011,6219
39,41,48,262,433,652,1198,2593,3808,4078,5137,5181,6210,6220
38,39,41,110,189,643,956,979,1209,1867,2059,2233,2537,2573,3121,3735,4975
38,41,47,438,790,6222
32,39,48,2708
32,39,48,93,175,242,271,925
39,41,665,1204,1279,1635,1762,6095
39,41,1101,2378
38,48,61,89,390,1107,6237,6238
39,48,391,1659,3308,3358,3641
39,41,48,107,548,604,611,664,783,961,1067,2238,3761,4464,4969
9,19,39,420,1547,1709,4631
39,48,242,528,5388,6243
38,39,79,94,239,592,2383,2529,3241,3904,4388,6244
39,43,48,96,168,185,237,475,1425,1908,3981
32,38,39,41,48,79,446,790,2254,6245
32,48,536,591,1165,1294,1455,1640,2329,2712,4683
39,41,48,408,604,4056,6246
32,38,39,48,178,821,2805,2854,3671,5224
32,39,824,1004,1676,1678,3894,3985,4842,6248
23,39,41,48,94,179,255,441,533,922,1066,2387,4075,4521,4883
39,41,104,196,506,838,2188,3693,4757,4886
39,48,80,842,3294,3946
39,41,48,671,1214
39,89,1991,2374,2552,2568,6276,6277
39,48,1327,5469
39,48,1233,2425
39,41,108,772,1123,2053
32,39,41,2661,4580,6281
41,48
39,41,94,225,1368,3074
32,39,653,1637,1832,2152
39,41,48,255,325,384,574,3101,4696,6286
2,32,1130
39,48,237,438,479,1063,2577,2822
38,39,110,225
39,48,1146
39,48,123,338,536,824,2130,2621,3399
39,41,2613
32,39,41,48,75,90,271,324,491,749,2243,2958,3148,3683,3738,3774,4546,6319
11,39,89,282,476,772,907,1052,1362,1517,2364,2708,2830,3981,4891
39,41,48,992,1012,2374,2423,2556,3189,3267,4336,4859
39,41,96,125,409,418,569,615,1446,1859,2239,2266,2343,2626,2673,2987,3294,4064,4339,5471
38,39,41,55,225
41,48,79,2435
32,39,48,75,267,491,1315,5467,6325
32,38,39,48,327,371,572,1004,1498,1564,2554,2564,3939,4041,4945,4955
41,48,533,1898,6120
32,39,41,48,89,129,235,270,438,1748,2847,4342,6334
30,32,39,41,48,78,79,749,835,936,2994,3735,4096,4198,5280
39,65,171,349,426,1144,1430,2118,2769,2799,3056,3186,4171
32,48,3623
23,41,48,237,388,1654,2080,2355,3552
39,41,48,4131
39,41,270,880,1578,2682,4422,4573,4597,6345,6346
32,39,185,225,3200
39,48,2238,6028,6354
39,41,349,589,1358
32,48,2238
36,38,39
38,39,48,170,255,4630,5830
9,36,38,41,189,208,589,766,1198,1776,2283,2553,2689,5360,6357
38,48,170,475,501,1295,1489,3931,4326,4464,4969
32,38,39,47,48,180,2378,5781,5907
32,41,5952
39,41,242,264,924,1379,6360
36,38,39,48,225,265,718,757,856,1121,1530,4613,6361,6362,6363
41,48,185,211
39,48,2343,2813
38,39,48,110,516,3121
32,36,38
37,38,39,41,48,718,1043,2129,2480,2745,3133,3259,3690,5472,6369,6370
18,37,38,147,468,913,1613,1657,2376,3065,3343,4358,4761,6371,6372
32,38,39,147,286,522
32,38,39,41,286
32,39,4107,4520,4699,6376
9,39,48,94,1966,2914,2994,3447,3662,3693,3735,4706,5146,6359
39,41,48,61,65,94,366,396,424,1404,1543,1600,2284,2380,2441,2505,2538,2815
38,48,110
38,39,874,1529,1683
39,41,48,129,186,885,1282,2014,2186,2239,2328,3901,4424,4539,4771,5341,5819,6379,6380
38,39,41,170,644,1015,1043,1600,1807,2406,3097,4447,4871
23,39,41,48,65,89,101,272,321,623,675,783,831,1166,2116,2436,4332,4973,5782
38,39,48,170
39,41,589,812,2238,6168,6384
36,48,2983
9,19,39,201,665,856,4143,4754,6385
39,60,301,5774,6386
39,48,89,234,792,1020,1103,1440,6300,6387
38,39,48,281,359,489,555,885,1390,2394,2763,3638,3785
38,39,41,48,65,255,310,370,413,831,1227,1471,2067,5782
38,39,110
39,41,48,184,406,703,2554,2880,4843
39,48,1121,1361
39,48,249,264
38,39,48,503,902,1188,2000,3177,6171
39,41,48,68,189,310,759
39,41,48,65
39,48,260,5902
15,83,4546,6024
32,41,166,397,398,533,1268,1481,1534,4744
32,48,1787
15,32,39,48,81,237,279,338,421,1074,1260,1987,2097,2152,6004,6399
39,48,913
38,39,48,68,170,1699,2147,2418,3077,5596
39,49,62,990,2392,2638,2726,3859
9,32,39,54,65,856,1317,1343
32,39,48,1931,1989,5159,6172
39,48,186,272,1345,1433,2931,3668,5439
26,30,39,48,237,1417,1456,2364,2561,3800,5615,5989
41,48,49,78,861,1019,2160,2559,3358,3799,4658
38,39,41,48,477,599,1137,3814
39,48,258,812,822,1350,2056,3419,3837,4453,5510
39,48,49
39,41,1280,4942,6409
36,38,39,48,243,245,261,803,3816,6410
39,48,147,220,387,1206,1489,1728,1814,2990
32,39,543,856,1044,1497,1616,2300,5351
39,48,161,887
38,48,101,147,350,1188,6417
32,39,476,1590,3981
39,48,123,616,2737,3981
38,39,110
39,41,48,163,249,903,3544,4099
32,39,41,48,276,310,697,751,1325,2894,3314
38,39,41,110,2725
37,38,1791,6326
38,48,170,570
14,38,39,65,170
38,39,41,170,536,1011,1184,1886,3910
38,39,225,286,533,536,3271,4111
31,48,237,5022,6431
32,48,1206,1323,1627,5283,5380
39,41,48,432,3541
39,48
41,89,959,4042,4266
32,38,281,662,840,2393,5307,5589,6434,6435,6436
32,37,38,39,41,48,110,170,407,522,808,987,1019,1976,2101,3186,3840,4004,6437,6438
38,48,170,711,815,1121,1439,1537,2290,4076,5624
39,48,898,1618,2186,4096
38,39,41,170,237
36,38,39,48,110,237
39,48,58,310,1018,3400,5064
36,38,39,41,48,65,78,398,897,1704,1966,2375,3002,3404,3872,4443,6441
39,41,48,89,1278,1279,3856,5147,6356
36,38,39,41,242,3798
32,48,2441,5400
39,48,492,3234,3469,3583,4161,4215,4537,6452,6453,6454
39,48,856,1492
32,48,103,312,389,555,558,1869,2951,6173,6455,6456
37,38,2424,3319,3320,3321
38,39,41,170,790,1557,2084,4360,4744
32,39,41,206,535
39,48,101
38,39,41,48,170,939,2440
38,39,41,110,1184
32,39,49,740,907,1198
32,39,89,334
38,39,170,2948,3460,6464
36,38,39,170,1513,2286,2361,2390,4997,5659
39,41,48,89,237,256,489,571,1104,1665,2098,3462,4133,4481
39,48,126,838,943,6466
38,39,334,370,1146,1420,1704,1715,3616,6329,6470
39,48,543,2118
38,48,371,1121
32,39,48,49,856,1016,1017,2458,2675
36,38,39,41,55
39,48,1126,1899,2316
39,48,242,749,822,1103,1437,1542,1569,2079,2760,3323,3410,4176,6481
7,39,48,65,78,441,597,783,1010,1083,2433,2782,3782,6482,6483,6484
39,48,685,741,1357,3345,3690,4160,5453,6485,6486
32,39,48,93,589,1135,1146,2599
39,48,740,1198,2958
18,48,60,2855
36,38,39,41,1704,1958,2066,4008,4371,4485,5248
38,39,286,1330,3048,3737,6024,6488
32,38,48,123,170,451,1704
48,79,244,1859,2954,3074,3663,3664,4166
39,41
39,48,1260,1486,1837,3146,3297,3900,4097
38,39,48,319,371,751,808,1315,1666,1994,2241,2623,2820,4299,5440
57,65,1072,4850
37,38,39,123,390,1012,1014,1834,2199,3616,4312,4925,5675,6492,6493,6494
0,18,39,48,60,279,1393,1867,5197
11,32,38,41,48,65,264,336,1185,1460,1569,1590,2129,3067,3127,3815,6495,6496
15,39,101,564,824,2268,3294,4297
39,48,65,338,533,1061,1360,2049,2286,2569,2949,3103,3179,3735,4072,6246,6497
38,39,48,110
39,48,1059,2724,6498
39,48,151,3965
39,48,2802
39,48,78,89,208,310,348,374,742,743,803,1229,1664,1886,1978,2135,2266,2721,5349,6333
32,39
48,65,179,789,2329,3446
39,41,822,2930,6500
9,19,39,475,522,536,592,677,712,1444,1546,3660,6017,6095
38,39,48,110,272,809,2205,2855,2870,2871,3587,3667,3863,4265,6503
39,41,310
39,48,2879
39,48,503,5931
32,38,281
38,39,2805
32,41,48,229,237,735,783,1112,1818,1939,3311,4703,5669,6504,6505
39,48,956
32,48,151,185,319,1693,2437,2879,5279,6190
32,48
36,38,39,48,272,757,1517,3324,6510
38,39,110,170,483,2677
39,48,89,368,396,522,767,848,1043,1700,2286,2469,2968,4111
36,38,39
36,38,161,915,5958
39,89,646,1121,1349,1677,1867,2064,4111,4336
32,36,38,41,48,52,206,310,535,1727,2249,2316,3644,3724
39,48,1368
11,39,48,60,66,106,229,278,329,398,1023,1089,1106,1356,2162,2431,2481,2792,4686
32,39,751,3184
39,48,913,2673,3128,3208,3436,3680,3946,6527
48,52,2147,4636,6421,6530
41,48,4445
39,41,66,528,715,1012,1015,1121,1122,1350,1930,2675,2894,3640,3878
32,36,38,39,242,270,272,438,767,1480,1748,1875,2091,2266,2300,2351,2381,3037,3997,4270,6462
32,39,41,48,80,338,345,548,1185,1239,1570,1677,3410,3763,3970,4994,5279,6531
39,79,1568,3738,4828
39,48,1020,1744,1815,2065,2341,6532,6533
36,38,89,702,1145,1161,1846,2259
48,89,396,570,572,793,856,910,1338,1648,2262,2990,3735,3976,4056,4096,4485,4776,5690
39,60,65,339,522,829,1930,3668
9,72,799,1201,2344,2746,3613,3614,6536,6537
38,39,110
39,48,80,730,785,2106,2186,2870,3366,4423
32,38,39,41,170,222,675,677,708,2038,2659,3573,4000
36,38,39,41,48,3659,6539,6540
38,41,170,511,1448,1771,2118,2319,2441,2812,2991,3117,4160,4445
32,38,48,78,110,249,264,310,502,799,901,1669,2238,2441,2609,4636
36,38,48,4031,4133,6541
38,39,41,48,110,237,450,1578,1916,3336,3858,4382
39,41,2541
32,38,45,48,105,439,2779,6542
38,39,41,110,302,1390,1440,1837,3714,6543
38,39,41,48,62,89,110,338,660,1744,2420,2847,3521,4127,5405,6546
32,39,41,739,740
39,48,2990,3735
39,48
39,68,158,160,341,384,414,766,831,971,2061,2792,2861,3143,3146,3268,4493,5344,6551
39,48,6552
37,38,39,41,48,89,104,729,3161,3194,4753,6383,6553
37,38,39,41,48,188,837,1029,1440,1655,2413,2572,3695
39,48,1132,3125,4197,4198
39,48,334,865,1227
38,39,56,5046
23,48,246,535,3615,3795,4131,4703
39,68,133,5478,5772,6563,6564
39,48
39,65
18,32,39,41,65,258,260,424,543,789,812,856,1661,6567
39,48,62,89,260,345,392,645,690,766,870,1513,1575,2015,2343,3875,6568
32,39,48
39,48,334,368,1016,1017,1308
11,32,39,189,489,571,783,789,2040,3420,3966,4140,4614,4842,6150
39,41,48,301,737,1479,2046,3025,3611,4013
39,41,44,48,66,310,549,1517,2046,2633,4066,5330,5973
39,48,491,2402
39,41
39,41,48,90,151,161,310,4488,5178
48,69,89,213,310,515,885,956,1049,1372,1396,1557,1704,1763,1879,2103,3221
39,60,1938
39,48,1103,2673,6575
38,39,48,156,170,234,235,260,402,645,1016,1877,2476
39,41,2118,2213
39,48,78,237,783,1257,2663,3091
38,39,170,2860
38,39,48,918,1503,1564,2805,3082,4258,4682
39,48,740,1435
32,39,48,1779,1781,1783,4326
39,48
39,91,237,255,310,381,549,604,961,1082,1124,1158,1543,2325,4004,4311,4405,6579
39,48,117,620,976,989,1249,2800,4825
38,39,48,170,1062,1741,2676,2909,4070,5459,5656
39,48,89,198,6584
39,45,164,279,338,623,682,760,847,1393,1905,2321,3425
39,41,48,468,571,1196,1239,1669,1807,2888
38,39,47,48,1809
38,39,48,78,170,255,2687,2977,3766,3951,5060,5630,6586
39,41,48,264,1780,2732
39,41,48,306,352,1819,1846,1859,3186,3311,6478
32,38,39,41,48,55,904,4144,4177,5089
38,39,40,110,161,1190,1272,1653,2626,2703,2938,4057,6591
39,48,1135,3121
38,39,41,504,543,694,4156,5593
32,39,51,156,310,4791,6592
39,48,592,1027
32,39,41,48,201,208,270,514,913,1116,1124,1126,2012,2666,3313,3693
38,75,76,343,345,1257,1352,1831,4479,6567
38,39,48,65,89,338,464,703,1342,1444,1831,2030,2619,3735,4070,4650
30,39,48,49,77,522,828,878,1410,2666,3492,4394
11,38,170,1664
9,39,543,2059
0,438,4133,6607
38,39,55,310,831,5727
48,67,89,213,272,1062,1361,1715,2224,2559,3891,4100,4394,5741,6089,6608
32,48,174,817,862,2469,2568,2994,3100,3693,3735
38,39,41,48,110,249,374,441,504,3653,4615
39,48,164,165,166,208,684,937,1994,2874,2987,3394,4502,6609
38,39,170,440
32,39,48,334,651,740,1120,1392,1668,1929,2241,2958,3549,3946,6610,6611
39,48
38,39,110,118,816,1978,2056,3653,5048,6613
39,41,45,237,1061,1198,1479,1578,1738,2669
39,41,48,301,1290,1625,3606,6614,6615
39,48,628,914,1210,6150
32,38,39,48,235,390,1323,2900
41,48,2420,2432,3396,4422,5064
9,39,1219,1879,2791,2817,3247,3455,3966,4555,5778,6132
39,59,3157,4126
0,32,39,48,78,260,310,931,1144,1183,2118,2329,2371,3797,4565,6618,6619
38,41,110,2702,5573,6289
32,41,270,352,718,742,1384,1385,1488,2609,3046,3049
39,48,1121
32,39,41,93,1043,1103,1987,2126,3106,3431,4294,4556,4871,5154,6624
39,41,48,445,616,1859,3198,4051,5272
39,48,1000,1228,1547,1600,2439,4032,5268,6625
32,39,65,691,749,861,1579,1655,1789,3099,3965,4233,5041,5221,5351
38,55,1990,2168,5774
39,67,740
38,48,286
39,48,824,3551,4975
36,38,39,215
38,39,48,49,53,54,56,390,1018,1290,1789,5799
39,41,48
38,39,249,370,1659
36,38,39,48,110,189,589,828,3861,5554,6636
39,83,270,1355,1568
39,48,3669,4174,4604
38,48,170,5144
39,41,48,65,155,209,730,812,1433,2354,2703,4023
39,41,48,147,571,716,4297,6293,6642,6643
38,39,41,48,522,544,855,1327,1590,3234
10,39,41,48,147,155,272,544,1435,1486,1578,1600,1669,2919,3323,5028,5196,6644
32,38,156,286,1417,1814,2022,3371
38,39,115,170,270,352,994,1361,1715,1859,2238,3827,5288
39,41,2915,6136
39,41,48,215,703,824,855,1327,1541,5151,6507,6650
39,48,636,970,1175,2103,2169,2509,3300,4009,4132,4661,6651,6652
48,62,518,534,2344,2649,4514
32,39,237,255,272,783,1327
39,66,225,227,348,349,351,352,1787,3586,6663
38,39,41,55,2200
39,41,65,1027,4779
38,39,110,4344
42,48,53,248,887,1122,1327,1360,1930,2370,2990,3012,3468,3604,4072,4429,4585,6664,6665,6666
39,41,93
38,41,48,170,398,488,1015,1327,1643,3680,3878
39,41,48,464,1331,2116,2200,2286,2463,2612,2625,2634,2714,2815,3293,3693,5419,6667,6668,6669,6670
39,48,255,279,413,653,960,1327,1437,1638,5825
32,39,48,65,237,246,352,824,1425,1859
41,48,79,438,543
39,41,141,246,335,1930,2437,4420,5326,6277
38,60,286,1489,1741,1956
39,48,4776,4919
39,48,350,1611,2056,3291,3502,6682
19,39,48,366,1431,2516,6500
38,39,41,48,110,170,2343,2673,2836,5029
39,48,310,1308,1666,2661
18,32,39,123,209,1966,2631,4201,5323
18,39,153,232,534,913,1121,1715,2329,3186,3964
39,48,1744
31,39,262,1424,1502,1875,2121,2273,2426,2518,6298,6697,6698
39,48,89,101,364,1043,1999,2446,2591,2966,3132,3215,5387
32,38,39,41,48,65,147,282,286,475,681,899,2157,2725,3968
38,39,48,62,1529,1973,3459,3485,4485,6701,6702,6703,6704
39,48,107,179,522,549,824,939,1067,1123,2983,3693
32,41
39,48,310,438,529,1266,1455,1991,2958,4396,4736,5626,6707
39,48,93,485,522,651,783,1408,1715
39,48,811
39,41,48,101,189,237,1010,1016,1063,1517,1530,1675,2099,4613,5096
39,48,179,246,255,438,1878,1889,2879,4573,5129,6708
39,48,267,310,1281,2768,6709
9,23,237,3983
41,48,524,5830
37,38,170,785,1494,2516,2519,5869
39,89,352,533,722,2344,2814,3463,4123,4226
39,48,664,3852
38,39,48,170,442,939,2127
39,40,48,681,892,1587,5952
39,48,68,119,177,229,650,1008,1202,1814,2505,4382,4563,6712,6713,6714,6715
39,41,468,479,855,2775
32,39,267
39,48,101,349,2399,2557,2879,2933,2990
39,41,48,246,1627,2552,3476
39,48,2326,3739,6719
38,39,41,345,504,1490,3973,4643
39,55,112
38,48,110
9,32,38,39,56,79,338,589,4831,6720
38,39,47,48,330,1327,1814,2164,3291,3863,5258,6721
5,48,117,147,522,749,1246,1562,1564,1765,2081,2612,2815,3349,3772,5721
41,48,113,435,798,1765,1859,2458,3291,3462,4009
5,39,79,389,390,728,840,1121,1146,3469,4755
32,36,38,42,45,475,3775,4351
36,38,39,71,1327,2267,2434,2604,3511,5336
39,48,89,155,426,966,1198,1217,1327,1361,1433,2599,3179,5127,5322,6726,6727
36,38,39,48,604
38,39,41,48,78,105,272,1010,1097,1269,1392,1861,2035,2842,4098,4214,4367,6463
39,41,48,261,821,2065,4326,4564,5291
36,38,39,48,522,1123,1192,1654,1715,1779,1809,2053,2054,2793,3840,3966,4057
39,48
38,39,41,48,110
32,36,38,39,41,48,78,179,301,2056,3554,5556,6730
19,23,39,48,60,425,831
32,39,41,237,254,334,374,2166,6737,6738
39,41,48,138,1115,1327,2958,3070,4670,5036,5790,5957,6739
39,65,684,3870
41,48,770,943,1232,1401,1659,2046,2996,3453,3599
39,48,2187,2931,3216
39,48,334,637,2771
32,38,39,41,48,110
11,39,48,62,761,1327,1596,1795,2618,3256,4339
39,48
18,39,48,533,1121,1235,2325,2433,3186,3195,3840,5322,6742
0,39,1004,1578,3505
39,65,438,795,1219,1818,1819,2034,3311,4433,4486
41,89,589,1198,1570,1659,3209,5076,6743,6744
39,48,53,449,2225,2676,6635
39,66,232,278,301,604,1020,1327,1425,1486,1715,1766,2391,3186,4107,4941
0,51,78,89,1382,1755,2113,2546,6191,6745,6746
38,39,170,6748
39,48,2554
32,49,65,264
38,39,41,147,1529,2696,2915
39,41,48,60,242,592,681,1004,1342,1419,1793,2894,2943
38,41,47,664,1279,1369,1576,1704,1913
39,41,48,78,276,543,549,764,1121,2661,6176,6596
48,65,169,272,1361,2290,4026,4969
32,39,48,1113,2708,2836,2915,3319,5765
39,48,276,525,2193,2434,2502,2822,3279,6760,6761
38,39,170,3987
39,41,48,251,297,317,365,803,925,1184,1347,1728,1929,2618,4497,5467,6763
39,48,682,699,1020,3194
38,39,806,1023,1616,2199,3904,4344
36,38,39,855,1425,2034,6715
38,39,110,493,4444,6765
39,48,563,2351,2496,2894,2992,5263
39,41,498,749,1091,1653,3291,3505,4503
38,39,41,65,110,170,310,541,759,1027,1327,1987,2058,2457,4142,6767,6768,6769
39,41,48,1327,5343,6529,6770,6771
38,39,170,3489,4539,4613,5091,5768
32,94,331,432,1008,1046,1578,2218,2418,3252,3783,4220,5143,6442
39,48,68,369,374,1371,1568,4801,6003,6774
38,39,41,48,110,460,855,979,1066,2515,2639,3314
35,38,39,237,371,438,501,810,902,947,1226,2840,3317,4700,6775
32,39,78,117,147,179,810,1061,1103,1108,2656,4700,5695,5718,5962,6244,6777,6778
39,41,48,255,855,2098,3912
39,41,48,79,222,334,475,533,589,1080,1172,1378,1379,1859,1973
39,41,208,445,874,1497,1867,2906,3072,3465,3564,4305,4843,5245,5306,5476
38,39,41,48,105,235,237,396,1327,1469,1651,2209,2983,3580,4334,4345
38,39,41,170,6780
39,41,48,695,756,956,1519,1659,3179,3871,3983,4379,4538,5721
39,66,809,1613,3821,5471,5622
39,48,205,1144,3225,3633,3641,6492
39,48,2118,2900
38,39,41,438,479,740,1831,2002,2650,3005,6165
38,39,41,170,368,790,6276
32,39,48,78,153,1468,3942,5667
32,39,260,533,592,1145,2550,3012,3547,4975,5438
39,41,922
10,39,123,209,334,475,681,740,789,1327,2528,3161,4353,6403,6782
39,48,1916,2556,5974
39,41,1333,1537
39,41,48,209,749,831,857,1158,1253,1602,1776,1786,2506,2634,3002,4113,5825
39,41,48,1486,3458,4056,6785
32,39,2785,3279
32,38,170,604,740,3735,4527
36,38,39,41,58,102,431,664,1004,1031,1201,1659,1846,2113,3152,3189,4133
39,48,812,1475,1714,4536,5323
60,89,343,1345,2015,2071,2344,3274,3419
39,48,49,65,2284,2505,6398
35,48,65,438,3531,3841,6787
36,38,39,41,68,105,110,725,1463,1464
32,39,48,246,521,1008,1053,1096,1196,3372,4416,4432,4718,5862,6792
39,83,89,189,713,861,1337,1537,2633,3983,4354,6793,6794
30,39,41,379,492,522
33,39,48,543,548,1073,1930,2046,2091,2413,4164,6800
34,37,38,48,1984,4698
39,48,244,546,1435,1877
39,48,246,396
36,38,39,48,4251
39,98,637,833,1049,3789,4166,4352,4502,6656,6809,6810
32,39,94,653,753,1368,2071,6755,6811
32,39
38,39,41,170,195,255,328,671,846,1178,1327,2712,4076,6812
39,41,48,101,449,1714,5096,6814
48,52,65,237,679,963,1956,1987,2225,2476,2573,3784,4307,4813,4886,5137,5566,6249
39,41,48,89,95,381,1257,1833,2650,5825,6815,6816,6817
39,89,272,1250,1327,4134
32,41,48,201,232,692,809,1105,1135,1146,3343,3616
9,39,48,193,855,1203,2212,2250,3499,3914,3965,4184,5405,5860,5926
9,39,76,237,489,495,732,885,1551,2638,2644,2982,3577,4883,6832,6833
32,39,1327,1481
39,48,89,334,438,492,937,1140,1268,1436,1480,2258,2428,2762
38,39,48,83,255,438,994,1143,1188,2408,5601,6834
39,48,89,133,246,1012,1814,2393,3722,4156,4299,4457,4464,4969,5260,5717
12,41,267,330,894,1345,4017
48,49,161,246,297,533,932,941,1347,1638,1702,2023,2383,3949,4686,4920
32,39,48,6137
39,48,150,337,338,512,662,749,776,2231,2239,2620,2661,3415,3553,5062,6840,6841
38,48,110,381,1833,2126,2556,2638,3048,4457,4615,4969,5268,6843
41,92,535,558,1016,1017,1393,1853,2124,2327,4189,4336,4829,4908,4969,5935
37,38,48,65,89,141,1647,2523,2762,3452,3739,3935,4883
9,39,48,543,1121,1354,1624,2130,2991,2997,4673
39,76,438,1991,2245,3966
10,39,41,48,338,362,389,426,1230,2370
38,39,41,48,110,420,677,865,1311,2091,4124,5862,6847
12,48,60,457,2987,6848
5,39,48,425,1562,1782,2015,2267,3171,5069,6849
32,39,48,151,475,1659,4012
43,60,1297,1996,6850
39,52,4636
7,39,48,242,660,2186,2430,4236
39,41,83
32,39,589
39,48,576,865,970,2515,2537,2679
39,65,290,522,602,675,1198
48,65,344,351,475,623,650,700,1327,1568,2214,3012,3373,3972,4360,5019,6718,6854
39,48,89,249,543,803,1327,1866,2325,2466,2524,2708,3314,5180,5458,6618,6855
39,79,4188,4344
39,48,229,855,2741,2992
32,38,39,48,281,475,4353,6858
39,48,533,664,2297,4982,6859
39,48,80,179,589,749,783,2243,3321,4054,5127
39,48,1127,5113
36,38,39,740,1908,2353,5683
38,39,41,48,286,1327
41,48,1425,1568,2425
38,39,41,170,264,348,525,1752,1859,2266,2358,3034,3463,3604,3641,4625,5351,6390
32,48,237,270,664,855,1107,1384,1385,1825,2609,2857,6863
32,39,366,570,767,1034,3148,3774,3784,4030,5281,6706,6870,6871,6872
39,41,4538
39,41,48,65,76,342,440,677,740
39,48,155,189,533,783,1464,2614,3445
39,41,48,123,592,766,916,1776,3015,3323,5244
32,38,39,110,151
37,38,39,438,475
38,39,48,371,1327,1592,2998
38,39,48,741,1381,1831,2335,2464,4260,4378,6879
32,38,242,3005
36,38,39,41,48,357
48,65,150,1077,4093,4587,5532,5927,5997,6357,6521,6883,6884,6885,6886
32,39,48,78,1327,4037,6887
38,39,41,48,110,133,156,379,396,774,970,1360,1520,2805,4043,6888
41,89,1105,3811,4650
39,48,1578,2399
32,48,1363
39,89,1327,1882,3413
38,39,48,1112,1138,1239,2805,3503,6894
0,48
39,48,652,1725,2033,3510,4164
39,41,875,1744,2678
41,45,48,71,232,535,623,809,2358
9,39,48,235,766,4344,5634,6895
32,48
39,48,338,1121,1749,2119,3452,3738,6341
39,41,48,225,262,699,971,1533,3361,4336
32,39,4091,5825
32,38,39,47,48,3138
18,39,41,48,150,425,435,604,855,2591,3171,4891,4994,5299
22,41,218,1968,2712,6068
39,41,970,1192,1661,5641
36,38,39,79,971,1838,1938,2225,4344,5149,5671
38,39,47,260,1143
32,48,970,1327
39,41,420,966,1285,1439,3925,4457,6911
48,80,255,971,1048,1360,2358,2855,3494,3831,4254
38,39,48,110,267,855
39,41,48,65,925,2113,2659,2958,3203,3569,3611,6692
39,48,113,201,1043,1198,1658,1762,2227,2249,2682,5236,6915
32,48,6651,6916
39,41,1713,2844
32,39,48,475,488,870,893,2426,6533
39,41,48,604,5164,6049
36,38,195,543,637,1144,1245,1527,1543,1577,2080,4105,4646
39,48,206,535,749,4626
36,38,48,924,1715,1859,3008,3642,6918
38,39,48,58,281,592,956,1252,3644
32,41,740,1763,2026
39,48,242,2428,2599,5999,6920
32,36,38,39,41,48,110,1207,1876,2294,2536,6923
12,32,39,41,60,893,3790
23,32,48,89,101,2050,4124,4733
39,41,48,439,1233,1327,1913,2424,3035,3872,5948,6068
19,32,39,209,246,408,1167
31,39,424,433,434,921,1853,2344,2384,4324,4344,6929
39,41,48
39,48,213,1062,1991
39,41,48,52,1715,3314,5296
32,38,39,65,504,508,1284,2477,2541,3083,3233,4697,6936
38,39,47,1741,3891,3939,6171
35,39,1543,2480,3241,3503,6334,6938
39,58,220,2043,3318,3320,6494,6797,6940
39,48,220,246,1166,2199,3261
39,48,475,597,708,5748,6948
41,48,211,1373,1568,3917
39,48,338
39,41,45,783,6941
32,65,128,264,476,556,766,2126,4296
38,45,48,89,1809,1831,3147,4921,5182,5494,6949
38,41,365,438,504,1393,1624,2126,2790,6950
48,89,348,352,358,536,623,813,980,1397,1568,2567,3520,4113
39,41,48,475,498,522,1166,1792,2847,3635,6244
39,41,208,255,479,501,847,1991,6953
39,41,2227,3102,4033
38,39,52,286,790,2479,3393
36,38,39,48,381,495,570,914,1499,1872,4113,6954
32,39,48,246,604,2749,4131
32,38,151,657,1130,1727,2159,2249,3638,3854,4586,6097,6533,6955
32,39,48,246,271,604
38,39,48,170,6956
38,39,371,3965
9,32,39,61,828,856,1107,1689
38,39,41,840,1146,4509
38,39,48,170,664,3272,4207,4799,6958
38,39,55,170,2110,3884
37,38,39,41,48,475,1991,2376,3067,3919
32,36,38,39,41,48,4214,4479
38,39,105,264,2942,3276,4537
22,38,39,41,48,260,812,1188,1776,2569,4394,5982
32,41,5190
39,48,406,534,1062,1911,3185,4087,6959
24,39,41,48,623,812,3435,4731,6961
39,48,272,894,1062,1615,1934,2192,6078
41,48
39,48,225,2672,6965
38,39,41,105,270,1772,4677
39,41,48,816,1135,1146,1429,2424,3487,3616,5081,5533
48,65,970,1666,1938,4644,5349,6193,6966
32,39,103,147,254,479,864,1584,5406,6271
36,39,41,48,1628
41,48,102,438,664,793,2932,5862,6978
32,62,209,391,413,753,774,824,861,887,1425,1989,4289,4397
39,41,48,1327,2326
9,48,935,1121,1220,1233,1783,2384,2612,3400,3946,4574,4786,6683
38,39,41,286,438,4562,5323
39,41,535,4227,5790
48,49,101,255,824,886,1425,1659,2553,3185,5051,6983
39,41,45,48,201,209,604,2116,5578,6251,6443
32,39,41,225,397,843,1591,1768,2011,2879,4800
38,39,48,110,956,1012,1218,1867,1880,2650,4451,5268,5276
39,48,75,522,1392,1435,1668,1877
38,39,840
32,39,48,783,823,869,1327,2541,4485,5122,5270,6989
39,40,3303,3304,3305,3306,4119
39,52,270,271,621,1824,2095,2378,2406,4929
38,39,41,101,110,408,995,1003,2399
39,41,2633,4096
39,41,48,1067,2011
39,48,3677,6991
38,39,41,48,604,840,2805,3021,3055,3205,3234
32,37,38,41,48,1715,2431,3840,4107,4394,6863,6992
39,41,48
17,32,38,39,47,48,237,1192,3418,3793,4891,6717
39,48,89,101,1056,2393,2775,2942,3171,3941,4405
39,48,1011,3384
38,48,170,821,2639,2854
37,38,39,48,204,875,2256,3253,4997
32,36,38,48
38,41,48,170,458,1274,3228,5858,6641
38,39,47,48,246,255,281,713
32,39,48,85,250,3640,5161,5809
32,39,980,1121,1192,2737,5490,5879
39,48,72,349,604,3729,6076,7009,7010
36,38,749,865,2891,5061
18,39,41,218,993,2053,5953,7011
2,37,38,41,515,1699,3010,3426,3452,3503,4997,5035,6041,7012,7013,7014
32,48,94,2694
39,41,48,89,155,213,272,1198,1333,1361,2599,2677,3546,3891,3939,7015
32,38,110,694,1578,3026,3547,3675,4615,5994
39,73,147,829,1963,1996,2492,3096,3102,5128,7019
11,38,105
39,41,48,2560,3872
41,48,352,612,704,1013,1066,1319,1327,1559,2065,2177,2607,3218,3821,6359
39,41,48,237,764,1211,1669,2042,2907,3036,3295
39,48,102,159,544,763,1203,1319,3914,3984,4184,4312,4889,5860,5926,6757,7022
32,39,164,166,388,684,1343,1564,1805,2651,2652,2787,3099,3693,3735,4744,5050,5472
39,80,389,653
32,36,38,39,42,45,281,2613,6456
38,48,179,1052,1422,1831,1964,2113,2344,4422,4707,5596
24,48,886,1578,2157,2617,5009,5385,5603
32,48,675,1161,1659,5569,5871
39,48,255,256,312,1123,1376,1715,1869,2273,3186
32,39,41,48,269,789,1014,2721,6575
32,39
39,48,1327
38,47,180,1376,5596
38,39,112,170,2212,2227,2394,2494,2852,3291,7046,7047
23,39,213,272,2983,5632
32,38,39,41,48,49,110,914,1715,2836,3026,3102
39,48,1938
32,38,1113,3005
39,48,352,399,486,1536,2852,4209,4392
38,48,110,3614
39,48,49,592,1055,1075,1123,2273,2379,2771,3724,4337
32,36,38,41,48,117,379,514,2201,2962,5258,5516
39,48,423,498,533,681,857,1207,1327,2394,3540,4774
39,89,969,1361
38,39,170,349,1438,2124,2590,2798,2855,3589,7061,7064,7065
39,48,2377,2809,3778,4468
15,38,39,41,55,2168,3185,5403,6434,7069
39,48,783,1286,1345,2259,5144,5164
39,48,2506,2798
39,41,101,438
38,39,41,1188,1841,3450
39,48,1115,1410,1976
39,48,1026,2749,3083,3965
38,39,48,110,6275
38,39,48,110,792,1715,2709,2786,3021,3055,5701
38,39,390,438,785
38,39,170,225,645,1435,1497,2506,2659,3393,4943
39,48,60,117,156,213,272,536,887,976,1121,1333,1349,1361
38,39,48,105,309,464,677,1017,1175,1269,1273,1324,6095,6679
39,48,482,766,1043,1327,1362,1525,2967
38,39,41,48,170,438,1859,2987,7092,7093
32,48,3488,7094
32,39,41,246,639,936,1440,1715,1809,2420,3308,4719,5569,7106
48,76,111,193,396,855,1739,2856,2883,3228,5608
32,36,38,39,161,1795,3148,4002,4354,5074
23,39,48,267,268,522,925,1254,1715,1824,1956,2370,3221,3840,3973,4107,5290
39,48,589,2599,3221,6712
37,38,39,48,185,237,438,2018,2489,2991,3779
39,41,58,179,664,749,978,1557,1595,1899,2208,2842,3593,4026,6988
23,38,39,50,52,101,170,476,1010,1268,1393,1841,2046,3966,4112
39,48,74,133,740,1435,5159
39,41,48,338,1293,2118,2794,4472
38,39,47,48,1228,1678,2119,2900
39,41,522,722,1425,5570,7114
33,38,39,170,251,1874,2830,3693
39,41,48,49,1422
39,48,289,2564,2768,2870,6632
39,48
39,40,79,225,270,271,304,582,1497,2796,3102,4000,4154,4520
39,48,428,4007,5128,5248
32,38,39,41,65,225,464,3854
31,39,179,674,981,1015,4002,4354,5248,7117
32,48,783,1714,2958
38,48,60,371,2591,3659,5178
38,48,170,498,740,866,1360,1370,1699,2554,5281,6419,7050,7118
32,38,39,48,51,110,170,209,246,350,3270,3510,3857,6553,6624,7119
38,48,123,855,2436,2543,3904,4133,6853,7120,7121
32,38,39,170,1096
39,78,604,1594,2775,2958,3696
32,39,41,48,88,543,639,713,855,1342,1524,1771,3028,4113,5048
39,65,549,749,1067,1207,7133
39,41,438,604,3272,4133
32,39,127,1387,2375,4510
39,48,1327,2915,4208
39,48,76,207,237,498,831,1468,1853,3270,6155
39,48
32,39,237,2879
39,55,260,602,3149
39,41,48
39,48,155,2370,2424,4558
41,79,148,176,865,1417,2258,2290,2435,2515,2633,2815,3458,3677,4299,4351
32,41,79,101,522,2200,2458,3501,4445,5788,5975,6634
39,41,48,525,995
38,39,170,2777,5825
39,48,184,1264,1772,2272,3591,5809,6767,7162
36,38,39,41,60,186,269,596,2765
37,38,48,201
32,48,276,910,956,1113,1252,2154,2343,2836,5562,7148
32,36,38,39,48,49,1792,1938,2842,3766
39,41,1055,1344,1814,4625,4943,7166
39,41,48,94,117,248,976,1244,1280,1517,1564,2424,4143,5505
15,39,76,80,425,505,604,793,1161,2694,3775,4464,4631
32,41,396,1172,1833,2622
39,41,48,50,175,264,314,749,1061,1783,1915,2049,3671,4057,4198,4981,6334,6884
32,38,48,170,988,989,1871,3262,6748
39,48,640,1316,1913,2113,4111,4792,5336,5855,7168
39,48,53,501,1678,3159,3358,3441
38,39,170,2064
38,41,55,286,1327
36,38,39,4693
32,39,41,48,2661,3270
39,41,1010,2238,3942,4485
41,48,213,431,458,589,851,970,1183,1239,1263,1277,2987,3684
39,48,117,309,545,591,1080,1269,1378,1379,1380
36,38,3456
39,48,1410,1773,2705,3336,4189
36,38,1153,1154
39,41,48,352,809,1113,1311,1444,1459,1859,2343,3119,3604,3678,4156,4300,7179
32,39,41,48,409,1043,1104,1697,1853,2128,2200,2489,2673,2958,3983,5477
36,38,39,892,1935
39,41,690,1783,2191,2441
39,48,604,824,1765,2269,2505,3074,7180
37,38,2210
36,38
39,48,269,438,2376,4207
39,48,338,345,521,543,2113,2168,2187,2313,2552,2561,4064,4663,6458
38,39,189,939,1831,2168,2200,2528,2815,3012,3072,3966,4636,4839,7186
9,41,48,259,340,874,913,927,947,1617,2325,2489,2907,4097,4464,4940,4969,6997
38,39,41,110,237,694,719,1180,1277,1327,1473,1741,2284,3615,5213
36,38,39,48,887,1986,2135,2709,4515
39,48,413,431,874,975,1746,2769,4316,5051,7191
32,39,50,1096,2046,6389
32,38,271,371,2728,3252
32,48,107,543,1230,1393,1698,1853,2598,3053,5641
39,41,48,76,260,384,1393,1715,2245,4220
32,41,48,49,475,1579,1991,2446,2674,4207,4585,5493
38,39,105,270,438,547,774,788,859,888,1613,2749,7206
39,48,147,605,1029,1815,2201,2393,2502,3436,3840,4357,4841
38,39,48,105,170,189,237,314,421,610,961,1010,1987,2492,6004,7207
8,39,846,1236,1307,1327,2293,2581,3451,3819,4932
32,39,677,1284
39,83,596,1143,2870
32,38,110,270,1404,3638
32,39,41,48,444,1693,1715,1966,2147,2573,2694,3371,4111,4636
39,71,1004,1934,2173,2186
82,94,172,189,258,352,541,772,1372,1665,2733,3297,4188,6235
32,38,39,41,48,110,155,2118,2490,3904,4571,4605,5962,6242
39,41,48,66,155,1603,2541,2633,3297,3693,4417
32,48
37,38,41
48,66,857,2216,2428,3051,3412,4096,4467,5512
32,39,41,270,432,2238,3170
39,41,846,1749,2741,3428,4464,4533,4571,5920,7004,7215
39,41,48,89,237,865,1268,2263,2290
38,39,66,1134,1573,2458,3904,4246,4248
32,39,48,237,403,550,1841,2064,2094,3161,5869,7220
41,48,649,2876,4562,6624
24,39,48,52,310,393,426,432,4247,4348,4426,5268,5653
39,41,48,1585,1613,3270,3436,3676,4325,4763
39,48,420
37,38,41,2354,3465,4385
39,48,762,3529,4823,4824,6078
32,39,48,438
32,39,225,750,856,1395,2541,3270,3981,4886
32,69,1108
38,39,48,55,621,766,795,1344,1818,1819,3311,3894,5687,6941
41,60,70,310,1422,1624,1646,6188
38,39,48,170,384,664,6804
39,41,438
32,39,41,789,1889,2033,5126
32,48,2272,3462,4056,4158,4460,6783
7,39,101,425,783,889,1497,2126,3581,3936,4131,5237,5703
23,39,41,2374,4258
38,41,60,438,504,4258,5248,6939
32,48,345,425,1121,1425,3292
32,38,41,94,170,352,865,1708,2987,3452,3688,3689,5262
32,39,111,349,2316,2714,2837,3678,4096,6353
32,39,48,52,60,225,228,279,525,570,3966
48,62,2958
48,60,94,201,545,657,674,1356,1372,3182,3358,3486,4423,7244
32,39,41,48,101,636,779,1010,2793,3338
38,39,41,48,110,151,1956,4231,5393,7245
48,65,310,604,2142,2870,3412,4115,7246,7247,7248
32,39,41,48,271,572,846,2506,5943,6692,7185,7208
36,38,39,41,225,1344,3275,4748
39,41,68,981,1226,1545,1796,1958,2106,2238,3664,4429,4614,5291
32,39,41,48,438,475,522,570,1123,1224,1254,3881,6136
38,41,110,371,478,1908,3228,6897
32,39,48,734,1135,4146
39,41,48,213,264,541,1020,1372,1715,1808,3663
39,41,48,543,779,812,1165,1282,2080,2117,2822,2891,5126,5178
32,41,547,660,942,1587,1600,3018,4170,4417,7205
39,48
32,38,41,110,1004,2200,3693,4037,6695
32,39,48,340,596,856,1123,2591,4207,4251
39,41,48,309,334,644,1198,1269,1279,4243
48,60,123,254,1372,4354,5406
32,39,41,48,264,438,1061,1091,1230,2274,2762,3465,4024
32,38,170,318,2106,3208,3682,5850,6273,6677,7264
39,48,95,189,255,475,570,1877,2476,2917,2962,4187,6309,7266
39,79,225,2554
38,39,48,170,350,570,750,855,861,1113,1257,1991,2723,3120,6791
39,41,48,1327,1593,1837,2072,3270,6893
32,38,39,170,1044,1748,2002
16,39,41,48,475,493,626,1513,1808
32,48,62,730,1015,1025,1056,1112,2050,3540,3541,4158,5042,7271
48,89,795,1819,2420,2605,3311,3535,3537
39,48,1406,2267,5049
39,48
11,30,38,39,41,48,110,365,1715,2543,3501,4351,6405,7273
32,39,75,280,1745
38,41,286,681,2290,2429,3936,4320,5338
9,43,153,271,352,535,755,784,1859,2399,2473,3297,4184,5103,6445,7080,7274
30,39,41,48,749,1804,2573,2869
36,38,170,242,827,932,1013,2506,2593,2760,3270,3472,3675,3851
39,62,375,414,526,675,1360,1834,2540,2554,4188,4686,5556,5837,6057,6602
39,41,368,1074,1121,1393,1714,2075,2094,3008,4258,5778,7276
48,76,1230,2447,2543,4810,7277
95,96,338,425,564,2370,2399
39,41,592,739,824,1442
39,48,475,533,677,869,1274,1652,1788,2892,3881,5158,7279
39,41,48,49,438,1062,2599,2638
39,48,65,1954,2153,3317,5688
39,41,48,237,297,772,1840,2961,4337,5640
39,41,48,269,1879,1930,2792,2874,3470,4394
39,48,151,1596,1873,2527,3965
31,32,39,41,48,237,604,809,846,885,3241,5210
32,39,48,334,734,740,865,1432,2147,2958,3261,7286
32,41,766,864,932,1631,3177,3774
32,48,67,608,758,783,1135,3593,4131,6230,6450,6484,7289,7290
39,41,1600,2147,3462,4420,5326
32,41,475,476,479,788,2441,3981,4541
32,38,39,41,48,270,790,2126,2424,7294
38,39,47,222,384,675,1859,2308,5767,6543,6921
39,41,48,413,416,742,1435,1914,1956,2651,2999,3259,4812,6485
32,39,159,161,453,1613,1616,2420,3968,4982,5246
39,48,236,237,566,598,1039,1210,1344,1476,1714,1919,2505,2746,3495,4556,4557
38,39,41,840,3662,3664
39,41,4989
2,32,38,41,56
38,39,78,170,259,504,544,931,1371,2056,2060,2720
32,39,314,315,364,993,1661,2325,2451,3762,4429,4457,4464,6113
39,48,338,1029,1788,1833,1986,3304,6919,7176
39,41,48,102,129,413,525,846,851,864,1730,2870,3855,4557
38,39,110
41,48,349,1179,4207,5097
32,39,48,2145,2413,3964,4161,6806
41,48,89,925,1049,2103,2997,4719,5250
32,38,39,170,267,396,712,785,2519,5204
39,65,809,1126,1192,1916,2552,3384,3683,4001,5279
32,48,123,185,604,783,2834,4207,4337,5738
32,39,227,1993
32,39,48,886,1344,3411,6525,7307
32,38,116,271,286,592,1126,1529,2990,3735,3977,5083
39,48,2306,4260,6249
32,39,7310
39,60,420,479,594,677,767,1714,4027
25,39,48,352,815,1859,3106,5323
9,19,65,101,591,3129,5638
32,48
39,41
39,48,438,749,1214,2225,3333,5079,5595,5757,7273
38,39,41,170,475,594
32,38,39,41,48,67,68,371,1659,1834,1951,2402,5320
39,48
39,48,225,348,1951
39,41,48,147,246,438,1956,2441,2555,3598
32,39,48,2848,5108
39,48,79,694,2191,2813,4339,5921
39,48,65,488,604,805,1417,2630,4975,5143
32,48,188,534,3186,5069
39,48,297,387,1214,1349,2281,3008,3085,4468,4546
32,39,41,48,675,979,1080,1123,7330
39,41,48,498,740,7331
32,36,37,38,48,4383,5712
9,32,48,184,552,1113,1209,2494,2786,3161,3678,3852,4515
32,39,60,66,210,418,651,1257,1282,1862,3626,6892,7337
32,39,423,639,1940,3827,4140
32,38,170,371,425,766,1488,1590
39,48,156,475,1031,2065,2259,3120,4111,4158,4692,4940
39,48,234,837,1080,3466,4397,6382,7347
39,41,48,334,425,722,916,1444,1653,2053,2147,4362,4891,5062,5114,5986,6640
32,48,3965
39,41,48,438,475,1715,3321,3387,3884,4091,4655,4807,5477
39,41,48,79,573,690,910,956,2413,2441,2836,3105,3250,5123
39,48,101,310,352,1859,2075,4329,6632
32,39
39,60,423,604,2793,3411
39,41,48,246,939,1327,1853,2325,2441
39,50,347,414,438,522,2060,2832,3930,4058,4975,7351
39,48,272,728,1062,1603,1607,1615,2856,4100,4966
39,48,604,925,1216,1624,2097,3966,5136,5477,7331,7354
32,39,41,48,269,1599,1867,3419
23,38,48,60,286,1132,3981,4197
39,41,48,4553
39,48,86,899,913,925,1353,1715,2369,2595,2815,2901,4503,5914,6680,7361,7362
32,41,48,1956,2836,2951,3948,7123
32,39,41,48,122,261,533,783,1030,1786,3012,5256,7363,7364
39,41,1344,3521,3816,4039
39,41,48,581,589,635,1207,1815,2286,2968,3306,4975,7369
32,38,48,55,233,476,810,2486,2951,3884,3981,4989
9,19,39,41,48,387,468,982,994,1726,2135,3370,3763,5494,5830
32,39,95,267,616,878,2633,2822,5716
32,39,208,4177,5461,5565
38,39,41,48,173,201,246,281,830,1000,1053
32,41,48,60,301,501,694,1683
39,48,475,2249,3323,4420
45,48,79,101,147,640,681,3561,5246
39,41,310,1344,2519
36,38,39,536,3462,5062
19,32,39,48,151,237,544,604,952,3973,4289,5666,6387,7387,7388
39,48,1676,5589,7389,7390
32,38,110,653
38,41,161,169,170,1795,1803,2353,2487,7401
48,75,213,479,1062,3559,6155,7404
2,39,591,772,1146,1437,2640,3616,7405
6,41,675,1263,4336,4592,7205
38,39,41,371,740,846,3005,3880
32,36,38,39,41,48,112,561,1146,1440,2227,2249,2250,4033,4153
9,32,48,7036
38,39,170,234,236,476,1344,2006,4636
39,48,2475,5258,6447
39,48,270,271,749,1327,1698,3148,3799,5591
38,48,310,370,1422,7004
39,48,1121,1311,1327,3159,3317,3324,3504,4246,4354,5949
39,41,89,101,237,413,604
39,48,2523,2935,4144
39,48,264,438,703,887,3966
39,41,89,374,491,878,2915,3913
39,48,84,381,589,2024,7418
32,39,637,1112,1741,3505,3549,3589,7419,7420
38,39,41,48,96,278,790,877,1797,1809,1872,3274,3965,4348,4741
39,41,48,144,1179,1257,1748,4563,6894
39,48,768,1765,2626,3297,4207
41,79,186,251,374,389,751,3532,4993,5344
39,48
39,41,48,533
39,41,48,229,352,398,1859,4133
38,39,41,99,370,371,1013,1679,2495,2640,2769,2998,5646,6000,6456,7430,7431
39,48
39,48,552,985,2800,3060,3454,3893
38,39,41,1727
32,38,41,170,438,903,2041
32,39,41,48,384,522,948,956,2168,2466,4246,4247,4695
39,71,1402,5980
36,38
32,41,449,672,846,1029,1046,4304,4586,6956,7437,7438
19,65,101,783,1308,1368,1823,1837,1846,2103,2492,6138
32,48,310,369,703,861,1199,3400,3422,3508,3509,4246,4269,4843,5268,5731,6276
50,65,3533
8,39,41,48,60,291,481,939,2100,2384,4284,4810
36,38,39,41,48,67,828,1435,2343,2424,2602,2704,2942
39,41,3586,7441
39,60,592,2046,2343,3120,5895,7331
39,48,89,1791
32,39,41,48,793,1973,7446
39,48,348,637,1239,1282,1436,2556,2613,2837,6805,7448
39,53,310,402,432,649,1020,1444,1579,2015,2836,4214,5323
32,39,244,940,2947,3640
32,38,281,660,2431,2626,5757,7450
32,39,2633,2694,4072
48,65,271,516,597,694,738,878,1096,3248,3914,4908,5860,6746,6941
18,50,379,475,522,1013,1062,1421,1456,2051,2909,4113,4761
9,39,41,48,690,1291,1810,2726,2994,6827,7068
32,48,734,1634,5363
32,39,41,48,78,89,147,310,347,352,1081,1131,1859,2374,3076,3317
39,48,60,147,260,533,653,1691,2471,6164
38,39,110
38,39,41,48,281,438,677
39,48,188,931,984,1316,1782,4218,5069,7457
39,48,846,3840
32,39,1146,3616
22,39,41,413,3964
39,48,171,573,1126,1927,2550,2637,2639,3267,5327
32,39,662,1146,1787,1956,4160
32,39,48,89,297,475,491,1483,1988,3243,4214,6027,6175
9,39,41,48,392,488,524,1237,1833,2243,2437,2495,2523,2794
39,82,290,3641,4565,5825,6351
39,48,208,535,591,2458,2556,6348,7178
32,48,255,384,537,722,1588,3964,4484,7471
38,47,229,718,2242,2523,5686,7475
32,39,48,310,939
32,39,374,1876,6319
11,48,595,956,4552
32,94,3074,3664,5343
39,48,65,89,1028,1404,2640,2663,4899,7090
39,41,225,413,6443,6630
39,41,48,3185
23,39,41,147,237,509,749,810,846,2259,2588,2915,4420,4975,5326
39,41,755,2573,3269,6535
38,39,48,110,1482
48,94,589,1135,1376,1859,4178,4636
27,48,505,2210,4969,6206
32,39,48,6519
39,48,381
9,18,48,766,793,925,974,2004,2147,2720
39,48,645,892,1043,3547,5181,5860,7481
36,38,39,41,846
39,48,49,939,1144,1585,1814
32,36,38,492,2116,2238,2947,3038
32,38,39,41,48,790,2053,4755,4824,5537,6006,6012
38,39,48,504,865,2556,3272,3762
32,39,41,101,310,4899,4913,7490
32,39,41
41,48,201,225,237,342,475,760,1146,1257,1493,2214,2919,3274,3280,3598,3640,4087
19,39,41,1010,3357,3361
32,38,39,41,48,101,170,536,573,677,790,2632,2763,3811,3947,4072,5172
39,60,660,1130,3227,5452,6398
28,32,60,649,788,877,2692,3113,7222
38,41,110,1221
32,41,48,89,319,338,340,681,1257,1320,1688,2344,3276,4731
32,39,41,42,48,384,475,2106,2756
39,60,342,368,479,616,1333,3946,4129
9,39,41,48,2762,4313
39,48,1135,6805
32,39,48,60,62,89,260,861,1588
39,48,225,1020,2238,2840,3530,3531,4188,4484,7495
41,48,89,734,1715,1930,2280
36,38,39,41,1448,3438,4439
38,39,48,340,370,371,374,424,1057,1741,1799,2117,4080
38,39,41,48,105,225,790,1810,2477,5043,5537
38,39,41,170,213,589
39,48,123,352,1123,1859,2019,2417,2425,3604,3680,3739,3966,4661,5400,6398
36,38,170,476,2064,3904
19,38,39,41,170,4216,7496
38,39,41,48,286,734,790,1146,1858,2784
32,39,41,48,352,508,859,1578,3662,4393,5642
9,38,41,103,175,301,806,1529,2206,2233,2820,2991,4339
39,41,48,247,264,438,749,806,1126,1355,2711,3240
39,41,147,338,352,675,794,839,921,943,1369,2060,2107,2116,2967,3358,4121,4336,5392
18,32,36,38,39,41,48,225,438,645,2423,2541,2822,3551,3660,5222
19,41,206,208,396,486,592,660,861,910,995,1329,1924,1968,2756,2793,2876,3801,4444
32,38,39,47,48,1344,2378,3501,5907,6748,7331,7396
39,48,60,1626,1777,1832,1956,2118,4214,4681,7497,7498
39,48,89,147,204,475,1411,1677,2150,2284,2493,3046,3774,6179,7500,7501,7502
32,39,118,201,516,2103,2325
39,41,48,89,594,1062,2775,5078,5334,7505
0,32,39,92,809,824,963,1408,1585,1702,1768,2344,3015,3435,6858
32,48,711,3150,4631,5248,7506
32,38,39,41,60,260,352,371,596,1708,1859,2523,4976,4977,5146
32,38,170,175,251,279,589,1219,1464,3616,4433,4486,4694,4703,6067
32,38,39,41,310,352,504,728,783,1233,1437,1715,2250,3462,3840,3873,3966,4246,5058,5756
39,41,79,118,209,1376,1587,1787,2238,3179,7114
38,39,840,1055,1146,1715,2257,3505
22,32,39,48,865,4485
39,41,237,475,476,547,820,1515,4985
32,48,60,604,1809,7508
23,32,39,101,1282,3404
39,41,1087,1279,2103,2279,2286,3788,4339,4941,7511
6,23,32,39,48,101,255,475,1132,1146,1956,2325,3187,4204,4965
41,65,101,347,350,1126,1348,1486,2443,4969,7426
9,50,147,310,2091,3724,7512
38,39,41,48,76,170,490,740,893,1670,1696,1928,3291,4514,6242,7193
39,41,89,314,433,824,3186,3289,4026,5114,7031,7344,7515
48,78,476,2071,2126,4631
39,41,65,301,811,3896,6085
32,48,3279,7516
32,39,43,249,361,871,1970,2713,2919,2997,4094,7518
19,38,48,110,370,2515
39,41,297
38,39,55,79,136,549,790,1067,1239,1277,1630,2635,3468,3604
48,50,460,1704,2550,4111,4940
32,39,41,48,89,301,616,1314,1714,2187,4201
32,48,2103,2116,2894,4072
32,39,48
32,39,41,48,571
39,55,6067
32,38,186,258,389,438,690,790,1613,1808,3028
32,39
32,38,170,1283,3250
39,41,48,533,740,762,1010,2537,7526
39,41,272,2186,2353,3721,6520
32,39,7527
39,41,48,205,225,420,1121
39,48,382,4357
39,41,48,57,89,846,1198,1372,2416,3012,3067,3500,4297,4793
32,38,41,48,89,340,370,871,939,1872,2168,2344,4177,5182,5490,6270
39,41,48,365,432,604,1146,1715,2991,5889
31,32,38,40,41,102,236,790,1578,1652,1741,2229,5020,7528,7529
39,48,297,978,1537,1796,3549,4031,5900,6602,6606,6793,7530
38,41,170,237,1054,1576,1662,2199,3273
38,39,48,371
39,48,51,533,1373,2441,3053,5092
32,39,48,846,865,1316,1435,2516,2638,4510,7364,7532
19,39,48,338,458,677,1010,2172,2907,2923
39,41,805,4265,4295
32,60,533,740,979,993,1254,1715,2060,2101,3012,3966,5651,6437
32,38,48,788,1135,1547,2238,3904,5728,5729,7537
38,39,286,389,475,476,736,908,2050,3672,3756,4142,4251
38,39,170,379,1470,1575,3904,7329
32,48,58,237,264,1327,2971,3896,5042,5370,7068,7538
39,41,161,229,338,345,793,1677,1997,2344,2775,4488,6748,7539
9,32,39,41,48,62,189,791,1355,2191,2692,4610
39,41,509,1732,3964,4091,5194,5825
39,48
39,48
32,41,48,270,271,1976,2238,5728,5729
39,48,526,664,2050
32,36,38
39,41,297,425,1146,1198,1593,3616,4562,6324
32,39,48,310,514,1055,2344,2541,2930,3083,3799,3840,4056,4430,4482
53,68,408,449,789,1962,2191
36,38,39,41,48,4144,4994
38,39,41,1146,1831,3616,5029
39,41,1146,3616,7509
38,39,110,4640,5476
32,41,67,203,396,1776,1978,2006,2270,2366,2416,2458,2997,3308,3966,4227,4642,5400,5477
32,39,41,48,734,1327,1958,2747,2815,2947,3405,4426,4568,6745
41,48,235,413,861,1096,1999,2814,3638,3642,4361,7542
39,48,340,824,887,981,1372,2473,2976,7291
32,39,41,342,555,1600,1938,3489,5414
37,38,48,170,2404,2650
39,48,604,675,979,4533,5147,5674,5889,6356
32,38,39,41,504,1146,7031
32,39,454,1146,1667,3006,3616
7,39,41,179,772,824,3504
39,41,64,175,476,765,913,1355,1616,1701,2541,2712,3448
39,48,961,1619,2250,2373,2566,2820,3855,4685
32,39,533,2472,7136
39,48,161,2118,2602
38,41,48,55,286,343,533,1295,1523,1923,2037,6885
38,48,105,641,1421,2426,3751,4034,4221
39,48,161,225,1659,7205
32,41,82,92,117,877,976,1198,2046,2460,2633,3319,5113,5955
19,39
32,39,7550
32,39,41,48,147,788,932,1198,1227,1344,2393,3168,4221,5291,5301,5341,7551
39,41,48,225,232,498,594,822,1708,2784,3025,4008,4457,6593
39,41,101,225,690,921,1600,2119,4272
39,48,1407,1408,2982,7186
39,43,237,338,475,476,565,709,1481,1537,2184,2353,2476,3763,5825
39,48,237,261,310,885,963,1192,1872,1990,2004,2209,2815,5323,5412,5539,5889
32,38,48,67,68,110,286,514,536,905,1859,2633,3904
39,60,271,348,352,396,598,604,789,842,890,981,1121,1859,1925,2024,2269,3182,4002
39,41,147,2429,6939
39,48,75
32,38,41,501,790,1659,2238,7331
32,48
32,48,255,525,831,887,1014,1057,1146,1257,3465,3616,4050,4207,4247,4775,6804
39,41,48,189,2103,4078,6027
36,38,41,258,270,271,5756
38,39,170,3083,6353
39,41,48,123,770,830,4985
32,36,38,39,48,175
39,48,79,89,225,345,685,7509,7574
32,41,48,101,208,522,752,760,887,1307,1350,2998,3858,6484,6586
32,39,41,598,1113,1143,1286,1422,1951,2168,2468,2471,2505,4080,4557,5869
39,48,174,515,565,1274,1710,2077,2103,2391,4244,4812,5296,7575
39,41,604,1144,1625,4764,5756
32,39,48,464,515,1446,5719
39,48
32,39,258,749,5108,5848
32,48,123,201,536,750,861,1233,1765,2103,2393,2492,2775,3411,4527,4811,6067
19,32,39,41,4447,5064
19,39,41,65,98,119,554,2490,3501,5768,6710
32,39,48,51,444,645,1316
39,41,249,481,727,785,4026
38,39,41,48,110,225
39,41,120,208,242,589,878,1056,1327,1430,2019,2766,2978,3162,4026,5125,5913,7348
32,39,270,271,498,1274,1962,1973,3966,4713,6910
39,41,48,4209
32,48
39,48,939,1529,1999,2114
38,39,41,55,371,536,772
39,41,79,1683,2254
39,48,179,1828,4013,5591,6804
39,41,123,310,1113,1146,3616,3835,4072,4348
32,39,41,48,2987,3323,3966
32,48,310,604,5035,5462,7580
32,39,48,147,651,739,812,1029,1341,1558,2727,2833,6015,6039
36,39,41,229,281,352,824,1059,1237,1600,1859,2988,3642,4096,4578,5042,5074,7581
38,39,903,1590,2046
18,19,32,39,41,48,1320,1327,1783,1797,1994,2521,5786
32,39,48,225,270,536,1624,2064,2494,2990,4111,4504,5825,6067
38,39,48,55,885,979,1135,1161,1831,2061,4908,4919,5591,7589
39,41,48,310,433,856,1425,1783,2876
32,41,48,161,163,237,475,1534,2280,2333,3021,3616,4822,5300,5653,7590
39,48,5334,7591
39,41,48,225,476,5027,5825,7595
41,48
32,39,48,384,440,598,1023,1337,1859,3859,4842,5377
39,48,2015,2169,2284,2505,7405
32,41,256,349,1127,1953,2418,3766
41,66,272,740,1138,2238,2354,2447,2555,4420,5037,5364,7135,7166
39,48,65,255,297,367,425,727,1444,1777,1778,2191,4975,6804
39,48,1123
32,60,1344
39,48,340,441,1422
39,41,48,213,260,475,824,2741,4144
41,53,209,345,543,626,1600,1814,1946,1990,2168,3693,4585,4644,7603,7604
39,95,271,812,1396,2215,2987,3297,3412,4068,5465
38,39,41,48,297,475,1321,1883,2429,2657,7606
39,48,432,1146,2556,3384,5154,6630
23,32,39,185,1393,1991,2894
32,39,476,6264
19,38,39,41,48,185,444,592,1930,2399,3904
39,48,865,1052
39,41,101,246,408,479,596,604,1143,2239,3451,6067
32,39,48,4682
39,48,3966
39,48
39,48,85,766,1673,2118,2342,2847,3132,3968,4099
39,60,185,645,812,2041,2660,2663,4139,5358,6583,6602,7611
39,41,48,1435,1990,2552,4034,4099,6067
41,89,123,255,349,1146,2238,2506,2537,2625,3119,3586,5696,7612
18,39,41,83,338,598,675,885,1379,2184,2476,3411,4030,4156,4447
38,39,41,261,370,1327,2136,2505,2577,3463,7490,7614
39,41,48,208,2050,2168,2842,2876,3981,4224,4527,4562,5315,6359
39,41,48,65,168,284,979,2424,2573,4547,4548,5898
32,39,41,123,1515,2856,4143,6461
32,41,257,349,476,1174,1519,2285,3083,5042,5507,5945,6263,7626
39,41,48,62,352,865,2113,2626,3445,7627
39,41,153,339,399,824,2049,2187,2853,2854,2949,4161,4497,7075,7628
32,39,41,48
39,48
39,48,454,876,1108,1697,2127,2355,3724,3998,7636
32,39,41,48,60,89,352,475,976,1096,1146,2515,7482
32,39,45,271,533,1096,1799,7017
32,39
39,48,256,533,536,734,865,1624,1956,3981
32,39,48,65,766,956,1135,1903,2856,3840,5992,6120,7291
48,78,1378,1659,2126,5821
32,41,48,3532,3965,4940,6120,7639,7640
32,39,210,211,2775,4581,5211,5476
38,39,41,48,110,352,1793,3468,4080,4204,5495,5496,5497,6804
39,41,664,1437,5360
32,39,48,342,604,867,893,1043,1710,2958,4202,6065,6804
39,48,179,234,581,594,824,1313,2793,3532,3859,5360,7645
38,47,48,769,1034,2374,2912,6067,6364,7020
32,39,48,89,458,1104,1702,5386
38,39,170,3815,4424,4587,5114
39,41,48,79,301,475,589,766,988,1146,1615,2212,3498,7646
39,48,225,420,1314,2177,2492,3136,3550,7647
23,39,41,66,175,438,681,1055,1696,1715,2633,2991,3462,7595
39,76,525,824,2180,4698
39,48,604,772,2745,3393,4201
41,48,438,538,1580,1634,5433,6382
39,41,242,475,2915,7149
32,39,41,413,817,3897,4068
32,41,52,2404,6668,7291,7482
39,41,76,79,225,289,533,837,1600,2238,2523,2919,7336
32,48,237,566,783
39,48,519,5804
32,48,166,352,444,664,2815,3633,6486
30,39,41,592
32,39,41,60,65,681,1081,1113,1719,1772,1808,3468,4056,4124
39,48,225,4024,4897,4913,6847,7663
32,39,48,4072,4124,4636
32,87,572,1978
39,48,1146,3616
32,48,58,155,179,3270,3946,4989,5207,5825
32,39,48,423,1867,3981
32,39,41,48,572,828,846,2276,2870,3981,4886
39,41
38,39,41,47,101,225,255,279,476,1121,1687,2771,3503,3981,5196,7627,7665
39,48,242,301,589,598,822,1146,2759,2760,5028,5317
9,39,41,48,76,79,571,1146,2254,3616,5756
39,41,48,3598,4221,6897
31,39,76,1668
32,45,271,351,768
32,39,41,48,66,310,1096,1130,1146,2958,3616,6251,7601
32,39,48,1424,5248
32,39,48,225,237,267,280,552,1103,1123,2170,2709,2772
38,41,56,390,846,1146
32,39,48,584,597,1301,1932,2475,2822,3034,3366,3774,3966,6067
39,48,572,7291
38,39,41,788,846,1023,3904,5181
38,39,110,251,2801,5291
39,48,2237,2958
32,39,41,48,1469,1479,2958,3270,3411,3570,5740,6127,7670,7671
39,48,133,651,855,4304
39,41,225,270,271,7675,7676
39,48
39,48,94,121,229,242,1027,1081,1372,1808,3102,3367,5349
32,39,41,48,420,604,783,1638,1715,2951,3335,5563,7682
15,39,234,260,267,310,413,527,533,855,887,2690,2981,3405,4546,5696,7446,7683
41,48,65,522,536,824,831,990,1121,1146,1253,1260,1986,2583,3076,3711
32,41,48,660,783,1121,1659,1783,2169,2564,2650,2701,2802,4325,6519,7405
32,41,65,260,271,1395,1808,1867,5127,5979,6388
32,48,319,570,750,887,959,1198,1372,4992,5182,7673
32,39,1123,1146,2638,5042,5756,7405,7482
39,41,48,101,479,979,1160,2416,4099,4197,4198,4985,5591
39,48,147,178,1739,1960,3185
32,50,184,384,851,976,1020,1659,2626,3297,3616,4310,4372,6400,7688,7689,7690
32,41,48,246,856,1135,1207,3577,4269,4533,4580,7691
32,39,343,1489
39,48,846,956,1236,1327,2238,2910,7692
39,80,237,805,2049,2126,2408,2792,3036,3693,4556,5721
39,48,60,347,1043,1123,1254,1599,1715,1824,2383,2886,3240,4107,5181,7694
32,48,112,365,533,1146,1715,2556,3616,4004,5605,7482
32,39,41,147,175,179,225,270,271,806,1161,2238,2991,4257,6067
32,39,645
60,94,185,481,740,981,1638,3662,3663,4748,5360,7695,7696
32,41,48
32,39,41,48,89,347,646,2168,2177,5477,5505,5768
39,41,225,476,733,753,846,942,1113,1715,1809,2046,2169,2833,3875,4080,4198,5631
2,19,39,48,89,175,178,262,533,812,1244,1899,4913,5028,5729
39,41,76,79,352,813,1003,1012,1600,2489,3133,3186,3549,3705,5223,6035,6752
5,41,48,738,739,846,1008,1715,2325
39,60,142,255
32,39,48,222,1708,1715,1956,3036,6442,6716,6804,7697,7698
41,48,1525,7482
32,48,384,1327
32,48,361,476,941,4990
32,39,1296,6697,7700
32,42,48,117,1404,1859,2416,2786,7020
38,39,79,225,1297,1346,1354,1741,2238,3144,3145,3250,3738,5639,5729,6368,7482,7606
38,39,41,170
39,48,310,708,989,1625,1791,2297,2464,2907,2926,3194,5335
39,48,82,859,1004,1049,1569,2626,3465,4779,5028
32,38,39,41,45,48,110,681,727,1135,1702,2397,2475,3561,4208,7279
39,48,89,1665,3428,5248,5343
32,39,48,936,6133
39,41,60,94,147,1291,1796,5467
32,39,48,211,522,887,921,1192,2552,2604,5955
22,41,295,378,2437,2516,2970,3236,3316,3435
18,39,549,5641
37,38,39,41,48,174,206,570,1146,1613,4368
38,39,110,2556,6805,7717
23,39,41,48,89,197,201,321,397,475,2168,2541,3083,3604,3663,5142,5248,5314
39,41,48,2418,3871,6119
41,48,65,352,475,516,598,788,985,1067,1096,1393,2182,2476,2541,2552,2652,2770,3686
12,32,41,48,498,1131,1450,2355,2435,2593,4325,5119,6709,7438
39,41,783,892,1732,5604,6706
39,41,48,544,1020,1143,2474,2486,4013,4056,5195,5236,5562,7274
32,41,175,695,1349,2169,2990,3693,3735,4197,4198,7193
32,39,1146,7405,7529,7720
39,41,48,147,749,2741
39,41,540,785,846,1683,1874,2412,2511,2875,3693,3715,7725
39,41,79,976,1115,1561,2550,3903,4311,7734
36,38,39,48,1578
32,48,50,117,310,552,874,968,1004,1010,1434,1572,1812,2556,2958,4374,4636,4639,7735
39,48,476,749,1214,1344,1631,3981,4629
19,48,217,475,660,1134,1348,1924,2030,2432,3452,6303,7737
39,48,1461
45,67,124,2297,3365,4257,7738
32,48,501,855,1257,2515,3157,3262,4027,4412,4718,4819,5135,5925,7740
23,41,1146,7031,7529
30,31,483,751,1067,1344,1481,1973,3044,3530,4548,4755,6088,6801
39,60,249,346,594,976,2101,2168,3593,3966,7482,7742
39,41,2626,3297,4013
32,39,48,225,425,1783,2015,4160
32,39,41,1714,3759
39,41,48,1143,2313,5022
35,45,223,1146,2294,3616,5844
39,48,161,365,475,645,864,978,1096,2626,3194,3436,4533,5081,6383,6756
32,60,604,1715
38,39,41,170,3006,3159,5703
32,39
32,39,41,178,488,937,1121,1144,1330,1355,2370,2409,2991,6935
32,48,237,310,779,988,1715,1773,2471,3900,6068,6364,7341,7748
32,39,48,185,225,604,1091,1123,1395,1612,1619,2878,2917,3160,4594,4994,6353
39,41,48,83,279,352,3204,6288
32,39,48,171,256,1198,1715,4057,4127,5186,6377
39,48,1184,3353,4636
32,39,41,2050
45,48
30,82,237,1126,1910,1986,2284,2344,2505,2876,7734
41,48,480,773,966,1578,1785,2079,2191,4798,5375,5608,6427,7754,7755
32,39,41,48,7426,7756
0,24,39,248,475,703,956,960,1144,1327,1635,1828,1899,2075,3121,5927,6827
32,39,48,60,255,310,3458
32,38,39,41,48,171,281,310,694,1145,2241,2633,4562,4665
32,39,41,225,237,1268,1692,1841,1928,2238,2541,2990,4056,4429,5727,6275
32,48,533,534,753,1004,1773,2051,3877,5685,5703,5953,6082,7758
39,48,271,1327,2638,7760,7761
39,41,48,344,638,1146,2111,2325,3228,4197,4198,4278,4323,6939,7482
38,41,47,48,68,266,835,1283,2837,3411,3750,4886,7559
39,48,60,62,1814,4171,5647,7762
39,48,117,2994,3693,3735,3977,5817,5960
32,39,41,112,175,338,365,842,1291,1354,1867,1897,3981,4033,4985,4993
39,41,225,262,757,1886,1898,2383,2541,3626,3796,3980,4993,5175,7373,7654,7767
39,48,516,2638,4198,5334
32,39,41,48,310,368,477,550,976,1534,1585,1715,1796,1914,3795,4214
18,32,39,48,89,384,533,783,828,967,1741,1929,2126,3186,3258,4756,5554,6483
32,62,1973
39,48,572,1233,1809,1938,2478,2492,3811
39,48,129,1370,1872,3964,6291,6410,7769,7770
32,48,964,1334,3468,5334,6497,7771
39,41,48,310,352,533,572,1185,1859,1958,2987,4005,5691
32,39,48,374,734,1043,1715,2006,4072,4389,4554,5900,7772
38,39,384,476,604,878,1590,3264,3966,3981,6143,7773
39,41,48,1192,7774
32,41,48,271,347,749,921,1146,2692,2775,2793,7529
39,48,189,831,916,2325,2607,3840,5161,6242
32,39,41,48,225,246,255,1105,1274,2484,4764,5832,6176
18,32,67,262,522,1013,1456,1575,2075,2437,3799,4591,6089,6266,7205
32,48,179,258,310,647,2515,4405,5756,6596
32,39,48,1146,1672,1783,7782
39,41,48,402,846,1393,1652,1938,2418,2552,3180,4636,6604,6954
32,41,48,1377,1694,1701,2015,2344,2539,2550,2657,4585,7070,7784
9,32,48,2329,3417,7529
18,39,41,475,535,1715,2108,5081,5477,7786
18,32,39,48,179,262,301,1715,2325,3228,4720,7787
39,41,48,438,2285,3981
39,41,48,476,1673,2479,2537,3462,3681,4285,5305,7291
39,48,89,225,863,1588,1789,1956,2638,3292,3660,3771,3878,7227
39,48,101,399,521,536,549,824,837,846,1198,1864
39,41,48,152,276,382,398,1543,1546,2199,2329,5315,5997,7158
32,41,48,901,4013,5478,5767,6123
32,39,41,183,239,685,783,1357,1430,2032,2481,5762
32,39,41,48,123,612,1135,1714,2199,3189,4072,4530,5211,6187,6804
39,48,138,204,537,937,2473,3604,4247,5467,7790
41,48,1616,3774
39,41,48,60
39,41,48,432,733,1991
39,41,1146,1789,4771,7482
32,39
39,41,242,384,540,740,857,1201,1219,3578,3966,4485,4486,7792
32,39,279,438,536,2541
11,39,48,489,493,524,1055,1239,4141,4894,5334,5383
32,41,48,262,947,2291,2907,3551,4317,5186,5647,6109
32,39,48,65,1020,1121,1274,2179,3270,3573,4163,6076
39,48,384,1146,3373,4405,4412
32,39,41,48,3965
32,39,48,242,764,932,1016,1135,1372,1476,2890,3102,4063,6693
32,39,41,368,673,1423,2657
41,60,79,604,2254,2325,2855,6244,6748
9,48,1327,3442,4646,6584,6698,7795
32,48,352,432,476,4245,4247,7796
39,41,2830,5719
39,60,301,604,749,1123,1214,1423,2015,4080,4188
39,41,48,2846,5865
39,41,1393,2910
39,41,48,384,476,766,2399,3773,4187,4245,5494,6277
39,41,1040,4091,4238,4251,5541
31,39,41,48,80,225,272,826,1180,5772,5793,7802
31,39,41,1433
40,48,476,653,1347,3304,3477,3981
39,41,392,519,849,1599,1813,3019,3855,5793,7062,7806
32,39,41,48,79,310,855,1748,4779,7811
39,48,65,345,700,1126,1140,1639,1786,2558,3550,4983,5477,7812,7813,7814
39,48
39,48,279,2812
32,39,48,225,246,271,2992,5756,7815
32,38,48,495,855,1052,3384,3616,3774,3854
39,41,48,65,123,270,271,3349
41,48,4120
39,48,102,2103,2344,7818
31,32,39,48,587,604,768,780,3316,3582,3942,3966,6630,7271
32,39,662,3324,7529
9,48,2103,2539,4362
41,79
32,48,65,189,522,1198,2126,6997
11,32,48,246,4430
32,48,1146
39,41,60,258,655,1274,1349,1435,2373,2765,4464
39,41,48,301,2531,3616,3981,6447
41,48,4643
39,41,48,4144,5970,7283,7825
32,52,475,4940,7809
32,48,94,416,555,755,1368,1372,3269,3270,3662,5058
23,32,39
32,39,41,48,1056,1833,2095,2269,2447,3858,4353,7178,7666,7836
32,39,41,48,271,3551
32,41,937,1031,1431,2355,3981,5334,5364,5936
32,39,48,604,1043,1146,1349,1833,2650,2992,3981
32,41,3939
28,39,41,48,120,606,2024,2235,3036,3304,4132,6293,7839
39,48,65,225,271,464,1027,1808,2238,2469,6005
48,79,4198
39,41,48,117,475,1066,2325,2633,2815,3447,3840,6192
39,48,76,1804,2126,3341,4004,4472
32,39,48,349,2741
39,41,48,258,423,1178,1192,2441,2812
32,39,41,225,816,927,1146,1280,1630,1809,6543,7291,7482,7841
31,39,41,270,271,396,1054,2238,2355,3616,3981,5042,5728,5729
39,41,48,1473,2344,4203,4329
32,48,89,271,492,715,1010,1650,1715,2209,4132,5825,7509
32,39,41,846,1327
32,48,79,310,352,367,604,931,1123,1767,1859,3417,4111,5913,5967,6456
39,41,48,438,806,1355,4099,4131
48,52,4047,5009
53,86,459,1115,3564,3878,4905,4933,4940,4993,5570,7316
39,48,1146,1178,3616
39,41,48,475,755,2168,2468
39,41,1642,5534
39,41,234,310,528,940,1000,1043,2046,2290,3450,4013,5328,7031
39,41,150,237,301,352,749,1124,1179,1859,2476,2573,3510,3784,4132
39,41,219,349,6176
48,90
39,41,334,2042,2291,3129,3162,6748,7864
22,32,186,352,846,852,1867,2463,3468,4120,4160,4236,5141,6696
32,48,271,979,1677,2238,3640,7865
32,39,48,476,3143,6136
12,39,41,6456,7865
32,48,243,270,1135,1859,2938,3966,6723
39,41,48,139,229,533,2669,3012,3342,3417,3419,3662,3664,5086
41,48,438,728,768,803,812,1004,1923,3489,4251,7868
32,39,48,299,476,708,1585
32,39,1070,1575,1783,3186,3675,4183,4386
39,41
38,39,41,48,237,390,5477,6120,7870,7871
39,41
5,32,39,69,195,739,1327,1741,1859,3226,3724,6169
38,39,48,110,475,1004,5557
32,39,48,117,715,2108,2168,2516,2798,4894,6244,7872
39,48,228,1656
16,65,520,1134,1146,1715,3693,3977,3981,4897,5756,7538
39,41,3186
30,34,39,492,1143,7441
38,39,41,48,425,790,1146,1173,1180,1393,1762
38,39,41,56,76,1239,2121
11,39,48,89,309,501,1080,1362,1380
39,48,291
38,39,48,170
39,48,89,95,249,719,735,2367,2840,4156
39,48,978
39,48,1277
41,48,536,4111
39,41,4257
39,48,98,831,1121,1655,2182,7878
38,39,48,96,110,1701,2191,2958,4698
9,36,38,39,757,1016,1250,1530,1665,1838,2545,2633,3456
39,48,204,276,338,374,408,646,975,1146,1198
39,48,615,1015,1768,3057,3756
32,38,39,41,47,48,179,785,2633,5907
39,48,339,534,1715,2323,2976,2998,3840,4015,4162,5884
39,48,365,1683,1783
36,38,39,7879
38,55,2639,3343
38,39,41,65,101,1188
36,38,39,918,3027,5925,7881
39,41,555,1834,3942
39,41,65,170,479,1628,7882
38,39,41,48,89,281,544,683,684,1020,7409
32,39,41,225,1146,1978,2728,3458,3676,4072,5222
38,39,155,170,242,681,757,1004,1787,2080,4536,7885
39,41,92,117,195,828,1624,1765,1809,4037,4640,6279,7886
39,48,785,4256
39,81,374,439,482,571,976,1239,1372,3319,3582,3827,4174,4883,6004
39,48,79,85,408,417,570,856,1024,3330,3882,4113,5289,6716
39,48,438,514,2523,5628
38,39,48,105,170,279,441,1748,1987,2199,3762,7472
38,41,48,286
39,41,3221
38,39,170,2150
32,39,48,476,536,1209,1228,1498,3280,5074,6354,7889
39,41,48,83,653,734,1143,1444,1899,2059,2960,5603
36,38,39,1568
39,48,1616,1630,1701
38,39,110
39,41,48,107,136,611,1067,1184,1425,2011,3170,3221,3551,7762
39,41,65,67,475,550,905,981,1233,1938,2284
19,39,65,419,464,543,856,958,2383,2591,3783,4153,4516,7763
41,48,209,288,352,357,612,684,792,1013,1191,1356,1859,3021
39,48,237,255,256,491,522,544,1409,3393
36,38,39
39,41,48,610,611,2008,2012,2464,2785,4247
39,41,48,301,958,959,4696,4801,7198
39,48,301,522,828,902,2995,3000,4883,5784,6249
48,67,345,475,2164,2436,2893,5628,7583
39,48,259,514,833,885,979,1184,1685,1814,3080,3527,5147,5907
39,48,255,493,495,524,1393
32,39,2830
39,41,271,352
36,38,39,41,48,1947,2113,4278,7894
39,41,426,1008,1352,1462,2546,4357,7895
32,39,242,246,270,271,1973,3942
38,39,48,170,1120,2187,2238,2284,2833,3462,3501,4643,5094,5248
32,37,38,39,48,103,147,337,389,1698,2506,2567,2719,2965,5316,6068,7413,7896
32,41,208,270,825,956,1116,1121,1122,1126,2053,2117,2294,2569,3062,4180,4308,5492,6191,7897
36,38,48,2592
39,48,1057,1126,2820,2915,3189,3503,3668
39,48,79,249,1327,3541,7898,7899
23,39,41,829,879,2052,2430,3101,6582
41,48,790,861,1277,1783,3795
32,39,48,3722,3965,4830
39,41,48,645,1327,1659,1666,3149
39,48,101,237,475,758,793,1327,1568,4105,4203,6263,6290
48,65,279,352,1804,1859,2126,2251,2515,3505,4111,7600
39,48,255,447,2134,2878,4755,5349,5425,7905
39,41,65,89,258,1896,3034,3858,5162,6188,7908
38,39,41,390,501,1233,1239,1308,1598,2126,2324,3067,5797,7909,7910
39,48,108,161,184,715,1062,1397,1399,1655,2958,3028,4324,7911
38,39,48,55,60,370,805,1517,1986,2344,4294,7788
38,39,41,48,80,101,169,170,250,560,1059,1227,2792,4307,5064,7336,7912
32,39,41,48,1057
38,48,281,317,488,1361,1676,1931,1947,7110,7913
10,38,39,47,989,1768,1928,1944,3052,4974,7917
38,39,89,170,350,899,2172,2487,2689,2971,3713,4720,4975,5220,7662,7918
39,48,65,352,4563,6340
36,38,48,155,185,237,242,249,272,364,1075,1336,3530,3531,4701,6637
36,38,39,41,740,1362
26,39,45,48,101,255,272,301,334,789,1634,1654,1966,4817,5577,7554
38,39,170,384,1991,2238,2247
39,93,271,572
39,48,352,921,1859,3782,4339,4613,6532
0,32,39,48,50,117,475,1013,1478,2384,2426,4548,7737
36,38,39,48,260,756,757,1449,1537,1795,1888,2098,4684,5148,7157,7926,7927,7928
39,41,189,225,270,2238
38,41,170,2802,3270
14,39,65,152,1129,1239,1456,1663,3472,3668,4055,6140,7933
32,39,41,48,225,271,622,659,1022,1373,3387,3616,3917,6251
39,48,365,1715,2449,3402,3535,3537,6041,7934
9,39,598,4339
38,39,504
39,48,117,317,976,1210,1249
32,36,38,39,41,48,1610,2552,2697,3067,3202,4312,4966,6015,6039,7936
32,39,41,48,60,272,766,896,1020,1246,1333,4536,5668,5807,5808,5886
39,41,62,533,703,825,1966
39,41,48,475,733,1422,1572,2074,2626,4350,5080,5303,7182
36,38,225,476,1146,1283
38,39,170
38,39,41,1529,2201
39,48,435,570,612,740,975,1786,2103,3826,4131,6034,7649
38,39,48,110,170,249,705,1284,1526,3149,6073
39,41,2091,2118
39,41,48
41,81,147,338,1163,1361,3057,3977,6612,6842,7731
38,39,55,335,1237,2254,3250,3816
39,41,48,6281
38,39,48,286,675,742,2084,2283,2527,2608,3055,3145,4511,5453
36,37,38,41,42,45,1562
11,41,48,1121,1564,1908,3149,7938
32,38,39,105,170
39,48,65,783,1361,3247
39,48,65,604,652,1087,1393,2281,2284,2505,4082,4975
32,48,249,681,820,1166,4170
32,39,312,553,2797
39,41,48,274,1277,1489,3530,4479,5116,6183
39,41,48
39,41,66,612,1013,4162,4420,4578,4581
36,38,41
36,38,39,41,170,3324,3904
38,39,110,1121,4886
39,48,6438,7131
48,65,161,5449,6573
41,48,79,1698,1809,1859,2657,3616
18,32,48,622,829,4464,6591
39,41,48,94,237,352,2374,2537,2633,2775,4945
39,48,147,267,489,622,644,734,1136,1842,2199,2566,3082,3917,4782,5316
39,41,48,52,271,647,2464,2639
23,39,48,206,271,7218
32,38,39,41,48,110,170,225,956,3297,3774
38,39,41,48,56,879,4436,5782,7824,7945
32,39,41
36,38,113,175,787,903,1615,2068,2249,3547,4460,7685,7946
18,39,41,704,1113,1808,1890,2325
32,39,48,89,510,522,647,1698,2238,2541,3083,3942,5335,5634,5727
38,41,48,170,197,199,337,349,3614,3975,4973,5782,6127,6266,6276,7205,7878
38,39,48,170,208,331,448,581,1056,1861,2425,2674,4331
38,39,48,56,110,647,769
36,38,39,41,110,2039
36,38,39,41,48,371,675,2046
39,41,97,270,271,739,2004,2238,2802
18,32,271,352,783,1111,1859,2126,5635,6061,7951
32,39,4065
36,38,39,2607
32,38,48,89,170,449,1165,1167,1966
38,39,490,785,806,840,903,1146,5383
39,48,1063,2771,7271
48,65,441,809,2747,3907,5964,6076
32,39,41,48,92,652,739,1628
32,41,48,264,639,2374,2856,3419
38,48,55,123,594,874,963,2843,2958
9,39,48,242,612,822,2520,2760,3323,4201,7097,7219
38,41,170,1188,2099,2946,3270,7954
36,38,39,242
32,48,99,776,2054,3050,3341,4374,4646,4694,6988
32,39,165,682,684,1600,2792,4360
39,48,4383,4689
38,39,41,94,110,237,249,981,1372,1692,2269,3662,3663,3664,4371
39,41,161,3940
38,39,41,261,371,390,529
39,48,1004,3981
32,89,218,612,1198,3693
39,48,931,5352
39,48,251,297,347,475,2116,2697,4358
38,39,48,55,170,1593,1877,2098,2881
38,39,48,281,1498,2869
39,48,766,1055,1158,2433,2741,3270,4475,5381,7605,7958
39,48,220,619,3527,4684
38,48,371,612,2992,3926,5073,6283
39,48,87,169,479,1698,1867,2199
38,48,55,97,102,297,1859,2344,2992,3161,4064,4186,4864
37,38,39,48,155,790,1257,3157,4165
32,39,824,909,1213,1218,1676,1814,2687,3176,3635,5296,5493,6018
36,38,48,89,161,906
39,41,48,338,1650,1651,1652,3135,3689,3690,5071,5472,5998,7509
31,39,48,3903,5569
39,41,593
39,48,208,338,651,878,1090,2640,2802,3136,3858,4241,5361
39,41,824
37,38,41,1178,1588,2211,7963
2,39,48,201,399,831,846,1791,2496,3763,3963,4034
41,65,650,1426,2424,2536,2747,5110,6569,7407
39,48,151,278,548,842,1002,1476,1755,1809,2559,3411,6894
39,48
24,39,50,255,373,637,750,957,1140,1166,1310,1568,1657,1844,2109,2332,3409,4572
39,41,131,708,1081,1655,3581,4679
48,89,260,1218,1425
39,48,147,166,510,533,696,697,699,1668,2417,2541,3083,3133,4099,4131
39,41,45,2374
38,39,740,3005,4043
39,41,89,264,294,444,856,1250,1476,1515,2144,4105,5921
39,41,48,67,80,336,475,727,759,760,1060,1124,3121,3171,4307,7046
39,48,604,1586,5956,7972
39,65,189,479,703,824,1230,2119,2463,2609,2891,4165,4787,6851
39,48,332,4312,5143,6035
0,48,165,166,167,684,755,5597,5884,7534,7756,7973
39,48,277,479,1479,2682,3721,4240,7938
32,39,41,270,271,533,593,861,1929,4589,6307,7974
19,41,147,766,1815,5258,5640
0,39,48,604,1004,2188,4448,4983,7977
39,48,546,1067,2437,3193,4483,6567
39,41,572,740,837
32,39,48,151,237,432,740,1659,1859,2464,2831,3084,7978
38,39,48,170,991,1971,1994,2223,2302,3608,3654,3791,4836
32,48,186,190,191,192,1260,1915,2210,2726,2875,3185,4770
39,48,78,79
39,48,168,169,172,237,636
39,41,48,107,572,3503,5763
38,39,41,3005
31,38,39,41,201,255,371,598,1012,1143,1384,1385,2354,7988,7989
39,41,48,1308,1776,2667,3534,4670
39,41,48,947,4312
39,48,193,255,615,1196,2215,2557,3615,4363,5151,6454,7107,7993
39,41,48,604,1095,1207,2240,2664,3705,5349,6242,7267,7994
39,48,101,824,1119,1327,1401,6016,7996
18,39,1425,2763
38,41,47,185,1715,2515,3220,3690,4338,5186
48,66,267,690,1257,3228,4139,4636,4643,4699,5086
41,48
39,41,475,692,5782
32,39,48,2856,3942
39,65,5771
32,39,65,7999
39,48,613,4397,6551,8002,8003
38,39,41,48,65,110,741,743,1661,5925,7097
39,41,48,794,6034,6438
39,60
39,41,1840,2620
32,41,390,1196,1741
39,48,272,1435
39,41,117,475,550,575,740,846,2199,4395,5485,6215,6679
39,41,1957,2299,3179
2,48,928,1576,2543,4412,5624,7007
39,48,424,750,1752,1971,3939,6894
39,48,78,89,207,768,788,1180,1494,2597,8008
32,41,327,424,936,2015,4580,5574,6812
39,48
39,41,48,65,475,1689,1859,3409,4953,5775
41,66,1013,2815,3826,4249,4665,7139
39,41,45,48,186,623,809,2254
32,39,48,2147,3228
38,39,41,286,593,3371
36,38,45,48,430,793,4278
39,48,323,715,738,1054,1990,2168,2492,2552,6431
39,48,778,1327,2958,8011
39,48
39,48,589,2672,3108,5079,6750
39,48
39,41,48,103,389
36,38,714,1516,3067,8012
32,39,1063,2004,5943
38,39,41,170,855
32,39,237,365,824,3294,4717,7058
39,41,44,48,107,147,369,1060,1327,2276,3343,3403,4774
38,48,170
36,38,39,41,89,647,806,4418
39,65,325,1445,1578,3034,3154,3241
39,41,48,522,533,1144,1327,1989,2523,3535,3689,4382,5262
39,48,504
37,38,39,855,2958,3904
38,39,41,48,475,855,3005,4201,8015
39,48,1991
48,89,94,438,2625,3074,3663,3664
38,39,89,94,790,2269,3663,8018
32,39,435,596,1025,1143,1468,2177,4131,4389,5576
48,50,3941
38,41,55,986,1146,2168,2325,2793,5214
32,39,48,55,3149,6924
36,38,703,1327,2377,4241
39,48,101,2591,5476
38,39,48,1529,2196
39,41,48,79,225,475,783,1345,2699,4362,5164
39,48,589,1747,3034
41,48,276,788,1872,2117,2273,2703,3292,3333,3416,3599,5315,6614
32,48,1004,4561,5351
48,71,123,220,413,2023,2473,2933,3240,4207,5221,5767
39,48,152,1327,1905,3965,4362
9,41,48,586,807,901,1578,1598,2184,2538,5325,7600
39,48,79,433,533,855,986,4843,5073
36,38,39,48,413,445,1315,1568
9,19,41,48,194,3724,5093,8024
41,48,610,1989,3907,4254,6218,8025
39,48,757,956,1091,7370
39,48,339,449,591,664,1327,1395,2395,3028,3236,3371,4310,5693
39,41,147,1783,2458,2997,3157,3985,4673,7714
39,48,703,2065,2201,2243,3768
32,38,39,413,840,1049,1576,2674,3487,8030
38,39,41,48,105
38,39,41,48,170,1659
39,48,5906,6326,7323
37,38,110,4263
39,41
48,62,397,573,727,1468,1715,2115,2182,2764,2847,3894,5299,5789
39,48,62,1121,4769
38,39,41,48,189,370
19,39,465,1867,4336,5432
32,39,41,48,79,727,1146,1872,1956,2042,2147,3027,4031,4432
36,38,103,170,958,2436,4768
38,39,48,208,225,286,1274,1867,2843,4448
50,94,612,1013,1796,2144,3547,4457,4464
38,39,48,110,4397,6006
38,39,41,48,51,110,267,491,874
32,39,1135,2416,4030,4675
39,48,845,1593,2492,5955
36,38,39,48,1307
38,39,41,370,1327
39,85,338,1434,1603
7,39,48,408,2126,2437,3551,4091,7079,8047,8048
11,39,41,48,259,276,515,832,1581,1772,2689,4654,4855
36,38,39,48,60,1703
39,48,2210,2359,3179,8029
23,48,423,1579,1702,2126,2983,4091,4351,4589
39,41,1327,2014,2768,6398
37,38,39,48
39,48,79,270,272,937,1146,1166,4078,4207,4292,5092
9,36,38,39,67,475
38,39,170,1011,2992
36,38,45,48,855
38,39,60,110,371,604,4156,4921,6780
12,19,39,41,442,783,926,1596,1693,1834,2091,8054
38,39,41,48,133,170,644,1786,1877,1996,2574,3883
39,60,1214,1475,1538,1668,1859,2238,2477,3291,4090
32,39,117,156,713,1031,1093,1859,1928,2475,2501,3411,4362,5383
11,62,260,438,533,793,824,1054,1872,2046,2169,2879,5477
19,32,39,48,166,435,664,677,684,855,986
39,41,723,1021,1408,2835,3840,4336
38,39,48,105,3270
32,36,38,39,48,438,1814,2102,3981,7441,7581
45,48,129,801,1135,1624,2437,3561,4047
32,39,41,48,78,235,1203,1327,4909
39,48,1895,6317,6532
32,39,41,48,250,352,3877,4141,6082,8056
38,39,48,108,136,286,449,2588,3638,3808,4258,4401,8057,8058
32,38,170,643,1026,1327,2819
39,48,267,491,746,855,2394
38,39,170,1464,3633
32,41,48,53,1302,1353,1425,1746,1815,1844,1956,2993,3502,6602
36,38,39,110,441,790,1360,1417,2880,5259
38,39,105,757
39,41,48,604,855,940,2046,2416,2620
39,89,237,336,711,2042,2169,2225,2453,2482,3512,5692
39,48,379,817,834,1025,1837,1842,2222,2550,2563,2596,3775,8063
39,44,242,681,711,740,813
32,39,48,2697,2830,6637,8066
38,48,110,351,1831,2164
15,39,48,65,261,892,1004,1029,1327,1600,2718,4676,7575,8068
32,39,48,563,958,2344,2376,2819,2895,3361
39,48,1062,1135,7400
32,48,139,352,2126,2428,6532
41,79,279,331,720,855,1239,1683,2443,3187,3553,4299,5027
32,48,3965
39,41,48,276,783,898,1135,4277
27,32,41,189,566,1015,1165,2103,2115,3371,3638
3,41,522,792,1479,1670,2740,6679,6813,7337
38,41,47,390,2208,5029,7007
30,31,39,48,1198,1286
39,41,65,201,249,342,379
32,39,41,522
39,62,438,2444,4305,4371
32,48,59,1853,1872,2199
32,39,41,48,1553
38,39,48,371,407,578,2464,2952,2958,3485,3502
39,48,89,107,283,549,610
39,41,1274,1327,2445,2792,3336,5137,5757
13,39,225
38,39,170,1185
41,48,123,592,1028,1814,2026,2208,5889,8086
32,39,48,1327,4966
32,38,39,41,56,225,389,435,855,1185,2035,2126,2917,3194
39,48,734,1126,3640,4362,6141
39,41,48,1329,1619,3489
37,38,39,41,48,407,1655
32,39,41,4375
9,39,48,161,1629,2764,3177,3324,3341,5535
32,48
39,48,338,2920,3240,4540
39,48
38,41,48,170,849,3966,8090
38,39,170,1327,4417
36,38,267,389,680,740,2225,3015,5998
19,39,48,352,1257,1562,1859,3818,5703,5716
38,39,124,170,220,1429,2625,6201,7441
39,41,48,544,765,1610,2822,2894,4945,5252,5347
39,48,90,213,276,396,1700,1714,1817,2516,3501,4453,4661
32,39,48,89,865,1947
19,39,48,458,755,855,1557,2423,2468,4140
39,48,255,3980,5666,7521
39,41,1792
36,38,47,170,840,2046
39,41,48,3364,4132
38,39,41,48,170,179,1327,1767,2269,2537,4113,6155,8095
39,48,589,1121,2186,4421
39,48,50,242,347,349,422,865,983,1585,1847,2147,6360
32,39,48,104,349,441,743,824,1659,2362,2688,4692,7963
38,39,48,155,170,586,893,1138
32,38,39,42,45,840,917,1168,1408,4589
32,39,48,1327,2049,3910,6656,6706
38,39,170,352,898,1056
39,41,48,79,1072,1814,2523
38,39,65,170,262,347,479,888,1817,2412,2717,3762,4216,7158
39,41,89,970,1343
17,30,32,39,48,426,739,825,1462,2343,3012,3358,3975,4240,4945,5248,5547,7173
19,39,41,48,1130,2833,3068,4078,6249
39,48,522,1659
38,39,47,311,3052,4000
39,41,48,1578
48,89,133,703,939,1003,1146,5335,5528,6109,7975
39,48,204,834
38,39,41,48,170,480,1059,1070,1468,5918,8114
39,48,916,1613,3532,6399,7605
38,39,48,110,267,612,855,3268,3269,6310
38,39,41,48,170,270,547,720,869,1282,3793,4180,6293,6488
39,41,48,479,1562,2812,3511,4030,4544
37,38,39,1327,2879
39,41,1327,4693
39,41,255,571,1003,1659,1897,2745,2769
39,48,287,338,753,1327,2924,6263,8119
32,39,48,76,208,1763,2103,2982,4643,4718,5081,5248,5976
39,48,438,783,1446,4221,4621
38,40,110,161,533,653,664,727,753,864,6275,6516
38,39,41,48,237,286,770,1631,2552,4106,5641
38,55,175,371,482,604,3077,3521,3766
39,41,379,834,1877,3953
39,41,48,418,550,1035,1494,1618,2425,3345,3373,3719,4753
19,41,418,423,837,1282,1991,2868,3540,3835,3858,3923
9,38,39,41,48,110,570,840,1327,1996,4943
11,48,1121,2056,2722,4006,4563,5084,5158,5577,8129,8130,8131
39,62,266,2993,3160,3316,5301,7938
39,48,62,338,1056,1132,2399,2559,4245,4353
32,39,742,861,996,1044,3488,3801,3946,4325,6485,7347
39,48,89,413,2115
38,39,41,66,170,254,493,604,1638,3486,5406,6041
39,48,825,1066,1665,2184,2381,4292,4864,5481
39,41,1565,1791,3288,4262,5296
32,39,48,85,1119,1678,2199,2395,4494
39,41,60,2080,2767
32,39,48,963,2383,2987,3799
39,48,1146,1253,5155
39,48,6637,7166
48,51,84,188,825,1316
38,39,41,55,1311,1872
32,39,60,147,676,887,979,1715,1804,3840,4336
23,32,48,1401,2695
41,45,150,161,1574,3462,3662,5758
32,38,286
39,48,664,1327,6150
37,38,659,1433,1853,1867
39,48,2883,7706
48,65,5114
32,39,48,435,1698,8142
32,41
39,41,1545,8102
23,39,48,78,175,264,365,589,703,1697,1765,1966,2357,2468,2626
32,48,434,1574,1765,2492,4009
39,41,1120,1352,1432,1499,4242,5131,5547,6244,8145,8146
39,48,664,1327,1829,5813
39,48,2314,5323
30,36,38,170,433,476,1054,1198,2046,2321,3981,4388,5087,5846
18,32,39,41,783,1280,2033,2979,3644,4348,5294,6507
38,56,65,1772
36,37,38,350,719,1081,1360,3827,3955,4156,6210
32,39,757
32,38,39,48,840,2378,4900,4909
39,48,326,793,2002,2362,3868,8151
36,38,39,314,432,433,1360,1479,1715,1874,2006,3614
60,89,457,458,589,865,1333,2343,2416,2516,2942,4477,7880,8152
36,38,48,170,690,1004,2413
39,48,329,595,1123,1280,2051,2065,2822,3964
39,48,179,1121,1630,1739,3910,5042,6136,8153
32,48,1360
36,38,39,271,2370,5178,7541
9,38,39,48,286,3157,3973
7,39,60,1113,1277,1422,2144,2552,5043,5114,5334
39,41,647,1415,2524,4148,4512,5589
39,41,48,128,1013,2870
39,48,52,89,501,592,916,1135,1198
39,65,249,772,1966,2028,4523
39,48,243,1327,1938,2297,4076,4630,4925
36,38,39,119,237,589,1233,1506,2376,2378,3067,3300,3598,4557,7929
38,39,105,659,855,2100,2245
39,41
39,41,48,242,334,978,2238,2286
9,38,39,110,338,1916,2784,5180
32,48,1196,2674
36,38
39,48,170,1012,1713,1915,2147,3280
17,36,37,38,39,41,42,44,45,6941
38,39,48,65,110,757,2840,4640
32,39,48,1282,2018,5642
38,39,41,60,279,371,861,1590,2559,3400
32,38,39,41,286,1765,2542,3664,4052,4226,6997
39,89
39,41,198,325,535,861,1327,3160
39,67,1898
38,39,48,1529,6919
24,39,48,78,1343,2151,2720,4675,5342
38,56,170,855,3212
39,48,89
39,41,2168,3724,3912,4180
2,36,38,39,438,795,1219,1739,1818,3311,4433,4486,4619,5742
32,39,65,272,589,2186,2931
19,39,41,48,79,408,418,944,1557,1619,2015
48,66,397,1085,1244,2692,2801,2990,4248,4420,4471,4632,5326,8178
9,32,38,39,41,48,79,153,170,237,662,913,992,4552,5785,6999
36,38,39,179,242,301,596,2053,2758,2759,2760,7157,8179
39,41,48
39,90,878,1771,8154
38,39,170,2060
32,39,48
31,39,41,48,267,570,1619,1853,6095
32,48,1652,1855,4164
31,39,41,750,1121,2319,2811,3560,5999,6202,8190
52,65,76,201,1081,1430,2328,2967,6149,8068
32,37,38,48,438,1217,2895,5337,7434
38,39,390,840
39,41,48,783,824
39,48,89,1327,2387,5721
32,48,249,270,1384,7988
32,33,48,272,1710,4282,4843
18,39,117,1373,2362,3462
39,41,48,991,1004,1053,1214,1536,4099,6112
36,38,39,41,110
32,39,185,438,1009,1991
30,39,48,1789,2438,5751
39,48,761,2332,2880,3093
39,41,48,71,856,978,994,2184,2413,2424,2793,3006,4451
11,39,48,89,396,485,529,910,1016,2671,2706,2915
39,48,2810
32,41,1277,2103,2180,2640,5788,6810
38,39,41,352,790
32,38,39,89,371,3942,4269,8198
39,41,65,516,1096,1513,2658,2743,3239
32,48
39,45,79,165,798,830,1135,2749,4686
39,65,1327,2212,2710,3193,4326,5570,6193
31,39,41,653,1140,1198,1937,2370,2434,8202
32,41,271,1566,1827,2700,3138,3616,4337,4418,6574,6602,7191,8203
39,41
31,39,48,1327,1853,8208
36,38,39,41
32,39,48,259,530,604,1404,3838,3839,4586,5688,6263,6921,8209
39,60,636,4302,5084
39,48,1043,1626,2015,3802
32,39,48,255,664,1146,1344,1659,5731,7825
36,38,264,783,855,982,1938,3418,5363
32,48,3611
32,39,2126,3119
32,38,39,41,48,105
32,39,41,48,271,305,3482
32,48,1135,1146,1956,2386,4841
39,48,65,161,255,513,604,2793,3977
36,38,39,48,764,812,1983,2294,5639,6210,6526,7817
32,48,123,441,573,592,766,885,938,1568,2631,2632,4339,6095
48,94,350,604,677,1173,2325,4256,5133
38,39,170,250,592,910,956,1938
39,41,845,2139,3102
41,48,102,348,554,865,1763,2409,3793
48,89,1132,4197,4198
38,39,170,913,5614
23,39,271,1089,1316,1623,2238,8213
38,39,41,48,52,110,570
39,48,3451,3853,3959,5067,7511,8214
38,39,41,43,48,170,420,438,522,589,2290,4007
39,48,341,2958
39,41,48,259,828,865,1578,1978,2516,4779
39,41,79,237,256,1327,4481
53,65,2702,3661,4871,7719,8220,8221,8222
32,39,41,48,546,1440,2420,2544,3056,4377,4945,5570,5917
39,41,239,1057,1233,1574,1765,2225,2269,3074,5701,7654
37,38,39,604,1239,2635
9,39,41,65,189,1312,1617,1821,5177,6231
32,39,166,254,682,684,783,1063,1081,1755,3504,3533,7569
38,39,170,790
17,32,38,1423,1702,3678,4080,4208,4418,4466,5313,5528,6256
36,38,39,41,330,740,1841,8225
39,67,604,1859
38,39,41,48,504,1991
39,41,48,270,271,1072,1497,2958,6725
39,41,48
32,48
30,48,220,433,1198,1327,1859,2053,3058,4650,4945
39,44,117,976,1715,2144,2146,4113,4156,5301,5642,8227
39,48,548,664,8228
32,48,117,201,350,824,947,976,1035,1557,1715,1814,2376
38,39,41,170,334,533,1327
39,41,48,622,825,967,1052,1060,1166,3120,7556
36,38,2004,2115,2413,3280,5360
36,38,48,2592
39,41,52,830,1594,3762,8234
48,53,367
39,48,338,592,739,1121
38,39,110,505,805,807,1527,1715,4371,4582,4642,4886,5596,5866
41,48,3462
7,39,89,123,740,865,1229,1558,2763,4974
26,39,48,89,345,563,668,727,1198,2362,2422,4195,4202,8236
38,39,78,281,555,978,3872,7712
39,48,2046,2463,2495,3372,6039,6431
38,39,108,147,659,669,918,1755,1831,2011,2245,2958,3730,4883,6737
39,41,48,3247,5113,5778
39,48,259,297,345,976,1643,1976,2399
32,39,41,45,48,1882,1956,2657,2840,3104,3463,4382,5712,6579
32,37,38,39,41,48,285,910,973,2343,2942,4221,4245,4273,4882
39,41,155,539,651,783,1564,2186,4488
36,38,39,41,7964
32,39,41,48,139,185,789,956,1198,1437,1842,2486,3270,5349,8239
39,48,328,2180,4657,5574,6047
39,71,536,1158,1332,3711,5174
36,38,39,41,48,56,426,1693,5410
32,48,255,739,1594,1659,3095,3293,5315,5862,7225
38,48,790,1121
39,55,769,922,1986,2541,2946,3083,3711
39,41,48,1327,2118,2443,4202,4876
32,41,779,1715,4027,4681,5925,7153,8240
39,48,255,535,936,1421,1435,4695,4891,6322
32,39,48
39,48,2378
38,39,41,604,1770,1831,1832,3270
39,48,521,794,855,1059,1075,1619,1816,2424,2445,2622,2812,5915,8247
39,41,317,713,1316,2253,3430
32,39,48,123,824,947,2326,2329,2370,2830,4024,4716
32,48,123,328,549,606,677,724,1178,1395,1956,3942
48,65,128,468,755,1316,2559,3316,8251
39,48,60,727,798,1034,2157,2537
39,48,649,1000,2559,4710,8254
38,39,41,237,340,597,637,978,1188,1395,2110,2429,3652,5143,5845,6372,8255
19,60,408,856,1030,1121,1947,2256,2894,4737
32,39,48,65,237,337,340,995,1327,1612,2184,2215,4389
32,38,39,48,170,2639,4615,7595
32,39,7472
19,37,38,39,48,110,237,249,350,438,916,1877,1972,2489,2569,3314,5017,6259
39,48,681,829,2556,3012,3223,5928,7554
37,38,39,41,1670,3336,4279
32,48,65,2079,2720,2917,5230
39,48,479,1677,3019
9,19,32,536,641,914,4238,5570
39,41,61,89,515,1718,1843,2284,2412,2640,3767,3942,4993,6016,6068,7516,8259
39,48,107,136,548,549,961,1264,1445,3601,5686,8260
39,48,170,185,255,547,944,956,4552
37,38,39,89,418,1146,1513,1578,1939,2644,2951,3353,4642,6705
32,39,161,791,893,1938
39,48,1435,2072,2515,2734,3803,4830,5847
32,38,41,504
39,41,48,592,855,1198,2022,2023,4687,5028,5064,8269
39,41,1973,3358,5909
19,48,2515,7447
19,32,44,62,738,2515,3738,4010,4430,8271
38,39,271,390,3336,4514
39,45,1126,2438,2749
41,48,636,2725
39,48,89,2110
39,41,48,855,2168,2552
9,48,659,704,3189,3270,3337,5593
38,41,170
39,48,65,156,1176,2024,2703,2877,5048
39,48,413,1738,3521
39,48,267,893,1783,1815,2004,2445,2633,2708,2848,4350,4530,6533,6700
38,47,48,91,349,351,357,612,700,980,1327,2567,3373,4595,4887,6009
38,41,48,182,790,855,1710,1846,1956,2186,2933,4251,4402,4718,6794,6841,8192
32,39,48,812,5537
38,39,41,78,286,1080,1269,1272,1273,5198
39,48,541
39,45,48,101,492,2004,2614,3413,5622,6210,7777,8278,8279
41,79,2364,4251
38,39,237,286,764,1986,4615
39,48,589,656
39,48,440,734,1146,3616,3977,5122,5642,8284
38,39,41,110,267,2170,3659
39,44,1329,4144,4689,6777,8285
38,41,286,1479,1481,4146
32,39,41,548,2437,3161,3742,4650,5346
39,41,1233,2638,4072,8286
39,48,2508,2958,8196
39,41,374,570
32,39,629,2071,7049,8295
39,48,256,749,1421,1976,2284,4457,4800,6264
41,65,168,388,661,1382,2109,2380,2528
32,41
39,48
39,41,48,58,104,269,1043,1424,1513,1619,1702,1783,2383,2495,6779
39,41,48,147,350,2126,2556
38,41,110,746,8298
38,39,237,269,286,522,1545
39,48,225,739,991,1513,1702,2100,2202,2214,2942,4980,6597,7360
39,41,48,50,189,1415,1783,6655,6827,6889,7785
39,41,48,402,459,529,783,3043,3942,8300
39,48,438,8302
32,41,48,352,424,536,862,913,1066,1624,2569,4009,4064,5181,5712
39,41,94,273,340,1776,1859,1973,2091,2399,5481
18,60,189,604,913,2080,2723,2763,6290
39,41,48,103,264,812,839,1004,3250,7497,7859
31,36,38,39,41,48,233,249,488,922,4636,5998
39,48,62,117,438,622,824,2949,3460,4224,4251
32,36,38,39,842,1355,6200,7701
39,48,379,2517,4062,4224,7059
39,41,1659,1709,1925,2880,3477,5309
32,62,444,573,715,824,3314,3598,4076,4251,6519,8181,8305
38,39,41,110,7631,8308
32,39,41,89,271,340,475,533,622,697,993,1227,1360,2561,2919
36,38,39,48,237,244,740,1344,1557,1938,2238,3345,4339
38,41,110,438,450,647,769
36,38,39,41,232,286,591,1762,2538,5432,7495,8309
36,38,39,48,117,319,320,662,833,970,1344,1659,2225,2377,3728,5351
39,48,62
32,48,340,937,3889,4636,4674,7331
32,39,48,514,1116,1182,1702,1867,2666,3190,4308
39,48,396,830,837,846,1344,1821,1923,2501,3186,4920,5197,8310,8311
36,38,39,389,664,1176,1207,2024,2477,2481,2741,2773,3090,3393,4737,7749
32,38,39,47,48,89,170,237,269,338,2688,4072,4131,5510,7609
41,48,107,549,824,1067,1101,2393,2492,3462,4441,5525
41,48,340,612,1013,1183,2475,3018,4221,4890
38,39,48,83,170,984,2217,2294,7798
41,48,270,271,501,1469,1470,2238,2254,3385,3465,4022,4218,5729,7245
12,23,32,101,769,856,1034,1260,1426,1930,2064,2726,3448,3454,4983,6468,8312
39,48,79,516,1698,2598,3309,4685
39,48,1174,7451
31,32,2752
48,65,182,2126,2267,2536,3412,3795,4024,4746,5710,7105,7683,8315
23,89,101,892,2402,7316
48,92,150,260,314,758,1513,2154,2263,2409,2515,2897,3884,4324,5296,6459
38,39,55,110,504,1529,2910,4156
39,48,242,338,432,604,811,1091,2872,3851,4807,5423,6403,8317
38,39,41,116,170,981,1233,1783,2428,2537,2633,2786,2994
39,79,325,6266
32,94,269,398,675,812,849,979,989,1867,2464,4975
39,48,60,8319
39,77,94,492,700,893,1181,1393,2294,6293,7639
32,39,48,1928,2199,2617,2894,3120,3265
39,41,258,3323,3964,8320
39,48,275,565,1530,1542,2021,4556
36,38,757,982,2058,3456,6329,7238
39,48,2314,2479,2538,2709,2958,3662,5301,5452
39,41,48,209,229,340,352,533,755,2069,2801,3801,4207,5186
32,48,340,2515,4056,7730,8269
32,38,39,41,56,281,790,1545,1966,3270,6593,6840,8031
39,48,475
39,78,403,795,846,1384,1385,1819,1966,2164,2700,3193,3311,4937,5614,7763,7988
32,39,48,189,516,533,737,1087,1513,1809,2199,2220,2290,2633,4140
39,48,79,138,297,331,638,766,788,1058,1121,1139,1408,1624,1789,2524,4177,6035
9,39,310,345,1444,3458
32,38,41,48,170,2417,2656
39,89,374,978,1198,2621,3532
39,41,48,438,749
9,48,147,3853
32,38,39,41,48,65,260,286,2168,3611
32,38,39,47,123,770,2464
39,41,48,171,1865,2238,6132,8137
23,36,38,39,790,4464
32,39,48,770,1790,2166,4131,8332
32,38,39,110
39,41,48,1344,2658,4146,8334
39,48,101,206,432,438,459,604,704,1335,3358,5512
32,39,41,48,85,606,1192,2168,2552,4031
32,45,48,165,798,1344,7098
44,48,117,533,976,1233,2103,2325,3412,4043,4348,6230
39,41,48,60,408,438,622,1561,2091,2147,2539,3147,5416
41,48,101,918,1113,3088,3724,5052
32,39,5825,7068
39,48,4251
39,48,72,310,1327,1704,3676,4156,4684,5322,5560,5806
39,41,147,352,1233,1330,1713,3551,4621
36,38,39,41,48,89,310,897,3532,4219,4230,4763
39,48,60,795,1578,1819,2591,2792,2822,3007,3402,3535
39,48,271,521,720,3079,6303
39,48,89,338,592,1896,3358,3551,3808,5172
32,38,39,41,48,371,492,1344,1973,7031
31,38,39,41,48,110,236,343,790,1327,2284,2505,5323,5391
18,52,156,260,315,414,449,604,1121,1393,1742,2060,2061,2717,3924,4149
39,41,89,201,258,543,561,1196,1702,1815,4536,4883,8068
39,48,595,2164,3827,5666
41,48,274,700,2036,7253
39,41,161,612,855,1013,3965
39,48,232,448,675,845,1369,2103,2496,6126
32,38,47,264,1308
39,41,48,1196,3593
36,38,39,48,569,1659,5089,7592
39,48,269,367,368,728,2103,4464
39,41,48,179,1024,1344,2236,2734
39,43,48,60,543,1327,1353,1736
32,48,235,1112,7130
32,39,65,310,815,2161,3462,4113,4927,8051
38,41,55,170,5269
32,43,237,1813,2199,2269,6895
22,38,41,48,56,1498,2847,3693
32,48
32,39,48
60,65,604,824,1004,1121,2187,4131
32,48,584,2800,4224
36,38,41,48,719,932,1506,3840,4111,5114,7817,8102,8348,8349
37,38,39,41,48,406,846,2414,2624,2720,3714,4256
39,48,3853
38,39,438,504,533,1008,1010,1143,3120,5145,6638,6723
38,39,110,170,1327,2354,5719
39,41,48,365,1011,4650,8183,8351,8352
39,41,48,549
39,48,89,7563,8353
32,39,41,48,592,6224,6940
38,48,56,213,1146,8117
36,38,41,48,483,1244,2694
39,48,65,596,597
39,48,101,226,396,1585
32,38,286,855,1329,2687,4908
38,41,48,55,79,431,576,1239,2709,2958,4516,8357
32,41,48,50,464,846,940,2375,3504,3886,3946,4295
39,41,48,691,1331,1678,1870,1986,2118,2228,2994,3689,3735,3977,4237,5071
32,39,41,48,101,103,475,508,798,812,1678,1698,2117,3083,7996,8029
18,39,41,48,201,209,314,315,986,1344,1395,1557,2005,2119,3290,5855
32,39,270,1672
41,65,781,2019,4123,5066,7512
39,45,48,334,975,1591,1593
39,41,48,1699,1738,2238,8289
39,48,340,677,958,1788,2015,2239,4385,4699,5981,6656,6718,7227,8315,8363
39,48
32,39,48,536,1795,2867,3707,3941,5440
38,39,41,48,107,110,1067,2521,2917,3072
38,39,110
39,48,939,2909,3145,8365
38,39,159,170,438,621,1344,1786,2523,3265,4093,5040,5946,6225
39,79,389,438,534,4966,6555
41,48,258,1344,2675,3835,4530,7068
39,48,3419,4057,4993,5994
18,53,352,1233,1286,1372,1587,2050,2325,2806,3462,3828,5762,7600
41,48,334
48,89,675,723,865,1846,2147,2459,3074,3102,4002,4665,7214
18,39,41,85,475,4111,4515
32,39,1011,2138,2312,2741,2793,3939,4305,4642
39,48,89,201,310,1000,1867,6941
27,39,48,89,123,855,1344,1513,3569,5092,5289,6461
38,65,105,161,438,535,1792,1803,2140
32,39,41,48,340,570,925,1424,1433,1867,2074,2201,3256,6326,7308
19,39,48,260,393,592,1320,1547,2005
23,39,41,1833,4145,4258
39,41,48,101,449,604,1121,2516,3843,4061,4131,4188,6510,6608
39,79,258,378,1714,3542
32,65,225,251,365,535,1209,1833,3019
48,60,117,976,2633,4753
32,39,201,270,438,533,547,1395,2749,2868,4037,4170,4503
19,36,38,39,42,44,45,237,1344,3051
41,48,389
39,48,1783,3279,4224
39,48,150,201,795,924,1763,1818,1819,2051,3057,3311,3616,4316
9,39,41,1064,1442,1628,2119,2212,2434,5664,7382
32,39,534,1257,2639,3735,4348,5767
38,39,170,541,2046,2777
48,66,116,766,862,913,1180,1321,1677,3940,4111,4336
39,41,242,505,1652,2019,2216,2238,2468,2992,3094,3448,3979,6009,6300
38,39,41,48,310,434,597,1021,1327,1592,1715,2638,3005,4156,5872,6364,8381
9,39,1124,2168,2596,3975
39,41,533,1890,3012
32,39,156,677,3964
36,38,39,41,48,82,128,310,458,516,604,2399,2607,4160,4430,5154,6333
32,39,48,269,351,690,846,1214,2566,4198,4418
32,39,41,690,749,780,956,1082,1630,2843
38,39,41,170
32,36,38,45,48,117,937,4462
39,41,79,227,846,1214,2254,2633
39,41,48,1513,2942,5886,6698
32,38,110,178,511,1327,4418
39,48,50,237,249,258,262,560,1144,1166,3336,4188,7609
39,75,270,271,468,861,1422,1625,2238,2832,2847,3272,5248,6726
39,48,264,846
2,32,48,65,242,384,865,1227,1344,1600,1787,2263,2380,8385
32,38,39,56,555,725,1214,4418
39,41,270,979,1344,2225,2238,8390
32,39,475,1704,2656,5360,5362
32,62,750,1146,1327,3616,4337,6993,8394,8395,8396
12,39,48,2046,2404,2552
32,38,39,41,170,1250,4129
32,48,1104,1183,1320,1409,1715,4209,4214,4351,5114
39,48,89,1101,2796,8399
39,48,54,171,426,694,785,848,1055,5954,6803,7363,8400
37,38,41,48,49,1529,4383,4471,5712
39,94,348,352,438,976,1008,1393,1814,2061,2528,2537,2633,2639,2720
10,39,364,1129,1198
32,36,38,39,41,65,310,1146,1198,3673,4200
39,41,89,310,424,550,1804,2266,2654,3462,4004,5661,6882
18,41,262,352,677,1178,1504,1638,1715,1859,2168,2458,2552,2701,2720,3412,4007,4245
39,48
39,41,48,89,271,310,2552
32,48,52,4342,4879,5847,5950
18,39,41,83,865,1004,2004,2046,2294,2323
39,48,89,1978
41,48,65,270,271,475,828,2199,2406
39,48,3573,5042,5644,7658
41,48,1146,5114,5476
39,48,93,486,925,1126,3561,4983
32,39,48,2593
39,41,179,310,402,548,1121,1344,3791
39,41,48,255,533,3012
39,48,88,669,2393,3708,4322,4464,4522,5473,5574,5575
39,48,65,730,905,1704,1859,2475,2990,5887
39,48,179,388,652,1145,1439,2015
32,48,855,865,1242,1746,3270,3947
38,48,112,371,816,2227
38,39,111,1529,1549,2316
38,55,5634
38,56,539,846,2412,2601,4367,7994
32,38,39,310,371,548,549,1066,2177,2309,2733,3039,4419,4748
32,48,242,865,1715,2151,2963,3746,4067,4636,4789,5999,6728,7567
19,65,308,319,1060,1252,1269,1915,2781,3276,4731,5767,5913
39,48,3852,6593
32,39,41,79,1096,1280,1463,2599,2752
32,39,597,6793
36,38,1344,3680,4049,4053,4402
32,39,310,1555,2140
39,86,835,2126,2150,2639,2972,3644,4969
32,39,237,449,2764,3253,3553,8291,8310
39,41,5511
32,48,173,310,1071,4491
38,39,514,1831,4021,4372,5148,7962,8420,8421,8422
39,41,48,104,271,387,435,892,2382,4546
38,41,48,201,338,690,956,1163,1180,1188,1908,3179,4326,6112
48,65,128,749,846,1713,1966,2326,2633,3837,4335
39,48,581,905,1121,1792,1930,2144,3914,4909,8424,8425
39,48,552,1599,1814,2367,3182,4004,4015
48,94,432,723,736,864,1127,2505,2528,2552,2827
19,48,534,1196,1257,1277,1423,2267,3228,4087
39,41,48,310,435,438,669,1064,1360,1661,1889,2345,3454,4058,6635
39,48,155,7997,8063
39,41,48,948,956,2168,5141
39,48,785,846,3450,3504
32,38,371
32,39,48,269,1127,1404,1672,2675
39,41,310,618,645,1049,1976,3236,5106,5228
0,32,39,719,766,3588,3842,3846,4304,4444,8430,8431
39,41,117,220,1333,1381,1860,3663,3664
32,48,2258,4317,4657
39,41,502,638,1003,1146,3036,4228,5133
37,38,39,438,1783
39,41,48,258,475,1199,4236,5062
39,41,2319,3291,3521,3827
32,48,312,1052,1152,1868,2495,2797,3312,5296
39,41,48,881,3966,5363
39,48,88,458,1027,1240,2151,2596,3151,4771
39,41,48,2101,2599,2802,3775,4244,5205,5313,6166
39,48,59,310,1702,2404,3034,5455
39,48,2168
39,48,123,269,772,1422,2958
39,41,48,89
39,41,1146,3616
38,39,170,264,740,8439
39,41,493
36,38,39,48,310,1578,3402,3535,4382,5836
38,39,390,925
38,39,41,55
9,18,68,208,422,832,865,986,3336,3570,4220,6217
32,48,1139,2822
39,41,310,490,535,898,1138,1752,2080,2580,2731,3361,3364,5328,5889
32,39,41,65,201,225,397,548,1103,1158,2297,3514,3999,7248,8448
39,41,53,2566,2712,2769,2832,3547,3968,4718
41,48,825,1004,2199,3372,4024
38,39,423,435,612,790,987,1344,1578,2471,2991,3005,3763
38,39,1831,2622,3047,4189,4214,7269,7830
32,41,48,589,809,1265,1820,1908,2002,2316,3787,5181,7080,7520
39,48,65,301,319,1344,1415,1618,1652,2513,5207,6593
39,94,432,1368,1372,2049,2103,2263,2306,2815,4013,4198
39,45,48,1072,1126
39,48,2514,2909,5405
39,48,89,310,536,2061,2535,4468,5999,7984
32,48,352,1769,3784
39,41,438
39,41,208,374,424,1327,1989,2103,3058,3475,4539,4568
39,41,48,99,201,352,478,976
9,39,48,89,155,1547,1575,1824,2392,3459,6631,7375,7569
32,48,522,1600,2118,2633,2919,3083,3101,8189
39,41,48,1214,2216,2868
27,41,48,237,438,2469,2856,3417
32,41,77,79,139,271,331,749,1159,2199,2441,3119,3779,5900
38,48,276,286,1585,2125
9,39,41,48,92,258,338,1104,1725,2267,3119,3207,3236,3564,4587,6284,8461
32,37,38,48,1313,1356,1859,1867,1880,2115,2424,2513,2741,4132,4272,4417,4554,5128,6010,6659,7748
32,39,41,139,161,250,544,570,1020,1082,1327,1867,2429,3194,4362,4975,8435
39,48,677,1180,2164,2931,4940,5625
37,38,65,438,4417
1,32,48,78,150,237,345,1677,1819,2290,2834,3311,3472,4382
38,39,41,48,170,318,790,1474,2870,7308
39,41,310,2625,4064
39,89,242,348,352,740,1541,1859,1938,2547,4417,4674,5223,7564,8467
39,41,2343,3774,5800
39,41,48,824,1508,2650,5841
39,41,101,310,350,664,916,1327,1634,2865,5363
39,41,48,89,438
11,48,186,225,2851,3124,3614,5210
32,60,225,1569,2516,3579,3946
39,41,48,2931
39,41,48,60,310,479,1867,3966
32,39,41,48,60,89,475,2182,3857,3864,7331,8156
36,38
39,65,279,314,435,727,1010,1185,1403,1704,1867,2212,3857,3903,4129,6737
39,48,4720
48,65,475,1135,1644,2022,2764,4096,6895,8474,8475
32,38,281,338,1603,1615,1665,4126,7117
32,39,41,48,60,61,598,669,750,887,1334,3611,4131,6605,7601
32,39,41,48,156,317,409,1062,1184,2276,4319
2,24,189,350,1659,2140,5322,6735
39,48,855,1589,1991
31,39,48,208,237,2053,2617,3615,4931,6981
0,39,41,48,89,817,892,1250,1744,2537,3101,7010
32,86,111,397,762,846,981,1054,1198,1513,1549,2046,2316,2633,2843,3074,3638,4091,6637
39,48,438
23,32,39,541,2290,2332,2441,3315
32,39,365,677,772,1867,1911,3859,5912
32,39,1327,1344,5979
39,48,475,518,2026,2096
48,60,270,271,310,3240,4013,4156,4983
39,41,225,271,3853
39,41,62,167,533,684,698,746,1713
32,48,552,2592
39,48,155,893,901,1233,1765,2425,2640,3738,4343
41,48,1600
39,48,89
39,41,48,65,174,279,397,751,2290,2437,5186,5703
32,48,1095,2337,2338
39,41,993,3189,4624
41,80,595,690,2079,2199,2215,3640,3708
39,48,237,681,820,1787,3886
39,41,48,255,1272,5891
32,39,48,1202,2119,2351
38,48,170,811,1344,2441,6203,6442
39,60,185,438,479,810,835,1867,4056,5344
39,41,48,5351,8505
39,41,475,1146,1173,1710,3617,6705,8506
38,39,41,65,66,110,117,175,1034,3611,8298
30,32,39,150,795,1818
32,36,38,39,438,508,1394
38,39,84,170,842
39,89,117,771,956,4661,4899,6915,7090
30,31,48,117,976,1143,1435,2004,2136,2669,2694,3012,3248
39,41,310,389,505,848,1198,1744,1842,3250,4371,7141,8510
32,41,48,408,1331,1434,1725,2060,4336,4464
38,41,170,1698,1714,1821,4552
39,48,402,1827,1912,2147,2627,3338,3339,3616,4348,4382,4562,4924,6602
32,39,389,1034,2170,4589
39,41,48,175,438,1355,3098,8511
32,39,48,715,1199,4087,5114
39,41,48,255,420,549,1011,2147,2894
11,31,65,89,225,310,396,593,910,1239,1424,1527,2893,2966,3769,4881,6317
41,48,89,201,255,438,740,1871,2013,2966
32,39,48,734,1135,2238,4056,5205,7269,8298
31,41,352,1497,1779,4144
37,38,39,48,286,734,983,2194,2958,3676,5273
41,48,79,384,638,734,1086,2541,2832,3083,4015,4308,6027
32,39
38,41,55,147,352,1277,1642,1815,1859,2168,3725,3941,5214
38,39,41,55,286,1146,3291,3490,3638
51,84,225,533,1145,4002
32,38,39,47,48,180,1034,1344,3138,5272
32,39,42,48,384,1594,3693,5105
24,32,39,41,201,225,426,1185,1698,2471,4106,7010
39,41,48,161,2294,5199,6242,6648
41,48,270,271,449,538,1135,1146,2238,3466,3616,5647,5728
39,48,176,352,859,1578,3151,4393
39,41,2321
36,38,39,41
32,39,7020
39,48,504,809,992
39,48,301,638,830,1677,1748,2103,2657
32,39,48,101,675,812,1652,2591,3947,4143,4348,4562,5178,5633
39,48,892,952,3279,4247,4348,4362
32,39,41,48,117,310,434,2290,2561,3462
39,41,475,533,1587,1652,2046,3617,4776,6638,7114
2,48,6152,6805
36,38,338,2817,3083,4384
48,60,225,246,270,772,905,2116,4430,5728,7177
38,76,225,271,370,374,488,756,854,2297,3530,5562,5616
44,48,310,3930,4105,4681,5782
41,48,186,310,760,1372,1781,2559,2625,2634,2815,3279,5360,5701
39,48
39,41,48,79,2015,2958,3441,3821,5108
39,82,1404,1564,2997,3553,4120,4841
38,39,41,48,790,4824,5171,6991
39,41,48,475,1056,2249,4110,4420,4969
39,48,1596,4221,4472
39,60,96,301,865,2124,2168,2441,2561,4056,6897
38,48,504,1185,1513,1750,3237,3246,4208,5975
36,38,39,41
38,39,47,48,1715,3811
36,38,39,41,48,79,103,390,501,504
18,39,48,1804
38,39,41,48,89,101,170,220,2360,6403,7652
38,39,41,110,170,207,225,2883,3185
38,39,48,170,185,260,301
32,39,55,3149,7847
39,41,89,475,795,1251,1407,1818,1819,2404,2796,2847,3311,8268
39,41,48,622,1020,3085
39,48,139,734,1096,1198,2263
39,48,345,1578,1595,8509
38,39,161,170,175,271,1166,1393
18,32,39,48,185,1714,1715,2344,2635,2929,3323,3570,4660,4899,8524
39,48,96,1121,1143,1372,1603,2050,2192,3095,3234,4693,5315
39,41,48,301,418,438,2350
32,39,225,258,291,1004,1899,2238,2353,4157,4594,4940,6353,8435,8529
39,48,161,225
32,38,41,48,170,186,337,749,961,1613,3324,5405
39,48,1310,3505
39,41,162,738
31,65,3358,4113,4251
39,48,62,246,260,384,1096,1135,1585,2194,2382,3182,3502,4905,5679,7687
32,39,41,48,301,1185,3136,3596,4430,6555
19,32,39,41,48,89,407,916,1578,2375,2441,3436,3754,4630,4696,5233,5608
32,39,147,175,189,520,681,715,1355,1395,1600,1714,1897,2051,2712,6526
41,48,2168,4902
32,39,41,186,288,310,337,2695,2833,3476,3803,4280,4457,4464,4813,6581
39,41,107,237,348,549,1670,2413,2591,3487,3924
39,41,1999,4219
23,32,39,41,147,225,1545,1578,2910,5151
38,39,48,110,769,1034
32,38,41,170,234,718,1043,1146,1826
36,38,39,41,48,276,281,522,732,790,1058,2822,4657,5360,7503,8537
38,39,3904
37,38,79
39,41,2151
39,41,352,4554
38,39,41,43,48,110,2779,3904
32,39,438
24,38,39,41,48,117,534,604,760,1624,2199,2860,3904,4311,4859,5233,5358
32,38,39,170,175,842,1787,2199,4980
32,39,41,48,89,103,225,310,567,1376,1489,4305,5122
30,32,39,48,237,505,749,2212,3199,5634
39,48,348,352,533,1146,1244,1344,2266,2638,3616
32,39,41,342,475,638,1600
32,39,41,1121,3323
41,48,101,399,549,824,846,1004,1121,1867,5172,6161
9,39,48,79,185,338,517,734,1316,1956,2147,2441,5804
32,41,209,625,1600,1619,2168,2370,2383,2550,2552,2959,3853,4644,5178,6112
36,38,55,518,1481,1616,2191,2879,3048,3308,3531,3616,3638,5452
36,38,39,225,6581
36,38,39,41,170,1146,1214,1827,3783,3904,6818
39,41,242,589
38,39,41,48,772,1744,1831,2103
39,41,48,352,1859
32,39,41,48,352,581,846,1080,1631,2103,5466
19,38,39,48,110,3975,5351,6813
9,39,41,48,259,279,636,1198,1930,3111,3841,4967,6896,7912,8544
39,41,1656
19,39,41,588,592,785,980,3074,6130,7879
1,39,270,352,479,514,1859,2046,2147,2151,6555
32,39,79,225,1444,1540,2238,2624,2972,4338,4405,5710,6283,6555,8546
39,41,48,278,442,475,1087,1277,1393,2284,2505,2860,6011,6250,6728
32,48,676
38,39,41,48,155,790,2186
31,48,225,1361
7,33,39,220,573,797,1192,1425,1765,3250,3469,5091,5348,8227,8547,8548
39,48,65,352,384,2626,2901,2974,3462,5848,8550
18,38,39,41,47,48,2325
41,48,175,301,660,2051,2892,3175,4535,8551
39,41,48,225,534,604,904,1104,1513,1679,2415,2775,2910,6813,7910
39,41,48,62,89,407,1128,1246,1285,1330,1882,2043,3237,3929,4257
39,41,48,255,310,552,734,798,1135,1517,2074,2775,2987,3076,4642
39,48,225,270,8446
32,39,48,2199
39,41,48,225,310,1627,2958,5740
32,39,48,475,522,536,1342,5210
39,41,384,1082,1344,1689,1715,3840,5872,7908
52,94,783,2290,3308,4131
32,48,871,1704,2103,2239,2470,3223,4785,4886,6136,6398,6469
23,38,39,41,48,101,170,458,581,989,1010,1013,1612,2417,4368,6571
39,41,48,272,566,1214,1390,2064,4652
39,48,814,910,1023,2633,3272,4202,5248,5958,6431
32,39,48,308,334,1269,3407
23,48,279,310,433,434,4207,5051,5738,8558
39,48,60,310,1126,1992,2377,4074,4302,5084,5492,5620,7196
39,41,102,221,439,891,1004,1085,1207,1327,1497,2638,3793,3872,4123,8559
39,41
32,45,48,161,533,5249
39,41,48,79,271,1121,1282,2126,4386
32,48,225,271,865,1096,2577,5126
39,41,48,225,576,664,1096,1146,1239,2822,3616
32,39,209,246,469,772,991,1795,2618,3323,3724
18,39,41,48,260,1425,1715,2051,3358,5160,5575,6641
32,39,48,2263,2515
32,39,48,178,270,1121,1144,1146,1973,1995,2618,7289
32,38,39,48,56,170,1135,1146,1557
36,38,39,41,846,981,3074,3663,4429,4657
39,41,48,715,5054,5767,7494
39,48,2040,2798
23,39,48,86,438,1765,1813,2329,2517,2633,3291,3323,3462,3501,3638,3644,7275
32,41,48,161,1956,2515,6405,8270
39,48,94,423,597,598,760,813,1715,1859,2976,4064,4198,4214,5086,6968
39,41,262,772,824,2419,6403
39,41,48,1131,1146,2638,2958,3143,3144,3145,4013,4336
39,48,408,536,813,890
39,41,48,60,175,225,704,3279,3966,8562
38,39,48,390
48,65,1344,2147,2241,2539,3158,4567,8563
38,41,281,673,1146,1630,8454,8470
39,48,60,267,589,1239,1772,1783,2671
32,39,357,3055,5339
37,38,90,366,3010,3332
39,45,48,164,166,733,760,798,981,1715,2942
38,39,41,48,110
38,39,41,48,790,824,1327,2329,5315
38,41,225,1588,2168,2313,3904,5490
32,39,48,310,604,1010,1091,1627,2118,3070,3586,3966,5080
39,41,48,384,2147,2661,6281
39,41,65
39,41,116,150,798,1053,1214,2425,2489,3194,3385,3420,7088,7096
32,39,41,147,514,682,1049,1121,1152,1417,2212,2250,3358,4056,7540
32,39,41,48,271
48,72,209,2187,6006
39,48,3722,7723
32,39,41,225,258,271,2103,4958
32,39,41,185,255,310,479,1309,1991,2811
39,41,3891,3939,7876,8571
32,48,4345,5211
23,36,39,41,60,1121,1146,1809,2521,5028,6999,8435,8573
38,39,227,310,1004,1019,1529,1600,1628,1658,1672,1702,1710,2441,2524,3553,4771
38,41,48,370,846,1214,1327,2233,5720,7975
41,48,52,310,515,656,767,881,1135,2054,2144,3475,7685
36,38,41,48,249,264,271,398,785,894,1250,1615,4245,5230
39,41
38,39,41,101,170,178,369,769,1327,1897,3509,4843,4861
37,38,48,647,1784,1992,6929
39,41,1291
39,41,48,107,4198,5372
32,38,39,41,60,1392,1416,1529,2238,5233,5728
41,48,271,1442,7536
32,39,41,79,225,310,402,788,1435,1873,4304,5359
38,94,286,861,924,1214,2144,2523,3422,3597,3975,4630,5181,6345,7331
39,48,185,589,1090,2238,3616,4197
48,56,342,815,1673,1785,2342,2448,2741,3487,3778,5999
39,41,48,161,458,475,836,856,1099,1956,3228,4940,6959
11,48,737,1198,1202,2552,2741
32,39,48,103,983,3619
18,48,147,505,513,947,2118
36,38,270,271,286
39,83,2025,2064,2593
32,41,48,65,185,201,956,1138,1146,1291,1376,4305
32,37,38,39,1207,1407,2294,2354
39,41,48,1146,4426,8446
39,41,123,186,816,916,2005,2515,2661
32,48,270,431,1123,1146,2245,2572,3434,3569,3616,7360,8582
36,38,101,322,433,635,740,878,1815,4149
38,41,384,734,1135,2915
39,48,374,1113,1198,1513,1928,2343,2441,5257,8584
32,39,1672
32,39,48,604,846,1132,2341,3966,4197,4198,4876,8586
39,48,893
39,48,767,1067,3975,7163
32,39,48,270,2276,3112,3262,5017,5968,8587
39,48,185,387
39,48,89,201,426,1548,2795,2869,3316,3574,4221,4581,5007,6386,6879
32,39,41,48,1569,1578,3199,5083,5089,5205,8590
41,79,522,2763,4680,4756,8581
38,39,41,48,79,276,925,1063,1590,2343,2406,3966,4247,6120,8335
38,55,1537
36,38,41,522,811,1016,5407
39,41,225,2075,2399,2650,4899
37,38,39,48,753
36,38,39,48,208,1003,1146,2445,2991,8594
39,48,59,739,983,1121,1344,2558,2775,2895,4091,4132,6303
32,41,1012,1015,1021,1859,2344,2441,2695
38,39,40,286,533,1591
39,41,252,727,1135,1219,1828,2400,3084,3462,5632
2,39,161,1859
32,38,41,535,790,808,989,1787,7113,8595
39,48,390,467,993,1091,1277,1395,1656,1675,2851,3784
39,48,237,246,365,396,901
39,41,48,62,79,319,887,1023,1146,4024,4374
32,39,41,225,270,615,661,1796
65,66,989,1004,2399,2813,4969,7127,7443
39,48,62,186,319,345,734,760,947,956,1183,2117,2583,3436,3676,4308
39,48,432,2284,3024,3900,4557
39,41,2050,2304,2802,5492,5559,8596
36,38,41,48,1332,1543,1557,2103,5155
32,41,101,739,1055,1082
32,36,38,41,48,79,3261,5210,7726
39,41
32,40,48,237,438,475,2657,4008
18,39,189,275,1958,2080,2480,3292
32,39,200,1781,1874,1981,2785,4311,5538
39,41,171,773,892,932,1618,1629,3744,4484
39,48,4550,6710
32,39,225,522,3345,3716
32,39,41,48,338,861,1352,2445,3521,5719,7895
11,39,41,59,310,2741,3358,7495,8600
39,62,225,1008,1607,1972,3436,5999,8253
32,39,48,604,824,1055,1702,1867,2640,2765,4624,5089
38,39,41,978,979,1022,1188,1327,2290,4127,5563,5611
32,41,48,817,1066,1327,2103,2820,3315,3436,5503
18,39,101,179,258,262,338,653,1121,1204,1352,1630,2351,3509,8565,8604
39,41,5301
39,48,89,4305,5248
39,41,48,258,573,652,1417,2539,3280,7938
39,41,48,94,150,352,475,1146,1859,2292,2709,3662
39,41,48,260,604,734,1214,3338,3411,4221,7019,8031
39,41,48,258,599,734,1392,1489,2399,3223,8562,8606
39,48,242,734,880,2633,4471,5082,5441,5873,6805
39,41,48,225,810
32,39,41,704,806,2991,3308,3435
48,78,237,251,622,677,1211,2617,3891,3917,6793,8608,8609
39,45,225,768,1138,3052
39,41,48,1402,1783,2822,2843,2876,4940,5049,7062,7513
39,48,123,310,913,2126,4515
39,48,1433,2042,5843,7166
32,48,899,4013,5304
32,39,48,78,107,147,548,549,861,1020,1504,1698,1928,2343,2441,3047,4120
39,48,2752,8506
39,41,1062,2005,3186,3335,4940
39,41,48,89,552,760,1394,2325,2844,3012,3189,3315
32,39,48,587,677,749,768,3130,3942,7662,8610
32,41,673,1121,1800,2638,3616,4015,7095,7968,8032,8615
39,41,894,1344,2169,2569,4512,6063,7538
39,41,3195,5768
39,41,45,1146,3573,3705
39,48,101,256,750,795,1334,1818,1956,2572,2746,6555,7545,8598
32,48,271,1951,5633,8029
39,48,75,326,734,1146,1497,1956,2521,3616
32,48,225,8470
32,39,41,310,396,1004,2126,3291,4339
32,39,41,270,271,475,534,734,2050,2343,2789,3088,3292
38,39,281,1283
39,45,48,346,604,681,727,1044,2397,2639,3015,3503,4757,5911
39,41,1624,2544,3024,3518,4719
32,36,38,39,41,48,173,310,571,840,1188,2674
39,41,310
39,66,274,963,5999
39,48,234,237,274,505,734,1043,2038,4429,4457,4484,5609
9,11,31,32,39,45,48,89,242,810,887,1198,3977,5651
39,41,48
39,41,812,4124
38,39,41,170,195,625,671,1390,2712
36,38,39
32,39,41,48,117,310,348,432,806,842,1008,1026,1354,1355,1973,2147,2991
39,41,48,189,225,599,966,1867,2080,3616
32,39,94,334,734,976,1956,3012,3393,7755
39,48,697,1214,2304
39,41,373,1368,2994,3462,4705,4903,4913,5797
29,74,599,625,1558,2512,5270
2,30,41,85,215,246,251,1086,1237,1688,1736,3102,4295
38,39,41,48,185,833,840,910,956,1395,2292,3236,3616,5175
32,39,41,6065,8587
39,41,48,2447,3129,3409,3616,8629
32,39,255,754,831,2425,5080,5133,6225
32,39,1489,4403
32,48,1446,5999,6050
9,32,39,41,48,301,766,1285,2182,3054,3466,4201,7356,8635
32,48,65,1146,1307,2147,2166,5762
2,48,94,379,1859,1915,2528,2695,3276,3581,7860,7931,8640
32,39,824
39,41,48,821,2153,2854
18,39,48,475,675,976,1249,2644,3236,3393,3714,5377,6255
16,32,4010,5575,8271
39,52,161,1146,1228,1519,2108,2554,3511,3533,3616,3891,4642,5207,5844
39,48,7774
32,39,41,48,8587
32,39,41,1602,2046,2872,3434,8641
32,39,1497,1498,2362,4915,6037,6982
32,38,39,41,48,1590,2103,2847,3633,4056,6211,8103,8519
39,48,1549
39,41,48,865,1198,2440,2955
10,32,48,123,147,179,340,727,1896,6378,6600,6873
32,39,41,101,479,596,916,1143,1773,2239,3966,8504
32,39,1146,5249
39,41,301,310,361,458,750,887
32,39,1121,1404,1417,1528,2556,2640,3964,3967
23,39,48
32,39,48,89,101,475,481,492,522,947,2492,3161,3215,3724
39,60,402,567,806,807,1198,1355,1435,4099,4131
39,79,242,645,740,872,971,1121,1146,2292,7571,8348,8642
32,48,235,1344
9,23,179,260,272,824,1146,1401,1438,2370,2655,3172,3358,4317,4386,8644
32,48,1772,2468,8587
32,39,48,94,352,475,1035,1146,2638,3616,4203,4426,4933,6735
32,39,48,1329,1956,2309,3875,7750
39,41,62,344,1455,1527,1543,1715,1783,3564,3840,4766,5375,6992
23,39,48,7600
31,39,237,449,1000
32,39,41,48,846,861,1146
39,48,1715
39,41,2263,2415
39,48,179,1578,1800,4499
39,48,352,4325,4664
30,32,449,491,681,2053,3323,8647
32,38,39,41,647,783,856,1355,2805,4187,4203
18,39,48,225,806,1294,2133,4027,4286,5925,5973,7405
41,48
32,41,267,570,1082,1146,6329,7066,8183,8298,8587
39,48,272,338,458,486,1646,1880,2383
39,41,162,3505,8650
31,32,40,48,102,236,237,1144,1578,1741,2386,5020,5494,6891
38,39,41,48,258,596,598,751,840,1146,3801,6302,6484,8651
32,39,41,48,215,225,547,779,846,1327,1795,2220,3372,4170,4339
39,48,61,385,522,813,2199,2552,5358,6959,8653
39,41,45,1146,2983,3304
9,48,338,681,812,1159,1815,2334,2492,2741,3098,5825,8117
32,48,127,475,762,1697,2633,2683,2976,3845,8587
39,48,1146,1408,1847,3616
39,41,310,566,6065,8660
32,41,475,8587
32,39,41,120,475,747,1146,3616,4067,6533,8587,8662,8663
39,48,533,1973,1990,2775
32,39,41,351,767,6921,7245,7923
12,39,48,1327
39,41,645,1114,1631,1710,2103,2537,2722,3962,4429,4464
32,48,293,338,346,1146,2254,2801,4030,4429,6644,7458
39,41,48,117,592,976,1638,2004,2633,3292,3305,4389,4512,5418
23,41,48,117,232,237,804,1027,2223,2424,2981,3012,3028,3099,4057
39,48,1146,3451,3616,5779,6654
39,41,48,270,271,1991,3724,8664
39,41,783,2119,3104,3142,4019
32,39,48,365,420,479,900,1054,1557,3024,4008
32,39,41,256,271,673,1652,2238,3879
39,41,179,1714,2297,4256,4257,5139
32,39,253,1568,2625,2987,8114,8535
39,48,533,2263,3573,5067,7176
32,48,94
32,39,189,1146,1198,1329,4009,4408,8519
39,41,48,85,846,2557,2631,2870,2879,4123,5690,6161,6566
32,39,41,48,1859,2425,3586,8587
32,41,48,1502,2991,5347,6564
39,48,209,369,2169,3279,3773,3966,4651
12,39,41,65,79,173,1048,2788,2967,4305,4720,5512,8672
18,32,39,41,48,101,250,824,1123,1166,1173,1833,3840,3966
32,38,39,41,110,138,1308,3070,3541,3642
39,48,65,304,1192,1296,1578,2168,2313,2552,2946,4110,5490,6772
41,48,319,3291,3684,7316
39,48,341,375,1342,3788
32,39,48,1166,1440,2103,2566,3501,3616
39,41,48,596,598,740,5797,7331,7844,8562,8673,8674
39,41,48,270,783,1578,2426
32,41,4657
9,32,38,48,310,390,1037,1054,1198,1913,2046,2597,3400,4651,5390
39,41,161,1011,1179,6654,7600,8031
39,45
32,39,41,1445,3616,7502,8458
48,62,107,200,422,548,916,2777,2982,4731,5699,6167,8271
32,48,120,646,1928,2168,3289,3966,4663,5136
39,41,48,2351
39,48,1355,1983,2991,5015
39,48,117,322,495,718,770,976,1043,1121,1192,2130
32,39,234,1146
12,39,48,62,78,849,1497,1498,2164,2515,2516,2819,4282,6354
39,41,525,899,995,3015,7067,8359
39,48,1409,2444,8681
41,48,237,770,1146,1347,1469,1974,2053,2445,2552,3268,3552,4351,6123
32,38,41,48,281,1610,3502,3616,4966,8682
32,39,48,483,3573,8298,8587
39,41,48,475,976,1055,5304,5624,6791,7141,8685
39,41,48,749,750,806,956,2636,2991,3641,4100
38,48,271,390,492,3841,4978
32,41,1146,2238,5248
39,41,1146,1741,1809,3616
32,89,2075
11,39,41,48
39,41,48,379,589,1741,2441,3052,3709,5788
39,41,79,1559,2977,4037,4283,4345
32,39,41,48,89,352,612,1013,2344,3582,6442
39,41,475,803,1055,1132,2573
36,38
36,41,407
37,38,39,2210
39,48,441,615,885,965,1012,1138,2447,2894
38,39,41,48,110,544,586,1579,3185,4622
38,39,48,110,4310
39,48,276,1656,3850
32,38,39,47,48,785,2378
38,39,41,48,2199,4418
38,39,48,170,272,1165,1167,2573
32,36,38,39,48,110,189,723,741,742,743,2532,2651,3921,3942,6022
38,39,48,64,105,532,4966,8690
39,41,48
39,48,255,256,272,345,425,435,575,1599,2777,6132,6191
32,38,41,270,849,1595,1831,2052,5112
39,48,203,512,542,1163,1625,1812,1814,3203,4376,6194,6935,7990,8078
39,48,2958
39,48,65,155,213,558,2353,2591,2931
36,38,48,2592
38,39,543,1529
32,48,812,1591,1697,1911,2465,5557,6582
38,39,48,371,8696
41,48,770,1616,1872,2117,6053
39,41,65,155,272,365,396,424,1934,2931,4797,8691
39,48,156,513,7379
32,41,48,79,1715,2351
9,36,38,39,41,48,255,272,916
39,41,48,1185,1925,3511,3512,5764,6405
38,39,48,105,5051
32,79,768,1840
38,39,170,902,3183
39,48
32,39,185,426,1426,3236,8549
32,38,371,653
39,48,2519,5999
38,89,110
38,41,48,110,170
10,55,6924
38,39,170,1602,2344,3059,4266,5502
39,41,533,1227,1334,1433,1934,2186,2931,4078,7331
36,38,39,48,173,740,1185,1209,3166,5501,8602
39,41,48,128,460,861,2177,2201,2413,3354,8036
39,41,260,279,432,1602,1761,3926,5073,5160
36,38,41,152,242,740,840
39,65,1911
39,41,48,1372,2051,3353,3582,5689
39,48,2796
11,39,48,491,492
36,38,39,41,249
38,39,48,286,434,2741
36,38,170,396,407,3245
39,48,175
38,39,41,170,432,2745,3194,4387,5211
39,48,554,589,1581,2775,5078,8704
39,48,264,271,767,913,1435,2987,3966
32,38,41,48,110,189,441,490,1352,2004,2723,3267
41,48,346,701,7422
38,39,170,185,604,2749,2876,3386,8405
39,48,249,267,566,1566,2238,2341,3150,4127,4445,5057,5956,6905
32,39,48,1783,2458,2471,4852,5962,6728
36,38,39,41,48,66,718,1838,4141,4613,8409
32,38,48,370,570
32,39,41,48,267,271,490,571,1121,1469,1553,3307,4166,5538,6410,7112
39,41,48,475,958,959,2130,4801
39,48,414,1155,4163,8708
38,39,41,105,250,740,2014,3672,4574
39,41,225,1284
39,48
32,41,770,8709,8710
38,39,110,6585,8711
39,41,48,939,1217,1675,4986
38,39,48,281,1415,1931,1966,4650
39,78,764,915,1315,1579,4702
39,60,279,578,1867,2474,2809
38,39,48,286,390,660,901,2809,3419,6403
39,48,732,4108,5241,6826,8714
32,39,41,48,835
18,39,444,760,1014,1448,2103,3733,4429,4464,4651,4964,5731
38,39,48,170,286,925,987,4552,6255
10,39,41,48,341,1067,2852,2874,3316,4008,8399,8620
39,41,48,678,947
32,41,48,681,793,3297
36,38,39,47,1634,6489,7510
10,38,41,48,156,170,4617,4779
11,38,39,41,170,592,2007,2012,2046
39,41,89,207,341,1010,1344,2323
32,39,41,48
38,45,48,56,3080,3616
38,39,41,48,1590
32,48,2612,4009,4693
39,41,48,184,315,690,1508,1585,1679,3551,4100,4969,5569
48,89,272,675
38,41,1529,2238,2480,3425
39,48,161,533,681
39,41,48,65,101,237,408,925,1330,3155,4481,5416
32,39,41,48
39,48,222,242,604,662,764,1392,1799,2946,5228,5730,8590
39,41,48,89,1161,1393,1551,6565
11,30,60,279,544,848,887,1038,1658,2554,4304,4720
39,41,1631
32,38,48,49,110,123,1848,3923,4202
39,48,855,2707,5535
39,48,161,334,1272,1875
38,59,156,785,1529,1666,1698,2164,3345,4650,7804
39,48,795,1663,1818,1819,2775,3311,5142
38,41,170,8456
32,39,41,48,518,1050,4154
32,36,38,39,41,48,918,2481,2518,2976,3724,5051
39,48,1030,1930
38,39,41,79,110,170,621,725,1281,1838,2129
32,39,48,612,1022,1023,1068,1679,3076,4141
39,41,644,1129,1644,1915,1973,2014,5357,5363,6088,8716
39,48,62,4405,4445
39,65,91,1856,1966,2527
39,48,242,271
39,41,48,284,1555,1657,1899,2495,3093,3953
2,48,89,161,285,338,3129,8720
41,48,1516,1947,6074
36,38,48
32,48,874,1710,1783,2469,2608,2764,2827,2870,4282,4472,6377,7219
38,39,41,286,2669,3293,4883
39,41,48,1233,1519,1568,2749,3988
39,41,260,276,1503,1673,2554,4146,5212
39,48,255,348,707,1015,1678,2395,2430,2802,4317,4630,8291
32,38,170
38,39,1463,1698,2105,3005
38,39,41,48,286,4538,6750,8024
38,39,170,713,989,1814,2056,2332,5830
39,41,48,2746
39,48
32,48,4688
38,39,41,48,1831,2523,3721,8724,8725
32,41,152,185,259,586,805,1158,1196,2156
39,41,48,1360
38,39,170,1827,2171,5703
39,48,271,4030
39,65,249,680,3456,3851,6437,8277
32,39,48
39,48,3316
37,38,39,48,4859,8194,8691
39,41,79,95,164,379,682,2103,2171,4891
9,32,39,41,48,1112,2168,2822
38,39,170,334,352,458,1859,2004,2119,3966
38,41,48,170,222,675,8374
37,38,39,41,48,237,892,1039,3489
39,89,147,317,348,2015,4640
36,38,1026,1354,2991,4011,8730
39,41,48,189,4162
39,41,48,547,548,611,1600,8620
39,48,158,2623,2905
38,39,170,570,1257,1277,1802,4379,6580,6736,6912,8739,8740
39,41,1440,3052
32,41,48,214,655,1986,2167,2915,4557,6536,7830,8743
39,48
32,38,39,41,47,331,1457,6098
36,38,39,48,681
38,39,41,48,170,235,570,690,1252,2004,2238,3005,3532,5166
39,48,812,2660,7982
36,38,39,48,408,1707,3826,8277
39,48,280,2585
38,39,107,170,351,1067,1362,1393,1962,2406,3384,3619,8745
32,39,41,55,511,1146,2448,2997
32,38,39,41,110,2709,2855,4801
39,41,48
39,48,1668,1966
23,39,342,352,365,626,951,1859,2596,4477,5948,8142
39,48,276,1146,1743
38,41,370
39,41,3541,4774
39,48,211,581,857,1126,1353,3835
38,39,41,48,504
37,38,4615,5921
39,65,150,374,604,705,926,1333,4363
48,89,715,910,1600,1920,2035,2233,2352,4326,4965
38,39,48,110,2126,2314,4295,4512,7505,8691,8748
39,48,4865
39,41,155,374,1126,1333,8749,8750
39,41,48,89,289,1155,1867
39,48,79,4969,5686,7073
38,39,170,438,1713,2021,2639,4249,7575
39,48,272,1352,2619
39,48,345,591,610,731,1315,2890,7845
39,48,830,1138,2202,2431,2762,3570,4685
36,38,39,272,533,1279,1439
27,38,39,41,45,170,249,272,1014,1209,1479,2212,2886,3924
48,89,101,1468,4277,4316
39,41
39,41,48,342,374,488,3071,3651,3711,3719,4055,5168,8388
39,41,48,1327,3886
39,48,62,478,623,1121,1327,2199,2300,4395,6215
39,48,79,297,544,1316,2654,5855
39,48,89,1846,3143,3144,3999,4141,8754
36,38,65,155,210,237,2180,4203
36,38,48,247,248,249,342,760,845,916,2137,3214,3342,4891,5142
39,48,89,93,1041,4131
32,39,48,78,284,491,915,2064,4227,4544
39,48,65,215,271,437,511,5958,6310
39,48,123,222,255,459,1340,2933
38,41,237,275,2805
39,77,237,2671,3087
39,48
38,39,170
38,39,60,371,902,2000,8755
39,41,89
38,39,48,379,1590
32,39,41,48,979,1013,3521,5081,6672
32,39
39,41,48,1024,1146,3721,7673
39,48,62,464,1015,1578,2267,2468,2569,3756,4141,4624
39,61,89,152,1107,8756
39,45,48,54,75,201,345,535,2357,3276,3999,5738
39,48,237,536,1209,1479
39,41,604,983,1257,2661,4357,8757
39,48,117,237,976
18,24,32,38,39,41,48,62,66,89,105,737,740,1435,4473,5322
39,48,285,1020,1242,1344,2599,3793,4257
22,32,48,338,768,1711,4010,6060,6696,6791,7624
32,39,41,48,880,1226,1578,2126,4304
39,41,697,1307,3289
32,39,41,76,89,571,3942,6474,8620
39,48,1161,1715,3100,3186,4048
39,41,76,438,714,2628,5153,6670,8579
39,62,67,68,89,575,1973
39,48,211,272,1814
39,48
38,55,749,1417,6741,8320
38,41,286
36,38,39,48,267,4011
32,36,38,48,70,99,189,785,789,1344,2425,2455,4661
39,41,48,820,1219,2151,2286,2436
39,48,278,367,1158,4371,4475
36,38,39,41,48,55,237,255,932,1362,1779,2049,3517,4057
32,39,41,48,1146,3609
37,38,48,147,201,338,467,468,1613,2649,3343,4392
32,39,249,604,898,1591,4156
39,41,48,762
39,41,48,272,533,604
48,58,208,255,301,418,1052,1595,2052,2208,8563
32,39,89,2146,3411,8738
39,48,596,2031,4024,7594
39,41,48,1585
41,48,335,3586
32,41,3616
32,39,41,48,75,713,924,1103,2103,6443
39,48,974,1563
38,39,48,170,1818,1819
32,48,1163,2746
39,48,391,433,570,715,976,1198,1228,1249,5493,7022
32,39
41,45,48,49,662,1737,6275,7002,7197
38,39,48,110,420,703,1714,3942
39,48,65
38,39,110,170,979,1545,2519,3147,4517,8291
39,48,65,92,425,1065,2267
31,41,48,89,379,435,489,777,2245,2492,2966,3404,4030,6213
39,48,1344,1708,8766
32,39,48,5764,8767
38,39,48,107,170,438,785,5510
39,48
32,48,3531
48,90
39,48,60,783,1027,1081,2234,2530,3926
38,39,41,48,78,110,1585
39,48,1146
39,48
39,48,445,529,573,587,1020,1309,2026,3332,8691
32,39,48,82,174,522,803,999,1679,1863,5691,6336,7652
23,39,196,481,812,1000,1219,3094,3101,4381,4536
39,41,48,544,4790,7053
32,39,41,62,89,592,1290,1859,1973,2625,8730
39,41,48,65,198,325,768,6584
38,39,41,237,1308,1991,2805,3540,3541,4478,8773
39,48,78,543,783,1067,1197,2281,2378,2591,2907
39,41,48,2166,2910,5797,7671,8505
39,48,1031,2524
12,48,1618,1678,2117,2842,3061,3265,3533,3677,3743,5788,8288
38,39,41,110,504,7062
22,38,39,48,130,840,1121,1321,2800,3541,3752
39,41,506,639,1015,1019,1766,3582,3762,5606,7097,8405
39,48,548,725,1043,3411,5080,5358,5609
32,39,41,4430
39,48,352,574,1372,1859,2633,4623
39,41,270,271,5045
39,41,220,1809
39,48,237,491,804,1192,2971,3552,3614,3762,4061,4900,6127
38,39,840
32,48,830,1897,2633,4056,4540,8440
38,39,157,264,675,763,910,1615,1895,2805,3917,5027,5719,6387,8440
39,48,1052,2338,2572,2804,3168,3917,5603
39,41,76,489,1035,1239,1481,1951,2505,3250,3254,3592,4557,5037,5239
39,41,90,3267
39,45,48,163
48,78,81,514
12,39
39,48,127,237,828,1214,1344,2267,2395,4632,4643,5489,8288,8691
32,48
24,39,48,271,458,1286,1486,1855,2259,3866,4836,6303,6722
39,41,48,598,1659,1956
36,38,39,75,96,267,757,899,982,2170,2225
39,48,1069,1435,1444,2299,2630,3412,3848,4975,8031
39,41,812,2238
39,41,48,76,193,556,837,1067,1121,1683,2910,3276,7097,7219,7336
32,48,1196,8694
39,48,1355,2865,2994,6372
39,48,1365,1529,3857
39,48,2168
39,41,48,52,89,1537,1814
39,48
11,39,718,1043,1395,1875
31,38,39,41,286,846,1277,1536,2002,2440,3472,5079,7753
39,48,1672,2471,6518,8691
38,39,41,48,101,110,390,1188,4642,4643,5215,5248
39,91,220,434,832,1275,1572,1574,2337,4293,5857,6217
32,48,1191,2559,5463,8620
36,38,39,48,1561,1654,1783,2344,3236,4663,4937
38,48,110,323,1831
38,39,62,279,370,1199,1290
39,48,365,1121,1814,2056,5805
39,48,288,673,1327,2777,4022,4211,5136
32,39,41,48,855,1056,1198,1668,2764,3400,4239,8481
36,38,39,41
39,41,48,885,1114,1146,1333,1903,3410,4911
39,41,48,264,529,910,1360,2212,2599,2631,3472,5519,5526,8523
31,39,48,1277
32,38,39,41,60,1529,2915,3987
27,48,789,2408,2680,2685,2686,4294,4945,8691
36,38,764,1659
32,38,39,48,170,237
39,48,78,288,321,1327,4973,4975,5438,7205,7712,7923
39,48,956,3928,8778,8779
32,41,48,49,203,755,1124,1290,1657,3564,4256,4790
38,41,170,1038
39,48,368,592,2193,2552,4149,5887
39,48,161,420,604,1588,2168,2608,5774
39,48,175
32,38,56,170,318,2138,4211
39,48,813,938,1087,1924,5360
39,48,179,262,533,1192,1486,1557,1629,1677,2199,2552,4201,4369
9,12,19,32,1057,1709,3250
39,48,766,861,1121
38,39,59,170,566,979,2285,4305,5358,6674,7772
39,41,89,208,1991
38,39,170,1130,3870
39,48,438
39,48,79,250,703,1197,1327,3122
38,39,65,110,1709,4886
39,48,198,623,729,1315,1768,2486,4433,7262,8594
32,39
36,38,39,1146,2329,3590
39,48,50,2238,2749,2973,6716
32,39,41,48,979,2056,4445,6092,6322,8623,8723
36,38,39,570,1060,1956,2039,8783
32,38,39,281,1504
41,48,65,1327,2931,5408
39,41,48,79,86,783,1019,1257,1766,3964,4155
39,48,532,673,2286,2343
38,39,48,371,3402,3537
2,5,11,39,48,824,894,1027,1530,4131,8784
39,48,647,677,1814,3170
39,41,48,339,2474,5236
39,48,4297
38,41,110,1765,1831,2568,2709,2912,3160,4087,7646,8730
38,39,55,170
39,48,828,865,2768,2942,3279,4779
39,48,78,96,136,714,931,1269,1323,1380,4111,4607,8613,8786
39,48,907,4066,7164
38,48,110,147
39,41,65,328,2837,4296
32,39,41,161,171,705,1327,1934,2225,2406,7571,8791
41,48,177,8576
39,79,271,449,828,1144,1146,1659,1996,3194,6895
30,38,39,104,110,357,365,459,1121,2034,3089
32,38,170,2285,7571
39,41,48,89,237,655,1578,1679,1904,5980,6411,7697,8179,8790
38,41,267,371,1678
39,48,433,740,783,1811,1855,2103,2241,4412,4831
39,48,533,1327,1536,1686,2524,5147,6356
39,41,48,855,1976
32,38,39,41,48,110,1242,2624,5186
39,48,816,1780,1782,2625,3979,4792
39,41,270,332,438,612,1004,4278
39,41,48,270,1163,1893,4779,8800
38,39,48,170,438,809,1198,1837,2110,2207,2225,4827
38,39,41,48,110,168,270,479,1251,1708,1709,1711,2100,2261,3151,6109,6741
39,41,48,664,1067,1327,2011
32,48,740,848,855
39,41,225,703,1327,5477
39,48,573,1043,1327,1741,2238,2315,3067,5272
36,38,39,495,1390,1530,8031
32,38,147,260,286,2326,5830
32,39,200,674,761,966,1327,4056,4801,5755
38,39,41,48,170,535,604,1020,1240,2238,3472,3551,3917
41,48,136,295,297,337,759,1014,1486,2156,3028,5097,6502,8802
39,48,78,225,438,595,673,767,1096,2212,2515,3848,4430,6471,6585,7425
39,41,48,52,65,4056
37,38,39,346,522,1352,2915
39,48,334,533,2378
41,48,1421,3784,5704
38,39,48,504
32,39,41,208,438,704,1052,1308,4187
41,48,464,3435,7205
38,39,64,110,1327,5598
32,39,1021,7166,8387
36,38,39,48,392,907,1011,2297,6117,8026
39,48,1826,4407,4958,5098
39,48,1327
39,48,438,740,1170,2495,2631,6896
39,41,48,201,1327,1814,2595,5305,5771,7066
39,48,675,1004,4642
39,41,78,1031,1259,1864,1865,2885
41,48,1689,2523,2560,6148
38,39,286,856,8809
39,48,260,5116
32,38,170,4831
41,48,1327,3364,8103
23,41,48,1352,2437,5248,7495,8810
32,38,39,48,370
38,39,48,1327,1590,6427
38,39,110,493
39,48,408,464,1811,5248,8029
36,38
39,48,332,664,1628,6098,8812
39,48,107,136,272,1361,6267
36,38,39,48,237,531,662,1327,1587,4080,5790
38,48,55,286,3650,8691
39,48,310,4975
48,62,65,227,348,352,379,1159,1327,1479,2269,3411
39,48,1055,2046
39,48,310,5386
48,60,604,1130,2822,3171,3323
32,39,48,164,664,682,855,986,3791
37,38,39,110,2285
39,48,1146
39,41,3871,4332,5230
32,38,39,105,1327,1629,4160
32,48,255,1327,1393,2212,2879,3159
32,38,39,170,1327,3409,3775,4897,6137,6358
32,39,41,535,651,1365,8816
39,48,1007,2867
39,48,201,2245
39,41,3926,5073
39,50,123,1082,1086,1585,1991,2069,2804,4872,4945,5716
36,38,39,170,2592,2975,4240,6268,6520
39,41,48,101,208,836
38,39,41,170,5164
39,48,458,855,1004
39,41,189,856,1263,1715,1814,2915,3186,3275,3804,4037,4269,4345
39,48,173,310,511,592,1548,1882,4397,4702
39,48,489,532,3067,7790,8523,8820,8821,8822
48,89,550,890,1121,1233,1372,1638,1796,5039,8126
36,38,39,41,48,365,1659,2225,7736
23,39,41,48,2915
39,48,475,522,595,685,710,714,1198
38,39,110,478
39,41,92,1628,5419,6179
23,39,48,50,520
39,48,223,1736,2635,3034,3651,7880,8030
39,85,117,348,596,598,1021,2335
39,48
39,48,475,1451,2041,2273,2391,3660,4078,4505
38,39,41,170,555,606,2004,2425,4582,5687
39,48,237,255,310,592,597,647,1034,1352,1659,2767
38,39,286,534,1700,2285
39,41,301
39,41,984,1327,1372,3364,4693,8411
39,41,48,772,855,2312,3942,5718
39,41,48,425
39,41,48,301,877,2276,2639,3693,4095,8829
39,41,225,4138,6370
32,39,48,4914
32,39,48,408,827,916,4834
39,41,612
32,39,41,248,1197
32,48,3261,8831
39,48,52,3159
39,41,48,108,664,703,1091,1327,3795
39,79,83,438,769,829,1280,2525
32,39,48,310,2386,2458,4716,7046
9,39,41,1960
36,38,39,48,438,1013,1214,1257,1327,1525,1543,2043,3282
18,48,438,533,1054,1055,2249,3291,5691
39,41,48,209,3663
39,41,48,242,422,6360
38,39,41,48,55,798,855,927,1233,1765,5125,5316
32,48,272,842,1983,5538,7383
39,48,161,248,342,855,2058,2519,3942
1,41,736,892,2103,5505
38,39,48,117,1590,1807,1938,3005
32,39,48,956,1004,3280
39,45,48,549
39,48,70,639,1581,2713,3253,5322
39,41,3136,4175
41,48,193,213,511,766,855,3086,3291,3437,4794,5134,7495
39,48,264,310,1143
41,48,98,514,1404
39,41,1362,4901
39,48,914,1090,1836,3300,4429,4457,6309
11,38,281,325,866,878,1498,2034,5954,5997,8005
38,39,48,371,2159
39,41,48
38,39,41,55,225,504
39,41,48,3693
39,48,65,432,739,1327,2635,3700,4017,5640,8833
39,48,595,2056
32,41,203,548,2437,5256,7925
39,48,157,203,763,2259,2431,3033,3965,6398,8124
48,51,2475,2802,8079
39,41,48,7590
32,39,348,1920,4960
18,39,740,2225,3336
39,41
18,38,39,60,192,664,1027,1188,2745,3977,5809
39,48,209,793,1014,8837
31,51,123,350,1958,5211,5215
38,39,281,475,1981,2413,2820
39,41,48,260,1978,4994
39,48,253,1926,2154,2362
19,48,408,418,2506,2973,4239,4673,5660,7144
32,39,48,2754,2897,4423
39,48,237,335,483,1655,2437,2919,3530,4473,4548,4966,4990,5414,6649
32,39,152,245,439,1327
32,41,48,438,812,2659,3021,3616,4221,4744,5339
38,47,690,751,790,835,1013,3269,3776,4640,7090
39,48,374,1216,1659,2837,8838
39,41,103,641,1216,1497,2266,2367,5808
23,39,41
39,41,117,813,976,2486,3411
32,38,39,47,48,2383,4910,5272
38,48,147,170,464,643,1327,2676,3644,4945,7284
41,79,323,3616,6729
32,39,41,48,445,677,729,730,1355,1600,2870,2890,3604
32,39,48,310,1060,4994
38,39,48,89,267,655,679,1590,1650,2495,3166,3371,5501,8602
38,41,76,170,208,310,576,1239
37,38
38,39,48,105,475,664,1146,1494,5596
32,39,41,48,185,558,2723,5830
39,48,271,2168
4,48,8241,8859,8860
