# Supplementary material for: Mining Association rules for Low-Frequency itemsets
Source: PLoS One. 2018 Jul 23;13(7):e0198066. doi: 10.1371/journal.pone.0198066 (PMC6056028; doi:10.1371/journal.pone.0198066)
Supplement: S1 Transaction Datasets for Frequency and Utility Mining — The small datasets for calculating the frequency of itemsets in transaction database contain Accidents, Chess, Connection, Mushroom, PUSBM, and Retail [32] transaction datasets. There are 500, 1000, 2000, and 5000 transactions per dataset. The small datasets for calculating the utility of itemsets in a transaction database contain Accidents, Chess, Connection, Mushroom, PUSBM, and Retail [32] transaction datasets. There are 500, 1000, 2000, and 5000 transactions per dataset. The large datasets for caluclating the frequency of itemsets in a transaction database contain Accidents, Connection, and PUSBM [32] datasets. There are 10000, 20000, 30000, and 50000 transactions per dataset. The large datasets for calculating the utility of itemsets in a transaction database contain Accidents, Connection, and PUSBM [32] transaction datasets. There are 10000, 20000, 30000, and 50000 transactions per dataset. (ZIP) [file pone.0198066.s001.zip › Data Files/input_retail2.txt]

0,1,2,3,4,5,6,7,8,9
30,31,32
33,34,35
36,37,38,39,40,41,42,43,44,45,46
38,39,47,48
38,39,48,49,50,51,52,53,54,55,56,57,58
32,41,59,60,61,62
3,39,48
63,64,65,66,67,68
32,69
48,70,71,72
39,73,74,75,76,77,78,79
36,38,39,41,48,79,80,81
82,83,84
41,85,86,87,88
36,38,39,48,89
39,41,102,103,104,105,106,107,108
38,39,41,109,110
38,39,56,153,154,155
39,41,48
38,39,48,168,169,170,171,172,173
32,39,41,48,174,175,176,177,178
32,38,39,47,48,179,180,181,182,183
36,38,41,48,140,187,188
39,65,193,210,211,212,213,214,215
39,41,48,228,229,230,231
36,38,39,232,233,234,235,236,237,238,239,240,241,242
39,41,48,246,247,248,249,250
39,48,65,251,252,253
39,48,66,78,242,255,256,257,258,259,260,261
39,48,262
36,38,39,225,263,264,265,266,267
39,48,79,146,237,256,272,273
32,38,39,48,275,276,277,278,279,280,281,282,283
39,48,68
38,39,48,95,96,105,284,285,286,287
39,48,152,161,328
18,37,38,41,48,147,340,341,342,343,344,345,346,347
32,39,41,48,348,349,350
38,39,41,48,60,367,368,369,370,371,372,373,374,375
1,11,39,41,48,65,89,376,377,378,379,380,381,382,383,384,385
38,41,390
38,55,391
32,43,151,152,201,258,340,392,393,394,395,396,397,398,399
39,45,48,248,423,424,425,426
39,48,65,435,436,437,438
39,48,472,473,474,475
39,41,476
32,39,41,48,152,237,396
38,39,41,105,110,487
32,38,39,48,170,178,502,503
38,41,504
38,39,41,48,170,189,225,270,516
39,48
38,39,281,517
38,39,110,532
39,48,106,107,264,308,384,498,545,546,547,548,549
39,48,312,550,551,552,553,554,555,556,557,558
39,41,48,572,573,574,575
38,39,161,281
39,48,592,593,594,595,596,597,598,599,600
38,39,170,207,603,604,605,606
39,48,627
39,41,48,134,272,475,628,629,630,631,632,633,634,635,636
39,48
38,39,41,48,89,110,637,638,639
38,48,170,242,255,389,604,640,641,642,643,644,645,646,647
36,38,39,271
39,89,186,543,648,649,650,651,652,653,654
39,48,658
39,41,676,677,678,679
39,72,365
37,38,39,48,694
32,39,166,346,533,695,696,697,698,699,700,701,702,703,704
12,39,578,597,705,706,707,708,709,710,711,712
37,38,39,41,48,170,433,715,716,717
39,48,150,160,720
41,48,741,742,743,744,745
9,39,41
39,48,68,649,756,757,758,759,760,761,762,763
39,41,770
19,39,284,420,771,772
39,48,773,774
37,38,110,334,775,776,777,778,779
38,39,41,790,791
38,39,48,286
38,41,170,420
39,41,48,807,808,809
32,41,420,810
39,48,89,811,812
0,39,48,65,120,181,730,813,814,815,816,817
22,32,39,818,819
39,41,806,820,821,822,823
36,38,483,492,740,835,836,837
9,39,48,704,767,809,847,848,849
9,38,39,170,330,714,850,851,852,853
39,41,48,854
39,45,48,522,535,681,857,858,859,860
39,48,861,862
39,48,359
38,39,48,110,161,863,864,865,866
39,41,161,259,260,886,887,888
39,48,798,859,889,890
48,65,908,909,910,911,912,913
38,39,48,170,303,494,914,915
31,39,41,93,916
32,48,270,511,750,929,930,931,932
39,48,942,943,944,945,946,947,948
38,39,48,286,949,950,951,952
39,41,349,606,665,953,954,955,956,957,958
10,39,41,48,959,960
9,48,96,107,529,549,606,789,961,962,963,964,965
39,41,48,715,755,1011,1012,1013,1014,1015,1016,1017
39,48,237,1027
39,41,48,348,352,454,533,693,754,1055,1056,1057
38,39,249,371,740
39,48,255,493,1090
38,39,48,328,504,984,1091
39,41,48,956,1031,1092,1093,1094
39,48,828,1104,1105,1106,1107,1108,1109,1110,1111
38,39,48,170
38,39,41,390,1112,1113,1114,1115
39,41,48,75,1000,1129,1130
0,39,48
39,48,155,721,766,1062,1145
32,38,39,41,48,63,110,548,1146,1147
36,38,48,255,859,1159,1160,1161
39,48,1003,1162,1163,1164
39,48,1165,1166,1167
38,39,41,48,105,1172,1173
32,39
39,48,237,493,676,952,1145,1184,1185
39,48,192,1186
28,38,39,41,161,978,1187,1188,1189,1190
39,48,123,220,475,677,1191,1192,1193,1194
39,48,730,987,1195,1196
32,38,41,110,597,1211,1212,1213,1214
23,39,48,101,255,604,814,1031,1215,1216,1217,1218,1219
39,41,48,1268,1269,1270,1271,1272,1273
39,48,60,200,208,676,713,952,1274,1275,1276
36,38,41,338,340,565,668,1277,1278,1279,1280,1281,1282,1283,1284
39,48,1153,1154,1285
39,41,48
38,39,41,48,110,271,1146,1292
39,48,393,824,1297,1298,1299,1300,1301,1302,1303,1304,1305,1306,1307
39,48,479,1344,1345
39,48,1173,1353
39,48,334,740,987,1042,1387,1388,1389,1390,1391
38,39,170,842
38,39,48,286,1063,1392
38,48,170,1395
39,48,729,759,880,1236,1396,1397,1398,1399,1400,1401,1402
20,58,101,364,399,522,549,824,837,846,1004,1403,1404,1405,1406,1407,1408
36,38,41,255,264,1410,1411
39,48,1412,1413,1414
67,68,69,604,720,1415,1416,1417,1418,1419,1420
38,39,41,48,101,170,475,714,856,1318,1421,1422,1423,1424,1425,1426
39,48,95,195,208,213,809,1216,1433,1434,1435
39,41,48,739,824,1442,1443
39,48,188,1444,1445,1446
39,45,48,89,334
38,39,290,840,859,1463,1464
10,39,48,49,1004,1142,1258,1465,1466,1467,1468,1469,1470
36,38,39,270,1129
39,41,184,204,1387,1465,1482,1483,1484,1485,1486
38,39,60,371,1488
36,38,48,381,1489,1490
39,41,48,381,1491
39,48,269,1163,1446,1492,1493,1494,1495,1496,1497,1498
39,41,248,673,1191,1502
39,48,49,1505,1506,1507,1508
30,39,41,48,593,1235,1509,1510,1511,1512,1513,1514,1515,1516,1517
38,39,48,49,56,334,740,1402,1518,1519,1520
38,48,67,68,76,504,612,789,1525,1526
39,48,264,423,1004,1104,1530
32,39,1531,1532
39,48,174,441,801,1533,1534,1535,1536
39,48,714,1307,1436,1530,1539,1540,1541,1542,1543
39,48,49,1553
39,41,331,1554,1555,1556,1557
39,48,242
32,39,48,141,381,910,1135,1174,1344,1563,1564,1565,1566,1567
39,41,94,198,340,548,677,1347,1569,1570,1571,1572,1573,1574,1575,1576,1577
38,39,41,110,170,1609,1610
38,39,371,1609,1613,1614
38,48,170
39,48,246,550,734,930,1146,1615,1616
39,41,48,60,155,182,246,535,589,1274,1319,1628,1629
36,38,39,48,1630,1631
39,48,237,1278,1648
39,41,1649
38,39,41,48,89,110,495,592,1291,1655,1656
39,48,61,550,598,866,1670,1671
32,38,39,105,413,824,1363,1672,1673,1674,1675,1676,1677,1678,1679
39,48,648,1680,1681,1682,1683,1684,1685,1686
39,41,185,234,1474,1687,1688,1689,1690,1691,1692
32,36,38,39,740
38,39,41,48,89,155,161,604,767,790,821,968,1198,1233,1433,1700
39,41,48,276,336,344,570,1130,1207,1465,1601,1718,1719,1720,1721,1722
32,39,48,299,1011,1723,1724
38,49,681,1232,1343,1727,1728
32,48,862
32,38,1590
32,38,39,41,170,271,740,1138,1696,1732
32,41,48,485,542,677,1274,1352,1733,1734,1735,1736,1737,1738,1739
38,39,41,110,903,978,1740,1741,1742
36,38,39,41,48,150,248,379,548,570,1214,1642,1743,1744,1745,1746,1747
39,41,48,677,1748,1749,1750
26,38,39,56,123,276,587,772,947,1517,1770,1771,1772,1773,1774,1775
39,48,220,592,677,1015,1776,1777,1778,1779,1780,1781,1782,1783
39,48,179,475,703,727,1631,1699,1770,1775,1784,1785,1786,1787,1788,1789
38,39,170,1790,1791,1792,1793
39,48,155,206,535,1764,1794,1795
39,48,1796,1797
39,41,48,251,958,1808,1809,1810,1811
41,48,361,458,689,1105,1812,1813,1814,1815
38,48,110,201,1688
38,48,371,414,835,878,1825,1826,1827,1828,1829
39,89,201,359,572,978,1393,1435,1845,1846,1847
32,39,41,208,503,587,835,1411,1541,1657,1848,1849,1850,1851,1852,1853
39,48,89,430,824,1864,1865,1866,1867
32,41,48,65,66,313,338,475,661,1336,1344,1868,1869,1870,1871,1872
39,41,65,612,808,956,1878,1879,1880,1881,1882
38,55,979,1883,1884,1885,1886,1887
39,48,303
38,39,41,396,548,1590,1872
38,39,41,45,48,89,101,170,237,384,592,809,1000,1239,1327,1436,1552
32,38,39,41,809,885,1727
32,39,48,750,909,1672,1892,1893,1894
39,48,54,78,89,101,544,586,785,1068,1880,1895
39,96,284,1372,1899,1900,1901,1902,1903
39,48,1814,1904
38,39,41,48,110,800,941
1,48,864,1194,1432,1928
27,41,269,379,1591,1934
39,48,255,310,581,639,713,1935,1936,1937,1938
39,41,48
39,48,116,439,989,1939
39,89,703,903,968,1233,1435,1947
39,41,1951
33,39,48,65,78,255,574,1952,1953,1954,1955,1956
32,39,1745,1960,1961
32,39,152
38,39,48,323,371,1963,1964
39,48,761,1591,1966
32,48,62,1135,1272,1967,1968,1969,1970,1971,1972
32,39,41,271,421,1973
37,38,41,89,184,341,669,1974,1975
39,48,612,1578
39,41
48,78,438
39,48,431,549,993,1488
39,89,979,1140,1547,1990,1991
32,39,48,334,363,589,604,637,1051,1999,2000,2001,2002
39,48
39,48,184,572,1094,1265,1585,2014,2015,2016,2017
38,39,110
32,37,38,39,41,89,903,1459,2018,2019,2020,2021,2022
36,38,117,450,550,1249
38,39,170,740,866,898,1176,1185,2024,2025
32,41,178,441,511
37,38,39,766,1178,1438,1588,1696,2035,2036,2037,2038,2039,2040,2041,2042
18,39,947
38,39,170
38,39,41,48,475,1590
9,31,39,208,302,310,664,950,1198,1913,2006,2066,2067,2068
39,48
38,41,286,1425
39,41,48,1990
32,39,131,223,1435,1530,2085
39,48,504,809
39,41,48,65,80,464,984,2097,2098,2099,2100
39,41,48,352,547,676,952,1859,2101,2102,2103
39,41,95,96,341,384,960,1091,1899,2104
11,31,48,117,640,922,976,1463,1637,1792,2105,2106
32,48,636,749,1320,1350,2107
39,48,475,1345,2108
39,41,740,1791,1829,2109,2110
38,39,95,170,2114
38,39,41,48,286
38,39,41,48,110,123,237,478,2165
38,39,185,956,1415,1529,2166,2167
39,48,246
39,41,749,1578,1598,2168,2169,2170
38,68,281,535,1013,1864,1877,2171,2172
23,39,78,101,167,682,1184,2174,2175,2176
17,32,39,60,604,916,2181,2182,2183
38,47,48,381,1349,1713,2192
41,48,65,95,852,1011,1668,2195,2196,2197
32,39,41,48,101,127,2043
36,38,41,2198,2199
39,89,522,750,1221,1951,2200,2201,2202,2203,2204
38,39,41,48,390,824,855,992,2205,2206
38,39,504,993,1435,2098
39,41,48,89,310
37,38,39,41,48,255,449,591,1072,1329,1696
38,39,41,48,1188,1424,1936,2261,2262,2263,2264,2265,2266
38,39,48,110,1327,1552,1659,2267,2268,2269
32,39,48,264,282,2270
39,48,2271,2272,2273
38,39,48,68,170,178,310,643,723,1327,1683,2277
38,41,48,248,488,705,790,1591,2287
32,39,41,475,627,1484,2288,2289,2290,2291,2292
32,39,349,1103,1207,1456,1762,2293,2294,2295,2296
38,41,56,110,2299
38,48,170,350
38,39,41,48,110,1327
39,48,312,795,796,1818,2311,2312
39,71,604,2313
37,38,2328,2329
36,38,39,41,721,952,976,1249,1436,2106,2331
32,38,156,266,286,803,1365,2332
39,41,48,526,533,681,1425,2015,2344
39,48,104,147,179,1179,2351,2354,2355,2356
36,39,173,408,525,1198,2361,2362
39,48,424,522,753,778,1415,2369,2370,2371
41,79,475,855,1090,1280,1629,2377,2378,2379
39,48,51,1973
39,48,751
39,48,246,515,565,702,970,1814,1972,2391,2392,2393
38,41,504,1588
38,39,170,570,1463,1464,2394
39,48,369,696,697,742,743,1044,1930,2400,2401,2402
39,48,1052,1104,1187,2403,2404
41,48,79,749,2405,2406
39,41,270,797,1112,1153,1154,1282,1384,1385,2238,2407
32,39,48,75,491,855,887,1477,2416,2417
39,48,1930
39,48,483,2418,2419,2420
37,38,39,41,48,1138,2390
32,65,445,1147,1264,2421
39,41,265,302,505,1255,2290
32,39,48,1469,2430,2431
36,38,39,41,48,783,1327,1456,2433,2434
36,38,170,1102,1915,1916,2435,2436
32,39,41,48,279,855,1524,2437
30,39,41,95,441,1198,1206,2310,2438,2439,2440,2441,2442
36,39,79,351,511,1659,2448,2449
38,39,348,371,772,1709,1783,2117,2469,2470,2471,2472,2473
39,48,1630,2290
39,41,597,2474
37,38,39,48,170,183,2478,2479
36,38,39
39,41,48
38,39,48,110,855,1239,2480,2481
39,48,1293
39,48,1146
32,39,41,124,147,855,1976,2254,2496,2497,2498,2499
21,31,32,38,286,381,636,677,1070,1262,2500,2501,2502,2503,2504
36,38,39,555,757,2170,2225,2310,2505,2506,2507
39,48,475,1003,1352,1532,2129,2520
39,41,48,89,2543
11,39,41,433,664,1655,2544,2545,2546
39,48,345,1996,2550
38,39,170,805,2551
41,79,201,225,783,848,878,1056,1198,1893,2552,2553,2554
38,39,110,1209
32,38,39,48,110,1179
39,48,65,146
39,48,1327
32,38,110
30,31,39,41,48,65,117,195,379,522,976,1315,2160,2566,2567
32,38,39,41,48,110,533
39,41,48
39,76,432,664,2590
37,38,39,48,855,1222,2601
39,41,48,1327,1903,2240,2616,2628,2629,2630
39,48,123,592,938,1966,2631,2632
36,38,39,41
38,48,110
39,48,2259,2634
39,48
39,41,65,301,379,1327,2135,2635
36,38,170
48,49,213,522,589,703,1552,1964,2106,2649,2650
39,41,310,1327,2657
1,39,948,1783,2350
39,41,48,2658,2659,2660
39,48
39,48,79,389,511,925,927,1089,1281,1327,1543,2661,2662,2663
38,39,41,48,110,2676
36,38,39,48,272,364,533,643,1233,1327,1475,1479,1824,2677,2678
48,70,570,1638,1814,1872,2680,2681,2682,2683,2684
48,89,98,101,150,396,618,817,1124,1925,2238,2540,2690,2691,2692
32,39,48,426,1029,2693,2694,2695,2696,2697
32,39,2698
32,48,511,855,2707,2708,2709
18,39,45,101,310,565,581,926,2654,2710
38,39,41,48,110,1529,2720
39,41,79,681,694,713,1185,1327,1853,1976,2080,2151,2721,2722
48,89,979,1105,1123,1140,1348,1940,2075,2365,2680,2724,2725,2726
38,39,41,101,170,273,334,438,740
39,41,48
37,38,1499,2737,2738
39,41,48,271,824,1615,1806,2367
32,48
32,39,271
32,39,41,79,271,310,1408,1479,1481,2743
38,56,2463
32,38,39,249,840,1393
41,48,92,103,739,773,2749
39,41,284,694,932,1899
39,48,589,1233,1396,2750,2751,2752,2753
39,48,373,2552,2754
9,32,48,242,572,598,662,2058,2205,2758,2759,2760,2761,2762
38,39,41,55,677,2490,2771,2772
39,41,48,703,970
39,48,152,278,669,926,1327,2781,2782,2783,2784
32,48,2790
38,39,41,110,350,694,1865,2469
39,48,49,338,1659,2801
38,41,161,1107,2802,2803,2804,2805,2806
38,39,48,101,110,438,1190,2703,2708,2809
39,48,449,479,856,871,2067,2457,2810,2811,2812,2813
39,48,93,123,255,871,2812,2814,2815,2816
39,98,589,1350
39,65,201,308,319,589,639,664,1269,1291,2065,2072,2817,2818,2819
39,61,65,612,1227,1543,1600,1980,2342,2820,2821
37,38,39,48,65,255,2032
39,41,48,2822,2823
32,39,123,475,926,1013,1235,1327,1607,2830,2831
36,38,967,1060
36,38,39,48,864,1327,2836,2837
39,48,49,249,264,727,1992,2079,2780,2838,2839
36,38,48,334,438,2225
38,39,48,371,438,550,1908,2446,2840
32,39,48,147,179,186,550,1564,2430,2841,2842
32,39,41,2843,2844
39,41,309,947,1080,1379,1380,2164,2812,2845
32,37,38,43,161,438,2846
32,80,414,500,1229,2100,2658,2847,2848
39,41,48,156,249,264,310,1209,1345,1360,1520,2849,2850,2851
39,48,199,249,255,533,623,734,824,885,893,1736,2862,2863,2864,2865,2866
39,48,1194,1814,2867,2868,2869
38,39,41,117,170,757,976,1198,1327,1469,2362,2364,2870,2871,2872
39,41,206,809,2882
36,38,39,41,101,259,794,952,2883
38,39,48,1529
39,48,438,475,550,940,1249,1393,2907,2908
41,65,592,981,1859,2913,2914
39,48,2187,2915
41,48,310,422,489,532,1239,1659,2352,2916,2917
39,41,1327
39,48,255,1327,1791,1932,1991,2017,2225,2925,2926,2927,2928,2929,2930
32,39,49,475,952,1316,1433,1600,2931,2932,2933
32,39
39,48,66,86,123,289,334,740,1327,1501,2566,2800,2945
38,39,89,1831
39,41,48,1327,2199
32,38,39,664,1765,2805,2948
11,39,48,664,734,887,1362,1368,2217,2489,2963
9,19,32,41,324,438,803,2230,2231,2972,2973,2974
41,48,592,851,1470,2385,2987,2988
39,48,2344,2989
39,41,85,751,1327,2344,2424,2990
39,41,664,2630,2902
39,41,147,769,1425,2259,2915,2991
32,39,41,48,1337,1615,1853,2992,2993,2994
32,38,48,110,352,1285,1859,2420,3004
38,39,3005
39,41,855
6,39,1425,1603,2542,2708,3013,3014,3015,3016,3017
38,48,281,1327,3018,3019,3020,3021
38,39,156,544,840,3005
38,39,45,48,95,286,664,1414,2511,2550,2933,2976,3022
2,32,38,39,47,48,1481,2676,2853,2874,3035,3036
38,39,66,251,271,851,1831,2074,2374,2626,2987,3052
39,41,147,592,956,2696,3053,3054,3055
39,48,103,438,806,935,1489,2747,3056,3057,3058,3059
41,48,251,1592,1742
39,48,249,3060,3061
38,39,48,286
39,41,48,789,812,1668
39,48,664
32,39,48,953,3072,3073
32,39,48,664,1470,3075
39,48,1327,1343,1985,3076
38,39,178,286,382,2353,2612,3077
39,48,334,3078
39,48,148,438,793
39,48,65,237,239,589,695,1222,1481,1986,2554,2621,2724
39,41,79,310,570,3082,3083
39,48,1390,1547,3093
39,41,48,365,606
38,41,48,55
39,41,264,2250,3102
39,48,258,338,365
39,48,255,3103,3104
36,38,39,604
15,86,548,924
39,48,841,1047
41,48,384,2445,2506
37,38,39,504,1010,3106
41,48,301,789,1052,1728,3111,3112
39,41,48
39,48,438,751,1128,3124,3125
15,38,39,41,48,105,147,485,571,1173,3126,3127
39,41,260,956,1081,1327,1360
32,38,39,47,48,2378,3137,3138
39,48,438,703,3139,3140,3141
