# Supplementary material for: Mining Association rules for Low-Frequency itemsets
Source: PLoS One. 2018 Jul 23;13(7):e0198066. doi: 10.1371/journal.pone.0198066 (PMC6056028; doi:10.1371/journal.pone.0198066)
Supplement: S1 Transaction Datasets for Frequency and Utility Mining — The small datasets for calculating the frequency of itemsets in transaction database contain Accidents, Chess, Connection, Mushroom, PUSBM, and Retail [32] transaction datasets. There are 500, 1000, 2000, and 5000 transactions per dataset. The small datasets for calculating the utility of itemsets in a transaction database contain Accidents, Chess, Connection, Mushroom, PUSBM, and Retail [32] transaction datasets. There are 500, 1000, 2000, and 5000 transactions per dataset. The large datasets for caluclating the frequency of itemsets in a transaction database contain Accidents, Connection, and PUSBM [32] datasets. There are 10000, 20000, 30000, and 50000 transactions per dataset. The large datasets for calculating the utility of itemsets in a transaction database contain Accidents, Connection, and PUSBM [32] transaction datasets. There are 10000, 20000, 30000, and 50000 transactions per dataset. (ZIP) [file pone.0198066.s001.zip › Data Files/input_retail3.txt]

0,1,2,3,4,5,6,7,8,9
30,31,32
33,34,35
36,37,38,39,40,41,42,43,44,45,46
38,39,47,48
38,39,48,49,50,51,52,53,54,55,56,57,58
32,41,59,60,61,62
3,39,48
63,64,65,66,67,68
32,69
48,70,71,72
39,73,74,75,76,77,78,79
36,38,39,41,48,79,80,81
82,83,84
41,85,86,87,88
36,38,39,48,89
39,41,102,103,104,105,106,107,108
38,39,41,109,110
38,39,56,153,154,155
39,41,48
38,39,48,168,169,170,171,172,173
32,39,41,48,174,175,176,177,178
32,38,39,47,48,179,180,181,182,183
36,38,41,48,140,187,188
39,65,193,210,211,212,213,214,215
39,41,48,228,229,230,231
36,38,39,232,233,234,235,236,237,238,239,240,241,242
39,41,48,246,247,248,249,250
39,48,65,251,252,253
39,48,66,78,242,255,256,257,258,259,260,261
39,48,262
36,38,39,225,263,264,265,266,267
39,48,79,146,237,256,272,273
32,38,39,48,275,276,277,278,279,280,281,282,283
39,48,68
38,39,48,95,96,105,284,285,286,287
39,48,152,161,328
18,37,38,41,48,147,340,341,342,343,344,345,346,347
32,39,41,48,348,349,350
38,39,41,48,60,367,368,369,370,371,372,373,374,375
1,11,39,41,48,65,89,376,377,378,379,380,381,382,383,384,385
38,41,390
38,55,391
32,43,151,152,201,258,340,392,393,394,395,396,397,398,399
39,45,48,248,423,424,425,426
39,48,65,435,436,437,438
39,48,472,473,474,475
39,41,476
32,39,41,48,152,237,396
38,39,41,105,110,487
32,38,39,48,170,178,502,503
38,41,504
38,39,41,48,170,189,225,270,516
39,48
38,39,281,517
38,39,110,532
39,48,106,107,264,308,384,498,545,546,547,548,549
39,48,312,550,551,552,553,554,555,556,557,558
39,41,48,572,573,574,575
38,39,161,281
39,48,592,593,594,595,596,597,598,599,600
38,39,170,207,603,604,605,606
39,48,627
39,41,48,134,272,475,628,629,630,631,632,633,634,635,636
39,48
38,39,41,48,89,110,637,638,639
38,48,170,242,255,389,604,640,641,642,643,644,645,646,647
36,38,39,271
39,89,186,543,648,649,650,651,652,653,654
39,48,658
39,41,676,677,678,679
39,72,365
37,38,39,48,694
32,39,166,346,533,695,696,697,698,699,700,701,702,703,704
12,39,578,597,705,706,707,708,709,710,711,712
37,38,39,41,48,170,433,715,716,717
39,48,150,160,720
41,48,741,742,743,744,745
9,39,41
39,48,68,649,756,757,758,759,760,761,762,763
39,41,770
19,39,284,420,771,772
39,48,773,774
37,38,110,334,775,776,777,778,779
38,39,41,790,791
38,39,48,286
38,41,170,420
39,41,48,807,808,809
32,41,420,810
39,48,89,811,812
0,39,48,65,120,181,730,813,814,815,816,817
22,32,39,818,819
39,41,806,820,821,822,823
36,38,483,492,740,835,836,837
9,39,48,704,767,809,847,848,849
9,38,39,170,330,714,850,851,852,853
39,41,48,854
39,45,48,522,535,681,857,858,859,860
39,48,861,862
39,48,359
38,39,48,110,161,863,864,865,866
39,41,161,259,260,886,887,888
39,48,798,859,889,890
48,65,908,909,910,911,912,913
38,39,48,170,303,494,914,915
31,39,41,93,916
32,48,270,511,750,929,930,931,932
39,48,942,943,944,945,946,947,948
38,39,48,286,949,950,951,952
39,41,349,606,665,953,954,955,956,957,958
10,39,41,48,959,960
9,48,96,107,529,549,606,789,961,962,963,964,965
39,41,48,715,755,1011,1012,1013,1014,1015,1016,1017
39,48,237,1027
39,41,48,348,352,454,533,693,754,1055,1056,1057
38,39,249,371,740
39,48,255,493,1090
38,39,48,328,504,984,1091
39,41,48,956,1031,1092,1093,1094
39,48,828,1104,1105,1106,1107,1108,1109,1110,1111
38,39,48,170
38,39,41,390,1112,1113,1114,1115
39,41,48,75,1000,1129,1130
0,39,48
39,48,155,721,766,1062,1145
32,38,39,41,48,63,110,548,1146,1147
36,38,48,255,859,1159,1160,1161
39,48,1003,1162,1163,1164
39,48,1165,1166,1167
38,39,41,48,105,1172,1173
32,39
39,48,237,493,676,952,1145,1184,1185
39,48,192,1186
28,38,39,41,161,978,1187,1188,1189,1190
39,48,123,220,475,677,1191,1192,1193,1194
39,48,730,987,1195,1196
32,38,41,110,597,1211,1212,1213,1214
23,39,48,101,255,604,814,1031,1215,1216,1217,1218,1219
39,41,48,1268,1269,1270,1271,1272,1273
39,48,60,200,208,676,713,952,1274,1275,1276
36,38,41,338,340,565,668,1277,1278,1279,1280,1281,1282,1283,1284
39,48,1153,1154,1285
39,41,48
38,39,41,48,110,271,1146,1292
39,48,393,824,1297,1298,1299,1300,1301,1302,1303,1304,1305,1306,1307
39,48,479,1344,1345
39,48,1173,1353
39,48,334,740,987,1042,1387,1388,1389,1390,1391
38,39,170,842
38,39,48,286,1063,1392
38,48,170,1395
39,48,729,759,880,1236,1396,1397,1398,1399,1400,1401,1402
20,58,101,364,399,522,549,824,837,846,1004,1403,1404,1405,1406,1407,1408
36,38,41,255,264,1410,1411
39,48,1412,1413,1414
67,68,69,604,720,1415,1416,1417,1418,1419,1420
38,39,41,48,101,170,475,714,856,1318,1421,1422,1423,1424,1425,1426
39,48,95,195,208,213,809,1216,1433,1434,1435
39,41,48,739,824,1442,1443
39,48,188,1444,1445,1446
39,45,48,89,334
38,39,290,840,859,1463,1464
10,39,48,49,1004,1142,1258,1465,1466,1467,1468,1469,1470
36,38,39,270,1129
39,41,184,204,1387,1465,1482,1483,1484,1485,1486
38,39,60,371,1488
36,38,48,381,1489,1490
39,41,48,381,1491
39,48,269,1163,1446,1492,1493,1494,1495,1496,1497,1498
39,41,248,673,1191,1502
39,48,49,1505,1506,1507,1508
30,39,41,48,593,1235,1509,1510,1511,1512,1513,1514,1515,1516,1517
38,39,48,49,56,334,740,1402,1518,1519,1520
38,48,67,68,76,504,612,789,1525,1526
39,48,264,423,1004,1104,1530
32,39,1531,1532
39,48,174,441,801,1533,1534,1535,1536
39,48,714,1307,1436,1530,1539,1540,1541,1542,1543
39,48,49,1553
39,41,331,1554,1555,1556,1557
39,48,242
32,39,48,141,381,910,1135,1174,1344,1563,1564,1565,1566,1567
39,41,94,198,340,548,677,1347,1569,1570,1571,1572,1573,1574,1575,1576,1577
38,39,41,110,170,1609,1610
38,39,371,1609,1613,1614
38,48,170
39,48,246,550,734,930,1146,1615,1616
39,41,48,60,155,182,246,535,589,1274,1319,1628,1629
36,38,39,48,1630,1631
39,48,237,1278,1648
39,41,1649
38,39,41,48,89,110,495,592,1291,1655,1656
39,48,61,550,598,866,1670,1671
32,38,39,105,413,824,1363,1672,1673,1674,1675,1676,1677,1678,1679
39,48,648,1680,1681,1682,1683,1684,1685,1686
39,41,185,234,1474,1687,1688,1689,1690,1691,1692
32,36,38,39,740
38,39,41,48,89,155,161,604,767,790,821,968,1198,1233,1433,1700
39,41,48,276,336,344,570,1130,1207,1465,1601,1718,1719,1720,1721,1722
32,39,48,299,1011,1723,1724
38,49,681,1232,1343,1727,1728
32,48,862
32,38,1590
32,38,39,41,170,271,740,1138,1696,1732
32,41,48,485,542,677,1274,1352,1733,1734,1735,1736,1737,1738,1739
38,39,41,110,903,978,1740,1741,1742
36,38,39,41,48,150,248,379,548,570,1214,1642,1743,1744,1745,1746,1747
39,41,48,677,1748,1749,1750
26,38,39,56,123,276,587,772,947,1517,1770,1771,1772,1773,1774,1775
39,48,220,592,677,1015,1776,1777,1778,1779,1780,1781,1782,1783
39,48,179,475,703,727,1631,1699,1770,1775,1784,1785,1786,1787,1788,1789
38,39,170,1790,1791,1792,1793
39,48,155,206,535,1764,1794,1795
39,48,1796,1797
39,41,48,251,958,1808,1809,1810,1811
41,48,361,458,689,1105,1812,1813,1814,1815
38,48,110,201,1688
38,48,371,414,835,878,1825,1826,1827,1828,1829
39,89,201,359,572,978,1393,1435,1845,1846,1847
32,39,41,208,503,587,835,1411,1541,1657,1848,1849,1850,1851,1852,1853
39,48,89,430,824,1864,1865,1866,1867
32,41,48,65,66,313,338,475,661,1336,1344,1868,1869,1870,1871,1872
39,41,65,612,808,956,1878,1879,1880,1881,1882
38,55,979,1883,1884,1885,1886,1887
39,48,303
38,39,41,396,548,1590,1872
38,39,41,45,48,89,101,170,237,384,592,809,1000,1239,1327,1436,1552
32,38,39,41,809,885,1727
32,39,48,750,909,1672,1892,1893,1894
39,48,54,78,89,101,544,586,785,1068,1880,1895
39,96,284,1372,1899,1900,1901,1902,1903
39,48,1814,1904
38,39,41,48,110,800,941
1,48,864,1194,1432,1928
27,41,269,379,1591,1934
39,48,255,310,581,639,713,1935,1936,1937,1938
39,41,48
39,48,116,439,989,1939
39,89,703,903,968,1233,1435,1947
39,41,1951
33,39,48,65,78,255,574,1952,1953,1954,1955,1956
32,39,1745,1960,1961
32,39,152
38,39,48,323,371,1963,1964
39,48,761,1591,1966
32,48,62,1135,1272,1967,1968,1969,1970,1971,1972
32,39,41,271,421,1973
37,38,41,89,184,341,669,1974,1975
39,48,612,1578
39,41
48,78,438
39,48,431,549,993,1488
39,89,979,1140,1547,1990,1991
32,39,48,334,363,589,604,637,1051,1999,2000,2001,2002
39,48
39,48,184,572,1094,1265,1585,2014,2015,2016,2017
38,39,110
32,37,38,39,41,89,903,1459,2018,2019,2020,2021,2022
36,38,117,450,550,1249
38,39,170,740,866,898,1176,1185,2024,2025
32,41,178,441,511
37,38,39,766,1178,1438,1588,1696,2035,2036,2037,2038,2039,2040,2041,2042
18,39,947
38,39,170
38,39,41,48,475,1590
9,31,39,208,302,310,664,950,1198,1913,2006,2066,2067,2068
39,48
38,41,286,1425
39,41,48,1990
32,39,131,223,1435,1530,2085
39,48,504,809
39,41,48,65,80,464,984,2097,2098,2099,2100
39,41,48,352,547,676,952,1859,2101,2102,2103
39,41,95,96,341,384,960,1091,1899,2104
11,31,48,117,640,922,976,1463,1637,1792,2105,2106
32,48,636,749,1320,1350,2107
39,48,475,1345,2108
39,41,740,1791,1829,2109,2110
38,39,95,170,2114
38,39,41,48,286
38,39,41,48,110,123,237,478,2165
38,39,185,956,1415,1529,2166,2167
39,48,246
39,41,749,1578,1598,2168,2169,2170
38,68,281,535,1013,1864,1877,2171,2172
23,39,78,101,167,682,1184,2174,2175,2176
17,32,39,60,604,916,2181,2182,2183
38,47,48,381,1349,1713,2192
41,48,65,95,852,1011,1668,2195,2196,2197
32,39,41,48,101,127,2043
36,38,41,2198,2199
39,89,522,750,1221,1951,2200,2201,2202,2203,2204
38,39,41,48,390,824,855,992,2205,2206
38,39,504,993,1435,2098
39,41,48,89,310
37,38,39,41,48,255,449,591,1072,1329,1696
38,39,41,48,1188,1424,1936,2261,2262,2263,2264,2265,2266
38,39,48,110,1327,1552,1659,2267,2268,2269
32,39,48,264,282,2270
39,48,2271,2272,2273
38,39,48,68,170,178,310,643,723,1327,1683,2277
38,41,48,248,488,705,790,1591,2287
32,39,41,475,627,1484,2288,2289,2290,2291,2292
32,39,349,1103,1207,1456,1762,2293,2294,2295,2296
38,41,56,110,2299
38,48,170,350
38,39,41,48,110,1327
39,48,312,795,796,1818,2311,2312
39,71,604,2313
37,38,2328,2329
36,38,39,41,721,952,976,1249,1436,2106,2331
32,38,156,266,286,803,1365,2332
39,41,48,526,533,681,1425,2015,2344
39,48,104,147,179,1179,2351,2354,2355,2356
36,39,173,408,525,1198,2361,2362
39,48,424,522,753,778,1415,2369,2370,2371
41,79,475,855,1090,1280,1629,2377,2378,2379
39,48,51,1973
39,48,751
39,48,246,515,565,702,970,1814,1972,2391,2392,2393
38,41,504,1588
38,39,170,570,1463,1464,2394
39,48,369,696,697,742,743,1044,1930,2400,2401,2402
39,48,1052,1104,1187,2403,2404
41,48,79,749,2405,2406
39,41,270,797,1112,1153,1154,1282,1384,1385,2238,2407
32,39,48,75,491,855,887,1477,2416,2417
39,48,1930
39,48,483,2418,2419,2420
37,38,39,41,48,1138,2390
32,65,445,1147,1264,2421
39,41,265,302,505,1255,2290
32,39,48,1469,2430,2431
36,38,39,41,48,783,1327,1456,2433,2434
36,38,170,1102,1915,1916,2435,2436
32,39,41,48,279,855,1524,2437
30,39,41,95,441,1198,1206,2310,2438,2439,2440,2441,2442
36,39,79,351,511,1659,2448,2449
38,39,348,371,772,1709,1783,2117,2469,2470,2471,2472,2473
39,48,1630,2290
39,41,597,2474
37,38,39,48,170,183,2478,2479
36,38,39
39,41,48
38,39,48,110,855,1239,2480,2481
39,48,1293
39,48,1146
32,39,41,124,147,855,1976,2254,2496,2497,2498,2499
21,31,32,38,286,381,636,677,1070,1262,2500,2501,2502,2503,2504
36,38,39,555,757,2170,2225,2310,2505,2506,2507
39,48,475,1003,1352,1532,2129,2520
39,41,48,89,2543
11,39,41,433,664,1655,2544,2545,2546
39,48,345,1996,2550
38,39,170,805,2551
41,79,201,225,783,848,878,1056,1198,1893,2552,2553,2554
38,39,110,1209
32,38,39,48,110,1179
39,48,65,146
39,48,1327
32,38,110
30,31,39,41,48,65,117,195,379,522,976,1315,2160,2566,2567
32,38,39,41,48,110,533
39,41,48
39,76,432,664,2590
37,38,39,48,855,1222,2601
39,41,48,1327,1903,2240,2616,2628,2629,2630
39,48,123,592,938,1966,2631,2632
36,38,39,41
38,48,110
39,48,2259,2634
39,48
39,41,65,301,379,1327,2135,2635
36,38,170
48,49,213,522,589,703,1552,1964,2106,2649,2650
39,41,310,1327,2657
1,39,948,1783,2350
39,41,48,2658,2659,2660
39,48
39,48,79,389,511,925,927,1089,1281,1327,1543,2661,2662,2663
38,39,41,48,110,2676
36,38,39,48,272,364,533,643,1233,1327,1475,1479,1824,2677,2678
48,70,570,1638,1814,1872,2680,2681,2682,2683,2684
48,89,98,101,150,396,618,817,1124,1925,2238,2540,2690,2691,2692
32,39,48,426,1029,2693,2694,2695,2696,2697
32,39,2698
32,48,511,855,2707,2708,2709
18,39,45,101,310,565,581,926,2654,2710
38,39,41,48,110,1529,2720
39,41,79,681,694,713,1185,1327,1853,1976,2080,2151,2721,2722
48,89,979,1105,1123,1140,1348,1940,2075,2365,2680,2724,2725,2726
38,39,41,101,170,273,334,438,740
39,41,48
37,38,1499,2737,2738
39,41,48,271,824,1615,1806,2367
32,48
32,39,271
32,39,41,79,271,310,1408,1479,1481,2743
38,56,2463
32,38,39,249,840,1393
41,48,92,103,739,773,2749
39,41,284,694,932,1899
39,48,589,1233,1396,2750,2751,2752,2753
39,48,373,2552,2754
9,32,48,242,572,598,662,2058,2205,2758,2759,2760,2761,2762
38,39,41,55,677,2490,2771,2772
39,41,48,703,970
39,48,152,278,669,926,1327,2781,2782,2783,2784
32,48,2790
38,39,41,110,350,694,1865,2469
39,48,49,338,1659,2801
38,41,161,1107,2802,2803,2804,2805,2806
38,39,48,101,110,438,1190,2703,2708,2809
39,48,449,479,856,871,2067,2457,2810,2811,2812,2813
39,48,93,123,255,871,2812,2814,2815,2816
39,98,589,1350
39,65,201,308,319,589,639,664,1269,1291,2065,2072,2817,2818,2819
39,61,65,612,1227,1543,1600,1980,2342,2820,2821
37,38,39,48,65,255,2032
39,41,48,2822,2823
32,39,123,475,926,1013,1235,1327,1607,2830,2831
36,38,967,1060
36,38,39,48,864,1327,2836,2837
39,48,49,249,264,727,1992,2079,2780,2838,2839
36,38,48,334,438,2225
38,39,48,371,438,550,1908,2446,2840
32,39,48,147,179,186,550,1564,2430,2841,2842
32,39,41,2843,2844
39,41,309,947,1080,1379,1380,2164,2812,2845
32,37,38,43,161,438,2846
32,80,414,500,1229,2100,2658,2847,2848
39,41,48,156,249,264,310,1209,1345,1360,1520,2849,2850,2851
39,48,199,249,255,533,623,734,824,885,893,1736,2862,2863,2864,2865,2866
39,48,1194,1814,2867,2868,2869
38,39,41,117,170,757,976,1198,1327,1469,2362,2364,2870,2871,2872
39,41,206,809,2882
36,38,39,41,101,259,794,952,2883
38,39,48,1529
39,48,438,475,550,940,1249,1393,2907,2908
41,65,592,981,1859,2913,2914
39,48,2187,2915
41,48,310,422,489,532,1239,1659,2352,2916,2917
39,41,1327
39,48,255,1327,1791,1932,1991,2017,2225,2925,2926,2927,2928,2929,2930
32,39,49,475,952,1316,1433,1600,2931,2932,2933
32,39
39,48,66,86,123,289,334,740,1327,1501,2566,2800,2945
38,39,89,1831
39,41,48,1327,2199
32,38,39,664,1765,2805,2948
11,39,48,664,734,887,1362,1368,2217,2489,2963
9,19,32,41,324,438,803,2230,2231,2972,2973,2974
41,48,592,851,1470,2385,2987,2988
39,48,2344,2989
39,41,85,751,1327,2344,2424,2990
39,41,664,2630,2902
39,41,147,769,1425,2259,2915,2991
32,39,41,48,1337,1615,1853,2992,2993,2994
32,38,48,110,352,1285,1859,2420,3004
38,39,3005
39,41,855
6,39,1425,1603,2542,2708,3013,3014,3015,3016,3017
38,48,281,1327,3018,3019,3020,3021
38,39,156,544,840,3005
38,39,45,48,95,286,664,1414,2511,2550,2933,2976,3022
2,32,38,39,47,48,1481,2676,2853,2874,3035,3036
38,39,66,251,271,851,1831,2074,2374,2626,2987,3052
39,41,147,592,956,2696,3053,3054,3055
39,48,103,438,806,935,1489,2747,3056,3057,3058,3059
41,48,251,1592,1742
39,48,249,3060,3061
38,39,48,286
39,41,48,789,812,1668
39,48,664
32,39,48,953,3072,3073
32,39,48,664,1470,3075
39,48,1327,1343,1985,3076
38,39,178,286,382,2353,2612,3077
39,48,334,3078
39,48,148,438,793
39,48,65,237,239,589,695,1222,1481,1986,2554,2621,2724
39,41,79,310,570,3082,3083
39,48,1390,1547,3093
39,41,48,365,606
38,41,48,55
39,41,264,2250,3102
39,48,258,338,365
39,48,255,3103,3104
36,38,39,604
15,86,548,924
39,48,841,1047
41,48,384,2445,2506
37,38,39,504,1010,3106
41,48,301,789,1052,1728,3111,3112
39,41,48
39,48,438,751,1128,3124,3125
15,38,39,41,48,105,147,485,571,1173,3126,3127
39,41,260,956,1081,1327,1360
32,38,39,47,48,2378,3137,3138
39,48,438,703,3139,3140,3141
38,39,41,48,55,170,225
10,39,48,79,514,675,1575,2254,3142
38,39,55,286,522,3143,3144,3145,3146,3147
39,41,48,77,90,270,761,1004,2344,3148
41,48,251,477,959,1585,1991,2239
39,41,554,991,2214,3161
39,48,664
38,39,170,721,1280,2094,2765,3162
48,89,155,589,1698,2987,3163
38,39,170
32,39,370,495,819,913
32,48,1045,1046,1137,1669,3164,3165,3166
39,41,225,271,694,855,1121,1938,3167
38,39,47,48,281,475,706,845,1317,2859,3168,3169
32,39,225,3170
32,38,48,55,310,3171
38,39,41,48,110,1715,1991,3182
39,65,1146,1986,3194
38,39,41,110,350,438,1840,2203,3198
34,48,256,334,856,1016,1017,2358,3199,3200,3201,3202
38,39,48,156,170,1470,3203
23,32,39,213,310,1062,1776,2599,2669,3224
39,41,1171
38,41,48,170
23,39,48,117,1249
32,39,2749
39,48,1738
39,48,552,644,1250,1381,2867,3249,3250,3251,3252,3253,3254
39,41,48,488,1537,3262,3263,3264,3265
39,41,48,703,1051,1779,1966,2773,3001,3271,3272
38,39,41,48,79,89,153,170,402,1698,1928,3273
38,39,41,110,438,2489,2569,2661,3274,3275
18,32,48,76,511,621,703,1016,1051,2056,2394,3276,3277,3278
39,48,117,488,550,976,1140,1450,2042
39,41,3282,3283
36,41,65,105,1112,1612,1628,1875,3284
38,39,44,48,170,235,249,334,727,751,2661,3307
32,39,41,127,826,1428,2184,2982,3316,3317,3318,3319,3320,3321,3322
32,39,479,1776,2880,3323,3324
41,48,475,788,1739,1872,2117,2492,2891,3292,3333,3334,3335
39,48,61,337,1055,2343
32,39,41,48,101,468,626,1233,2015,2201,2775,2836
10,31
32,41,3360
32,38,371,3361
31,32,41,433,434
39,41
37,38,433,438,803,1198,1723,1991,2247,2712
32,48,208,1600,2343,3375
39,41,585,789,1563,1889,3380
15,39,264,446,2621,3254,3381,3382,3383,3384
39,41,48,67,77,352,399,703,1209,1277,1859,2505,3386,3387,3388
41,48,407,408,643,3353,3389
39,48,141,445,960,1408,1940,3276,3390
39,41,45,48,147,186,681,859,1072,1393,1412,1435,1624,2080,2716
39,66,479,2076,2356,3395,3396,3397,3398,3399,3400,3401
32,39,41,48,201,365,1010,1578,2362,2429,3323
9,48,310,408,424,798,812,1938,2942,2987,3412
38,39,41,48,441,1060,1859,2567,2630,2805,2958,3413
39,41,48,264,352,677,1352,1710,2314,3420,3421,3422
36,38,39,41,110,495,1463,1464
32,39,48,696
41,48,76,623,2833,3435
48,49,65,116,117,537,808,809,1698,2526,3436
39,48,49,60,749,2630,3443,3444,3445,3446,3447,3448
32,48,237,255,350,740,993,1417,1999,2343,2370,2701,3185,3449
32,48
36,38,39,41,225,337,885,1027
32,38,39,41,48,370,604,740,785
39,48,1239,1897,3459
39,48,478,1349,3236
39,48,349,424,679,851,3470,3471,3472
32,39,48,1020,2589,3058,3343,3491,3492,3493,3494
32,38,39,41,48,286,1727,1814
39,41,45,48,107,108,180,475,2117,2118,2431,3150,3500,3501
37,38,39,41,570
32,39,589,612,1013,1333,1593,2428
39,41,48,727,1249,1996,2380,2552,2665,3502,3503
32,48,211,274,278,432,475,941,1229,2297,2599,3504
38,39,41,110,1631
39,48,1173
39,48,3505
39,48,940,1196,3450,3506,3507,3508,3509
32,41,1327
32,39,48,179,2285,2741,3505
36,38,39,279,685,1382,1600,2187,2492,2674,3345,3514
38,41,2805
32,38,39,170,301
38,39,110
38,39,170,3394,3523,3524
39,48
36,38,39,48,887,2481,3532
32,36,38,39,41,151,225,1938,2076,2096,2907
36,38,39,41,288,573,589,1433,2868,3538,3539,3540,3541
39,48,340,402,3316,3542
32,48,60,2718,3544
32,38,39,41,48,170,310,311,313,449,1229,1870,3545
39,41,48,153,441,1754,3546
41,48,533,1638,2657,2951,3250,3547,3548
38,39,104,170,464,565,581,740,914,2437,2879
39,48,255,1841,2523,3347,3549
39,41,48,207,246,328,669,677,899,1248,1678,1738,1976,2420,3550
39,41,186,673,677,1251,1314,1344,1871,2013
39,41,48,237,491,1250,2053,2403,3018,3552
39,41,48,1315,2998,3553
12,38,39,170,1673,1996,3312,3557
38,39,41,110,626,1327,2673,3558
36,37,38,41,48,255,286,504,715,717,1552,2638,2975,3559
39,60,824,1113,1407,1886,2343,2650
32,38,39,41,110,504,606,1034,2165,2743
39,48,438,1435
39,41,438,824,3564
39,48,49,1025,1859,2408,3194,3565
39,48,156,460,1537,3566,3567,3568
38,39,48,105,855,978,1260,1277,2726,2846,3573,3574
48,89,3451
39,41,1638,1692,1704,3042,3581
39,48,1004,1196,1327,1361,1431,2714,3583
38,39,48,56,824,1249,3584
39,41,310
32,39,48,555,2640,2676,3585,3586,3587,3588,3589
39,41,237,262,1786
39,48,205,2958,3595
38,39,48,371,489,643,806,1355,1842,2983,2991,3093,3274,3596
23,48,1517,2245,2343,3597,3598
32,39,48,438,676,2894,3098,3599,3600
36,38,39,41
32,38,41,574,790,1938,2338,2511,3601
39,48,256,721,794,1206
37,38,39,271,349
38,39,48,55,544,2124,3438,3602,3604
19,39,278,413,1274,1410,2187,3611,3612
36,38,39,41,48,1897,2198,2344,3096,3178,3613,3614
38,39,41,48,225,281,1135,1146,1344,1882,3615,3616
36,38,40,234,249,505,790,2058
36,38,39,78,438,1883
39,48,338,398,1002,2567,2844,2965
39,41,48,606,1094,1327,2471
32,48,755,1240,1516,1537,1994,2189,2191,2874,2958,3649
39,48,174,285,374,396,751,1353,3650,3651,3652
39,41,48,117,260,305,476,894,976,1249,1578,1938,3148,3241,3256,3258
36,38,39,179,301,374,1814,2098,3653
38,39,370
32,39,48
36,38,237,338,913,2325,2894,3659,3660
37,38,823
38,39,41,55,189,371,1481,3549,3662,3663,3664
39,41,48,301,349,3665
39,41,2198,2566,2728,3521,3666,3667,3668
37,38,237,2066
39,48
39,48,117,352,449,591,695,751,905,976,991,1249
38,42,281,840,1938,3005
76,98,532,1716,1807,1917,3669,3670,3671,3672,3673,3674
38,48,105,246,645,1393,1833,3091,3675,3676,3677,3678
39,48,543,570,848,2469,3047
15,39,622,677,809,959,1595,3681,3682,3683
38,39,48,49,371,539,540,1223,1916,2412,3261,3685,3686
39,41,89
12,48,117,237,475,824,856,2545,2593,2983,3703
32,48,208,408,2065,2922,3704
38,48,89,557,623,840,1552,1704,3057,3712,3713
38,39,41,48,110,165,374,785,824,1905,2060,2958,3055,3733
39,41,128,310,334,652,785,2184,2201,2771,3009,3735,3736
9,19,39,368,420,1696,3195,3279,3737,3738
15,39,41,45,237,287,434,604,755,1198,1209,1479,1638
39,86,1598
32,48
39,41,854,3745,3746
39,41,155,255,3747
38,39,371,1852,3748
32,48,175,225,936,1355,3210,3450,3647,3680,3708,3749
39,48,2188,3753
38,41,110,824,1727
32,38,39,48,65,225,351,840,976,2343,3347,3755,3756
38,39,48,269,371,1183,2370
39,41,48,310,418,425,522,1057,2015,3793
32,48,449,538,1233,1867,2365,2625,2634,2990,3794,3795,3796
48,49,670,2151,3797,3798
19,39,48,89,308,510,592,740,1035,1198,1269,1379,3803,3804
32,38,41,237,465,643,899,1023,1086,1285,1476,1538,2915,3805,3806
39,48,49,65,251,475,1004,1524,2382,2415,3458,3638,3808
32,48,396,647,910,1034,2819
39,41,151,178,855,1390,1425
32,38,39,41,225,464,3814
38,39,47,48,89,461,974,1258,1625,2885,3452
39,41,171,571
39,41,2714
39,41,349,968,1057,1697,1833,2506,3234,3826
39,48,779,1060,2958,3827,3828
32,48,110,271,349,432,976,2251,2919
38,39,840,1240,1344,3829,3830
38,39,41,192,390,735,3836
39,41,48,79,340,1121,1679
38,39,41,65,390,705,2543,3837
39,41,48,512
32,48,237,277,795,1043,1384,1385,1870,2451,3049,3195,3547,3838,3839
39,49,161,664,725,864,1070,1362,2820,3194,3840,3841
38,39,48,110,310,2397,2997,3845
39,48,78,1251,3735,3846,3847,3848
38,39,41,48,110,278,656,855
38,39,41,237,861,1239,1849,1962,2108,2464,3851,3852,3853,3854
39,41,126,3857
39,48,381,502,2059,2710
39,41,48,91,310,441,805,885,1138,2326,2633,3858
41,48,1919,1939,2343,3859,3860
39,41,374,483,3530,3865,3866
39,48,89,1963,2570,3102
38,39,89,479,581,855,2512,2666,3259,3869,3870
39,48,77,150,439,1327,3871,3872
39,41,48,763,1746
39,41,48,255,278,1808
39,41,48,65,78,89,718,1063,1113,1591,1748,3883,3884
32,39,48,101,374,789,1479,3902
39,48,147,237,246,264,338,433,535,1578,2621,3396,3570
32,48,438,639,1969,3851
39,41,48,95,293,1297,2103,2215
38,39,41,48,790,1031,3102
32,36,38,39,1552,3192,3915
39,48,155,549,589,1067,1128,3228,3916,3917,3918
39,48,3919,3920
39,48,1232,2043,3926,3929
39,48,1938,2931
39,41,48,275,549,783,921,2293,3476,3930,3931,3932
48,64,123,179,572,1052,2445,3933,3934,3935,3936
38,39,56,536,979,1393,2958,3036,3939,3940,3941,3942
38,39,41,48,147,255,390,1012,3946,3947
39,41,1807,2364,3154,3775
48,89,846,3955
38,55,845,986,2728,2920,3956,3957,3958
36,38
39,48,483,957,1235,3521,3959
39,41,89,272,402,488,592,1327,1421,1456,1634,1803,1934,2300,2943,3256,3960
32,38,110
39,41,67,402,1135,3001,3962
32,39,41,48,156,677,3159,3963,3964
32,38,39,41,170,286,2592
48,94,1233,1715,1958,2269,2633,2990,2994,3924,3977
32,38,39,48,370,371,373,931
32,39,48,79,223,232,1568,2425,2540,2749,3270,3988,3989,3990
32,39,117,249,976,2741
38,39,48,170,237,1121,1274,3996,3997
39,48,1372,1578,2374,3384,3638,3999
38,39,41,48,390,476,1180,1194,2354,2355,2867,2973
38,39,48,342,371,1086,1198,2046,2138,2673,3659,4009,4010
39,48,89,101,189,237,269,279,314,549,961,1576,2024,2080
39,60,604,721,801,902,2081,4012,4013
39,83,479,596,1143
39,48,301,616,1314,2353
39,48,79,271,278,604,1198,2325,2537,3262,3375,3547,4004,4031
32,39,812
39,41,48,51,60,102,589,2657
41,48,289,708,887,1239,1277,2633,2815,3636,4038
32,38,39,48,65,371,476,788,929,1748,2708
39,48,749,1652,4043
19,32,352,1073,1233,1765,2998,3240
9,19,39,48,258,418,475,596,856,1789,1899,3361,4046
39,41,225,260,326,1082,1344,1552,3779,4049,4050,4051,4052,4053
32,39,250,749,1738,2856,3570
38,39,170,903,1043,1463,1464
32,48,151,2096,3678,4059,4060
39,48,189,257,604,783,812,947,1121,1194,1349,1560,2225,3459,4061,4062
38,48,286,433,606,1610,1696,1743,2029,2379,2721,3065,4073,4074
32,48,60,189,560,1961,2108,3169,3270,3604,3859,4075,4076
41,48,185,338,439,991,1182,2154,3279,3714,4079,4080
39,48,1655,2051,3161,3964,4081
37,38,39,48,104,408,910,1481,3349,3774
39,48,50,60,137,402,783,916,2310,2656,2847,3940
32,39,48,137,147,229,468,2633,2894,3772,3945,4093,4094,4095,4096,4097
39,48,65,543,808,1027,1410
32,39,48,66,225,812,1121,4098
48,50,117,647,976,1505,4099,4100
18,19,30,39,41,48,856,1039,2910,3013,3170
39,41,48,765,1135,1207,1277,1859,1952,2741,3270,4011
7,48,65,101,255,279,567,1417,1430,2440,2633,2786,3541,3867,4119
32,39,179,301,491,1867
39,48,60,272,340,589,1771,1911,2931,3946,4129
60,79,271,438,479,950,952,1743,1997,2374,4130,4131
38,39,41,286,4133
32,39,48,246,3272
32,48,1138,2384,4099
11,39,41,48,65,339,475,1144,2383,4145,4146
32,39,41,48,50,514,783,1684,1685,1715,1752,2638,3080,3323,3638,3856
39,48,67,94,445,981,1372,1796,1872,3074,3662,3663,3664,4013,4156
38,39,41,110,370
48,60,604,986,1123,1232,1867,2815,3400,3462,4026,4159
39,41,48,483,740,1680,1681,1882,1911
32,48,60,522,734,936,937,1081,1121,1323,4160,4161,4162,4163,4164,4165
39,41,48,65,441,1196,2297,2374
32,48
39,41,352,860,981,2269,3074,3663,3664
39,41,48,264,740,1244
39,48,237,547,681,2468,3270,4170,4199,4200
38,39,170,2777
38,48,55,476,2714,4026
39,55,110,476,1783,3903,4208
48,67,68,170,801,1393,1489,1783,1814
32,41,271,766,2250,3284,3966,4204,4210,4211,4212,4213
38,39,41,55,286,1327,1905,3291,4214
48,65,136,549,610,611,913,961,1715,2761,3706,3800,3840,4215
32,39,846
10,32,39,48,1886,2383,2799,4218
39,41,48,310
5,39,41,413,1557,2212,2417,3683
39,90,449,2026,3148,3291,3993
2,32,39,310,402,438,1233,4227,4228
32,39,48,438,824,856,2274,2920,3460,4229,4230
48,95,4233
36,38,39,243,245,406,470,1174,2952
39,48,68
38,41,47,48,86,861,925,1327,1872
36,38,41,579,837,1185,1308,1315,1395,1497,1568,2617,3167,3531,4234
27,31,269,340,812,887,1220,1327,1588
39,48,389,4024
11,39,207,225,247,399,438,589,604,1312,1715,3384,3730,4241,4242
38,39,41,476,825,2449,2779,2832,3904,4162,4246,4247,4248
41,48,86,229,681,696,699,855,1866,3029,4249,4250
32,39,41,48,340,1196,2199,2501
39,48
38,41,48,286,1372,3268,4252
39,60,1659,2225,3837,4099,4127,4188
32,38,39,41,48,56,79,340,846,1282,1425,3276
38,39,48,225,536,604,1214,1327,3005,4111
39,48,94,567,976,1121,1956,2355,3486,4221,4255
48,49,4256,4259,4260
66,94,123,476,570,1113,1859,1872,2413,2694,2856,3735,3848,3867,4096,4269
30,39,571,995,1194,4270,4271
39,48,111,853,3594,4279
39,41,89,175,589,681,912,1242
32,48,952,1479,2250,3633,4283,4284
36,38,110,4290,4291
39,48,60,3043
21,41,45,48,165,167,424,548,682,798,1704,2161,2603,2741,2785
48,95,379,783,3884
48,58,508,772,1091,1360,1486,1772,2876,3619,4296,4297
39,48,539,677,991,1072,1214,1536
32,38,39,48,101,185,319,320,371,558,763,984,1994,2604,2623,3314,4298,4299,4300
39,48,438,910,1404,2973
39,41,272,301,402,1145,1184,1361,1433,2443,3121
36,38,150,170,310,1344,1845,1986,3799,4302,4303
32,36,38,48,56,677,681,1044,2782,3759
38,39,110,478,840,1126,1600,2344,2624,2749
41,48,270,837,1144,1566,1853,2297,2354,3599,3696,3724
39,48
38,39,48,105,184,222,675,1733,3573,4000
2,39,48,89,420,506,970,3541,4302
39,41,189,1327,1789,2344,4099
38,41,133,249,370,1144,1214,1344,2523,3987,4323,4324
39,41
32,39,1034,1121,1391,2164,4329,4330
32,39,48,636,1731,3900
39,48,604,3981
39,41,604,846,1121,1598
32,48,4013,4156,4345
32,38,41,65,170,2238,2392,2624,2638,3047,3671,4355,4356
67,68,135,325,690,762,861,1859,2893,3319,3412,4106,4238,4357,4358,4359
15,32,38,39,41,170,589,2254,2284,4360,4361
2,11,39,48,479,1327,2840
32,41,660,1307,2990,3735,3977
9,48,185,232,310,1668,1739,1763,2164,2958,3848,4363
38,39,41,1529,1715,2325,2976
39,48,117,168,254,592,597,2134,2353,2669,2855,4064,4364,4365
38,41,110,424
36,38,39,41,260,677,3966,4366
39,41,959,1569,1578,2182
32,48,310
39,48,260,522,1113,1174,2822,3604,4385
48,60,246,301,592,684,696,1312,1713,1914,3195
38,39,48,105,271,2238
39,48,220,237,365,402,1121,1579,3966,4389
39,41,48,147,389,592,774,1628,2281
39,48,60,94,749,869,981,1146,1372,1796,1958
30,39,129,1019,1791,2375,2395,2505,3503,4392,4393,4394
32,38,110
41,48,438
39,48,1596
32,39,95,107,108,379,760,772,961,1135,2998,3060,3088,3966,4407,4408
32,39,41,1018,1034,2541,3223,4409
32,39,48
32,39,213
39,48,101,475,824,846,1214,1295,1796,2749,2902,3411,4419,4420
39,79,115,186,351,511,1026,1577,1934,2014,2114,2432,4249,4422
39,79,690,2413,2907,3392,4393,4423,4424,4425
39,48,465,479,749,783,2187
39,48,749,1015,1568,1624,2374,4113,4429,4430,4431,4432
39,48,209,310,3102
32,38,39,170,175,270,548,790,1683,4433
32,39,48,160,592,910,930,1669,1996,3783,4435
32,38,39,170,225
41,54,402,653,1327,2310,2468,3477,4436
39,48,806,3623,4438
39,94,740,1233,1368
32,39,48,1853,3573,4344,4443
41,60,271,854,956,1497,2168,4444,4445
38,39,41,110
38,39,41,48,170,570,2801
39,68,147,208,1082,3126,3236,4446
38,39,110,317,504,505,1652,2659,4447
39,41,48,93,2388,3709
38,48,504,1051,1146,2598,2741,2774,2880,3080,3735,4462,4463
39,50,374,599,1748,2990,3735,4429,4464,4465
36,38,39,48,390,475,703
19,39,60,677,979,1578,1916,2227,2249,2847,3253,3291,3644
36,38,39,41,1293,1361
38,39,102,170,1121,2186,2599,4011
32,48,256,381,438,1568,1631,2034,2613,2990,3270,3680,3735,4471
32,39,903,2948,3195,3548,4483
39,41,675,749,1013,1203,1219,1244,1267,1938,2927,3074,3827,4485,4486
39,48,261,438,604,894,1692,3981
39,48
39,48,476,2413,3148,3966,4155,4489,4490
32,41,48,111,425,856,2091,2325,2453,2521,2977,3228,4161,4430,4500,4501
32,39,48,749,1046,2064,2990,4504
32,48,1171,4506,4507
32,39,4072
32,39,48,89,397,449,1587
39,48,92,1198,2965,4190
39,89,1348,2099,2511,2759
39,48,837,1080,2126,2622,2990,2997,3053,3795
48,71,4286,4517
39,41,48,4445
38,39,41,48,2170,2736,3005,4544,4545
39,48,60,1415,2667,4547,4548
39,48,1318,2337,3946
38,39,41,48,170,249,905,1112,4013,4549
23,38,39,41,48,170,718,2633
39,48,1121,1123,2673,2737,2988,3539,4048,4096,4550
0,32,155,237,396,1280,4558,4559
36,38,39,41,604
39,41,48,461,2775,4561
48,60,604,2492,2538,2638,3119,3966,4562,4563
37,38,4564
39,48,89,237,240,475,950,1362,2951,4382,4565,4566
39,41,83
41,48,1344,1561,3053,4579
41,48,783,1308
32,65,1214,2054,2080,2398,3078,3838,3994,3995
18,60,62,119,301,533,660,1315,2212,4037,4269
32,48,352,421,468,1715,2186,2266,3840,4107,4580
39,48,604,981,1180,1349,1368,1670,1715,1796,2269,3323,3586,3840,4525,4583
39,48,89,785,984,2259,2796
38,39,41,170,862,1475,2018,2443,3045,4229,4587,4588
32,39,189,375,414,438,571,1393,2297,4111,4601,4602
39,48,438,495,3054,4603
39,41,352,555,661,697,1252,2998
38,39,310,488,1327,1590,1715,1765,1834,2266,2325,4064,4606,4607
48,66,179,251,1368,3735,4287,4448
39,41,52,147,492,941,1537,3504
39,48,65,336,439,535,1010,1103,1976,2031,3434,3742,4612
39,48,1561,3973
23,39,41
60,71,402,682,792,904,1779,2492,2764,3194,3354,3642,3874,4057
36,38,48,110,244
32,41,275,304,328,1187,2386,3678,4169,4616,4617,4618,4619
32,39,48
39,48,60,334,571,740,1062,1266,2694,2780,3182,3411,3547,3739,3759,4620
38,48,110,170,570,855,1113,1714,2761,4621,4622,4623
38,39,41,48,694,1020,1831,1938,3618,4634,4635
39,48,3966,4119,4636
38,39,170,446,790,2879,2990,2994,3250,3270,3735,4637
22,39,48,53,59,123,827,1121,1540,2191,2856,4632,4638,4639
2,94,598,1481,1600,2552,4653,4654
39,41
39,41,48,1113,2182,2334,2701,2764,3321,3353,3850,3886,3979,4137,4142,4655
16,39,48,1433,3347,4657
23,39,48,591,811,1128,1349,2983
38,39,155,246,281,352,1859,1951,2199
39,48,60,1313,4037,4269,4665,4666
32,39,48,677,1920,2054,2580,2611,2747,2775,2958,3526,4457,4682,4683,4684
48,59,161,573,707,713,986,989,1267,1631,2062,2617,3992,4019,4208,4464,4685,4686
39,49,71,107,1067,3309,4687,4688,4689,4690
39,48,941,4694
39,48,1739
39,48,1966
32,41,48,529,2267,3965,4698
19,39,352,778,874,970,1342,2633,2714,3942,4238
39,48,2168,2370,4703
39,48,4704,4705
38,48,170,740,2793,2798,4707,4708
39,41,48,237,1489,1513,4156
32,39,255,604,1214,3308,4713
32,48,749,846,1214,1327,1536,3358,4720
38,41,48,110,1192,2384,2552,4272,4721
39,41,438,604,697,1104,2097,2146,4745,4746
9,48,96,338,454,479,856,1925,2822,4747
48,65,89,1194,2106
39,48,1574,1624,1859,4374
32,36,38,39
32,39,1029,4748
39,41,48,2238,3022,3025,4538,4749,4750,4751
32,36,38,39,41,48,374,522,737,1296,2168,3840
32,39,48,94,225,301,570,1096,1214,1368,1715,1765,2741,4067,4486,4752,4753
39,48,171,1239,1956,2133,3299,4768
39,60,78,543,1408,1677,2150
32,41,48,270,352,795,1107,1631,1739,4340,4448
39,89,242,249,260,310,1480,1912,2186,2351
36,41,1112,1628
39,45,79,232,681,4774
39,48,740,1598
15,65,425,846,1594,1679,1896,3240,4534,4793,4794
