# Supplementary material for: Mining Association rules for Low-Frequency itemsets
Source: PLoS One. 2018 Jul 23;13(7):e0198066. doi: 10.1371/journal.pone.0198066 (PMC6056028; doi:10.1371/journal.pone.0198066)
Supplement: S1 Transaction Datasets for Frequency and Utility Mining — The small datasets for calculating the frequency of itemsets in transaction database contain Accidents, Chess, Connection, Mushroom, PUSBM, and Retail [32] transaction datasets. There are 500, 1000, 2000, and 5000 transactions per dataset. The small datasets for calculating the utility of itemsets in a transaction database contain Accidents, Chess, Connection, Mushroom, PUSBM, and Retail [32] transaction datasets. There are 500, 1000, 2000, and 5000 transactions per dataset. The large datasets for caluclating the frequency of itemsets in a transaction database contain Accidents, Connection, and PUSBM [32] datasets. There are 10000, 20000, 30000, and 50000 transactions per dataset. The large datasets for calculating the utility of itemsets in a transaction database contain Accidents, Connection, and PUSBM [32] transaction datasets. There are 10000, 20000, 30000, and 50000 transactions per dataset. (ZIP) [file pone.0198066.s001.zip › Data Files/input_retail4.txt]

0,1,2,3,4,5,6,7,8,9
30,31,32
33,34,35
36,37,38,39,40,41,42,43,44,45,46
38,39,47,48
38,39,48,49,50,51,52,53,54,55,56,57,58
32,41,59,60,61,62
3,39,48
63,64,65,66,67,68
32,69
48,70,71,72
39,73,74,75,76,77,78,79
36,38,39,41,48,79,80,81
82,83,84
41,85,86,87,88
36,38,39,48,89
39,41,102,103,104,105,106,107,108
38,39,41,109,110
38,39,56,153,154,155
39,41,48
38,39,48,168,169,170,171,172,173
32,39,41,48,174,175,176,177,178
32,38,39,47,48,179,180,181,182,183
36,38,41,48,140,187,188
39,65,193,210,211,212,213,214,215
39,41,48,228,229,230,231
36,38,39,232,233,234,235,236,237,238,239,240,241,242
39,41,48,246,247,248,249,250
39,48,65,251,252,253
39,48,66,78,242,255,256,257,258,259,260,261
39,48,262
36,38,39,225,263,264,265,266,267
39,48,79,146,237,256,272,273
32,38,39,48,275,276,277,278,279,280,281,282,283
39,48,68
38,39,48,95,96,105,284,285,286,287
39,48,152,161,328
18,37,38,41,48,147,340,341,342,343,344,345,346,347
32,39,41,48,348,349,350
38,39,41,48,60,367,368,369,370,371,372,373,374,375
1,11,39,41,48,65,89,376,377,378,379,380,381,382,383,384,385
38,41,390
38,55,391
32,43,151,152,201,258,340,392,393,394,395,396,397,398,399
39,45,48,248,423,424,425,426
39,48,65,435,436,437,438
39,48,472,473,474,475
39,41,476
32,39,41,48,152,237,396
38,39,41,105,110,487
32,38,39,48,170,178,502,503
38,41,504
38,39,41,48,170,189,225,270,516
39,48
38,39,281,517
38,39,110,532
39,48,106,107,264,308,384,498,545,546,547,548,549
39,48,312,550,551,552,553,554,555,556,557,558
39,41,48,572,573,574,575
38,39,161,281
39,48,592,593,594,595,596,597,598,599,600
38,39,170,207,603,604,605,606
39,48,627
39,41,48,134,272,475,628,629,630,631,632,633,634,635,636
39,48
38,39,41,48,89,110,637,638,639
38,48,170,242,255,389,604,640,641,642,643,644,645,646,647
36,38,39,271
39,89,186,543,648,649,650,651,652,653,654
39,48,658
39,41,676,677,678,679
39,72,365
37,38,39,48,694
32,39,166,346,533,695,696,697,698,699,700,701,702,703,704
12,39,578,597,705,706,707,708,709,710,711,712
37,38,39,41,48,170,433,715,716,717
39,48,150,160,720
41,48,741,742,743,744,745
9,39,41
39,48,68,649,756,757,758,759,760,761,762,763
39,41,770
19,39,284,420,771,772
39,48,773,774
37,38,110,334,775,776,777,778,779
38,39,41,790,791
38,39,48,286
38,41,170,420
39,41,48,807,808,809
32,41,420,810
39,48,89,811,812
0,39,48,65,120,181,730,813,814,815,816,817
22,32,39,818,819
39,41,806,820,821,822,823
36,38,483,492,740,835,836,837
9,39,48,704,767,809,847,848,849
9,38,39,170,330,714,850,851,852,853
39,41,48,854
39,45,48,522,535,681,857,858,859,860
39,48,861,862
39,48,359
38,39,48,110,161,863,864,865,866
39,41,161,259,260,886,887,888
39,48,798,859,889,890
48,65,908,909,910,911,912,913
38,39,48,170,303,494,914,915
31,39,41,93,916
32,48,270,511,750,929,930,931,932
39,48,942,943,944,945,946,947,948
38,39,48,286,949,950,951,952
39,41,349,606,665,953,954,955,956,957,958
10,39,41,48,959,960
9,48,96,107,529,549,606,789,961,962,963,964,965
39,41,48,715,755,1011,1012,1013,1014,1015,1016,1017
39,48,237,1027
39,41,48,348,352,454,533,693,754,1055,1056,1057
38,39,249,371,740
39,48,255,493,1090
38,39,48,328,504,984,1091
39,41,48,956,1031,1092,1093,1094
39,48,828,1104,1105,1106,1107,1108,1109,1110,1111
38,39,48,170
38,39,41,390,1112,1113,1114,1115
39,41,48,75,1000,1129,1130
0,39,48
39,48,155,721,766,1062,1145
32,38,39,41,48,63,110,548,1146,1147
36,38,48,255,859,1159,1160,1161
39,48,1003,1162,1163,1164
39,48,1165,1166,1167
38,39,41,48,105,1172,1173
32,39
39,48,237,493,676,952,1145,1184,1185
39,48,192,1186
28,38,39,41,161,978,1187,1188,1189,1190
39,48,123,220,475,677,1191,1192,1193,1194
39,48,730,987,1195,1196
32,38,41,110,597,1211,1212,1213,1214
23,39,48,101,255,604,814,1031,1215,1216,1217,1218,1219
39,41,48,1268,1269,1270,1271,1272,1273
39,48,60,200,208,676,713,952,1274,1275,1276
36,38,41,338,340,565,668,1277,1278,1279,1280,1281,1282,1283,1284
39,48,1153,1154,1285
39,41,48
38,39,41,48,110,271,1146,1292
39,48,393,824,1297,1298,1299,1300,1301,1302,1303,1304,1305,1306,1307
39,48,479,1344,1345
39,48,1173,1353
39,48,334,740,987,1042,1387,1388,1389,1390,1391
38,39,170,842
38,39,48,286,1063,1392
38,48,170,1395
39,48,729,759,880,1236,1396,1397,1398,1399,1400,1401,1402
20,58,101,364,399,522,549,824,837,846,1004,1403,1404,1405,1406,1407,1408
36,38,41,255,264,1410,1411
39,48,1412,1413,1414
67,68,69,604,720,1415,1416,1417,1418,1419,1420
38,39,41,48,101,170,475,714,856,1318,1421,1422,1423,1424,1425,1426
39,48,95,195,208,213,809,1216,1433,1434,1435
39,41,48,739,824,1442,1443
39,48,188,1444,1445,1446
39,45,48,89,334
38,39,290,840,859,1463,1464
10,39,48,49,1004,1142,1258,1465,1466,1467,1468,1469,1470
36,38,39,270,1129
39,41,184,204,1387,1465,1482,1483,1484,1485,1486
38,39,60,371,1488
36,38,48,381,1489,1490
39,41,48,381,1491
39,48,269,1163,1446,1492,1493,1494,1495,1496,1497,1498
39,41,248,673,1191,1502
39,48,49,1505,1506,1507,1508
30,39,41,48,593,1235,1509,1510,1511,1512,1513,1514,1515,1516,1517
38,39,48,49,56,334,740,1402,1518,1519,1520
38,48,67,68,76,504,612,789,1525,1526
39,48,264,423,1004,1104,1530
32,39,1531,1532
39,48,174,441,801,1533,1534,1535,1536
39,48,714,1307,1436,1530,1539,1540,1541,1542,1543
39,48,49,1553
39,41,331,1554,1555,1556,1557
39,48,242
32,39,48,141,381,910,1135,1174,1344,1563,1564,1565,1566,1567
39,41,94,198,340,548,677,1347,1569,1570,1571,1572,1573,1574,1575,1576,1577
38,39,41,110,170,1609,1610
38,39,371,1609,1613,1614
38,48,170
39,48,246,550,734,930,1146,1615,1616
39,41,48,60,155,182,246,535,589,1274,1319,1628,1629
36,38,39,48,1630,1631
39,48,237,1278,1648
39,41,1649
38,39,41,48,89,110,495,592,1291,1655,1656
39,48,61,550,598,866,1670,1671
32,38,39,105,413,824,1363,1672,1673,1674,1675,1676,1677,1678,1679
39,48,648,1680,1681,1682,1683,1684,1685,1686
39,41,185,234,1474,1687,1688,1689,1690,1691,1692
32,36,38,39,740
38,39,41,48,89,155,161,604,767,790,821,968,1198,1233,1433,1700
39,41,48,276,336,344,570,1130,1207,1465,1601,1718,1719,1720,1721,1722
32,39,48,299,1011,1723,1724
38,49,681,1232,1343,1727,1728
32,48,862
32,38,1590
32,38,39,41,170,271,740,1138,1696,1732
32,41,48,485,542,677,1274,1352,1733,1734,1735,1736,1737,1738,1739
38,39,41,110,903,978,1740,1741,1742
36,38,39,41,48,150,248,379,548,570,1214,1642,1743,1744,1745,1746,1747
39,41,48,677,1748,1749,1750
26,38,39,56,123,276,587,772,947,1517,1770,1771,1772,1773,1774,1775
39,48,220,592,677,1015,1776,1777,1778,1779,1780,1781,1782,1783
39,48,179,475,703,727,1631,1699,1770,1775,1784,1785,1786,1787,1788,1789
38,39,170,1790,1791,1792,1793
39,48,155,206,535,1764,1794,1795
39,48,1796,1797
39,41,48,251,958,1808,1809,1810,1811
41,48,361,458,689,1105,1812,1813,1814,1815
38,48,110,201,1688
38,48,371,414,835,878,1825,1826,1827,1828,1829
39,89,201,359,572,978,1393,1435,1845,1846,1847
32,39,41,208,503,587,835,1411,1541,1657,1848,1849,1850,1851,1852,1853
39,48,89,430,824,1864,1865,1866,1867
32,41,48,65,66,313,338,475,661,1336,1344,1868,1869,1870,1871,1872
39,41,65,612,808,956,1878,1879,1880,1881,1882
38,55,979,1883,1884,1885,1886,1887
39,48,303
38,39,41,396,548,1590,1872
38,39,41,45,48,89,101,170,237,384,592,809,1000,1239,1327,1436,1552
32,38,39,41,809,885,1727
32,39,48,750,909,1672,1892,1893,1894
39,48,54,78,89,101,544,586,785,1068,1880,1895
39,96,284,1372,1899,1900,1901,1902,1903
39,48,1814,1904
38,39,41,48,110,800,941
1,48,864,1194,1432,1928
27,41,269,379,1591,1934
39,48,255,310,581,639,713,1935,1936,1937,1938
39,41,48
39,48,116,439,989,1939
39,89,703,903,968,1233,1435,1947
39,41,1951
33,39,48,65,78,255,574,1952,1953,1954,1955,1956
32,39,1745,1960,1961
32,39,152
38,39,48,323,371,1963,1964
39,48,761,1591,1966
32,48,62,1135,1272,1967,1968,1969,1970,1971,1972
32,39,41,271,421,1973
37,38,41,89,184,341,669,1974,1975
39,48,612,1578
39,41
48,78,438
39,48,431,549,993,1488
39,89,979,1140,1547,1990,1991
32,39,48,334,363,589,604,637,1051,1999,2000,2001,2002
39,48
39,48,184,572,1094,1265,1585,2014,2015,2016,2017
38,39,110
32,37,38,39,41,89,903,1459,2018,2019,2020,2021,2022
36,38,117,450,550,1249
38,39,170,740,866,898,1176,1185,2024,2025
32,41,178,441,511
37,38,39,766,1178,1438,1588,1696,2035,2036,2037,2038,2039,2040,2041,2042
18,39,947
38,39,170
38,39,41,48,475,1590
9,31,39,208,302,310,664,950,1198,1913,2006,2066,2067,2068
39,48
38,41,286,1425
39,41,48,1990
32,39,131,223,1435,1530,2085
39,48,504,809
39,41,48,65,80,464,984,2097,2098,2099,2100
39,41,48,352,547,676,952,1859,2101,2102,2103
39,41,95,96,341,384,960,1091,1899,2104
11,31,48,117,640,922,976,1463,1637,1792,2105,2106
32,48,636,749,1320,1350,2107
39,48,475,1345,2108
39,41,740,1791,1829,2109,2110
38,39,95,170,2114
38,39,41,48,286
38,39,41,48,110,123,237,478,2165
38,39,185,956,1415,1529,2166,2167
39,48,246
39,41,749,1578,1598,2168,2169,2170
38,68,281,535,1013,1864,1877,2171,2172
23,39,78,101,167,682,1184,2174,2175,2176
17,32,39,60,604,916,2181,2182,2183
38,47,48,381,1349,1713,2192
41,48,65,95,852,1011,1668,2195,2196,2197
32,39,41,48,101,127,2043
36,38,41,2198,2199
39,89,522,750,1221,1951,2200,2201,2202,2203,2204
38,39,41,48,390,824,855,992,2205,2206
38,39,504,993,1435,2098
39,41,48,89,310
37,38,39,41,48,255,449,591,1072,1329,1696
38,39,41,48,1188,1424,1936,2261,2262,2263,2264,2265,2266
38,39,48,110,1327,1552,1659,2267,2268,2269
32,39,48,264,282,2270
39,48,2271,2272,2273
38,39,48,68,170,178,310,643,723,1327,1683,2277
38,41,48,248,488,705,790,1591,2287
32,39,41,475,627,1484,2288,2289,2290,2291,2292
32,39,349,1103,1207,1456,1762,2293,2294,2295,2296
38,41,56,110,2299
38,48,170,350
38,39,41,48,110,1327
39,48,312,795,796,1818,2311,2312
39,71,604,2313
37,38,2328,2329
36,38,39,41,721,952,976,1249,1436,2106,2331
32,38,156,266,286,803,1365,2332
39,41,48,526,533,681,1425,2015,2344
39,48,104,147,179,1179,2351,2354,2355,2356
36,39,173,408,525,1198,2361,2362
39,48,424,522,753,778,1415,2369,2370,2371
41,79,475,855,1090,1280,1629,2377,2378,2379
39,48,51,1973
39,48,751
39,48,246,515,565,702,970,1814,1972,2391,2392,2393
38,41,504,1588
38,39,170,570,1463,1464,2394
39,48,369,696,697,742,743,1044,1930,2400,2401,2402
39,48,1052,1104,1187,2403,2404
41,48,79,749,2405,2406
39,41,270,797,1112,1153,1154,1282,1384,1385,2238,2407
32,39,48,75,491,855,887,1477,2416,2417
39,48,1930
39,48,483,2418,2419,2420
37,38,39,41,48,1138,2390
32,65,445,1147,1264,2421
39,41,265,302,505,1255,2290
32,39,48,1469,2430,2431
36,38,39,41,48,783,1327,1456,2433,2434
36,38,170,1102,1915,1916,2435,2436
32,39,41,48,279,855,1524,2437
30,39,41,95,441,1198,1206,2310,2438,2439,2440,2441,2442
36,39,79,351,511,1659,2448,2449
38,39,348,371,772,1709,1783,2117,2469,2470,2471,2472,2473
39,48,1630,2290
39,41,597,2474
37,38,39,48,170,183,2478,2479
36,38,39
39,41,48
38,39,48,110,855,1239,2480,2481
39,48,1293
39,48,1146
32,39,41,124,147,855,1976,2254,2496,2497,2498,2499
21,31,32,38,286,381,636,677,1070,1262,2500,2501,2502,2503,2504
36,38,39,555,757,2170,2225,2310,2505,2506,2507
39,48,475,1003,1352,1532,2129,2520
39,41,48,89,2543
11,39,41,433,664,1655,2544,2545,2546
39,48,345,1996,2550
38,39,170,805,2551
41,79,201,225,783,848,878,1056,1198,1893,2552,2553,2554
38,39,110,1209
32,38,39,48,110,1179
39,48,65,146
39,48,1327
32,38,110
30,31,39,41,48,65,117,195,379,522,976,1315,2160,2566,2567
32,38,39,41,48,110,533
39,41,48
39,76,432,664,2590
37,38,39,48,855,1222,2601
39,41,48,1327,1903,2240,2616,2628,2629,2630
39,48,123,592,938,1966,2631,2632
36,38,39,41
38,48,110
39,48,2259,2634
39,48
39,41,65,301,379,1327,2135,2635
36,38,170
48,49,213,522,589,703,1552,1964,2106,2649,2650
39,41,310,1327,2657
1,39,948,1783,2350
39,41,48,2658,2659,2660
39,48
39,48,79,389,511,925,927,1089,1281,1327,1543,2661,2662,2663
38,39,41,48,110,2676
36,38,39,48,272,364,533,643,1233,1327,1475,1479,1824,2677,2678
48,70,570,1638,1814,1872,2680,2681,2682,2683,2684
48,89,98,101,150,396,618,817,1124,1925,2238,2540,2690,2691,2692
32,39,48,426,1029,2693,2694,2695,2696,2697
32,39,2698
32,48,511,855,2707,2708,2709
18,39,45,101,310,565,581,926,2654,2710
38,39,41,48,110,1529,2720
39,41,79,681,694,713,1185,1327,1853,1976,2080,2151,2721,2722
48,89,979,1105,1123,1140,1348,1940,2075,2365,2680,2724,2725,2726
38,39,41,101,170,273,334,438,740
39,41,48
37,38,1499,2737,2738
39,41,48,271,824,1615,1806,2367
32,48
32,39,271
32,39,41,79,271,310,1408,1479,1481,2743
38,56,2463
32,38,39,249,840,1393
41,48,92,103,739,773,2749
39,41,284,694,932,1899
39,48,589,1233,1396,2750,2751,2752,2753
39,48,373,2552,2754
9,32,48,242,572,598,662,2058,2205,2758,2759,2760,2761,2762
38,39,41,55,677,2490,2771,2772
39,41,48,703,970
39,48,152,278,669,926,1327,2781,2782,2783,2784
32,48,2790
38,39,41,110,350,694,1865,2469
39,48,49,338,1659,2801
38,41,161,1107,2802,2803,2804,2805,2806
38,39,48,101,110,438,1190,2703,2708,2809
39,48,449,479,856,871,2067,2457,2810,2811,2812,2813
39,48,93,123,255,871,2812,2814,2815,2816
39,98,589,1350
39,65,201,308,319,589,639,664,1269,1291,2065,2072,2817,2818,2819
39,61,65,612,1227,1543,1600,1980,2342,2820,2821
37,38,39,48,65,255,2032
39,41,48,2822,2823
32,39,123,475,926,1013,1235,1327,1607,2830,2831
36,38,967,1060
36,38,39,48,864,1327,2836,2837
39,48,49,249,264,727,1992,2079,2780,2838,2839
36,38,48,334,438,2225
38,39,48,371,438,550,1908,2446,2840
32,39,48,147,179,186,550,1564,2430,2841,2842
32,39,41,2843,2844
39,41,309,947,1080,1379,1380,2164,2812,2845
32,37,38,43,161,438,2846
32,80,414,500,1229,2100,2658,2847,2848
39,41,48,156,249,264,310,1209,1345,1360,1520,2849,2850,2851
39,48,199,249,255,533,623,734,824,885,893,1736,2862,2863,2864,2865,2866
39,48,1194,1814,2867,2868,2869
38,39,41,117,170,757,976,1198,1327,1469,2362,2364,2870,2871,2872
39,41,206,809,2882
36,38,39,41,101,259,794,952,2883
38,39,48,1529
39,48,438,475,550,940,1249,1393,2907,2908
41,65,592,981,1859,2913,2914
39,48,2187,2915
41,48,310,422,489,532,1239,1659,2352,2916,2917
39,41,1327
39,48,255,1327,1791,1932,1991,2017,2225,2925,2926,2927,2928,2929,2930
32,39,49,475,952,1316,1433,1600,2931,2932,2933
32,39
39,48,66,86,123,289,334,740,1327,1501,2566,2800,2945
38,39,89,1831
39,41,48,1327,2199
32,38,39,664,1765,2805,2948
11,39,48,664,734,887,1362,1368,2217,2489,2963
9,19,32,41,324,438,803,2230,2231,2972,2973,2974
41,48,592,851,1470,2385,2987,2988
39,48,2344,2989
39,41,85,751,1327,2344,2424,2990
39,41,664,2630,2902
39,41,147,769,1425,2259,2915,2991
32,39,41,48,1337,1615,1853,2992,2993,2994
32,38,48,110,352,1285,1859,2420,3004
38,39,3005
39,41,855
6,39,1425,1603,2542,2708,3013,3014,3015,3016,3017
38,48,281,1327,3018,3019,3020,3021
38,39,156,544,840,3005
38,39,45,48,95,286,664,1414,2511,2550,2933,2976,3022
2,32,38,39,47,48,1481,2676,2853,2874,3035,3036
38,39,66,251,271,851,1831,2074,2374,2626,2987,3052
39,41,147,592,956,2696,3053,3054,3055
39,48,103,438,806,935,1489,2747,3056,3057,3058,3059
41,48,251,1592,1742
39,48,249,3060,3061
38,39,48,286
39,41,48,789,812,1668
39,48,664
32,39,48,953,3072,3073
32,39,48,664,1470,3075
39,48,1327,1343,1985,3076
38,39,178,286,382,2353,2612,3077
39,48,334,3078
39,48,148,438,793
39,48,65,237,239,589,695,1222,1481,1986,2554,2621,2724
39,41,79,310,570,3082,3083
39,48,1390,1547,3093
39,41,48,365,606
38,41,48,55
39,41,264,2250,3102
39,48,258,338,365
39,48,255,3103,3104
36,38,39,604
15,86,548,924
39,48,841,1047
41,48,384,2445,2506
37,38,39,504,1010,3106
41,48,301,789,1052,1728,3111,3112
39,41,48
39,48,438,751,1128,3124,3125
15,38,39,41,48,105,147,485,571,1173,3126,3127
39,41,260,956,1081,1327,1360
32,38,39,47,48,2378,3137,3138
39,48,438,703,3139,3140,3141
38,39,41,48,55,170,225
10,39,48,79,514,675,1575,2254,3142
38,39,55,286,522,3143,3144,3145,3146,3147
39,41,48,77,90,270,761,1004,2344,3148
41,48,251,477,959,1585,1991,2239
39,41,554,991,2214,3161
39,48,664
38,39,170,721,1280,2094,2765,3162
48,89,155,589,1698,2987,3163
38,39,170
32,39,370,495,819,913
32,48,1045,1046,1137,1669,3164,3165,3166
39,41,225,271,694,855,1121,1938,3167
38,39,47,48,281,475,706,845,1317,2859,3168,3169
32,39,225,3170
32,38,48,55,310,3171
38,39,41,48,110,1715,1991,3182
39,65,1146,1986,3194
38,39,41,110,350,438,1840,2203,3198
34,48,256,334,856,1016,1017,2358,3199,3200,3201,3202
38,39,48,156,170,1470,3203
23,32,39,213,310,1062,1776,2599,2669,3224
39,41,1171
38,41,48,170
23,39,48,117,1249
32,39,2749
39,48,1738
39,48,552,644,1250,1381,2867,3249,3250,3251,3252,3253,3254
39,41,48,488,1537,3262,3263,3264,3265
39,41,48,703,1051,1779,1966,2773,3001,3271,3272
38,39,41,48,79,89,153,170,402,1698,1928,3273
38,39,41,110,438,2489,2569,2661,3274,3275
18,32,48,76,511,621,703,1016,1051,2056,2394,3276,3277,3278
39,48,117,488,550,976,1140,1450,2042
39,41,3282,3283
36,41,65,105,1112,1612,1628,1875,3284
38,39,44,48,170,235,249,334,727,751,2661,3307
32,39,41,127,826,1428,2184,2982,3316,3317,3318,3319,3320,3321,3322
32,39,479,1776,2880,3323,3324
41,48,475,788,1739,1872,2117,2492,2891,3292,3333,3334,3335
39,48,61,337,1055,2343
32,39,41,48,101,468,626,1233,2015,2201,2775,2836
10,31
32,41,3360
32,38,371,3361
31,32,41,433,434
39,41
37,38,433,438,803,1198,1723,1991,2247,2712
32,48,208,1600,2343,3375
39,41,585,789,1563,1889,3380
15,39,264,446,2621,3254,3381,3382,3383,3384
39,41,48,67,77,352,399,703,1209,1277,1859,2505,3386,3387,3388
41,48,407,408,643,3353,3389
39,48,141,445,960,1408,1940,3276,3390
39,41,45,48,147,186,681,859,1072,1393,1412,1435,1624,2080,2716
39,66,479,2076,2356,3395,3396,3397,3398,3399,3400,3401
32,39,41,48,201,365,1010,1578,2362,2429,3323
9,48,310,408,424,798,812,1938,2942,2987,3412
38,39,41,48,441,1060,1859,2567,2630,2805,2958,3413
39,41,48,264,352,677,1352,1710,2314,3420,3421,3422
36,38,39,41,110,495,1463,1464
32,39,48,696
41,48,76,623,2833,3435
48,49,65,116,117,537,808,809,1698,2526,3436
39,48,49,60,749,2630,3443,3444,3445,3446,3447,3448
32,48,237,255,350,740,993,1417,1999,2343,2370,2701,3185,3449
32,48
36,38,39,41,225,337,885,1027
32,38,39,41,48,370,604,740,785
39,48,1239,1897,3459
39,48,478,1349,3236
39,48,349,424,679,851,3470,3471,3472
32,39,48,1020,2589,3058,3343,3491,3492,3493,3494
32,38,39,41,48,286,1727,1814
39,41,45,48,107,108,180,475,2117,2118,2431,3150,3500,3501
37,38,39,41,570
32,39,589,612,1013,1333,1593,2428
39,41,48,727,1249,1996,2380,2552,2665,3502,3503
32,48,211,274,278,432,475,941,1229,2297,2599,3504
38,39,41,110,1631
39,48,1173
39,48,3505
39,48,940,1196,3450,3506,3507,3508,3509
32,41,1327
32,39,48,179,2285,2741,3505
36,38,39,279,685,1382,1600,2187,2492,2674,3345,3514
38,41,2805
32,38,39,170,301
38,39,110
38,39,170,3394,3523,3524
39,48
36,38,39,48,887,2481,3532
32,36,38,39,41,151,225,1938,2076,2096,2907
36,38,39,41,288,573,589,1433,2868,3538,3539,3540,3541
39,48,340,402,3316,3542
32,48,60,2718,3544
32,38,39,41,48,170,310,311,313,449,1229,1870,3545
39,41,48,153,441,1754,3546
41,48,533,1638,2657,2951,3250,3547,3548
38,39,104,170,464,565,581,740,914,2437,2879
39,48,255,1841,2523,3347,3549
39,41,48,207,246,328,669,677,899,1248,1678,1738,1976,2420,3550
39,41,186,673,677,1251,1314,1344,1871,2013
39,41,48,237,491,1250,2053,2403,3018,3552
39,41,48,1315,2998,3553
12,38,39,170,1673,1996,3312,3557
38,39,41,110,626,1327,2673,3558
36,37,38,41,48,255,286,504,715,717,1552,2638,2975,3559
39,60,824,1113,1407,1886,2343,2650
32,38,39,41,110,504,606,1034,2165,2743
39,48,438,1435
39,41,438,824,3564
39,48,49,1025,1859,2408,3194,3565
39,48,156,460,1537,3566,3567,3568
38,39,48,105,855,978,1260,1277,2726,2846,3573,3574
48,89,3451
39,41,1638,1692,1704,3042,3581
39,48,1004,1196,1327,1361,1431,2714,3583
38,39,48,56,824,1249,3584
39,41,310
32,39,48,555,2640,2676,3585,3586,3587,3588,3589
39,41,237,262,1786
39,48,205,2958,3595
38,39,48,371,489,643,806,1355,1842,2983,2991,3093,3274,3596
23,48,1517,2245,2343,3597,3598
32,39,48,438,676,2894,3098,3599,3600
36,38,39,41
32,38,41,574,790,1938,2338,2511,3601
39,48,256,721,794,1206
37,38,39,271,349
38,39,48,55,544,2124,3438,3602,3604
19,39,278,413,1274,1410,2187,3611,3612
36,38,39,41,48,1897,2198,2344,3096,3178,3613,3614
38,39,41,48,225,281,1135,1146,1344,1882,3615,3616
36,38,40,234,249,505,790,2058
36,38,39,78,438,1883
39,48,338,398,1002,2567,2844,2965
39,41,48,606,1094,1327,2471
32,48,755,1240,1516,1537,1994,2189,2191,2874,2958,3649
39,48,174,285,374,396,751,1353,3650,3651,3652
39,41,48,117,260,305,476,894,976,1249,1578,1938,3148,3241,3256,3258
36,38,39,179,301,374,1814,2098,3653
38,39,370
32,39,48
36,38,237,338,913,2325,2894,3659,3660
37,38,823
38,39,41,55,189,371,1481,3549,3662,3663,3664
39,41,48,301,349,3665
39,41,2198,2566,2728,3521,3666,3667,3668
37,38,237,2066
39,48
39,48,117,352,449,591,695,751,905,976,991,1249
38,42,281,840,1938,3005
76,98,532,1716,1807,1917,3669,3670,3671,3672,3673,3674
38,48,105,246,645,1393,1833,3091,3675,3676,3677,3678
39,48,543,570,848,2469,3047
15,39,622,677,809,959,1595,3681,3682,3683
38,39,48,49,371,539,540,1223,1916,2412,3261,3685,3686
39,41,89
12,48,117,237,475,824,856,2545,2593,2983,3703
32,48,208,408,2065,2922,3704
38,48,89,557,623,840,1552,1704,3057,3712,3713
38,39,41,48,110,165,374,785,824,1905,2060,2958,3055,3733
39,41,128,310,334,652,785,2184,2201,2771,3009,3735,3736
9,19,39,368,420,1696,3195,3279,3737,3738
15,39,41,45,237,287,434,604,755,1198,1209,1479,1638
39,86,1598
32,48
39,41,854,3745,3746
39,41,155,255,3747
38,39,371,1852,3748
32,48,175,225,936,1355,3210,3450,3647,3680,3708,3749
39,48,2188,3753
38,41,110,824,1727
32,38,39,48,65,225,351,840,976,2343,3347,3755,3756
38,39,48,269,371,1183,2370
39,41,48,310,418,425,522,1057,2015,3793
32,48,449,538,1233,1867,2365,2625,2634,2990,3794,3795,3796
48,49,670,2151,3797,3798
19,39,48,89,308,510,592,740,1035,1198,1269,1379,3803,3804
32,38,41,237,465,643,899,1023,1086,1285,1476,1538,2915,3805,3806
39,48,49,65,251,475,1004,1524,2382,2415,3458,3638,3808
32,48,396,647,910,1034,2819
39,41,151,178,855,1390,1425
32,38,39,41,225,464,3814
38,39,47,48,89,461,974,1258,1625,2885,3452
39,41,171,571
39,41,2714
39,41,349,968,1057,1697,1833,2506,3234,3826
39,48,779,1060,2958,3827,3828
32,48,110,271,349,432,976,2251,2919
38,39,840,1240,1344,3829,3830
38,39,41,192,390,735,3836
39,41,48,79,340,1121,1679
38,39,41,65,390,705,2543,3837
39,41,48,512
32,48,237,277,795,1043,1384,1385,1870,2451,3049,3195,3547,3838,3839
39,49,161,664,725,864,1070,1362,2820,3194,3840,3841
38,39,48,110,310,2397,2997,3845
39,48,78,1251,3735,3846,3847,3848
38,39,41,48,110,278,656,855
38,39,41,237,861,1239,1849,1962,2108,2464,3851,3852,3853,3854
39,41,126,3857
39,48,381,502,2059,2710
39,41,48,91,310,441,805,885,1138,2326,2633,3858
41,48,1919,1939,2343,3859,3860
39,41,374,483,3530,3865,3866
39,48,89,1963,2570,3102
38,39,89,479,581,855,2512,2666,3259,3869,3870
39,48,77,150,439,1327,3871,3872
39,41,48,763,1746
39,41,48,255,278,1808
39,41,48,65,78,89,718,1063,1113,1591,1748,3883,3884
32,39,48,101,374,789,1479,3902
39,48,147,237,246,264,338,433,535,1578,2621,3396,3570
32,48,438,639,1969,3851
39,41,48,95,293,1297,2103,2215
38,39,41,48,790,1031,3102
32,36,38,39,1552,3192,3915
39,48,155,549,589,1067,1128,3228,3916,3917,3918
39,48,3919,3920
39,48,1232,2043,3926,3929
39,48,1938,2931
39,41,48,275,549,783,921,2293,3476,3930,3931,3932
48,64,123,179,572,1052,2445,3933,3934,3935,3936
38,39,56,536,979,1393,2958,3036,3939,3940,3941,3942
38,39,41,48,147,255,390,1012,3946,3947
39,41,1807,2364,3154,3775
48,89,846,3955
38,55,845,986,2728,2920,3956,3957,3958
36,38
39,48,483,957,1235,3521,3959
39,41,89,272,402,488,592,1327,1421,1456,1634,1803,1934,2300,2943,3256,3960
32,38,110
39,41,67,402,1135,3001,3962
32,39,41,48,156,677,3159,3963,3964
32,38,39,41,170,286,2592
48,94,1233,1715,1958,2269,2633,2990,2994,3924,3977
32,38,39,48,370,371,373,931
32,39,48,79,223,232,1568,2425,2540,2749,3270,3988,3989,3990
32,39,117,249,976,2741
38,39,48,170,237,1121,1274,3996,3997
39,48,1372,1578,2374,3384,3638,3999
38,39,41,48,390,476,1180,1194,2354,2355,2867,2973
38,39,48,342,371,1086,1198,2046,2138,2673,3659,4009,4010
39,48,89,101,189,237,269,279,314,549,961,1576,2024,2080
39,60,604,721,801,902,2081,4012,4013
39,83,479,596,1143
39,48,301,616,1314,2353
39,48,79,271,278,604,1198,2325,2537,3262,3375,3547,4004,4031
32,39,812
39,41,48,51,60,102,589,2657
41,48,289,708,887,1239,1277,2633,2815,3636,4038
32,38,39,48,65,371,476,788,929,1748,2708
39,48,749,1652,4043
19,32,352,1073,1233,1765,2998,3240
9,19,39,48,258,418,475,596,856,1789,1899,3361,4046
39,41,225,260,326,1082,1344,1552,3779,4049,4050,4051,4052,4053
32,39,250,749,1738,2856,3570
38,39,170,903,1043,1463,1464
32,48,151,2096,3678,4059,4060
39,48,189,257,604,783,812,947,1121,1194,1349,1560,2225,3459,4061,4062
38,48,286,433,606,1610,1696,1743,2029,2379,2721,3065,4073,4074
32,48,60,189,560,1961,2108,3169,3270,3604,3859,4075,4076
41,48,185,338,439,991,1182,2154,3279,3714,4079,4080
39,48,1655,2051,3161,3964,4081
37,38,39,48,104,408,910,1481,3349,3774
39,48,50,60,137,402,783,916,2310,2656,2847,3940
32,39,48,137,147,229,468,2633,2894,3772,3945,4093,4094,4095,4096,4097
39,48,65,543,808,1027,1410
32,39,48,66,225,812,1121,4098
48,50,117,647,976,1505,4099,4100
18,19,30,39,41,48,856,1039,2910,3013,3170
39,41,48,765,1135,1207,1277,1859,1952,2741,3270,4011
7,48,65,101,255,279,567,1417,1430,2440,2633,2786,3541,3867,4119
32,39,179,301,491,1867
39,48,60,272,340,589,1771,1911,2931,3946,4129
60,79,271,438,479,950,952,1743,1997,2374,4130,4131
38,39,41,286,4133
32,39,48,246,3272
32,48,1138,2384,4099
11,39,41,48,65,339,475,1144,2383,4145,4146
32,39,41,48,50,514,783,1684,1685,1715,1752,2638,3080,3323,3638,3856
39,48,67,94,445,981,1372,1796,1872,3074,3662,3663,3664,4013,4156
38,39,41,110,370
48,60,604,986,1123,1232,1867,2815,3400,3462,4026,4159
39,41,48,483,740,1680,1681,1882,1911
32,48,60,522,734,936,937,1081,1121,1323,4160,4161,4162,4163,4164,4165
39,41,48,65,441,1196,2297,2374
32,48
39,41,352,860,981,2269,3074,3663,3664
39,41,48,264,740,1244
39,48,237,547,681,2468,3270,4170,4199,4200
38,39,170,2777
38,48,55,476,2714,4026
39,55,110,476,1783,3903,4208
48,67,68,170,801,1393,1489,1783,1814
32,41,271,766,2250,3284,3966,4204,4210,4211,4212,4213
38,39,41,55,286,1327,1905,3291,4214
48,65,136,549,610,611,913,961,1715,2761,3706,3800,3840,4215
32,39,846
10,32,39,48,1886,2383,2799,4218
39,41,48,310
5,39,41,413,1557,2212,2417,3683
39,90,449,2026,3148,3291,3993
2,32,39,310,402,438,1233,4227,4228
32,39,48,438,824,856,2274,2920,3460,4229,4230
48,95,4233
36,38,39,243,245,406,470,1174,2952
39,48,68
38,41,47,48,86,861,925,1327,1872
36,38,41,579,837,1185,1308,1315,1395,1497,1568,2617,3167,3531,4234
27,31,269,340,812,887,1220,1327,1588
39,48,389,4024
11,39,207,225,247,399,438,589,604,1312,1715,3384,3730,4241,4242
38,39,41,476,825,2449,2779,2832,3904,4162,4246,4247,4248
41,48,86,229,681,696,699,855,1866,3029,4249,4250
32,39,41,48,340,1196,2199,2501
39,48
38,41,48,286,1372,3268,4252
39,60,1659,2225,3837,4099,4127,4188
32,38,39,41,48,56,79,340,846,1282,1425,3276
38,39,48,225,536,604,1214,1327,3005,4111
39,48,94,567,976,1121,1956,2355,3486,4221,4255
48,49,4256,4259,4260
66,94,123,476,570,1113,1859,1872,2413,2694,2856,3735,3848,3867,4096,4269
30,39,571,995,1194,4270,4271
39,48,111,853,3594,4279
39,41,89,175,589,681,912,1242
32,48,952,1479,2250,3633,4283,4284
36,38,110,4290,4291
39,48,60,3043
21,41,45,48,165,167,424,548,682,798,1704,2161,2603,2741,2785
48,95,379,783,3884
48,58,508,772,1091,1360,1486,1772,2876,3619,4296,4297
39,48,539,677,991,1072,1214,1536
32,38,39,48,101,185,319,320,371,558,763,984,1994,2604,2623,3314,4298,4299,4300
39,48,438,910,1404,2973
39,41,272,301,402,1145,1184,1361,1433,2443,3121
36,38,150,170,310,1344,1845,1986,3799,4302,4303
32,36,38,48,56,677,681,1044,2782,3759
38,39,110,478,840,1126,1600,2344,2624,2749
41,48,270,837,1144,1566,1853,2297,2354,3599,3696,3724
39,48
38,39,48,105,184,222,675,1733,3573,4000
2,39,48,89,420,506,970,3541,4302
39,41,189,1327,1789,2344,4099
38,41,133,249,370,1144,1214,1344,2523,3987,4323,4324
39,41
32,39,1034,1121,1391,2164,4329,4330
32,39,48,636,1731,3900
39,48,604,3981
39,41,604,846,1121,1598
32,48,4013,4156,4345
32,38,41,65,170,2238,2392,2624,2638,3047,3671,4355,4356
67,68,135,325,690,762,861,1859,2893,3319,3412,4106,4238,4357,4358,4359
15,32,38,39,41,170,589,2254,2284,4360,4361
2,11,39,48,479,1327,2840
32,41,660,1307,2990,3735,3977
9,48,185,232,310,1668,1739,1763,2164,2958,3848,4363
38,39,41,1529,1715,2325,2976
39,48,117,168,254,592,597,2134,2353,2669,2855,4064,4364,4365
38,41,110,424
36,38,39,41,260,677,3966,4366
39,41,959,1569,1578,2182
32,48,310
39,48,260,522,1113,1174,2822,3604,4385
48,60,246,301,592,684,696,1312,1713,1914,3195
38,39,48,105,271,2238
39,48,220,237,365,402,1121,1579,3966,4389
39,41,48,147,389,592,774,1628,2281
39,48,60,94,749,869,981,1146,1372,1796,1958
30,39,129,1019,1791,2375,2395,2505,3503,4392,4393,4394
32,38,110
41,48,438
39,48,1596
32,39,95,107,108,379,760,772,961,1135,2998,3060,3088,3966,4407,4408
32,39,41,1018,1034,2541,3223,4409
32,39,48
32,39,213
39,48,101,475,824,846,1214,1295,1796,2749,2902,3411,4419,4420
39,79,115,186,351,511,1026,1577,1934,2014,2114,2432,4249,4422
39,79,690,2413,2907,3392,4393,4423,4424,4425
39,48,465,479,749,783,2187
39,48,749,1015,1568,1624,2374,4113,4429,4430,4431,4432
39,48,209,310,3102
32,38,39,170,175,270,548,790,1683,4433
32,39,48,160,592,910,930,1669,1996,3783,4435
32,38,39,170,225
41,54,402,653,1327,2310,2468,3477,4436
39,48,806,3623,4438
39,94,740,1233,1368
32,39,48,1853,3573,4344,4443
41,60,271,854,956,1497,2168,4444,4445
38,39,41,110
38,39,41,48,170,570,2801
39,68,147,208,1082,3126,3236,4446
38,39,110,317,504,505,1652,2659,4447
39,41,48,93,2388,3709
38,48,504,1051,1146,2598,2741,2774,2880,3080,3735,4462,4463
39,50,374,599,1748,2990,3735,4429,4464,4465
36,38,39,48,390,475,703
19,39,60,677,979,1578,1916,2227,2249,2847,3253,3291,3644
36,38,39,41,1293,1361
38,39,102,170,1121,2186,2599,4011
32,48,256,381,438,1568,1631,2034,2613,2990,3270,3680,3735,4471
32,39,903,2948,3195,3548,4483
39,41,675,749,1013,1203,1219,1244,1267,1938,2927,3074,3827,4485,4486
39,48,261,438,604,894,1692,3981
39,48
39,48,476,2413,3148,3966,4155,4489,4490
32,41,48,111,425,856,2091,2325,2453,2521,2977,3228,4161,4430,4500,4501
32,39,48,749,1046,2064,2990,4504
32,48,1171,4506,4507
32,39,4072
32,39,48,89,397,449,1587
39,48,92,1198,2965,4190
39,89,1348,2099,2511,2759
39,48,837,1080,2126,2622,2990,2997,3053,3795
48,71,4286,4517
39,41,48,4445
38,39,41,48,2170,2736,3005,4544,4545
39,48,60,1415,2667,4547,4548
39,48,1318,2337,3946
38,39,41,48,170,249,905,1112,4013,4549
23,38,39,41,48,170,718,2633
39,48,1121,1123,2673,2737,2988,3539,4048,4096,4550
0,32,155,237,396,1280,4558,4559
36,38,39,41,604
39,41,48,461,2775,4561
48,60,604,2492,2538,2638,3119,3966,4562,4563
37,38,4564
39,48,89,237,240,475,950,1362,2951,4382,4565,4566
39,41,83
41,48,1344,1561,3053,4579
41,48,783,1308
32,65,1214,2054,2080,2398,3078,3838,3994,3995
18,60,62,119,301,533,660,1315,2212,4037,4269
32,48,352,421,468,1715,2186,2266,3840,4107,4580
39,48,604,981,1180,1349,1368,1670,1715,1796,2269,3323,3586,3840,4525,4583
39,48,89,785,984,2259,2796
38,39,41,170,862,1475,2018,2443,3045,4229,4587,4588
32,39,189,375,414,438,571,1393,2297,4111,4601,4602
39,48,438,495,3054,4603
39,41,352,555,661,697,1252,2998
38,39,310,488,1327,1590,1715,1765,1834,2266,2325,4064,4606,4607
48,66,179,251,1368,3735,4287,4448
39,41,52,147,492,941,1537,3504
39,48,65,336,439,535,1010,1103,1976,2031,3434,3742,4612
39,48,1561,3973
23,39,41
60,71,402,682,792,904,1779,2492,2764,3194,3354,3642,3874,4057
36,38,48,110,244
32,41,275,304,328,1187,2386,3678,4169,4616,4617,4618,4619
32,39,48
39,48,60,334,571,740,1062,1266,2694,2780,3182,3411,3547,3739,3759,4620
38,48,110,170,570,855,1113,1714,2761,4621,4622,4623
38,39,41,48,694,1020,1831,1938,3618,4634,4635
39,48,3966,4119,4636
38,39,170,446,790,2879,2990,2994,3250,3270,3735,4637
22,39,48,53,59,123,827,1121,1540,2191,2856,4632,4638,4639
2,94,598,1481,1600,2552,4653,4654
39,41
39,41,48,1113,2182,2334,2701,2764,3321,3353,3850,3886,3979,4137,4142,4655
16,39,48,1433,3347,4657
23,39,48,591,811,1128,1349,2983
38,39,155,246,281,352,1859,1951,2199
39,48,60,1313,4037,4269,4665,4666
32,39,48,677,1920,2054,2580,2611,2747,2775,2958,3526,4457,4682,4683,4684
48,59,161,573,707,713,986,989,1267,1631,2062,2617,3992,4019,4208,4464,4685,4686
39,49,71,107,1067,3309,4687,4688,4689,4690
39,48,941,4694
39,48,1739
39,48,1966
32,41,48,529,2267,3965,4698
19,39,352,778,874,970,1342,2633,2714,3942,4238
39,48,2168,2370,4703
39,48,4704,4705
38,48,170,740,2793,2798,4707,4708
39,41,48,237,1489,1513,4156
32,39,255,604,1214,3308,4713
32,48,749,846,1214,1327,1536,3358,4720
38,41,48,110,1192,2384,2552,4272,4721
39,41,438,604,697,1104,2097,2146,4745,4746
9,48,96,338,454,479,856,1925,2822,4747
48,65,89,1194,2106
39,48,1574,1624,1859,4374
32,36,38,39
32,39,1029,4748
39,41,48,2238,3022,3025,4538,4749,4750,4751
32,36,38,39,41,48,374,522,737,1296,2168,3840
32,39,48,94,225,301,570,1096,1214,1368,1715,1765,2741,4067,4486,4752,4753
39,48,171,1239,1956,2133,3299,4768
39,60,78,543,1408,1677,2150
32,41,48,270,352,795,1107,1631,1739,4340,4448
39,89,242,249,260,310,1480,1912,2186,2351
36,41,1112,1628
39,45,79,232,681,4774
39,48,740,1598
15,65,425,846,1594,1679,1896,3240,4534,4793,4794
32,48,640,1318,1882,2684,3195,4099,4795,4796,4797,4798
38,45,48,286,846,1344,3976,4188,4799
32,36,38,42,44,45,48,93,1344,3775,4800
38,39,50,110,1590,2805,2990,2994,3250,3735,4019
39,41,48,272,549,621,961,2051,2286,2437,2720,4139,4808,4809,4810,4811,4812
36,38,39,48,396,705,2934,4741,4813,4814
38,39,41,110,1659,2284,3347
20,39,352,522,2187,2638,4202,4828
39,41,48,1591,1786,3613
19,30,32,161,163,237,310,2166,2900,3279,4829
32,39,48,245,1497,1765,2425
48,82,4158
36,38,544,1307
38,39,45,48,170,374,408,4208,4835,4836
38,39,165,286,2034
39,48,260,279,533,808,878,1020,1344,1783,2239,3393,3651,3981,4031,4837
38,39,48,170,371,1188
39,48,2116,2413,3246,3660,4284,4838
32,39,48,1123,1766
39,48,267,643,1257,1715,2958,3109,4720,4844
32,39,48,690,750,878,1130,3452,3503,3793,4845,4846
39,41,160,2606,4616,4847
39,41,1964,2080,2239,3307
32,39,359
39,41,48
39,48,374,1016,1325,2228,2775,3036,3697,4854
32,48,249,352,753,894,936,1809,2031,2946,3402,3826,3999,4861,4862
10,48,783,1715,3549,3840,4225,4304,4765,4863,4864
39,89,1547,2766,4284
39,41,117,225,337,338,550,855,976,2238,4178,4867
38,48,101,308,408,1378,1379,1831,2657,2670,2947,3270,3320,4655,4868
39,48,381,966,987,1194,1275,3235,4874,4875,4876
39,48,319,2528,4883
19,60,189,204,393,812,1996,2172,2793,3373,3651,3966,4489,4885
19,39,62,449,717,1701,1930,3159,4886
39,48,49,1741,1789,4682,4889
32,48,854,4891
38,55,1174,1347
32,41,79,3262
36,38,102,152,264,274,983,1760,2425,2480,4897,4898
41,48,1232,3282,3599,4256
39,48,255,1138,1470,1655,3347,3425,3802,4462
39,48,101,189,310,352,408,673,941,1051,2191,2453,3502,4156,4900
36,38,39,48,199,414,1556,3019,3593,4099
32,39,41,78,201,225,271,346,407,2283,3192,3404,3799,4294,4630,4883
32,38,110
37,38,39,48,592,681,1714,2210,3353,4395,4642,4905
32,38,39,47,48,615,785,4909,4910
39,41,48,189,310,1783,2495,2673,4911
36,38,39,48,147,237,244,1557,1824,2756,2978,3345,4913
10,25,36,38,39,41,48,110,258,264,529,718,1619,4389
36,38,39,48,706,976,1121,1654,1779,2006,2053,2694,2773
38,48,170,694,3659,4533
39,48,53,89,156,1184,1344,1872,2164,2746
32,38,170,1344,2199,2520,4027,4286
23,39,41,442,1593,3417,3641,4914
39,41,79,4091
39,62,962,2638,3981,4010,4916
39,60,604,1126,4917,4918
32,48,101,293,358,475,846,956,1004,2100,2709,3693,4236,4921,4922
32,39,48
41,48,60,107,598,788,865,1369,1505,2033,2476,2492,2682,2815,4198,4394,4650
41,48,249,433,524,546,1055,1387,1393,3405,4374,4959
37,38,39,41,48,1402,4701
39,41
38,39,48,110
38,48,251,286,2329,3276
48,89,544,596,706,1875,2053,4207,4468,4717
39,89,183,1285,3194,3796,4906
32,38,39,41,48,107,110,604,961,2437,3857,4522,4998
39,48,514,839,1513,2151,2942,3981,4701,5002
9,39,112
38,39,48,65,170,2385,2709
32,65
39,48,1592
39,48,4294
32,64,175,1355,1433
39,48,795,1818,1819,2263,2767,3311,4278,4813,5028
38,39,112,260,286,2250,3323,3644
39,48,52,2639,4636
38,39,41,390,785,1903,4422,4573,4913
39,41,232,364,1236,1740,1766,2276,2329,3642,3695,5007,5040
38,41,65,301,352,604,749,783,1529,1859,2250,4430
39,48,65,749,2108,2343,2749,4069,5041
39,41
32,39,48,74,346,4270,5042,5043,5044
32,39,48,79,749,2749,4764
32,73,475,1155,1963,2064,2191,2565,2600,2963,5045
39,41,48,175,264,349,438,749,1355,1789,3179
36,38,5046,5047
32,48,1344,3323,4718,5050
39,41,230,246,599,1228,3368,5101
39,48,2130,2187,2990,3611,3735,4111
32,48,179,604,1715,1738,2019,3164,4128,5102,5103,5104
39,48,475,812,4270,5142
39,48,1310,1791,2574,4563
39,41,310,2293,2488,5143
39,48,5161
10,41,219,622,987,1290,2915,3185,3760,4444
39,48,237
32,48,261,534,1237,1393,1415,1653,1704,1872,2880,3668,5162
39,41,48,60,783,1114,1121,1146,1253,1715,2103,2847,5163
5,32,39,41,161,535,574,1096,1224,1775,2337
12,39,147,179,289,426,1423,2573,2894
39,41,93,101,271,706,979,1930,5168
36,38,90,872,940,1590,2436,3148,4119
39,48
32,39,2238,2334,5064,5193,5194
32,39,101,128,147,426,435,475,994,2493,2544,5196,5197
39,48,89,413,1698,2263,2598,3751
32,39,41,48,2286,5166
3,48,413,675,2168,2997,3774
39,48,1004,1288,1714,4376,4383
32,48,413,449,591,1800,2778,3270,3279,5207
32,41,246
32,48,94,301,367,1132,1444,2694,3638,4197,4198,5208,5209
38,41,79,189,840,1206,1916,2090,2679,3122,4676
39,60,239,389,536,604,1698,1714,2374,2775,2793,4388,5211
39,41,195,1738,2915,3073,3254,3589,5002,5194
9,32,39,48,60,189,237,301,1185,4026
38,39,41,48,52,170,570,750,2033,2378,2958,3664,4162,4581,5214,5215
32,38,170,330,3680
36,38,39,790
32,38,110,5216
39,41,821,1233,1273,1805,2625,2634,2793,3693,3977,4201,4430
32,48,3910,4944,5217,5218,5219
39,60,89,413,1713,1760,2151
32,48,151,308,309,1080,1132,1269,1378,1379,1380,5234
39,48,1020,1039,1122,1783,2493,3765,5235,5236,5237
39,48,65,479,616,783,862,2492,2689,4129,5239
32,48,80,810,1853,1987,2751,2994,3253,5240
39,41,45,48,374,2374,2464,3502,3573
39,48,79,237,1872,2847,3462
39,41,48,338,604,1710,1715,3027,5246
38,39,41,56,161,682,683,779,812,1048,1080,1360,1379,1872,2173,2496,4564,4621
39,48,677,727,1783,2180,3903,4967
32,39,41,342,1600,3890
38,39,41,48,60,371,1552,4587,5248
38,39,41,48,286,349,725,785,2547,2633,2698,3497,4100,4834,5249,5250
39,48,749,2990
37,38,584,5273
23,66,218,1337,1494,1708,2153,2492,4228,5196,5274,5275,5276
32,41,48,65,101,250,301,475,1607,2421,2914,3853,5287
32,48,227
39,41,48,438,536,749,1113,1765,1809,2130,3462,4031,4161,4270,4430,4485,4969
38,48,103,508,511,708,790,1441,2801,3040,3965,4097
38,39,110,286
48,65,1121,2187
32,39,41,338,824,3761
32,38,41,48,225,479,790,1233,1435,1765,2042,2239,2425,2550,2685,3270
39,41,98,475,652,1014,2284,4563,5150,5202
32,38,39,41,48,110,147,185,225,310,475,790,1596,2208,2749,3904,3988
39,48,3981
6,32,38,39,48,110,189,849,3061,3677,4207,5050,5311
39,48,161,189,855,2404,2635,3965,5314
39,41,407,604,614,849,917,1280,1342,2638,2787,3047,4720
39,41,352,690,1189,1432,1568,2058,2413,4636,5321
15,65,246,894,2353,2446,2592,5325
39,41,155,272,1361
39,48,65,106,244,264,426,548,549,1308,1715,1915,2011,2464,3070,3323,4774
38,39,48,209,237,604,861,903,978,1286,1746,2559,2793,2805,5164
30,32,39,108,449,1067,2374,3323
32,39,48,438,2997,3501,3981
60,65,604,1121,1861,2187,3699,4131
0,65,129,1543,3735,4939,5352
39,41,49,1773,2225
9,38,39,41,48,208,279,413,1077,1103,1188,3318,3321,3633,3663,5354,5355,5356
39,41,694,713,903,1432,1715,2166,2840,3026,3149,3253,5357
32,38,48,55,3641,4457,4464
38,39,41,48,170,249,1185,2127
39,48,89,237,256,279,846,971,2056,5371
39,48,1353,2399,2820,5389
32,39,43,60,310,403,544,739,751,1003,1714,2000,3010,4026,5092
32,79,1147,1501
39,41,48,66,381,536,662,979,1549,1578,1715,2550,2694,4111,4248,4420
38,39,79,195,371,976,1344,1715,2250,3644,3799,5065
39,41,225,497,1355,1411,4324
41,48,981,1615,1796,1870
39,48,489,1003,2014,3275
39,48,232,587,824,1585,3047
36,38,39,89,1196,1828
32,41,48,197,346,533,682,695,3133,4744,5453
38,39,110,1130,1290,2658,2800,2869,3888,3890,4725,5454
48,50,67,68,1123,2638,2958,3966,3988,4161,5315
32,38,286
39,48,117,166,186,555,1178,2084,3021,3055,3106,3364,4360,4744,5351
32,39,41,189,497,4161,4429
15,38,39,48,286,878,1060,2991
0,605,1333,5462,5463
38,39,41,48,170,195,328,671,1390,3006
32,39,48,3936,5465,5466
38,39,266,1329,1619,1831,2146,2650,4386,5065,5467,5468,5469,5470
38,47,156,338,1327,1435,2164,2771
39,41,572,694,892,940,1103,1268,1587,1910,1986,2166,3172,3317,5473,5474
38,39,189,536,1121,2620,3005
39,41,48,189,193,225,430,1121,1600,1683,2238,2523,2910,4413,4414
19,32,48,270,352,3049
48,50,118,352,896,1859,3946
39,41,48,677
32,39,41,45,65,89,101,310,347,352,560,916,942,1393,1524,1535,4010
39,48,65,89,161,209,431,1613,1859,2899,3625,5483
32,39,41,68,301,751,783,936,1715,1767,4394,4890,4969,5484
48,96,402,522,552,1121,1123,2658
39,41,1349,3227
10,48,352,374,393,1376,1787,1859,2266,3318,3840,4004,4655,4980,4981,5486,5487
10,32,48,242,334
32,39,41,846,1214,1296,2489,4201,5488,5489,5490
32,39,41,48,1056,2097,2521,2856,3228,3501
32,41,225,265,3539
39,48,176,515,817,828,2290,2666,3412,3520,5491,5492
39,48,2402
38,39,48,189,264,641,840,1344,1558,1624,1634,4193,5493
9,39,237,274,1143
32,39,41,48,352,470,533,1435,1513,2625,2768,3989,4204
38,39,47,767,1481,2726,3102,4761
48,60,117,271,976,1327,2815,3462,5503
39,48,550
39,48,592,1327,1708,5507,5508
39,41,205,413,498,547,677,848,947,1001,1004,1327,2110,2119
39,41,2388
48,49,279,1146,2119,2728,3361,3772,5048,5509
38,41,48,65,301,604,2168,2809,3005,3270
38,41,286,3297,4218
41,48,50,225,352,1022,1198,1327,5489
39,48
36,38,39,41,48,310
39,48,648,749,1685,2104,2633,2694,2786,4533,5318,5564,5565
39,48,570,861,1715,2168,2267,2423,2468,3280,3317,3504,3947,5248,5510,5583
38,41,55,270,467,1630
30,48,60,89,770,981,1638,2200,2413,2847,3047,3402,3453,4161,4430,4642,5229
39,60,432,594,783,1233,1741,1765,2561
39,48,668,865,1620,1715,1961
32,39,179,1158,1198,2074,2086,2533,2754,2990,3437,3619,4037,5613
39,48
39,41,413,879,2430,2595,2846,3270,5136,5614
39,41
32,39,237,604,1497,3593,4131,4198
39,48,871,1956,5293
32,49,126,225,476,880,4099,5643
39,40,89,234,237,1143,1473,2004,3012
32,39,244,1530
18,19,39,41,48,84,352,757,767,1277,1619,2786,2847,2939,4054
39,48,225,475,2958,5653
39,96,576,1371,1787,3047,5723
39,89,235,237,854,904,1656,4040,4455,5389,5724,5725,5726
32,39,48
36,38,39,89,476,861,2146,5358
39,48,504,939
32,39,60,189,225,314,604,1070,1568,1799,1804,1872,3217,3240,4313,5461,5727
39,41,48,225,279,1067,1198,2238,3186,4008,5728,5729
32,38,39,41,48,170,286,1488,2402,4552
39,48,690,1671,2847,2994,3977,4394,4969
39,48,251,636,2046,2573,2714,3390,3590,4162,4718,5730
19,39,48,147,1355,1423,2471,3354,4307,4832,4899,4913,5731
39,48,262,494,1015,1548,1772,2379,2478,2484,2604,3317,3504,3756,5138,5732
39,48,885,956,1013,1049,1265,1638,1772,2156,2202,3577,3641,3768,4251
38,39,48,110,536,1767,2149,2413,2429
18,39,604,1121,1715,2733,3186,5344,5733,5734
39,48,451,913,1111,1198,1597,2505,4251,4660,5735
39,41,643,749,916,1246,1395,5736
36,38,39,225,1552,2891,4383,4899
39,48,262,855,1020,1121,2425,2682,2839,3742,4251,4464
39,41,48,310,522,1121,1319,2097,2238,2749,4027,5738
39,41,48,147,175,178,269,348,913,1516,1960,2990,3671,3693
37,38,41,48,86,89,264,384,604,2891
39,41,48
48,60,225,772,1624,1779,3966,4037,4269,4981
39,48,271,475,2238,3533,4840
39,48,229,365,2049,2902,2994,3735,5745,5746
18,38,39,41,48,423,504
48,61,598,704,824,1422,5330
38,39,48,170,225,270,271,379,3186,3593,4131,4485,5750
39,41,48,731,880,959,1481,1655,1984,2126,4755,4901,5160,5751,5752
38,39,41,48,170,1638,2470
36,38,41,117,1885,5753
39,48,267,1004,1034,2170,3008
36,38,39,48,60,170,310,476,1422,1702,2561,5756
39,55,112,602,647,3149
39,51,101,449,690,861,1184,1614,1625,2464,3131,4589,5002
38,39,48,110,161,242
38,48,110,371,4913
48,50,175,402,522,842,1873,2118,2271,2694,2983,3027,3297,3465,4166,5760,5761
39,94,1368,1796,2006,3616,3662,4156,4202
39,41,60,225,1121,2749,4026
32,74,107,352,916,924,1246,1433,1665,1744,2303,2834,3224,3599
36,38,41,334,662,958,1010
32,39,41,48,2561,2990,3735,4430,4983,5211
38,41,48,53,110,170,3904,4362
39,41,60,225,3411
38,41,161,170,703,1344,2075,2741,5844,5845
32,38,39,41,286,1121,1233,1624,1765,2425,3462,3638,4111,5846
32,36,38,39,41,48,225,255,310,533,1393,2238,2749,4198,5847
39,48,806,2238
39,41
32,39,41,48,79,124,225,604,1285,1863,1915,5850,5851
32,38,39,161,769,795,840,1034,1997,4323
39,41,79,209,426,466,749,1198,1274,2118,2378,4713,5191
39,89,179,771,898,956,1028,1237,1679,1966,2772,3214,3375,4386,4540,4688,5852
41,48,79
32,48
38,39,48,272,790,2130
38,39,41,170
39,41,48,66,123,225,842,4056
32,39,41,48,2457,2793,3297,4852,5905
39,41,48,89,310,914,1250,2064,3775
30,79,201,1393
39,41,48,79,2238,2254,4418,5729,5951
32,39,48,2847
36,38,39,48,156,713,1121,1473,2694
39,64,189,270,715,2238,3776
32,41,256
38,56,233,740,3805,5753
39,41,1746
27,39,48,123,352,861,1372,2374,3638,4354
39,41,48,58,83,501,1113,1143,1198,1390,2238,2552,2960,5995,5996
39,41,48,158,1668,4891,5064
31,39,123,936,937,1958,3966,5211
32,39,41,48,408,418,704,1082,1479,1704,1873,2006,2749,3989
32,38,48,604,1198,1529,1805,3458
39,48,1389
39,48,547,770,956,1003,1063,1196,2620,4099
39,41,772,2208
23,50,60,65,506,604,2147,5272
37,38,39,48,225,2714,4011,4913
39,48,89,544,616,848,1180,1435,2079,2168,2177,2793,2837,3179,3366,4893,6003,6004
39,48,1146,1715,4713,5070
31,39,48,225,255,653,1440,2441,2842
38,39,110,865,1590,1602,1765,3678,4703,6009
2,38,39,48,340,515,790,998,1102,2238,2371,2596,2599,2931,3028,3452,4042,4440,5105,5729
39,41,48,104,190,191,340,662,1121,1185,1280,6010
39,41,48,270,396,479,976,5296
19,32,39,48,185,225,806,1000,1027,1091,1123,1180,1349,1699,2492,2991,3160,4594,4994,6012
38,39,170,175,178,225,874,1026,1355,2284,2294,2406,2505,3195,3411,3992,4107,4198
39,41,48,819,1123,1146,1640,2091,3550,3857
39,48
32,79,175,1146,6025
41,48,287,604,861,1121,1348,1784,1926,1930,2118,2673
39,41,48,161,189,661,1600,2749,4011
41,48,94,348,438,548,874,1859,2235,2269,3991
39,41,48,111,208,381,664,789,1147,3735,4778,5935
38,41,56,1183,1233,2241,2523
39,48,237,855
39,41,48,727,812,1659,1804,1920,2033
32,38,39,41,48,171,240,355,365,1188,2554,2764,3641,4430
36,38,39,173,426,740,1048,1176,1908,2024,3486,4054,4447,4486,4990,6029
48,60,117,185,234,704,927,1417,2613,2674,3330,3913,4201,4512,4558,4737
32,39,41,48,201,255,279,681,921,1049,1861,2115,2201,2771,2795,3598,3802,3929,4422,5864,6031
39,67,225,2048,4001,5603,6032,6033
39,41,48,423,438,766,865,2356,2673,2751,6035
39,40,48,186,234,271,310,723,812,1725,2824,3078,3602,3988,5620,6036
38,39,41,48,262,281,548,640,645,903,948,1286,1404,1805,2437,4512,5957
39,48,94,225,234,237,903,2468,5353
39,48,60,201,740,1010,1229,1280,1431,1520,1861,2180,2876,3195,3250,3445,3547,5994
39,41,48,783,6053
9,39,149,179,213,260,272,310,498,824,1691,2254,2413
39,41
41,48,1639,2145,3625
39,79,225,242,740,757,2641,5390
32,39,48,260,952,1024,1198,1409,1786,2374,2847,3121,4272,4975,5414
41,58,237,348,604,981,1715,1796,1859,2425,2441,2559,2847,3038,3186,3310,3549,3813,4394
31,37,38,39,41,536,1000,1198,1546,3236,5892
39,48,643,812,839,956,994,1121,2983
32,39,41,48,342,435,950,4030
39,66,137,195,1433,2238,2599,2714,2894,5328
32,39,41,79,1146,6069
39,48,150,279,352,803,812,861,1403,1652,3179,4272
39,48,208,345,1679,3179,3611
38,39,41,170,3324,5181,5920
32,48,323,463,677,769,772,830,1004,1034,1292,2961,3307,6086,6087,6088
39,48,1015,1146,5505
38,39,60,352,371,479,604,694,860,1783,3966,3988,4011,4669
39,41,48,513,3574,4650
39,41,225
32,39,48,137,225,749,2749,3405,5728,6106,6107,6108
39,48,426,1010,1123,1625,2115,2297,2613,2743,3635,6110,6111,6112,6113
39,48,273,1409,4057,4203
39,41,48,1132,4198
32,39,41,48,167,301,438,683,4306,4553,5124,5190,6114
38,41,208,340,840,1121,1146,1750,5494
39,48,175,285,314,677,679,752,947,984,1070,1355,1557,1578,3663,4061,5948,6124
39,41,48,201,913,2554,2764,4011
39,41,48,50,52,208,301,402,604,788,1715,3966,5822
32,36,38,48,170,374,389,514,768,3759,6125
38,39,105,475,865,984,1260,1768,2726,3530,3573,4066,4067,4864,4974
9,32,48,60,175,578,924,1355,5315,5403,5643,6128
11,39,48,189,1295,2095,3243,6131
32,41,48,60,246,861,1809,2383,2441,3121,3300,3483,3840,5992
48,79
32,45,217,2321
32,39,41,225,348,352,572,921,1859,4152
39,41,48,60,80,107,136,610,826,905,1121,1196,1469,3297,3323,4005,6142
39,41,48,259,345,956,1976,2379,2399,2551,2723,3717,3845,5858,6143
41,48,94,349,522,1372,2775,3663,3664,4334,4345,5954,6145
38,67,68,110,274,359,370,596,694,1489,1547,3121,3827,5951,6146
39,41,48,540,677,846,1059,1683,2742,2944,4771,6147
22,39,48,66,475,1494,1501,1585,1817,3274,6148
39,48,381,1017,1135,1517,1916,2228,2238,3662,4715,5146,5411
39,41,271,518,715,979,1123,2238,2482,4100,4776
32,41,48,89,899,970,1122,1889,2103,2115,2199,2493,2609,2830,3638,4969,5299,5393,6088
39,41,504,981,1372
39,41,48,65,91,98,150,189,645,789,910,1016,1591,1766,2375,2592,3454,4414,5289
39,41,48,189,248,425,535,677,1150,2492,4945
38,41,237,365,1831,4069,4134,5666
38,41,264,370,519,1387,2375,3652,4640,4732,4879
32,39,79,501,697,1082,1714,2220,3024,3609,3680,4099,4188,5669,6120,6145
9,38,39,41,48,458,512,840,1146,1349,1956,2238,2958,3272,3304,3743,3988,4548,5804,6174,6175
39,48,79,255,647,1214,3394,5080
32,41,48,65,310,1146,2250,2856
39,48,78,365
48,65,168,179,191,599,602,615,1121,4295
9,39,41,48,66,408,589,3642
39,90,338,1329,1986,2034,4019,5624,6178
39,48,267,2525,6177,6179,6180
39,41,48,178,409,842,1815,4198
39,41,48,68,365,3143,3145,6181
39,41,48,68,3143,3145,5248,6184
39,48,89,220,1015,1395,1781,1782,2830,3663,3774,4042,5084,5767,6187
32,39,41,48
32,48,255,270,271
39,41,48,60,225,278,4050,4996,5712,6201
32,39,274
39,48,230,341,584,604,1146,1387,2341,2861,3404,3427,4467,4494
39,48,1344,4249
39,41,2238,5999
41,48,194,208,1745,2819,3067,3400,4270
39,41,48,1243,1337,2538,6205,6206
39,48,175,178,225,270,271,806,1020,3573,5728,5729
39,41,184,871,1185,1550,1668,2168,2201,2552,2652,5335,5710
39,48,102,162,766,2034,3294,5464
39,41,52,208,347,396,704,1702,4144,6136
32,48,2254,2418
23,39,237,981,2284,2505,2528,2631,2776,3688,3690,4734,5549
31,39,48,407,426,704,847,922,2180,2469,3279,5976
32,39,41,111,237,438,1126,1549,1999,2120,2413,2447,2516,3421,3638,6213
32,39,41,115,226,533,605,789,910,1062,2437,2631,2892,3224,5817,6214
9,32,39,41,438,856,1470,1991
39,41,48,115,226,229,447,681,910,956,1013,1129,3224,4076,4298,5110,5817
39,48,53,155,175,178,378,592,842,2187,3502,4220,5080
23,39,81,117,248,374,511,570,723,1198,2109,3663,3664,4011,6219
39,41,48,262,433,652,1198,2593,3808,4078,5137,5181,6210,6220
38,39,41,110,189,643,956,979,1209,1867,2059,2233,2537,2573,3121,3735,4975
38,41,47,438,790,6222
32,39,48,2708
32,39,48,93,175,242,271,925
39,41,665,1204,1279,1635,1762,6095
39,41,1101,2378
38,48,61,89,390,1107,6237,6238
39,48,391,1659,3308,3358,3641
39,41,48,107,548,604,611,664,783,961,1067,2238,3761,4464,4969
9,19,39,420,1547,1709,4631
39,48,242,528,5388,6243
38,39,79,94,239,592,2383,2529,3241,3904,4388,6244
39,43,48,96,168,185,237,475,1425,1908,3981
32,38,39,41,48,79,446,790,2254,6245
32,48,536,591,1165,1294,1455,1640,2329,2712,4683
39,41,48,408,604,4056,6246
32,38,39,48,178,821,2805,2854,3671,5224
32,39,824,1004,1676,1678,3894,3985,4842,6248
23,39,41,48,94,179,255,441,533,922,1066,2387,4075,4521,4883
39,41,104,196,506,838,2188,3693,4757,4886
39,48,80,842,3294,3946
39,41,48,671,1214
39,89,1991,2374,2552,2568,6276,6277
39,48,1327,5469
39,48,1233,2425
39,41,108,772,1123,2053
32,39,41,2661,4580,6281
41,48
39,41,94,225,1368,3074
32,39,653,1637,1832,2152
39,41,48,255,325,384,574,3101,4696,6286
2,32,1130
39,48,237,438,479,1063,2577,2822
38,39,110,225
39,48,1146
39,48,123,338,536,824,2130,2621,3399
39,41,2613
32,39,41,48,75,90,271,324,491,749,2243,2958,3148,3683,3738,3774,4546,6319
11,39,89,282,476,772,907,1052,1362,1517,2364,2708,2830,3981,4891
39,41,48,992,1012,2374,2423,2556,3189,3267,4336,4859
39,41,96,125,409,418,569,615,1446,1859,2239,2266,2343,2626,2673,2987,3294,4064,4339,5471
38,39,41,55,225
41,48,79,2435
32,39,48,75,267,491,1315,5467,6325
32,38,39,48,327,371,572,1004,1498,1564,2554,2564,3939,4041,4945,4955
41,48,533,1898,6120
32,39,41,48,89,129,235,270,438,1748,2847,4342,6334
30,32,39,41,48,78,79,749,835,936,2994,3735,4096,4198,5280
39,65,171,349,426,1144,1430,2118,2769,2799,3056,3186,4171
32,48,3623
23,41,48,237,388,1654,2080,2355,3552
39,41,48,4131
39,41,270,880,1578,2682,4422,4573,4597,6345,6346
32,39,185,225,3200
39,48,2238,6028,6354
39,41,349,589,1358
32,48,2238
36,38,39
38,39,48,170,255,4630,5830
9,36,38,41,189,208,589,766,1198,1776,2283,2553,2689,5360,6357
38,48,170,475,501,1295,1489,3931,4326,4464,4969
32,38,39,47,48,180,2378,5781,5907
32,41,5952
39,41,242,264,924,1379,6360
36,38,39,48,225,265,718,757,856,1121,1530,4613,6361,6362,6363
41,48,185,211
39,48,2343,2813
38,39,48,110,516,3121
32,36,38
37,38,39,41,48,718,1043,2129,2480,2745,3133,3259,3690,5472,6369,6370
18,37,38,147,468,913,1613,1657,2376,3065,3343,4358,4761,6371,6372
32,38,39,147,286,522
32,38,39,41,286
32,39,4107,4520,4699,6376
9,39,48,94,1966,2914,2994,3447,3662,3693,3735,4706,5146,6359
39,41,48,61,65,94,366,396,424,1404,1543,1600,2284,2380,2441,2505,2538,2815
38,48,110
38,39,874,1529,1683
39,41,48,129,186,885,1282,2014,2186,2239,2328,3901,4424,4539,4771,5341,5819,6379,6380
38,39,41,170,644,1015,1043,1600,1807,2406,3097,4447,4871
23,39,41,48,65,89,101,272,321,623,675,783,831,1166,2116,2436,4332,4973,5782
38,39,48,170
39,41,589,812,2238,6168,6384
36,48,2983
9,19,39,201,665,856,4143,4754,6385
39,60,301,5774,6386
39,48,89,234,792,1020,1103,1440,6300,6387
38,39,48,281,359,489,555,885,1390,2394,2763,3638,3785
38,39,41,48,65,255,310,370,413,831,1227,1471,2067,5782
38,39,110
39,41,48,184,406,703,2554,2880,4843
39,48,1121,1361
39,48,249,264
38,39,48,503,902,1188,2000,3177,6171
39,41,48,68,189,310,759
39,41,48,65
39,48,260,5902
15,83,4546,6024
32,41,166,397,398,533,1268,1481,1534,4744
32,48,1787
15,32,39,48,81,237,279,338,421,1074,1260,1987,2097,2152,6004,6399
39,48,913
38,39,48,68,170,1699,2147,2418,3077,5596
39,49,62,990,2392,2638,2726,3859
9,32,39,54,65,856,1317,1343
32,39,48,1931,1989,5159,6172
39,48,186,272,1345,1433,2931,3668,5439
26,30,39,48,237,1417,1456,2364,2561,3800,5615,5989
41,48,49,78,861,1019,2160,2559,3358,3799,4658
38,39,41,48,477,599,1137,3814
39,48,258,812,822,1350,2056,3419,3837,4453,5510
39,48,49
39,41,1280,4942,6409
36,38,39,48,243,245,261,803,3816,6410
39,48,147,220,387,1206,1489,1728,1814,2990
32,39,543,856,1044,1497,1616,2300,5351
39,48,161,887
38,48,101,147,350,1188,6417
32,39,476,1590,3981
39,48,123,616,2737,3981
38,39,110
39,41,48,163,249,903,3544,4099
32,39,41,48,276,310,697,751,1325,2894,3314
38,39,41,110,2725
37,38,1791,6326
38,48,170,570
14,38,39,65,170
38,39,41,170,536,1011,1184,1886,3910
38,39,225,286,533,536,3271,4111
31,48,237,5022,6431
32,48,1206,1323,1627,5283,5380
39,41,48,432,3541
39,48
41,89,959,4042,4266
32,38,281,662,840,2393,5307,5589,6434,6435,6436
32,37,38,39,41,48,110,170,407,522,808,987,1019,1976,2101,3186,3840,4004,6437,6438
38,48,170,711,815,1121,1439,1537,2290,4076,5624
39,48,898,1618,2186,4096
38,39,41,170,237
36,38,39,48,110,237
39,48,58,310,1018,3400,5064
36,38,39,41,48,65,78,398,897,1704,1966,2375,3002,3404,3872,4443,6441
39,41,48,89,1278,1279,3856,5147,6356
36,38,39,41,242,3798
32,48,2441,5400
39,48,492,3234,3469,3583,4161,4215,4537,6452,6453,6454
39,48,856,1492
32,48,103,312,389,555,558,1869,2951,6173,6455,6456
37,38,2424,3319,3320,3321
38,39,41,170,790,1557,2084,4360,4744
32,39,41,206,535
39,48,101
38,39,41,48,170,939,2440
38,39,41,110,1184
32,39,49,740,907,1198
32,39,89,334
38,39,170,2948,3460,6464
36,38,39,170,1513,2286,2361,2390,4997,5659
39,41,48,89,237,256,489,571,1104,1665,2098,3462,4133,4481
39,48,126,838,943,6466
38,39,334,370,1146,1420,1704,1715,3616,6329,6470
39,48,543,2118
38,48,371,1121
32,39,48,49,856,1016,1017,2458,2675
36,38,39,41,55
39,48,1126,1899,2316
39,48,242,749,822,1103,1437,1542,1569,2079,2760,3323,3410,4176,6481
7,39,48,65,78,441,597,783,1010,1083,2433,2782,3782,6482,6483,6484
39,48,685,741,1357,3345,3690,4160,5453,6485,6486
32,39,48,93,589,1135,1146,2599
39,48,740,1198,2958
18,48,60,2855
36,38,39,41,1704,1958,2066,4008,4371,4485,5248
38,39,286,1330,3048,3737,6024,6488
32,38,48,123,170,451,1704
48,79,244,1859,2954,3074,3663,3664,4166
39,41
39,48,1260,1486,1837,3146,3297,3900,4097
38,39,48,319,371,751,808,1315,1666,1994,2241,2623,2820,4299,5440
57,65,1072,4850
37,38,39,123,390,1012,1014,1834,2199,3616,4312,4925,5675,6492,6493,6494
0,18,39,48,60,279,1393,1867,5197
11,32,38,41,48,65,264,336,1185,1460,1569,1590,2129,3067,3127,3815,6495,6496
15,39,101,564,824,2268,3294,4297
39,48,65,338,533,1061,1360,2049,2286,2569,2949,3103,3179,3735,4072,6246,6497
38,39,48,110
39,48,1059,2724,6498
39,48,151,3965
39,48,2802
39,48,78,89,208,310,348,374,742,743,803,1229,1664,1886,1978,2135,2266,2721,5349,6333
32,39
48,65,179,789,2329,3446
39,41,822,2930,6500
9,19,39,475,522,536,592,677,712,1444,1546,3660,6017,6095
38,39,48,110,272,809,2205,2855,2870,2871,3587,3667,3863,4265,6503
39,41,310
39,48,2879
39,48,503,5931
32,38,281
38,39,2805
32,41,48,229,237,735,783,1112,1818,1939,3311,4703,5669,6504,6505
39,48,956
32,48,151,185,319,1693,2437,2879,5279,6190
32,48
36,38,39,48,272,757,1517,3324,6510
38,39,110,170,483,2677
39,48,89,368,396,522,767,848,1043,1700,2286,2469,2968,4111
36,38,39
36,38,161,915,5958
39,89,646,1121,1349,1677,1867,2064,4111,4336
32,36,38,41,48,52,206,310,535,1727,2249,2316,3644,3724
39,48,1368
11,39,48,60,66,106,229,278,329,398,1023,1089,1106,1356,2162,2431,2481,2792,4686
32,39,751,3184
39,48,913,2673,3128,3208,3436,3680,3946,6527
48,52,2147,4636,6421,6530
41,48,4445
39,41,66,528,715,1012,1015,1121,1122,1350,1930,2675,2894,3640,3878
32,36,38,39,242,270,272,438,767,1480,1748,1875,2091,2266,2300,2351,2381,3037,3997,4270,6462
32,39,41,48,80,338,345,548,1185,1239,1570,1677,3410,3763,3970,4994,5279,6531
39,79,1568,3738,4828
39,48,1020,1744,1815,2065,2341,6532,6533
36,38,89,702,1145,1161,1846,2259
48,89,396,570,572,793,856,910,1338,1648,2262,2990,3735,3976,4056,4096,4485,4776,5690
39,60,65,339,522,829,1930,3668
9,72,799,1201,2344,2746,3613,3614,6536,6537
38,39,110
39,48,80,730,785,2106,2186,2870,3366,4423
32,38,39,41,170,222,675,677,708,2038,2659,3573,4000
36,38,39,41,48,3659,6539,6540
38,41,170,511,1448,1771,2118,2319,2441,2812,2991,3117,4160,4445
32,38,48,78,110,249,264,310,502,799,901,1669,2238,2441,2609,4636
36,38,48,4031,4133,6541
38,39,41,48,110,237,450,1578,1916,3336,3858,4382
39,41,2541
32,38,45,48,105,439,2779,6542
38,39,41,110,302,1390,1440,1837,3714,6543
38,39,41,48,62,89,110,338,660,1744,2420,2847,3521,4127,5405,6546
32,39,41,739,740
39,48,2990,3735
39,48
39,68,158,160,341,384,414,766,831,971,2061,2792,2861,3143,3146,3268,4493,5344,6551
39,48,6552
37,38,39,41,48,89,104,729,3161,3194,4753,6383,6553
37,38,39,41,48,188,837,1029,1440,1655,2413,2572,3695
39,48,1132,3125,4197,4198
39,48,334,865,1227
38,39,56,5046
23,48,246,535,3615,3795,4131,4703
39,68,133,5478,5772,6563,6564
39,48
39,65
18,32,39,41,65,258,260,424,543,789,812,856,1661,6567
39,48,62,89,260,345,392,645,690,766,870,1513,1575,2015,2343,3875,6568
32,39,48
39,48,334,368,1016,1017,1308
11,32,39,189,489,571,783,789,2040,3420,3966,4140,4614,4842,6150
39,41,48,301,737,1479,2046,3025,3611,4013
39,41,44,48,66,310,549,1517,2046,2633,4066,5330,5973
39,48,491,2402
39,41
39,41,48,90,151,161,310,4488,5178
48,69,89,213,310,515,885,956,1049,1372,1396,1557,1704,1763,1879,2103,3221
39,60,1938
39,48,1103,2673,6575
38,39,48,156,170,234,235,260,402,645,1016,1877,2476
39,41,2118,2213
39,48,78,237,783,1257,2663,3091
38,39,170,2860
38,39,48,918,1503,1564,2805,3082,4258,4682
39,48,740,1435
32,39,48,1779,1781,1783,4326
39,48
39,91,237,255,310,381,549,604,961,1082,1124,1158,1543,2325,4004,4311,4405,6579
39,48,117,620,976,989,1249,2800,4825
38,39,48,170,1062,1741,2676,2909,4070,5459,5656
39,48,89,198,6584
39,45,164,279,338,623,682,760,847,1393,1905,2321,3425
39,41,48,468,571,1196,1239,1669,1807,2888
38,39,47,48,1809
38,39,48,78,170,255,2687,2977,3766,3951,5060,5630,6586
39,41,48,264,1780,2732
39,41,48,306,352,1819,1846,1859,3186,3311,6478
32,38,39,41,48,55,904,4144,4177,5089
38,39,40,110,161,1190,1272,1653,2626,2703,2938,4057,6591
39,48,1135,3121
38,39,41,504,543,694,4156,5593
32,39,51,156,310,4791,6592
39,48,592,1027
32,39,41,48,201,208,270,514,913,1116,1124,1126,2012,2666,3313,3693
38,75,76,343,345,1257,1352,1831,4479,6567
38,39,48,65,89,338,464,703,1342,1444,1831,2030,2619,3735,4070,4650
30,39,48,49,77,522,828,878,1410,2666,3492,4394
11,38,170,1664
9,39,543,2059
0,438,4133,6607
38,39,55,310,831,5727
48,67,89,213,272,1062,1361,1715,2224,2559,3891,4100,4394,5741,6089,6608
32,48,174,817,862,2469,2568,2994,3100,3693,3735
38,39,41,48,110,249,374,441,504,3653,4615
39,48,164,165,166,208,684,937,1994,2874,2987,3394,4502,6609
38,39,170,440
32,39,48,334,651,740,1120,1392,1668,1929,2241,2958,3549,3946,6610,6611
39,48
38,39,110,118,816,1978,2056,3653,5048,6613
39,41,45,237,1061,1198,1479,1578,1738,2669
39,41,48,301,1290,1625,3606,6614,6615
39,48,628,914,1210,6150
32,38,39,48,235,390,1323,2900
41,48,2420,2432,3396,4422,5064
9,39,1219,1879,2791,2817,3247,3455,3966,4555,5778,6132
39,59,3157,4126
0,32,39,48,78,260,310,931,1144,1183,2118,2329,2371,3797,4565,6618,6619
38,41,110,2702,5573,6289
32,41,270,352,718,742,1384,1385,1488,2609,3046,3049
39,48,1121
32,39,41,93,1043,1103,1987,2126,3106,3431,4294,4556,4871,5154,6624
39,41,48,445,616,1859,3198,4051,5272
39,48,1000,1228,1547,1600,2439,4032,5268,6625
32,39,65,691,749,861,1579,1655,1789,3099,3965,4233,5041,5221,5351
38,55,1990,2168,5774
39,67,740
38,48,286
39,48,824,3551,4975
36,38,39,215
38,39,48,49,53,54,56,390,1018,1290,1789,5799
39,41,48
38,39,249,370,1659
36,38,39,48,110,189,589,828,3861,5554,6636
39,83,270,1355,1568
39,48,3669,4174,4604
38,48,170,5144
39,41,48,65,155,209,730,812,1433,2354,2703,4023
39,41,48,147,571,716,4297,6293,6642,6643
38,39,41,48,522,544,855,1327,1590,3234
10,39,41,48,147,155,272,544,1435,1486,1578,1600,1669,2919,3323,5028,5196,6644
32,38,156,286,1417,1814,2022,3371
38,39,115,170,270,352,994,1361,1715,1859,2238,3827,5288
39,41,2915,6136
39,41,48,215,703,824,855,1327,1541,5151,6507,6650
39,48,636,970,1175,2103,2169,2509,3300,4009,4132,4661,6651,6652
48,62,518,534,2344,2649,4514
32,39,237,255,272,783,1327
39,66,225,227,348,349,351,352,1787,3586,6663
38,39,41,55,2200
39,41,65,1027,4779
38,39,110,4344
42,48,53,248,887,1122,1327,1360,1930,2370,2990,3012,3468,3604,4072,4429,4585,6664,6665,6666
39,41,93
38,41,48,170,398,488,1015,1327,1643,3680,3878
39,41,48,464,1331,2116,2200,2286,2463,2612,2625,2634,2714,2815,3293,3693,5419,6667,6668,6669,6670
39,48,255,279,413,653,960,1327,1437,1638,5825
32,39,48,65,237,246,352,824,1425,1859
41,48,79,438,543
39,41,141,246,335,1930,2437,4420,5326,6277
38,60,286,1489,1741,1956
39,48,4776,4919
39,48,350,1611,2056,3291,3502,6682
19,39,48,366,1431,2516,6500
38,39,41,48,110,170,2343,2673,2836,5029
39,48,310,1308,1666,2661
18,32,39,123,209,1966,2631,4201,5323
18,39,153,232,534,913,1121,1715,2329,3186,3964
39,48,1744
31,39,262,1424,1502,1875,2121,2273,2426,2518,6298,6697,6698
39,48,89,101,364,1043,1999,2446,2591,2966,3132,3215,5387
32,38,39,41,48,65,147,282,286,475,681,899,2157,2725,3968
38,39,48,62,1529,1973,3459,3485,4485,6701,6702,6703,6704
39,48,107,179,522,549,824,939,1067,1123,2983,3693
32,41
39,48,310,438,529,1266,1455,1991,2958,4396,4736,5626,6707
39,48,93,485,522,651,783,1408,1715
39,48,811
39,41,48,101,189,237,1010,1016,1063,1517,1530,1675,2099,4613,5096
39,48,179,246,255,438,1878,1889,2879,4573,5129,6708
39,48,267,310,1281,2768,6709
9,23,237,3983
41,48,524,5830
37,38,170,785,1494,2516,2519,5869
39,89,352,533,722,2344,2814,3463,4123,4226
39,48,664,3852
38,39,48,170,442,939,2127
39,40,48,681,892,1587,5952
39,48,68,119,177,229,650,1008,1202,1814,2505,4382,4563,6712,6713,6714,6715
39,41,468,479,855,2775
32,39,267
39,48,101,349,2399,2557,2879,2933,2990
39,41,48,246,1627,2552,3476
39,48,2326,3739,6719
38,39,41,345,504,1490,3973,4643
39,55,112
38,48,110
9,32,38,39,56,79,338,589,4831,6720
38,39,47,48,330,1327,1814,2164,3291,3863,5258,6721
5,48,117,147,522,749,1246,1562,1564,1765,2081,2612,2815,3349,3772,5721
41,48,113,435,798,1765,1859,2458,3291,3462,4009
5,39,79,389,390,728,840,1121,1146,3469,4755
32,36,38,42,45,475,3775,4351
36,38,39,71,1327,2267,2434,2604,3511,5336
39,48,89,155,426,966,1198,1217,1327,1361,1433,2599,3179,5127,5322,6726,6727
36,38,39,48,604
38,39,41,48,78,105,272,1010,1097,1269,1392,1861,2035,2842,4098,4214,4367,6463
39,41,48,261,821,2065,4326,4564,5291
36,38,39,48,522,1123,1192,1654,1715,1779,1809,2053,2054,2793,3840,3966,4057
39,48
38,39,41,48,110
32,36,38,39,41,48,78,179,301,2056,3554,5556,6730
19,23,39,48,60,425,831
32,39,41,237,254,334,374,2166,6737,6738
39,41,48,138,1115,1327,2958,3070,4670,5036,5790,5957,6739
39,65,684,3870
41,48,770,943,1232,1401,1659,2046,2996,3453,3599
39,48,2187,2931,3216
39,48,334,637,2771
32,38,39,41,48,110
11,39,48,62,761,1327,1596,1795,2618,3256,4339
39,48
18,39,48,533,1121,1235,2325,2433,3186,3195,3840,5322,6742
0,39,1004,1578,3505
39,65,438,795,1219,1818,1819,2034,3311,4433,4486
41,89,589,1198,1570,1659,3209,5076,6743,6744
39,48,53,449,2225,2676,6635
39,66,232,278,301,604,1020,1327,1425,1486,1715,1766,2391,3186,4107,4941
0,51,78,89,1382,1755,2113,2546,6191,6745,6746
38,39,170,6748
39,48,2554
32,49,65,264
38,39,41,147,1529,2696,2915
39,41,48,60,242,592,681,1004,1342,1419,1793,2894,2943
38,41,47,664,1279,1369,1576,1704,1913
39,41,48,78,276,543,549,764,1121,2661,6176,6596
48,65,169,272,1361,2290,4026,4969
32,39,48,1113,2708,2836,2915,3319,5765
39,48,276,525,2193,2434,2502,2822,3279,6760,6761
38,39,170,3987
39,41,48,251,297,317,365,803,925,1184,1347,1728,1929,2618,4497,5467,6763
39,48,682,699,1020,3194
38,39,806,1023,1616,2199,3904,4344
36,38,39,855,1425,2034,6715
38,39,110,493,4444,6765
39,48,563,2351,2496,2894,2992,5263
39,41,498,749,1091,1653,3291,3505,4503
38,39,41,65,110,170,310,541,759,1027,1327,1987,2058,2457,4142,6767,6768,6769
39,41,48,1327,5343,6529,6770,6771
38,39,170,3489,4539,4613,5091,5768
32,94,331,432,1008,1046,1578,2218,2418,3252,3783,4220,5143,6442
39,48,68,369,374,1371,1568,4801,6003,6774
38,39,41,48,110,460,855,979,1066,2515,2639,3314
35,38,39,237,371,438,501,810,902,947,1226,2840,3317,4700,6775
32,39,78,117,147,179,810,1061,1103,1108,2656,4700,5695,5718,5962,6244,6777,6778
39,41,48,255,855,2098,3912
39,41,48,79,222,334,475,533,589,1080,1172,1378,1379,1859,1973
39,41,208,445,874,1497,1867,2906,3072,3465,3564,4305,4843,5245,5306,5476
38,39,41,48,105,235,237,396,1327,1469,1651,2209,2983,3580,4334,4345
38,39,41,170,6780
39,41,48,695,756,956,1519,1659,3179,3871,3983,4379,4538,5721
39,66,809,1613,3821,5471,5622
39,48,205,1144,3225,3633,3641,6492
39,48,2118,2900
38,39,41,438,479,740,1831,2002,2650,3005,6165
38,39,41,170,368,790,6276
32,39,48,78,153,1468,3942,5667
32,39,260,533,592,1145,2550,3012,3547,4975,5438
39,41,922
10,39,123,209,334,475,681,740,789,1327,2528,3161,4353,6403,6782
39,48,1916,2556,5974
39,41,1333,1537
39,41,48,209,749,831,857,1158,1253,1602,1776,1786,2506,2634,3002,4113,5825
39,41,48,1486,3458,4056,6785
32,39,2785,3279
32,38,170,604,740,3735,4527
36,38,39,41,58,102,431,664,1004,1031,1201,1659,1846,2113,3152,3189,4133
39,48,812,1475,1714,4536,5323
60,89,343,1345,2015,2071,2344,3274,3419
39,48,49,65,2284,2505,6398
35,48,65,438,3531,3841,6787
36,38,39,41,68,105,110,725,1463,1464
32,39,48,246,521,1008,1053,1096,1196,3372,4416,4432,4718,5862,6792
39,83,89,189,713,861,1337,1537,2633,3983,4354,6793,6794
30,39,41,379,492,522
33,39,48,543,548,1073,1930,2046,2091,2413,4164,6800
34,37,38,48,1984,4698
39,48,244,546,1435,1877
39,48,246,396
36,38,39,48,4251
39,98,637,833,1049,3789,4166,4352,4502,6656,6809,6810
32,39,94,653,753,1368,2071,6755,6811
32,39
38,39,41,170,195,255,328,671,846,1178,1327,2712,4076,6812
39,41,48,101,449,1714,5096,6814
48,52,65,237,679,963,1956,1987,2225,2476,2573,3784,4307,4813,4886,5137,5566,6249
39,41,48,89,95,381,1257,1833,2650,5825,6815,6816,6817
39,89,272,1250,1327,4134
32,41,48,201,232,692,809,1105,1135,1146,3343,3616
9,39,48,193,855,1203,2212,2250,3499,3914,3965,4184,5405,5860,5926
9,39,76,237,489,495,732,885,1551,2638,2644,2982,3577,4883,6832,6833
32,39,1327,1481
39,48,89,334,438,492,937,1140,1268,1436,1480,2258,2428,2762
38,39,48,83,255,438,994,1143,1188,2408,5601,6834
39,48,89,133,246,1012,1814,2393,3722,4156,4299,4457,4464,4969,5260,5717
12,41,267,330,894,1345,4017
48,49,161,246,297,533,932,941,1347,1638,1702,2023,2383,3949,4686,4920
32,39,48,6137
39,48,150,337,338,512,662,749,776,2231,2239,2620,2661,3415,3553,5062,6840,6841
38,48,110,381,1833,2126,2556,2638,3048,4457,4615,4969,5268,6843
41,92,535,558,1016,1017,1393,1853,2124,2327,4189,4336,4829,4908,4969,5935
37,38,48,65,89,141,1647,2523,2762,3452,3739,3935,4883
9,39,48,543,1121,1354,1624,2130,2991,2997,4673
39,76,438,1991,2245,3966
10,39,41,48,338,362,389,426,1230,2370
38,39,41,48,110,420,677,865,1311,2091,4124,5862,6847
12,48,60,457,2987,6848
5,39,48,425,1562,1782,2015,2267,3171,5069,6849
32,39,48,151,475,1659,4012
43,60,1297,1996,6850
39,52,4636
7,39,48,242,660,2186,2430,4236
39,41,83
32,39,589
39,48,576,865,970,2515,2537,2679
39,65,290,522,602,675,1198
48,65,344,351,475,623,650,700,1327,1568,2214,3012,3373,3972,4360,5019,6718,6854
39,48,89,249,543,803,1327,1866,2325,2466,2524,2708,3314,5180,5458,6618,6855
39,79,4188,4344
39,48,229,855,2741,2992
32,38,39,48,281,475,4353,6858
39,48,533,664,2297,4982,6859
39,48,80,179,589,749,783,2243,3321,4054,5127
39,48,1127,5113
36,38,39,740,1908,2353,5683
38,39,41,48,286,1327
41,48,1425,1568,2425
38,39,41,170,264,348,525,1752,1859,2266,2358,3034,3463,3604,3641,4625,5351,6390
32,48,237,270,664,855,1107,1384,1385,1825,2609,2857,6863
32,39,366,570,767,1034,3148,3774,3784,4030,5281,6706,6870,6871,6872
39,41,4538
39,41,48,65,76,342,440,677,740
39,48,155,189,533,783,1464,2614,3445
39,41,48,123,592,766,916,1776,3015,3323,5244
32,38,39,110,151
37,38,39,438,475
38,39,48,371,1327,1592,2998
38,39,48,741,1381,1831,2335,2464,4260,4378,6879
32,38,242,3005
36,38,39,41,48,357
48,65,150,1077,4093,4587,5532,5927,5997,6357,6521,6883,6884,6885,6886
32,39,48,78,1327,4037,6887
38,39,41,48,110,133,156,379,396,774,970,1360,1520,2805,4043,6888
41,89,1105,3811,4650
39,48,1578,2399
32,48,1363
39,89,1327,1882,3413
38,39,48,1112,1138,1239,2805,3503,6894
0,48
39,48,652,1725,2033,3510,4164
39,41,875,1744,2678
41,45,48,71,232,535,623,809,2358
9,39,48,235,766,4344,5634,6895
32,48
39,48,338,1121,1749,2119,3452,3738,6341
