# Supplementary material for: Mining Association rules for Low-Frequency itemsets
Source: PLoS One. 2018 Jul 23;13(7):e0198066. doi: 10.1371/journal.pone.0198066 (PMC6056028; doi:10.1371/journal.pone.0198066)
Supplement: S1 Transaction Datasets for Frequency and Utility Mining — The small datasets for calculating the frequency of itemsets in transaction database contain Accidents, Chess, Connection, Mushroom, PUSBM, and Retail [32] transaction datasets. There are 500, 1000, 2000, and 5000 transactions per dataset. The small datasets for calculating the utility of itemsets in a transaction database contain Accidents, Chess, Connection, Mushroom, PUSBM, and Retail [32] transaction datasets. There are 500, 1000, 2000, and 5000 transactions per dataset. The large datasets for caluclating the frequency of itemsets in a transaction database contain Accidents, Connection, and PUSBM [32] datasets. There are 10000, 20000, 30000, and 50000 transactions per dataset. The large datasets for calculating the utility of itemsets in a transaction database contain Accidents, Connection, and PUSBM [32] transaction datasets. There are 10000, 20000, 30000, and 50000 transactions per dataset. (ZIP) [file pone.0198066.s001.zip › Data Files/utility_accidents10k.txt]

24	15	3	12	40	7	15	12	9	8
18	32	6	16	3	18	9	1	12	2
6	54	81	30	4	36	3	1	60	6
6	30	36	10	27	54	12	9	16	8
18	2	8	20	7	21	9	4	10	5
21	18	27	6	10	36	2	40	3	42
9	30	14	36	12	12	5	28	18	21
18	35	27	32	8	18	9	7	8	4
42	24	4	12	3	30	6	7	12	9
45	16	8	4	18	60	30	3	32	7
50	12	16	4	9	60	24	1	36	8
9	42	63	28	2	3	32	15	30	18
27	8	9	10	40	2	36	27	18	3
24	6	27	28	9	24	3	24	27	7
24	12	54	8	20	2	5	3	60	27
30	15	12	12	4	9	40	6	24	24
32	6	12	12	30	8	12	10	9	7
21	18	81	6	24	10	2	28	3	18
90	8	24	2	18	48	3	2	40	9
24	8	36	10	24	10	9	4	24	6
21	24	40	5	10	32	21	36	30	1
15	10	27	6	12	10	16	24	42	24
3	40	9	2	4	8	28	18	12	27
45	36	15	20	36	1	12	6	27	2
9	20	12	32	6	24	9	36	30	6
30	30	42	90	16	4	4	16	24	48
6	4	36	18	18	20	8	6	30	24
12	24	20	45	14	36	5	20	21	60
24	3	81	8	8	3	4	8	15	18
30	9	2	15	20	24	5	7	60	15
30	18	1	24	30	18	18	5	24	3
12	8	6	28	24	54	15	6	12	28
6	36	72	27	14	16	3	5	54	12
27	16	10	12	15	18	30	4	8	6
5	24	2	3	40	21	60	12	8	28
18	4	27	20	28	8	1	28	3	24
15	10	10	24	6	6	20	1	8	40
30	36	9	21	54	15	7	40	3	7
24	21	4	2	42	3	5	12	8	8
50	21	8	36	24	18	30	2	24	9
12	8	6	3	24	21	7	8	8	9
18	2	16	18	18	24	3	8	2	4
3	27	48	30	4	40	6	8	7	28
3	54	45	4	8	4	7	32	12	30
35	28	10	6	24	18	9	20	8	3
12	20	4	9	8	36	12	36	15	7
21	3	21	60	30	7	40	6	20	5
20	32	8	8	3	42	24	8	32	3
12	12	8	6	16	6	30	12	7	40
18	21	72	24	2	4	3	7	8	27
25	36	6	42	12	6	16	7	2	32
21	16	8	36	24	6	10	36	7	12
3	16	18	36	21	4	28	18	8	1
24	15	6	9	60	27	9	12	20	10
15	30	4	6	60	6	6	16	36	5
50	5	12	24	15	5	40	8	20	40
27	24	5	36	27	30	27	9	3	14
15	28	2	16	3	30	27	7	40	3
5	8	2	4	9	48	9	7	16	10
6	15	81	1	20	21	30	27	5	4
15	15	6	3	60	21	6	32	4	9
18	3	9	24	15	8	8	4	8	24
18	35	15	8	2	2	54	21	3	14
21	10	28	5	12	6	36	9	3	36
30	12	10	12	6	12	18	2	28	5
32	9	36	30	24	21	10	28	4	5
42	10	8	5	4	24	48	15	1	16
18	7	20	24	24	12	8	36	8	4
6	36	24	8	4	24	21	60	27	9
15	8	2	28	30	18	27	8	24	12
27	6	4	5	36	54	21	2	16	12
12	36	24	1	2	20	3	6	15	1
21	20	20	9	3	60	30	4	28	1
3	15	10	18	12	4	20	4	8	9
27	24	6	12	9	24	12	8	40	24
3	16	2	32	30	36	18	8	4	8
64	15	9	10	16	3	60	3	4	28
9	18	36	9	36	6	54	24	8	12
5	16	48	6	2	40	3	8	4	3
15	40	24	9	16	27	60	15	3	8
21	15	27	6	21	36	30	7	40	6
27	5	40	6	3	6	30	10	8	6
8	1	12	24	15	4	28	3	8	20
27	15	24	5	20	15	18	21	10	20
12	42	27	8	12	7	4	36	15	3
6	20	3	36	24	3	4	6	40	3
21	40	16	10	6	36	3	8	4	6
3	63	24	4	32	6	2	36	15	42
24	6	90	28	4	1	20	12	36	24
25	3	7	32	12	27	4	36	1	4
9	15	20	2	40	3	36	18	8	32
27	8	7	4	21	60	12	10	24	8
9	40	8	24	4	32	8	4	6	5
80	3	4	2	9	42	30	7	20	4
6	3	12	54	15	4	8	10	42	21
15	10	12	36	2	36	18	24	21	6
18	12	45	27	8	36	9	6	8	8
9	10	9	32	12	30	3	3	16	20
12	45	12	6	32	24	12	15	6	4
45	8	6	12	21	24	18	6	28	5
6	42	27	7	20	5	8	24	1	49
10	6	48	6	10	4	4	3	6	10
18	40	4	36	3	6	6	2	32	8
50	3	10	24	6	18	15	2	40	7
9	5	28	24	12	12	1	32	4	1
27	81	9	4	7	30	60	6	4	32
6	6	40	3	1	16	6	42	12	10
21	25	9	12	1	36	21	10	6	1
18	30	10	3	48	6	10	8	1	1
6	4	24	42	18	8	4	5	2	7
24	30	40	63	9	4	24	7	9	24
21	6	3	36	30	7	20	36	5	8
30	30	8	24	21	24	30	1	28	7
9	9	6	42	15	2	12	9	6	7
9	6	5	9	42	21	10	8	2	1
64	2	4	21	24	6	9	16	20	20
6	21	8	9	24	3	42	15	2	32
24	10	3	60	6	7	12	5	5	20
21	27	10	15	27	2	36	8	5	6
24	18	6	10	2	15	42	9	10	32
3	6	18	30	10	28	1	7	7	5
15	45	10	36	27	6	6	8	12	4
21	18	2	6	36	30	6	27	5	8
50	6	28	24	36	6	7	16	2	4
3	6	24	30	2	8	40	9	6	12
24	4	9	18	27	5	36	3	10	9
45	18	18	5	4	42	18	8	16	2
21	40	9	2	6	42	27	1	40	10
30	10	24	9	6	8	40	9	21	3
21	50	20	20	10	32	12	36	15	4
30	15	16	7	20	12	36	6	3	36
3	40	24	10	8	18	36	6	2	24
15	15	4	24	21	48	12	3	32	7
15	8	1	12	18	15	1	40	10	10
30	18	20	2	18	54	6	3	16	7
12	40	3	12	30	24	27	3	40	4
21	28	3	4	30	24	24	8	20	5
35	6	14	4	12	9	4	4	3	5
36	7	54	12	4	4	4	24	5	42
27	24	9	27	36	30	9	4	20	2
15	2	3	3	24	24	1	8	28	7
21	32	9	1	4	24	6	21	10	12
56	8	6	24	3	6	28	10	2	2
24	24	28	1	4	24	9	36	15	8
3	5	27	18	12	3	36	1	5	14
21	21	81	12	4	4	54	9	5	32
30	18	12	1	36	12	9	4	24	3
24	3	24	12	8	8	10	7	9	2
18	3	12	24	21	3	4	14	3	8
27	27	9	28	8	1	4	27	12	6
40	2	6	6	15	6	36	4	2	3
12	9	90	2	32	5	2	16	24	30
5	3	6	2	54	9	5	4	4	18
24	20	18	40	3	10	32	24	30	9
5	4	21	36	12	4	40	7	12	36
9	24	45	4	7	6	18	9	6	12
6	24	6	24	24	42	6	7	20	14
15	9	12	9	32	15	18	27	1	40
3	20	6	12	4	32	6	24	27	2
5	6	60	24	9	36	8	14	40	7
9	15	10	3	6	48	30	6	4	1
9	9	18	8	6	8	3	12	15	1
21	30	2	5	24	30	3	10	8	6
15	40	18	5	20	3	36	21	8	16
27	25	3	4	6	24	3	9	36	16
21	28	8	60	15	5	4	10	4	16
15	27	1	16	27	48	21	5	28	28
35	15	28	4	18	42	6	10	4	14
21	50	72	8	6	8	16	12	9	20
32	3	9	30	30	7	32	8	9	36
15	7	8	30	54	21	1	12	1	4
25	32	6	28	24	6	18	4	36	10
45	16	6	48	9	1	12	7	10	28
24	9	20	30	72	6	12	3	9	16
9	24	18	9	40	10	12	20	6	10
27	40	30	12	6	40	15	36	3	8
3	30	1	24	6	30	6	28	24	5
45	40	8	21	6	3	1	32	5	1
25	6	12	54	6	10	20	1	14	20
10	9	8	27	24	9	7	28	2	36
15	5	18	1	18	6	5	36	7	12
12	45	9	8	24	3	10	8	12	8
6	15	6	10	48	27	3	28	2	3
30	24	36	36	3	24	4	5	24	12
9	48	81	24	2	36	7	3	9	6
27	36	9	24	24	3	28	8	12	28
27	15	16	4	36	21	18	12	5	40
6	6	4	1	10	12	30	60	15	7
21	50	4	1	60	15	6	8	8	3
3	4	28	6	24	9	12	2	9	10
6	2	16	3	36	27	4	28	4	6
18	20	8	12	30	48	27	3	20	5
5	27	24	3	7	32	1	7	9	3
18	12	24	36	1	9	15	48	9	1
18	54	20	4	21	6	6	7	24	7
3	24	4	3	5	18	15	6	4	8
21	36	81	8	8	10	20	24	60	30
6	3	21	18	24	10	3	30	10	4
15	45	6	24	8	2	16	12	12	18
9	30	8	4	4	32	27	30	9	3
6	27	72	18	32	2	1	12	27	2
18	45	18	28	8	28	21	30	18	7
24	15	8	12	2	6	54	9	2	18
9	18	8	9	36	15	36	12	3	4
15	16	36	7	21	6	8	32	2	6
30	9	20	8	24	30	24	21	4	12
45	6	14	24	4	32	24	6	24	2
18	30	9	16	28	9	24	3	36	30
8	4	10	6	30	10	24	8	16	40
21	36	40	81	15	2	8	3	6	36
15	45	21	10	16	6	24	42	3	1
9	32	15	7	40	27	60	30	9	18
18	48	90	4	32	4	2	20	21	60
35	6	4	24	4	12	12	54	6	8
54	12	20	12	8	9	54	24	1	32
30	25	8	4	12	24	48	30	3	4
18	50	30	18	12	3	3	6	3	3
15	10	24	4	20	6	60	12	5	32
30	24	72	10	36	1	3	24	30	5
6	25	6	16	4	3	42	12	9	40
6	6	9	12	20	4	7	12	9	48
15	18	42	18	4	8	10	6	32	6
12	30	18	40	10	8	8	12	60	18
15	21	18	12	50	81	2	20	5	7
6	20	10	28	18	6	9	3	12	40
6	6	16	36	9	18	42	9	3	40
3	25	12	10	12	3	3	12	12	6
3	72	12	16	36	7	24	12	24	12
25	10	24	3	4	3	24	21	3	4
18	10	63	6	4	1	30	5	12	4
3	30	12	16	28	5	28	6	60	30
18	18	16	16	2	24	54	3	5	16
30	15	27	2	24	3	9	36	9	10
6	18	2	24	12	36	30	6	18	28
15	4	24	5	9	20	4	10	6	12
24	18	36	18	4	3	8	3	30	9
24	81	12	8	10	48	30	10	32	9
16	72	6	16	1	24	9	12	30	7
18	14	5	10	6	9	12	24	5	32
15	24	18	36	12	12	4	5	32	6
45	24	2	36	5	6	60	18	9	40
9	18	8	27	18	8	12	9	2	28
27	36	3	6	32	10	15	18	6	3
12	6	4	10	21	24	12	9	28	1
30	15	9	16	6	24	3	42	6	5
6	9	4	16	4	1	24	18	7	14
24	48	36	12	10	4	9	6	8	9
21	32	9	12	6	12	9	32	32	3
30	16	4	2	16	18	42	9	3	24
12	3	63	9	20	8	8	2	12	21
18	6	80	21	10	28	6	12	12	36
12	21	2	60	40	48	54	9	60	27
21	24	2	27	40	7	8	12	6	30
50	9	18	12	8	12	48	30	1	36
12	64	16	28	6	36	24	42	24	1
9	8	64	24	6	3	18	27	3	40
15	30	6	40	2	4	9	10	12	18
30	8	8	7	9	60	21	10	4	1
18	90	15	20	36	5	32	6	12	15
27	21	16	9	2	40	4	2	12	3
9	2	8	4	36	12	6	18	10	28
18	14	4	1	4	30	54	6	4	4
21	24	56	90	40	3	7	36	27	36
16	4	6	20	15	42	3	5	28	8
30	60	36	20	36	7	10	30	27	4
30	15	9	20	4	5	28	9	30	12
3	18	8	48	15	72	3	4	28	9
18	9	14	81	21	18	28	2	3	24
21	15	10	16	5	8	12	54	24	3
27	30	36	6	4	12	1	36	30	36
30	48	81	12	7	10	24	9	18	24
6	15	16	4	4	15	60	9	8	16
18	5	16	36	8	24	6	5	4	4
18	54	72	3	2	4	1	9	8	21
27	30	30	2	4	10	32	24	36	15
40	12	4	12	6	48	24	4	28	6
15	81	20	40	6	12	30	9	1	16
27	63	14	32	9	3	24	36	9	9
6	30	14	90	27	8	2	10	4	30
30	30	16	12	7	12	27	3	12	16
4	36	8	48	27	8	16	2	8	8
15	3	14	4	4	4	24	12	30	8
24	50	6	6	24	8	15	60	15	9
27	36	4	20	2	12	36	6	10	28
2	8	3	60	15	9	12	10	1	42
15	18	40	10	28	27	48	30	1	16
12	8	20	36	3	6	20	16	40	4
9	80	18	16	36	2	9	18	60	9
10	9	16	2	9	12	21	7	32	14
30	30	36	7	8	18	24	27	1	16
18	25	4	3	8	15	36	18	2	8
3	54	12	8	4	3	28	3	12	30
6	15	6	36	10	27	6	21	10	12
5	36	5	12	15	48	9	5	12	1
35	1	4	30	30	6	2	32	10	3
9	10	14	10	4	4	24	54	15	1
30	5	3	2	20	24	54	3	3	12
3	7	42	12	10	24	4	16	6	14
12	7	32	21	48	6	6	12	16	32
4	9	6	9	2	20	8	6	70	6
27	30	30	8	6	9	6	1	4	24
21	5	15	40	4	40	18	30	27	4
8	24	1	3	6	18	6	4	6	56
6	40	7	8	12	48	18	1	24	6
15	6	7	40	12	18	27	8	20	7
30	40	21	20	1	6	21	7	28	1
27	56	45	4	6	16	24	54	18	6
30	9	20	4	5	40	21	48	15	4
30	8	4	32	30	30	3	6	28	16
15	48	72	36	1	9	4	15	36	30
24	21	1	40	21	6	6	8	12	5
24	63	21	8	16	9	2	10	4	15
24	9	8	5	60	21	3	40	1	14
3	6	14	7	28	3	6	12	6	20
7	28	30	24	6	3	16	8	8	8
27	2	28	30	24	24	6	16	14	40
20	4	27	60	30	4	12	2	7	4
24	9	16	24	9	4	30	24	27	6
6	2	24	7	30	3	4	40	3	8
30	63	8	12	1	28	36	21	3	4
24	15	40	8	24	6	36	30	7	40
25	9	10	21	6	27	10	36	2	8
18	6	18	90	16	24	2	3	9	30
9	24	27	6	2	4	3	18	21	1
6	10	18	24	2	12	30	24	4	9
18	16	8	24	6	54	21	7	16	8
3	12	12	20	6	8	12	60	6	1
18	25	24	12	6	24	21	12	3	2
27	24	50	63	15	2	36	24	54	24
9	2	30	24	5	32	9	16	7	5
30	1	32	18	18	3	6	28	24	40
27	16	7	16	30	48	6	9	24	2
20	5	3	8	9	24	30	4	8	5
21	9	12	6	28	4	5	4	40	30
27	18	12	4	60	15	8	40	6	4
15	5	24	4	12	27	60	21	7	24
18	6	16	6	8	24	48	12	7	4
27	40	24	16	5	4	6	60	30	2
27	45	27	18	5	2	15	6	12	4
35	4	24	24	21	10	24	7	7	5
30	24	3	3	36	20	4	8	7	28
12	54	12	4	4	4	21	48	21	10
21	40	1	36	9	6	12	8	20	4
27	1	21	42	9	8	16	4	5	4
21	72	15	16	16	9	6	4	32	3
30	15	8	12	12	18	3	6	16	1
30	24	81	24	10	2	18	21	4	20
3	6	16	21	30	30	4	12	1	3
3	27	20	4	24	24	24	12	9	40
15	36	24	8	30	42	30	3	28	4
9	42	21	3	40	24	3	5	28	9
6	18	4	6	12	30	4	32	8	14
30	28	10	3	12	12	1	12	8	20
50	21	6	28	9	18	12	3	28	4
18	6	15	28	2	15	18	15	6	12
27	3	4	15	18	30	6	4	16	9
15	15	6	2	20	6	2	54	21	4
21	25	2	18	3	5	8	18	24	8
8	4	12	60	12	9	24	24	7	5
24	15	24	8	8	30	6	18	9	40
30	54	30	6	32	6	12	15	12	12
15	2	12	15	42	6	4	20	32	4
21	3	3	10	21	60	12	7	8	32
21	9	4	6	18	24	6	7	4	7
28	6	21	18	30	4	28	7	1	10
30	16	7	5	12	6	6	30	7	8
30	6	32	2	8	27	42	6	9	32
27	24	14	21	16	36	8	9	16	18
30	8	12	3	30	30	6	20	8	10
3	24	90	12	5	4	42	3	10	8
24	9	12	72	8	2	27	12	12	9
6	18	18	45	90	4	5	20	12	18
6	63	9	36	3	12	21	1	12	4
16	8	24	18	24	9	4	8	5	6
30	54	10	12	3	8	36	9	3	4
21	12	54	12	3	2	32	9	12	21
6	30	6	81	9	40	9	3	36	6
12	27	32	10	2	24	48	21	8	28
24	27	3	12	5	10	6	24	42	15
15	45	24	2	27	30	30	9	16	28
21	3	40	27	12	6	10	7	9	10
3	30	6	24	27	36	18	6	12	1
72	24	10	12	48	27	8	32	9	18
12	7	4	27	36	9	7	20	9	10
3	4	5	3	30	21	7	24	6	10
18	8	12	8	36	3	18	18	10	36
15	40	20	5	3	24	27	7	8	6
15	3	20	54	40	10	9	32	6	24
3	8	2	32	15	36	27	10	36	7
12	81	27	16	16	9	8	10	36	30
18	6	30	30	21	3	8	9	1	12
9	6	90	24	40	8	4	12	27	6
12	7	40	15	36	6	8	16	8	4
24	18	6	4	24	42	30	7	12	2
30	2	15	12	3	3	40	4	9	9
27	36	18	16	4	2	60	3	7	12
15	21	10	32	18	42	30	2	8	7
12	5	24	20	7	24	24	3	32	40
15	18	10	54	6	12	10	10	20	15
27	8	6	18	3	7	32	12	40	10
27	27	6	4	8	3	6	21	5	20
27	45	20	5	4	4	12	6	30	3
30	5	9	12	7	12	9	48	21	4
9	63	12	1	10	8	21	30	24	1
30	15	32	4	18	30	10	8	3	8
21	45	27	5	32	24	18	30	2	36
80	24	20	10	7	12	12	9	5	36
21	28	10	28	36	24	5	12	6	1
12	28	6	40	21	54	9	2	36	2
15	6	5	18	12	2	8	18	12	10
15	16	72	16	9	9	42	24	9	20
3	3	20	9	6	10	8	1	3	3
30	7	24	27	36	12	7	16	7	12
6	21	4	10	6	18	1	40	28	10
3	15	27	9	6	30	3	8	20	20
6	9	8	12	6	30	4	24	3	28
4	9	16	30	42	15	6	28	9	7
5	15	8	6	21	8	36	8	6	36
12	18	9	10	9	36	24	6	9	3
25	5	36	6	42	18	6	40	4	4
15	6	4	1	40	15	36	12	4	24
18	45	15	32	7	40	21	24	24	6
27	21	20	24	5	10	15	24	18	1
24	5	4	36	21	42	15	8	8	7
24	21	8	12	15	1	20	2	8	6
12	40	21	24	2	8	15	12	15	4
27	40	8	30	30	21	6	36	3	4
6	30	8	36	12	30	18	4	4	24
21	40	36	3	24	54	15	10	4	7
3	27	32	1	15	24	27	1	24	24
21	12	10	24	9	12	60	9	10	40
24	9	24	4	10	30	30	2	16	10
30	6	9	27	54	3	8	40	18	4
6	30	18	81	2	24	5	9	9	16
12	40	6	12	9	42	30	3	20	12
24	16	10	20	24	54	21	6	28	6
3	6	20	30	24	6	7	16	8	10
3	24	18	7	8	12	60	12	6	2
27	30	81	4	1	7	48	24	10	9
27	24	20	7	28	21	42	21	1	8
12	20	6	40	24	30	27	4	8	6
40	2	5	20	24	54	18	6	4	4
9	40	7	30	9	8	32	7	10	16
12	7	20	24	18	24	8	24	3	12
6	27	32	4	28	21	30	6	8	4
35	9	8	16	27	30	9	7	4	4
30	3	50	16	45	28	7	1	36	21
30	24	4	9	36	3	6	15	9	16
6	6	3	2	18	6	6	8	4	8
30	72	15	28	4	6	8	27	60	24
15	40	4	36	9	6	12	6	40	6
9	15	12	9	3	54	21	6	32	6
24	10	7	24	3	24	9	8	4	6
5	27	16	9	30	9	8	12	8	8
6	40	6	8	6	9	8	4	40	6
18	40	12	40	10	7	24	21	30	6
8	42	27	3	12	6	6	28	8	5
36	21	3	7	42	12	3	36	12	8
15	8	5	4	15	12	15	5	4	12
24	50	27	16	1	36	21	1	40	2
18	7	20	30	24	6	3	12	4	5
5	6	18	27	1	8	6	3	14	12
12	15	18	3	28	12	30	6	10	40
12	21	6	16	9	60	24	9	8	1
32	10	36	2	16	54	18	8	20	8
3	30	2	24	42	18	8	4	36	4
30	15	16	5	36	3	2	40	2	32
6	18	32	6	27	48	27	10	8	16
27	15	20	24	1	2	36	9	48	9
5	2	60	18	7	24	2	10	7	35
3	15	16	8	7	30	54	12	6	12
20	7	28	36	15	9	24	4	2	20
24	50	40	5	28	27	12	30	8	12
30	10	4	60	9	4	8	4	16	20
6	18	28	7	8	15	18	12	8	16
24	20	24	9	18	3	3	40	5	6
9	8	40	9	60	15	1	28	8	9
15	36	6	42	3	9	40	6	12	9
4	6	48	18	8	2	32	8	49	2
3	18	40	1	5	36	24	10	8	4
24	10	36	18	2	40	12	3	36	2
3	6	6	18	12	15	10	36	40	10
27	27	8	4	7	36	48	24	7	8
24	30	48	14	28	10	20	27	48	24
21	6	10	28	24	3	10	4	36	7
27	4	5	21	24	24	7	8	40	6
15	54	63	32	2	1	40	6	54	30
24	12	8	3	40	15	36	9	7	8
24	72	9	9	4	15	48	9	3	20
12	12	2	10	54	21	3	28	28	10
24	3	60	36	18	28	8	4	12	24
14	20	9	21	42	24	2	24	1	1
30	72	15	8	10	1	6	9	4	20
3	40	2	36	5	12	12	6	10	40
15	14	4	27	18	21	3	32	8	7
5	8	3	18	3	2	36	6	18	8
21	10	36	4	16	27	60	15	10	40
12	9	2	8	6	27	36	6	3	40
18	2	32	27	12	27	7	32	10	14
10	7	16	30	42	27	9	32	10	9
27	40	72	63	21	8	9	1	4	9
15	24	18	63	21	20	36	3	6	2
12	12	24	6	7	18	18	4	36	4
3	9	16	12	24	30	4	24	24	32
27	20	3	18	24	5	36	1	12	1
18	35	6	8	1	24	21	9	8	20
24	3	4	6	4	24	30	18	8	20
9	16	2	36	15	54	9	3	32	2
18	30	10	60	9	1	28	4	7	14
12	2	30	18	2	28	2	16	3	8
12	10	5	15	60	12	3	12	4	2
15	28	9	3	3	15	7	10	20	36
21	27	6	8	28	10	1	8	16	30
24	18	12	16	5	16	12	24	27	4
12	35	7	42	21	8	28	6	10	36
9	9	16	2	10	12	9	2	32	9
21	21	24	40	7	8	70	10	20	12
24	48	50	9	21	32	10	15	42	9
12	20	3	28	7	20	9	60	24	8
24	18	32	5	6	36	9	7	28	1
12	16	5	6	24	7	40	8	24	3
35	9	28	18	24	27	9	20	3	9
21	8	3	30	21	2	12	10	6	9
6	6	24	5	5	3	6	30	30	5
3	16	6	32	15	54	24	10	16	2
21	24	16	10	6	24	9	24	16	3
6	18	21	12	4	1	32	12	24	15
9	40	9	6	6	10	20	8	16	12
21	20	15	8	6	12	27	60	9	7
15	30	90	28	1	8	60	24	4	6
54	8	1	28	21	18	18	5	12	6
30	21	20	3	30	18	9	16	1	14
3	4	5	3	4	6	6	12	9	32
27	27	40	3	3	20	21	24	6	3
5	16	20	8	3	40	3	6	12	8
3	27	32	6	4	4	15	54	18	9
30	10	90	30	4	8	5	9	42	15
6	4	30	12	10	28	1	6	40	8
6	6	54	12	40	7	3	36	21	6
18	63	20	8	1	42	24	9	4	1
15	12	40	3	12	3	12	9	1	32
27	14	45	12	20	36	10	3	20	18
12	18	63	6	28	8	32	42	6	1
21	30	8	45	12	28	10	8	60	12
12	18	63	36	3	10	18	24	9	16
12	15	6	4	30	3	5	8	6	40
18	5	6	40	5	24	27	3	32	1
12	30	8	7	60	3	1	36	16	7
54	32	1	27	18	18	3	32	3	8
2	4	36	6	21	10	20	7	4	1
30	36	3	15	42	27	7	28	2	4
8	7	24	30	21	5	28	7	4	5
6	40	6	3	18	12	8	4	20	9
21	9	50	81	27	6	16	7	2	30
27	6	8	12	4	18	15	7	40	16
3	21	20	8	10	32	21	12	30	9
12	21	2	2	20	27	30	30	8	40
3	81	12	14	1	16	30	18	18	6
40	8	3	24	15	10	24	9	2	32
6	18	14	10	32	21	48	3	3	4
36	16	2	3	54	9	6	12	4	10
25	2	8	1	28	21	12	18	1	4
30	12	6	24	21	3	40	6	7	6
15	9	45	5	32	9	6	3	3	24
3	12	30	54	8	6	7	21	42	30
50	12	5	27	12	3	5	32	1	9
8	9	30	15	4	20	6	9	9	28
6	10	2	10	40	9	48	21	10	12
30	9	2	4	48	24	10	8	20	1
27	4	20	6	42	21	2	16	10	3
30	45	72	12	2	24	9	30	6	10
10	21	28	4	6	12	1	16	2	9
9	30	8	7	18	54	27	3	16	5
6	4	5	16	18	42	3	1	8	10
9	5	18	24	6	6	4	36	2	8
9	40	21	6	21	1	28	8	4	3
12	8	32	27	54	24	5	40	6	9
21	12	20	5	6	54	30	8	8	8
6	18	4	32	21	48	27	2	10	16
27	40	18	9	24	12	24	12	10	6
42	50	72	24	10	32	3	60	9	6
16	3	12	6	27	4	28	10	7	32
40	40	1	42	3	1	32	1	8	6
6	9	18	42	9	6	9	8	8	9
24	21	15	3	5	24	3	3	4	24
18	25	6	4	15	54	27	2	8	6
15	4	6	24	15	6	24	6	4	28
27	15	50	6	3	21	42	9	8	8
21	30	16	9	18	18	21	1	24	36
9	9	24	24	6	16	2	8	63	9
6	15	7	4	27	30	21	4	4	9
35	28	2	9	36	18	7	28	6	18
20	4	9	42	24	10	36	1	8	18
3	6	32	9	24	27	4	24	2	24
24	35	4	5	12	30	6	16	3	8
21	5	5	28	18	60	30	8	20	4
27	54	9	2	12	12	27	5	4	4
15	10	21	18	6	4	12	10	4	14
6	15	24	7	32	48	3	5	20	10
18	21	7	12	42	15	7	4	7	4
9	24	15	24	32	7	3	24	30	7
18	35	6	27	18	12	7	10	32	3
5	54	12	3	36	10	7	32	10	14
40	32	9	21	60	15	6	24	6	10
10	8	6	6	30	30	7	28	4	6
30	36	8	21	36	6	3	4	1	12
30	36	9	6	24	4	4	28	27	18
4	8	27	18	12	9	36	5	16	10
4	5	30	12	1	36	9	28	1	8
9	3	9	40	18	54	21	10	28	5
1	12	54	3	8	7	4	36	6	7
5	40	2	27	54	18	8	40	1	8
24	50	4	16	21	42	9	2	4	32
35	24	3	24	6	24	7	28	6	6
10	24	9	7	12	6	14	4	4	4
36	1	24	27	1	8	5	4	18	32
15	9	27	6	3	40	3	5	8	70
24	15	20	2	8	8	12	21	6	36
54	45	18	28	4	9	8	18	6	12
21	10	21	2	40	5	9	6	21	6
30	12	9	36	9	60	24	4	8	6
12	12	2	10	30	24	2	40	3	6
12	3	2	7	30	42	6	6	40	9
54	6	12	5	32	9	48	18	1	4
3	15	12	4	4	3	60	18	5	12
21	14	10	60	30	3	12	7	1	16
6	9	8	9	3	30	18	8	40	24
5	30	8	30	24	24	1	40	2	1
24	27	6	3	18	15	2	40	1	8
27	45	32	4	36	24	30	18	9	8
12	20	20	2	2	6	18	18	2	16
12	16	7	12	18	24	21	9	20	16
30	32	10	5	6	6	24	9	36	3
27	50	12	10	16	3	6	18	9	8
6	6	30	48	18	6	10	32	7	4
20	8	4	32	27	42	12	5	28	8
20	8	18	3	20	9	16	8	7	49
35	24	8	24	21	12	9	8	20	5
30	2	4	30	54	24	10	36	20	36
18	42	32	27	18	2	24	2	7	24
12	16	16	2	12	6	42	9	8	40
15	90	36	4	9	4	15	54	6	8
15	21	81	28	6	10	60	27	6	1
9	1	12	18	18	9	6	36	8	8
30	90	16	10	2	40	27	30	15	6
6	12	6	12	27	54	18	9	16	24
21	24	9	12	28	2	8	48	24	9
3	45	18	10	54	24	10	16	8	10
7	12	9	54	9	2	28	3	16	2
12	6	5	36	3	6	28	36	3	4
3	81	3	5	4	27	24	27	1	40
24	10	40	4	16	27	6	12	8	24
15	15	6	9	28	30	48	15	5	8
15	48	16	36	9	3	36	21	6	5
3	18	28	5	54	15	10	24	28	7
24	5	21	54	6	9	4	2	2	4
6	12	12	30	27	16	6	8	70	7
24	6	7	16	3	30	12	2	32	5
3	18	20	8	27	60	12	8	7	4
3	12	24	30	7	24	4	6	10	49
27	15	30	5	24	12	2	4	8	7
21	35	6	6	42	15	9	16	7	2
21	54	21	8	4	8	18	54	15	5
6	35	9	8	2	2	12	6	4	24
24	63	24	1	8	36	21	60	24	2
20	24	12	3	21	60	12	10	40	2
21	5	10	21	30	27	10	16	7	6
21	12	40	54	9	2	12	18	2	8
12	6	8	15	24	12	1	32	8	2
9	18	9	18	12	2	24	9	8	4
6	45	28	2	5	6	15	10	8	5
12	15	9	4	3	6	6	9	40	4
50	2	36	27	8	36	10	10	4	4
27	2	36	12	18	24	1	20	8	8
18	5	6	3	4	27	30	27	9	4
24	21	54	72	24	24	7	9	18	21
21	30	24	4	10	32	42	21	5	24
3	56	20	5	9	30	24	27	5	20
9	45	9	8	6	18	24	24	8	12
21	42	56	36	3	7	36	24	1	8
9	15	20	8	24	15	12	3	4	32
9	63	3	5	1	60	6	4	40	4
21	35	45	20	16	2	16	60	15	1
6	6	6	9	48	30	4	20	6	5
18	10	24	54	12	4	40	8	7	18
21	2	24	27	3	24	24	4	8	4
90	9	36	24	4	24	10	14	32	6
35	2	12	21	10	9	40	1	21	2
40	24	4	4	27	48	24	1	16	8
12	4	18	27	16	28	6	8	16	18
50	9	32	3	60	30	9	14	40	8
18	12	4	7	28	6	18	21	2	36
20	8	40	6	48	12	1	40	4	14
24	7	40	6	60	9	2	24	4	12
27	27	8	4	8	8	9	30	21	7
8	4	60	24	9	36	7	8	12	8
24	40	9	8	6	27	48	30	7	12
27	81	24	28	10	8	6	3	6	8
9	3	3	12	36	12	10	36	36	10
18	25	6	6	24	6	12	30	4	20
6	45	1	15	24	21	9	20	3	10
18	40	24	6	27	24	9	6	24	20
18	16	5	36	54	3	2	12	32	2
30	64	15	28	9	12	30	48	18	9
50	3	2	6	6	9	24	5	10	12
3	15	4	4	40	18	24	21	1	24
24	12	6	4	60	9	4	6	2	32
6	3	24	30	9	7	28	12	1	9
18	2	36	24	60	15	5	32	9	6
15	20	6	9	12	18	54	30	1	12
4	3	8	21	42	3	8	40	6	12
3	6	5	30	18	18	10	20	10	9
15	40	30	8	24	30	30	15	7	14
9	54	8	10	4	24	21	3	40	10
9	10	18	20	3	30	60	6	3	4
24	6	3	24	24	7	28	9	1	21
12	3	16	27	42	18	10	12	6	2
18	48	28	1	1	24	6	1	32	6
15	12	7	6	27	6	20	6	4	10
18	40	10	36	30	30	36	2	40	3
12	10	36	18	5	40	10	1	12	7
3	27	5	40	3	30	24	7	28	16
9	20	28	3	40	24	30	27	4	40
6	16	15	40	8	2	32	24	24	6
15	30	72	36	5	1	36	9	24	6
21	15	15	10	6	4	12	60	12	4
27	16	4	9	27	3	24	9	8	5
24	48	63	28	8	10	30	18	2	40
30	5	15	4	40	30	30	27	7	20
12	30	18	4	8	6	60	18	6	24
24	63	6	16	8	8	18	54	24	10
9	3	2	7	12	54	3	4	4	9
15	45	40	3	32	12	27	6	4	6
21	81	15	32	9	42	9	9	20	7
15	30	21	20	6	40	27	36	3	6
21	30	3	12	36	15	4	40	6	40
27	30	24	2	8	30	60	24	8	8
5	16	24	42	15	10	24	5	3	16
30	72	27	36	9	2	42	30	8	24
3	8	10	3	40	6	24	7	36	1
27	5	21	1	6	48	18	3	24	20
27	36	4	24	48	24	4	36	7	1
21	28	4	54	21	1	28	1	6	4
27	16	5	20	54	18	2	28	8	5
21	4	32	12	12	15	3	32	3	3
9	15	9	6	21	18	30	6	10	28
21	12	3	54	12	1	32	28	10	18
27	27	12	3	6	36	60	3	5	8
12	63	18	16	1	3	6	2	8	7
15	24	3	24	15	60	6	10	32	14
27	35	81	8	16	12	60	15	9	24
30	27	16	6	8	15	42	30	6	40
18	30	36	10	3	12	18	6	12	4
3	45	21	4	21	48	6	7	8	16
21	30	16	10	60	15	9	16	9	12
21	35	18	36	4	12	18	6	3	8
30	9	12	36	6	3	60	9	4	10
6	8	5	16	12	24	21	4	4	4
25	30	36	5	32	30	18	3	1	24
9	24	24	6	48	18	9	12	9	4
30	15	10	20	27	48	24	3	24	28
24	4	5	16	27	18	3	10	8	16
24	9	7	28	3	30	9	9	24	7
30	18	9	4	24	15	1	36	8	6
18	20	21	8	16	30	24	6	3	28
9	10	7	40	30	48	21	2	28	8
12	9	32	6	42	15	5	32	5	6
6	45	81	8	4	21	48	6	7	20
30	20	7	40	12	24	15	9	4	4
18	16	9	4	30	12	27	10	40	10
3	32	4	4	12	42	6	9	20	8
8	3	8	6	54	24	9	40	8	8
6	3	12	9	27	2	8	8	5	60
6	42	45	9	10	24	8	2	20	15
15	12	36	18	8	9	1	4	18	12
27	27	10	36	10	15	18	18	7	16
30	45	18	18	20	8	4	28	24	6
3	3	18	12	24	8	54	15	5	32
30	12	3	16	2	24	24	18	7	10
12	18	20	8	10	32	6	24	8	24
45	21	14	32	10	6	3	5	4	4
21	21	2	9	4	6	36	24	36	9
24	90	30	6	16	1	1	48	21	4
18	10	24	14	4	4	24	6	21	4
12	27	54	32	1	8	16	3	36	9
21	15	24	72	10	32	4	7	12	18
15	16	27	6	12	4	30	10	24	2
24	27	6	20	8	12	18	3	8	36
20	4	7	30	54	9	3	16	10	9
15	36	30	4	10	36	27	2	10	8
50	12	20	10	8	12	21	3	20	1
18	6	6	6	6	28	21	36	9	2
3	6	14	28	3	28	6	6	3	5
30	10	12	9	28	30	24	18	1	7
15	6	54	27	12	20	2	6	8	24
27	24	12	12	32	10	8	24	36	6
3	24	45	4	4	9	9	42	30	2
45	4	8	3	27	54	6	1	16	3
9	6	4	90	18	36	3	5	32	24
18	30	18	12	12	8	2	3	15	36
18	27	5	20	6	54	15	1	16	4
6	30	4	4	18	24	24	3	20	28
54	6	16	1	12	15	10	24	2	9
30	16	36	10	8	9	7	12	42	21
27	10	32	10	30	6	27	3	36	7
21	27	16	36	8	24	10	8	8	9
3	3	20	24	54	20	2	10	18	36
90	6	18	36	1	24	18	18	3	2
27	16	8	6	40	15	18	24	8	28
12	4	63	27	12	24	4	1	32	9
27	15	81	14	40	8	5	16	21	60
27	21	6	9	20	24	2	36	24	54
24	24	63	6	28	3	10	32	9	24
21	18	63	36	4	10	40	18	18	15
12	5	90	3	14	36	4	4	15	30
24	18	8	8	4	20	21	18	18	3
27	50	6	10	8	4	9	30	24	6
18	12	12	63	15	4	4	8	24	24
24	5	18	20	5	12	18	60	18	9
36	12	32	8	24	24	27	2	16	10
9	2	48	81	10	12	7	21	12	24
6	9	10	40	7	10	8	18	24	12
50	9	40	10	36	18	6	30	5	40
30	4	20	21	6	24	3	20	20	7
30	20	30	6	4	12	60	12	6	24
27	36	1	36	30	54	12	7	12	20
21	40	4	5	24	6	12	18	2	20
3	20	7	54	18	1	36	16	8	12
27	45	4	16	9	54	27	3	4	24
18	45	20	5	36	6	30	21	8	40
27	50	6	36	3	6	15	5	12	6
30	35	30	10	28	21	30	6	8	16
21	16	7	12	9	18	24	7	16	5
7	6	21	1	40	40	1	8	7	7
3	18	27	24	36	2	24	30	27	3
30	30	8	24	27	1	40	8	10	12
24	5	4	8	15	6	15	3	32	2
27	35	24	4	9	18	30	6	36	8
9	18	12	12	3	40	2	10	2	7
24	60	63	20	4	5	60	21	7	12
6	36	32	10	2	18	10	12	10	10
15	16	6	8	24	24	15	9	32	9
56	30	10	6	18	24	10	24	3	4
24	6	2	24	9	12	3	10	40	5
15	4	15	42	3	2	4	9	20	3
18	27	24	16	32	2	8	24	30	24
9	10	4	18	48	24	10	32	36	1
3	15	8	4	30	12	3	6	8	4
30	12	4	8	12	6	6	9	8	40
40	1	12	12	10	24	5	2	16	6
6	27	48	18	36	7	40	18	12	27
30	20	1	15	36	15	10	4	28	1
80	90	28	2	4	15	12	3	5	40
30	50	6	7	16	3	18	21	6	40
25	30	8	20	24	54	24	3	4	1
4	10	36	15	36	6	10	4	7	24
24	25	24	4	32	18	12	9	9	4
3	30	54	18	4	2	3	32	27	36
18	56	27	32	4	8	9	24	15	8
15	18	54	21	28	9	3	16	15	42
24	24	10	24	30	12	18	3	24	6
3	1	15	24	15	10	8	7	10	18
27	27	20	1	8	36	6	60	27	5
8	8	2	21	30	30	1	4	14	4
24	72	20	8	6	28	6	30	1	32
30	8	3	6	18	12	4	8	2	6
20	10	3	6	12	6	36	7	10	5
21	9	20	3	12	15	5	6	4	8
9	54	30	4	1	7	24	9	6	32
3	10	14	36	6	21	54	12	4	20
5	12	14	3	20	30	54	30	10	20
18	27	6	24	14	4	7	36	18	30
10	4	5	6	54	30	3	24	6	4
3	3	42	9	3	24	2	40	1	5
3	21	14	32	10	27	12	15	7	28
9	15	15	10	16	15	30	21	1	28
15	24	10	4	16	3	54	9	10	16
35	20	2	36	3	24	27	10	32	7
9	15	3	2	28	18	24	18	4	6
72	6	3	24	6	6	5	16	3	10
10	5	4	18	12	24	3	16	10	40
15	24	12	81	24	8	9	8	8	54
18	36	27	32	9	28	27	48	3	10
3	15	8	12	18	21	1	16	5	5
35	3	12	9	20	24	60	24	3	12
40	21	1	40	30	12	15	9	32	8
18	9	27	10	4	12	54	21	1	20
24	12	5	15	24	12	7	20	1	7
9	10	1	12	27	10	40	1	4	35
3	40	64	12	7	16	24	18	12	3
21	20	6	21	12	18	6	32	4	7
6	6	12	21	60	15	7	16	5	4
3	4	28	30	42	21	5	28	40	2
24	4	8	24	18	54	9	4	36	9
30	36	15	8	28	4	9	12	27	3
21	5	20	15	24	15	7	24	14	36
30	5	6	6	4	24	27	54	21	4
32	18	8	7	4	24	30	42	18	5
9	27	12	40	1	5	30	54	3	9
21	10	4	4	24	18	6	20	1	8
30	60	4	2	54	30	10	20	16	4
27	40	1	40	6	36	15	4	32	8
30	15	15	5	24	12	24	7	36	7
24	27	21	16	36	7	8	16	24	30
6	35	8	6	60	21	9	4	4	9
8	8	32	6	60	27	4	12	10	16
3	12	8	5	16	30	60	6	10	2
6	15	4	1	12	9	24	21	1	36
15	30	9	24	18	48	21	1	20	5
35	1	18	36	9	6	28	9	2	9
9	12	5	12	12	9	7	28	6	3
3	27	40	10	20	15	30	21	10	16
30	45	30	16	5	20	3	54	3	6
9	28	15	24	24	5	40	2	36	35
24	54	48	81	18	20	5	2	32	18
5	12	24	2	4	9	48	30	7	12
12	30	32	9	30	3	4	12	9	14
15	24	8	32	21	42	18	1	16	36
18	18	28	6	24	15	54	18	4	32
9	5	8	18	42	30	2	8	9	28
30	12	10	40	6	24	9	2	8	1
18	16	1	36	30	30	27	8	36	10
54	40	2	28	3	12	30	6	40	9
21	6	6	28	6	54	15	7	16	24
9	3	30	24	9	5	36	4	7	4
21	50	12	1	4	21	30	18	5	36
27	7	27	48	18	6	36	5	12	20
24	9	3	6	9	1	16	2	8	9
18	3	7	30	30	30	4	28	2	16
6	24	5	36	30	24	18	10	4	2
9	30	9	15	40	3	40	24	12	9
24	15	24	2	8	15	6	18	7	8
9	16	2	20	36	24	8	4	2	3
4	7	8	3	12	12	1	36	9	6
10	6	6	9	24	30	6	18	4	4
35	3	8	32	12	36	30	8	8	3
18	4	20	18	24	30	1	8	2	12
15	3	8	27	42	15	5	28	10	5
24	6	16	2	12	18	18	9	6	32
15	15	12	16	7	24	12	30	15	10
6	36	12	9	12	42	27	8	40	4
15	12	3	3	18	15	7	32	10	2
21	9	28	6	48	27	9	32	10	2
24	27	9	28	24	18	15	1	28	9
6	3	8	15	12	15	10	40	12	10
15	5	15	24	9	12	27	54	21	6
12	90	6	28	1	9	40	36	24	4
15	4	1	8	24	6	9	9	40	10
2	16	48	24	8	28	32	1	7	10
15	3	60	56	6	16	5	6	30	24
6	3	20	3	4	6	24	9	2	20
40	6	12	14	20	14	10	2	7	4
30	16	10	32	27	42	9	9	28	10
3	3	18	30	9	10	16	10	2	8
21	18	20	8	6	30	27	8	36	6
21	24	4	2	6	24	6	16	28	8
24	4	9	12	18	36	3	8	18	12
9	18	21	6	24	2	9	8	18	30
12	9	18	36	6	5	21	24	3	5
25	30	20	36	6	20	3	54	9	3
10	27	3	12	60	30	10	4	2	8
3	15	12	3	40	18	36	30	9	40
30	9	6	21	6	28	14	16	9	9
12	18	20	7	40	21	30	15	5	4
10	36	5	32	12	30	21	5	20	3
4	48	27	7	32	9	5	8	4	9
9	50	27	12	3	6	18	4	1	5
6	16	2	16	15	30	9	10	2	4
12	15	20	5	36	30	6	9	28	2
27	4	32	9	18	27	5	20	4	10
40	18	36	7	30	15	3	8	8	4
16	9	8	27	42	3	2	36	7	10
12	5	24	4	12	27	54	24	3	28
9	10	3	32	18	42	15	9	36	5
30	5	12	4	36	12	18	3	9	40
15	30	4	18	12	15	8	12	7	12
27	24	8	6	3	3	20	8	16	10
9	3	30	60	9	3	40	32	2	10
12	27	8	9	4	30	48	18	8	18
24	45	16	4	28	27	24	18	9	40
8	7	4	3	60	21	2	6	8	7
12	25	2	8	8	4	27	12	9	2
30	25	8	6	16	30	18	27	2	4
6	50	16	7	18	15	1	20	7	2
18	6	1	16	15	30	12	2	4	4
27	30	32	10	28	27	30	21	1	4
25	8	1	20	12	15	4	28	3	6
15	63	8	4	32	9	6	18	3	36
9	15	6	6	9	9	32	3	1	20
27	10	72	14	16	3	5	2	16	30
9	30	12	3	5	28	9	2	4	3
3	54	30	28	5	1	30	12	9	36
24	28	10	6	21	5	36	9	9	10
30	21	32	3	54	18	8	4	10	1
8	3	16	18	60	21	5	8	7	10
21	12	18	24	10	5	40	30	18	6
15	18	40	3	16	6	30	21	3	20
21	50	6	3	36	21	10	12	3	2
18	35	90	24	6	3	54	30	8	36
30	8	36	4	16	9	48	18	2	32
45	15	5	40	48	18	7	14	28	4
24	21	4	20	21	36	3	5	40	7
18	6	8	9	12	3	9	8	5	10
18	5	32	9	60	12	9	28	9	16
27	3	7	12	30	24	18	6	12	4
30	21	60	54	24	28	1	3	36	42
18	20	2	20	18	36	12	4	12	9
3	30	8	7	4	24	6	30	1	4
3	81	1	21	12	9	4	4	2	2
32	10	15	60	24	2	12	2	4	7
63	40	4	32	15	30	6	7	20	4
18	15	3	3	12	30	2	8	36	4
30	27	10	3	54	27	9	28	3	4
15	63	10	30	18	18	3	28	40	20
3	30	9	16	8	1	54	3	7	16
10	32	6	24	3	3	36	4	10	32
27	3	20	1	18	9	8	4	18	8
18	45	40	5	30	6	3	16	7	7
30	21	3	20	27	24	27	6	24	8
21	30	54	40	4	4	24	6	9	1
3	27	1	40	30	12	30	3	16	5
24	6	50	6	10	9	40	6	42	30
6	9	6	9	18	42	6	4	28	14
27	5	27	9	28	3	18	12	3	6
25	24	12	10	4	12	54	12	7	36
36	5	9	4	9	36	12	2	12	10
21	25	9	9	24	3	60	12	4	20
45	12	6	16	18	36	18	1	20	7
6	30	32	6	18	60	30	1	40	40
9	54	80	18	20	6	10	32	18	30
21	15	20	4	8	27	6	3	1	5
28	7	30	60	24	10	8	1	1	14
27	9	4	8	36	3	24	24	7	16
3	27	42	32	63	3	2	12	7	2
6	35	36	3	32	21	60	3	6	24
9	21	32	4	24	12	3	8	6	8
30	10	12	12	5	20	3	30	18	9
30	30	4	3	36	21	6	20	2	18
9	90	8	9	12	42	21	10	16	4
9	18	12	32	6	6	24	27	3	32
15	12	81	28	5	36	30	60	6	9
27	27	28	2	15	42	30	5	40	8
27	10	54	2	9	8	18	60	18	6
9	90	16	4	6	36	9	60	21	1
12	24	20	4	4	3	18	15	3	4
12	16	9	8	16	2	10	40	12	42
56	9	14	28	9	36	21	48	9	10
24	40	24	12	6	32	30	30	18	10
21	30	6	1	8	9	42	15	8	16
6	9	3	12	54	18	9	20	32	7
3	4	6	24	3	10	32	18	28	3
30	21	30	63	21	28	8	5	60	3
6	12	18	3	24	48	6	7	8	4
5	30	12	3	4	36	9	9	20	4
12	1	4	3	24	30	10	32	4	10
6	15	36	90	40	7	2	60	15	6
12	6	20	5	6	18	7	24	4	20
9	30	90	36	2	9	60	15	1	40
3	25	28	8	24	24	15	9	36	3
27	15	9	36	8	12	30	9	40	36
27	36	6	12	6	12	7	36	20	4
24	15	7	16	18	54	15	4	16	16
40	9	54	6	4	12	6	4	12	5
12	28	10	36	24	36	18	2	40	2
3	45	12	3	18	60	3	7	16	7
9	81	32	5	12	18	12	15	8	4
16	5	28	12	48	18	5	32	6	4
48	36	4	9	9	36	15	6	9	3
24	15	5	36	24	18	9	5	40	12
27	90	3	9	8	24	9	3	16	6
18	72	40	6	6	6	12	6	24	2
9	12	36	3	12	54	30	2	4	1
12	35	6	4	40	24	60	27	7	24
30	24	9	27	8	3	10	15	30	30
21	3	20	8	5	16	60	6	9	36
30	12	12	8	7	30	60	18	4	24
18	36	9	42	27	8	4	28	49	2
12	6	9	8	9	12	5	18	40	3
27	45	24	8	12	48	21	10	12	16
27	27	24	10	32	30	12	12	2	12
18	25	21	6	54	12	7	12	20	9
3	12	2	9	20	6	24	9	8	24
30	72	24	16	6	10	12	42	27	6
12	30	90	3	40	2	5	18	3	2
21	12	72	12	24	1	4	32	12	12
21	5	81	4	24	18	24	18	8	32
15	4	1	12	60	3	3	28	1	7
24	6	12	3	24	21	48	12	1	40
21	27	60	12	6	6	30	18	7	2
30	3	27	18	36	10	4	40	9	54
3	12	6	4	9	18	9	1	24	4
12	25	12	1	20	30	30	15	4	20
30	30	16	7	4	30	18	10	24	10
27	12	4	4	3	12	21	5	24	16
18	3	10	18	54	21	8	16	3	3
18	15	24	9	30	54	30	1	36	3
4	6	12	18	9	40	3	8	5	5
18	21	28	9	6	36	30	1	16	12
15	35	3	7	16	9	54	12	2	24
6	54	3	10	4	3	48	9	5	12
6	15	10	24	42	21	10	28	9	10
3	24	63	8	40	4	8	32	24	6
30	25	24	2	4	4	20	6	24	30
27	24	24	1	6	4	21	24	6	5
40	5	12	18	18	30	4	28	18	4
3	6	30	36	6	16	24	6	21	1
6	24	6	27	24	12	7	36	20	10
18	45	6	12	16	1	7	54	24	3
36	3	40	9	30	21	7	20	7	12
3	50	24	15	12	7	30	30	3	2
3	40	27	7	48	9	1	14	28	4
21	81	12	2	36	9	60	27	3	28
27	20	18	3	28	24	24	12	8	4
3	18	9	6	36	24	3	24	9	9
3	30	1	27	36	24	8	24	9	9
6	15	20	5	21	60	12	1	32	1
15	20	27	6	6	21	9	6	24	9
12	14	3	12	6	18	2	8	1	2
27	27	30	18	12	6	7	20	9	24
4	9	24	21	18	30	10	36	5	1
6	63	10	36	9	7	12	12	18	4
30	6	6	36	30	27	4	12	40	9
12	81	10	40	1	10	20	21	18	3
12	9	4	32	6	6	4	12	30	21
12	72	15	16	32	9	7	18	30	1
15	18	27	16	40	8	7	28	3	30
12	45	6	20	10	30	18	5	36	20
18	12	6	24	18	21	3	28	8	18
18	15	24	4	10	1	24	21	54	24
15	81	2	16	2	2	9	36	3	5
30	45	4	28	2	21	54	3	9	36
18	21	9	20	27	24	9	9	4	10
21	14	8	16	15	12	12	1	20	24
30	18	9	16	2	36	24	4	14	40
30	15	4	8	24	36	12	7	40	1
15	24	90	20	4	9	1	18	24	27
15	18	20	36	7	2	32	30	42	6
21	63	14	12	9	8	15	24	6	7
30	60	81	4	24	10	24	4	40	1
21	9	16	28	10	9	18	6	3	7
54	20	8	7	24	24	15	2	28	5
12	24	16	14	8	1	7	21	9	8
27	24	16	6	16	27	18	12	9	20
6	4	90	14	40	3	6	12	6	4
12	20	1	3	8	30	42	9	9	10
18	63	8	7	5	42	27	2	28	10
3	16	12	7	18	18	27	9	24	9
27	1	20	27	54	9	7	32	1	1
21	12	16	3	28	6	36	27	2	32
10	3	6	18	24	6	9	8	3	2
9	6	12	36	10	12	5	6	12	15
56	8	12	3	12	3	10	28	9	6
9	24	4	28	1	12	9	9	40	16
27	9	2	8	30	42	9	5	16	4
63	4	32	7	48	27	1	12	1	9
12	15	10	10	6	24	2	40	2	32
8	7	3	18	27	10	32	5	7	16
27	64	63	6	8	6	9	6	9	1
6	40	32	7	28	15	6	18	3	16
12	18	12	6	15	21	9	4	40	6
12	6	36	21	28	4	3	28	27	18
15	8	2	16	3	6	21	2	36	36
15	24	9	32	12	3	2	28	8	18
15	21	10	4	15	18	15	5	12	7
15	48	63	8	8	16	18	30	21	2
40	4	10	8	15	54	9	7	40	24
18	15	6	27	6	8	3	10	27	6
15	3	36	21	36	21	8	20	9	16
30	18	12	90	18	4	12	9	12	28
3	36	63	16	6	4	24	12	12	2
8	28	8	4	3	6	18	3	28	9
3	4	9	21	54	12	5	32	7	20
27	30	1	4	18	42	21	5	4	6
30	10	6	60	9	2	4	5	2	6
12	36	90	8	6	3	18	9	3	24
30	18	18	20	6	8	6	6	7	40
18	21	6	8	18	24	30	9	20	9
3	20	12	9	40	9	42	6	9	6
24	45	9	1	3	42	21	10	36	20
24	20	10	12	30	18	18	8	28	10
12	5	4	36	3	54	18	8	4	32
21	18	9	40	27	54	21	5	36	20
12	25	8	9	18	42	27	9	8	3
21	8	6	12	24	27	5	16	1	12
18	30	42	81	21	20	36	2	2	12
35	4	24	24	60	3	8	20	3	10
6	10	9	4	3	8	3	30	27	8
30	15	64	21	6	10	36	12	7	24
30	21	4	20	30	60	27	7	32	2
30	3	40	30	30	6	9	32	20	10
18	21	1	42	18	9	36	3	4	8
3	50	7	28	18	30	6	1	8	7
18	48	27	8	6	12	9	4	36	3
6	28	5	12	3	42	18	6	16	8
21	27	5	8	3	48	12	4	32	12
6	6	30	30	7	12	9	9	4	1
18	9	15	36	30	5	36	1	12	32
21	27	12	4	20	6	18	9	2	4
9	40	9	12	9	12	9	2	24	4
9	10	15	4	6	12	54	27	7	18
6	15	9	8	10	40	30	42	3	5
30	18	8	21	7	40	5	10	36	1
24	12	4	36	30	8	36	10	6	14
21	25	27	8	3	6	3	10	16	24
24	24	20	3	54	21	9	32	1	12
35	21	7	32	27	12	9	1	40	20
18	24	7	6	42	18	3	4	3	8
12	9	3	12	24	10	24	12	7	1
12	72	16	2	5	40	9	30	15	4
30	90	15	28	6	5	6	27	10	40
6	15	6	2	15	12	30	2	14	36
18	18	20	3	20	27	36	18	5	9
6	36	5	60	18	9	40	28	9	6
9	18	4	9	10	36	27	7	28	8
21	81	21	8	7	5	24	42	30	8
72	8	4	54	24	7	32	4	10	10
3	72	18	5	40	18	18	6	7	8
27	12	32	5	20	18	60	21	4	40
72	15	4	8	9	20	15	18	6	10
15	9	3	24	5	2	24	30	54	21
3	15	54	3	9	24	8	4	18	9
24	16	7	6	20	30	30	3	4	18
27	20	40	9	20	24	36	15	8	8
21	12	4	18	36	15	2	4	8	14
30	12	45	36	6	8	27	2	4	3
21	27	12	40	6	36	48	6	6	20
35	9	4	18	60	30	7	12	4	28
9	21	4	20	12	60	18	6	16	7
9	30	15	36	8	24	9	1	28	9
24	27	54	18	8	10	2	16	15	48
15	15	63	27	16	4	6	30	42	9
27	81	6	4	28	30	18	21	1	16
9	30	40	9	24	30	48	9	1	10
3	18	6	12	3	1	8	9	36	18
9	32	27	60	12	10	36	8	10	6
20	16	5	6	42	9	4	4	4	2
24	42	36	24	3	7	12	27	2	8
9	3	15	24	24	9	16	2	5	20
9	90	24	2	6	48	9	9	32	7
12	25	12	9	15	6	9	5	12	32
12	40	18	12	7	36	18	9	32	24
21	24	20	5	32	18	18	6	7	36
9	3	7	9	60	30	8	40	8	2
21	15	12	81	8	24	2	7	6	60
63	20	5	20	30	54	18	6	6	32
3	20	9	8	20	21	6	3	7	36
24	45	9	6	24	6	12	4	32	20
45	9	9	24	3	6	12	2	32	6
6	5	4	9	60	9	1	20	8	20
30	10	9	9	20	9	12	3	1	40
18	32	2	40	30	6	24	6	40	1
28	7	4	27	30	6	1	32	12	32
3	5	5	20	15	42	30	4	20	16
30	50	9	16	5	40	27	36	3	3
21	12	2	20	27	54	3	6	4	2
12	9	16	2	8	18	36	3	8	4
12	21	24	3	12	21	5	12	7	6
6	15	32	9	16	9	36	15	6	32
15	8	3	30	36	3	5	3	4	20
24	8	20	30	18	6	1	28	8	36
15	45	12	9	32	9	60	6	1	4
24	2	12	30	48	21	1	40	8	10
27	54	27	8	4	42	24	9	12	6
30	20	1	4	21	60	3	4	8	5
27	15	3	8	3	60	6	6	28	12
6	9	4	32	27	12	18	5	32	24
9	8	4	12	30	42	12	2	4	36
24	32	36	14	8	8	36	12	4	12
3	40	21	10	60	6	1	20	7	12
24	5	6	10	6	24	7	16	36	5
35	2	15	12	27	6	28	5	12	6
9	9	42	28	2	2	30	6	7	28
3	40	9	36	3	28	9	54	24	7
6	6	8	20	27	48	18	7	12	32
3	15	16	2	4	9	18	21	7	16
15	6	24	8	6	30	4	8	5	9
15	10	36	24	30	15	4	24	24	10
3	30	16	10	12	30	3	9	18	8
15	7	30	18	9	4	16	2	4	3
15	21	4	4	6	12	1	32	8	9
18	3	2	3	30	21	5	40	9	20
42	28	4	10	27	12	3	3	8	3
10	2	4	12	36	21	7	8	8	5
12	9	7	20	3	30	12	10	40	3
6	4	54	15	9	4	4	1	9	8
12	32	4	21	54	6	1	20	6	6
3	4	9	18	28	10	9	24	30	24
36	12	2	12	9	60	9	8	36	7
15	7	36	24	30	12	8	36	2	4
30	9	4	4	20	12	60	15	5	20
27	12	5	6	30	4	20	40	3	4
7	6	18	3	1	1	10	28	9	42
24	8	4	27	42	30	10	12	10	1
20	18	1	12	18	7	32	3	12	10
3	27	4	10	27	36	12	9	12	12
15	5	8	15	6	30	7	24	5	9
12	3	9	12	27	36	27	5	16	24
28	1	20	21	24	6	9	24	20	3
32	10	27	7	28	6	5	24	8	9
9	27	24	36	7	21	48	6	4	40
12	10	40	24	30	3	4	36	10	3
15	30	8	12	54	15	7	28	8	20
30	6	24	30	3	12	7	20	4	8
24	27	24	6	30	18	5	4	2	2
6	30	32	5	60	3	9	40	7	2
24	30	4	9	4	15	30	6	3	32
12	32	8	42	24	4	32	8	3	6
27	3	2	28	21	12	18	9	12	3
15	10	15	36	10	20	9	24	3	4
24	42	35	18	32	3	4	21	18	9
9	18	36	27	4	9	42	15	7	20
3	27	8	2	4	30	6	30	9	36
9	9	24	28	9	4	15	24	21	5
3	16	1	8	30	18	3	20	1	4
24	63	15	40	1	5	12	21	12	27
9	15	36	3	3	54	21	1	24	7
21	30	27	3	16	10	1	42	12	8
21	40	21	4	21	6	30	10	8	4
12	8	40	21	12	3	4	16	2	5
15	20	7	48	3	3	8	8	6	36
21	45	40	4	5	18	6	2	12	4
18	54	4	8	4	36	24	2	14	4
15	3	5	28	21	60	24	5	4	10
12	3	27	36	6	1	32	5	6	8
15	32	8	9	60	27	1	40	4	10
10	63	4	2	24	12	18	9	4	20
30	18	36	8	16	15	42	9	8	24
10	21	36	3	12	3	18	3	9	8
9	54	27	20	9	36	24	30	12	1
5	36	9	60	30	1	4	6	24	1
16	6	40	3	42	3	8	8	10	9
12	36	27	3	20	6	10	12	6	6
24	20	15	8	24	15	6	18	3	8
18	28	2	4	21	36	30	9	4	36
21	35	12	4	15	60	6	5	28	20
9	40	8	24	20	7	42	27	1	40
15	24	36	10	8	6	60	30	3	36
24	3	24	12	42	3	4	16	24	4
18	7	16	12	36	15	8	24	6	16
12	15	24	10	40	6	54	21	4	28
18	81	24	10	24	12	4	36	5	10
15	25	7	9	36	15	5	24	9	12
12	35	21	10	3	18	24	9	4	36
40	6	16	24	60	18	7	16	24	12
10	12	3	12	18	36	12	6	28	9
12	40	9	18	12	9	4	10	16	1
10	9	28	6	42	15	8	28	4	10
35	15	8	10	8	15	42	12	6	16
21	15	15	4	6	6	30	7	24	32
30	12	3	24	18	24	10	8	10	8
5	3	36	10	28	15	24	18	1	12
21	42	45	30	8	1	4	24	30	48
9	10	30	7	4	6	54	6	2	12
40	21	3	6	12	7	4	8	14	24
24	25	9	1	12	12	9	8	20	8
12	30	7	28	12	18	30	1	20	12
21	35	18	20	7	24	24	18	8	24
3	9	36	10	1	18	30	1	24	5
3	36	12	2	28	1	18	20	8	4
30	7	30	6	8	32	5	9	28	2
9	21	28	8	36	15	6	18	10	16
15	21	9	3	12	6	9	32	36	6
54	27	4	28	5	8	60	15	3	28
12	21	54	10	4	4	2	36	30	3
3	45	18	32	5	24	24	54	18	2
24	60	36	8	7	3	54	12	8	40
3	90	9	24	2	4	60	12	8	20
32	8	40	9	60	24	4	20	7	6
21	5	28	30	24	9	3	4	8	6
18	50	72	10	18	30	27	8	4	4
3	3	3	15	36	21	9	16	8	20
15	10	4	27	48	9	5	16	7	4
3	18	8	5	5	8	6	36	27	3
21	18	27	20	4	2	20	3	30	15
15	6	32	9	60	18	5	24	1	10
15	27	12	9	16	5	2	24	27	42
9	40	9	20	3	12	30	6	12	7
6	35	27	40	2	32	21	18	21	7
30	30	3	6	36	9	30	18	8	7
5	2	48	21	5	36	7	16	3	2
30	45	28	8	24	6	27	6	28	3
3	12	63	12	28	7	6	18	5	4
15	2	1	32	30	6	21	8	28	10
21	72	4	6	8	27	30	15	3	20
27	9	12	8	4	24	48	30	6	24
15	27	16	2	42	15	10	28	10	9
9	15	18	4	3	36	27	54	30	1
12	12	9	4	5	4	12	9	9	20
24	4	2	32	6	60	24	3	4	8
18	16	4	8	30	18	6	1	28	6
12	21	6	63	18	16	3	7	48	9
10	24	10	8	12	24	6	7	8	5
15	27	1	16	12	60	21	7	36	4
3	15	6	10	48	15	2	4	8	4
30	20	6	36	21	8	20	1	9	8
12	24	5	28	6	54	15	5	12	10
24	3	28	9	4	12	18	30	6	12
6	36	10	24	42	9	5	32	14	8
18	42	18	1	3	18	9	6	32	9
24	90	9	8	2	8	18	15	7	14
18	32	1	28	6	48	6	7	16	36
21	27	40	9	12	9	18	24	8	36
24	20	4	10	36	3	48	30	2	28
30	27	36	7	12	6	24	7	18	12
18	5	21	4	32	3	6	3	6	2
72	12	24	2	24	9	4	28	2	6
24	50	3	24	10	4	3	18	27	10
6	3	8	2	40	30	36	9	4	4
12	4	2	16	24	30	30	4	4	28
15	9	50	9	8	18	60	30	10	6
15	9	42	27	2	14	40	9	10	28
30	20	16	7	12	3	54	30	3	12
18	9	50	15	7	40	9	48	15	3
21	15	12	4	40	15	60	12	1	28
6	30	48	54	28	4	9	24	18	30
12	27	1	24	54	21	9	16	32	1
6	30	15	10	24	6	42	27	8	18
27	60	27	30	16	5	2	42	21	3
15	18	40	5	2	60	21	9	4	32
30	20	64	21	12	6	15	24	6	10
21	28	10	32	3	30	6	8	4	32
27	3	8	2	32	15	12	15	6	8
30	10	20	24	6	30	10	14	20	10
21	5	9	5	18	36	9	2	8	16
9	81	9	20	8	6	3	5	12	4
18	15	24	6	5	12	15	8	4	7
21	24	15	36	10	40	21	30	15	9
24	24	7	36	15	24	15	5	16	16
27	21	1	6	21	5	12	20	1	6
27	42	9	12	16	2	5	28	48	30
21	25	6	2	16	18	36	24	8	14
15	21	8	28	42	21	7	2	4	18
9	27	8	24	21	4	20	4	8	1
9	15	5	45	28	6	8	32	21	30
3	24	9	9	6	30	3	2	12	2
15	24	8	3	10	12	12	10	20	7
3	8	10	32	27	30	18	5	10	4
21	8	10	18	6	2	18	36	6	5
9	24	9	12	28	10	1	4	12	36
18	24	4	8	6	60	9	10	8	4
3	30	12	2	18	16	7	14	7	10
30	15	28	7	4	9	18	18	8	32
12	15	40	8	24	15	30	3	1	20
12	30	21	1	36	24	24	12	2	20
30	54	18	14	40	9	21	6	6	4
3	27	9	4	12	5	10	18	24	10
24	12	15	45	3	16	6	6	18	3
27	7	3	60	3	7	6	24	1	6
21	9	3	12	3	54	9	3	8	24
30	18	36	6	4	16	24	42	24	1
3	10	20	9	6	15	5	20	28	10
15	40	2	8	18	18	18	6	20	8
15	12	8	2	4	12	12	3	2	4
30	40	4	28	6	48	15	3	8	4
30	30	15	6	6	36	21	4	28	6
18	9	28	10	15	60	18	5	18	20
9	30	72	3	7	5	6	6	3	4
30	24	8	20	60	21	4	16	20	1
27	15	45	3	8	5	4	27	30	30
27	15	4	3	60	24	2	12	20	3
15	18	27	4	5	36	24	21	10	18
6	7	3	6	18	2	2	40	2	4
21	1	12	12	48	3	8	6	8	1
6	21	42	18	4	12	32	1	10	56
30	3	42	6	2	2	12	2	1	6
12	6	7	15	30	3	6	18	20	12
18	9	36	5	12	36	3	6	40	4
9	36	9	12	30	7	16	36	4	10
30	45	36	6	21	24	21	6	2	12
9	9	32	2	20	27	48	30	3	14
27	50	30	1	30	36	12	5	16	32
3	20	6	3	48	15	9	16	7	3
12	32	3	24	12	12	12	4	40	7
9	6	4	36	6	36	6	12	9	2
15	4	28	3	24	15	3	36	1	20
27	21	7	16	30	18	18	1	6	28
18	12	9	32	6	54	27	6	24	2
24	9	36	15	12	24	4	16	7	5
6	5	12	12	24	15	6	8	10	20
6	18	8	1	24	27	6	27	4	20
21	28	8	20	15	6	12	1	8	5
21	4	7	12	24	60	30	9	24	1
30	9	16	15	54	18	6	28	8	2
15	28	8	28	27	54	27	4	36	3
6	9	42	9	20	8	3	8	9	60
6	27	48	21	4	40	3	4	8	28
9	21	2	10	32	30	30	6	8	8
27	30	10	4	4	9	54	15	5	36
2	8	12	24	15	2	20	1	8	6
18	90	1	2	32	18	30	6	4	40
18	35	1	16	3	24	12	1	28	7
24	30	8	9	18	9	9	32	20	7
15	50	30	28	9	32	21	42	24	10
45	56	15	10	12	10	8	15	12	12
3	30	36	9	20	30	30	30	5	24
28	10	12	60	12	4	12	1	28	2
21	8	4	27	60	27	3	16	2	3
27	20	9	21	30	6	10	16	3	14
21	36	24	40	9	36	18	36	18	2
12	25	1	3	36	12	3	3	4	5
40	14	5	20	27	60	15	8	36	6
4	2	8	24	60	12	6	36	4	8
9	24	36	36	8	12	30	9	3	12
3	21	12	32	3	2	40	6	12	15
12	18	6	20	7	21	6	15	8	8
15	50	18	4	7	4	27	54	21	10
3	25	36	6	15	12	9	2	28	6
9	16	1	3	48	15	7	28	4	4
21	18	9	16	3	7	32	12	24	3
24	1	18	24	6	14	10	20	12	6
35	6	16	12	18	9	9	16	16	9
9	42	18	30	6	20	2	48	9	10
24	32	3	24	6	30	3	5	36	7
40	48	36	20	4	8	6	12	18	5
24	9	12	30	9	4	5	8	21	8
21	10	8	5	8	12	36	3	7	16
35	18	5	24	24	30	6	16	8	10
12	2	20	2	60	21	9	28	1	2
15	35	3	4	10	54	6	3	12	1
50	27	20	7	20	12	60	9	9	16
27	15	72	36	8	6	60	24	6	2
14	40	5	40	6	54	12	9	24	1
27	15	15	28	5	8	15	36	6	5
24	15	1	8	9	42	6	7	28	32
27	2	28	30	18	12	3	12	1	8
50	5	24	6	24	6	36	10	10	9
6	18	12	10	12	4	28	6	12	30
3	30	40	7	36	12	6	28	28	2
30	18	16	20	4	24	15	42	18	8
12	18	8	24	10	30	36	27	7	12
21	45	18	2	12	27	48	12	5	6
24	5	6	40	1	40	15	30	27	10
3	18	3	18	9	9	9	10	28	49
30	18	16	4	28	15	6	3	2	32
27	25	3	3	28	18	54	21	10	32
21	4	2	8	27	36	15	1	4	4
15	30	10	32	3	36	21	30	12	7
15	27	40	2	18	27	6	2	20	36
15	40	24	8	9	16	3	36	6	5
24	20	20	10	28	12	30	30	9	12
15	3	28	7	4	27	24	6	8	9
45	24	6	16	7	16	18	48	9	4
9	3	63	12	6	3	24	24	5	20
6	30	2	36	4	24	3	30	9	5
18	20	20	10	36	15	30	18	8	20
15	40	12	4	16	18	30	27	6	4
30	15	12	1	16	18	24	18	2	28
45	30	1	20	12	54	9	5	16	7
27	20	18	12	10	20	30	6	6	3
27	3	18	12	6	28	8	8	49	8
27	35	14	5	28	18	60	15	7	28
6	5	9	8	21	48	6	2	24	3
21	20	24	8	16	6	6	9	7	4
6	24	5	6	6	6	6	40	2	20
6	15	18	7	4	21	6	24	9	40
36	5	36	9	4	4	4	9	14	9
15	5	24	60	30	5	8	3	21	9
9	9	6	60	6	4	32	10	12	8
9	25	8	8	24	6	3	8	4	36
18	7	30	9	10	8	7	18	24	6
15	15	36	5	36	18	30	7	10	4
1	24	3	10	28	5	32	3	70	6
21	54	3	7	24	3	18	18	5	16
12	6	4	15	54	21	10	4	6	32
5	9	5	8	24	30	21	3	12	4
50	18	2	1	60	6	9	4	9	2
27	12	36	4	36	12	54	27	6	36
36	2	9	48	9	10	28	20	3	56
9	27	32	4	4	30	42	12	7	24
27	10	12	10	36	21	6	21	8	40
9	72	15	24	4	12	42	21	4	12
15	15	30	12	7	8	3	42	3	8
30	9	24	9	16	21	6	3	7	40
12	6	16	6	20	30	54	3	6	12
3	12	3	54	30	1	40	6	4	7
27	12	5	18	15	7	10	24	3	12
30	9	9	36	10	10	36	6	30	30
24	24	9	9	8	9	24	3	4	28
12	3	4	15	30	24	6	20	7	36
18	27	6	4	5	28	3	36	18	5
9	8	6	32	18	12	24	10	40	2
21	24	6	4	27	42	27	6	28	5
3	24	21	36	3	7	20	3	14	20
15	3	4	48	27	4	32	5	16	7
12	3	36	3	28	3	48	27	7	24
6	24	4	12	18	48	3	2	12	2
30	36	6	12	2	6	12	24	4	10
27	3	30	36	24	10	4	24	8	8
15	27	60	10	4	4	24	6	6	9
12	18	40	8	48	6	8	8	4	8
18	20	5	30	12	3	36	6	40	9
15	50	40	5	18	24	24	10	36	6
9	50	10	21	36	6	3	36	5	49
20	3	16	6	6	21	5	40	2	28
27	12	2	40	24	36	24	8	4	20
24	40	8	27	54	12	5	12	36	7
7	27	36	18	5	16	2	4	32	7
35	15	20	1	4	18	54	18	8	4
3	9	4	5	8	30	36	6	2	16
18	10	24	27	6	18	8	8	6	16
18	50	54	24	4	8	24	27	9	4
30	15	5	12	9	48	3	10	24	6
21	15	9	6	20	12	30	27	10	4
10	30	4	28	21	54	3	6	8	4
15	9	28	15	24	6	8	28	7	36
15	45	3	24	18	42	21	5	40	4
3	2	24	30	3	36	16	3	8	6
2	8	3	18	9	1	32	5	6	36
2	6	24	27	30	9	8	16	32	4
9	12	9	3	8	15	12	12	9	6
21	90	21	20	8	12	12	3	2	16
72	5	8	21	18	27	2	20	3	6
12	50	3	20	8	28	6	36	3	6
30	25	21	20	3	21	30	30	10	8
12	24	7	6	54	27	6	40	9	10
45	90	12	7	2	28	9	36	18	2
27	45	2	28	27	60	3	6	40	6
12	40	18	12	6	32	9	24	30	4
18	45	10	3	6	3	1	8	1	5
12	30	6	6	4	3	60	30	3	32
6	3	5	12	24	12	3	2	8	16
6	21	4	8	36	3	7	12	10	20
21	3	15	40	7	3	32	18	12	24
35	6	4	40	12	48	12	5	24	4
15	18	6	45	18	40	10	10	8	6
6	27	28	6	16	9	42	18	8	16
6	25	6	8	32	9	60	3	1	36
18	5	36	3	24	21	4	28	5	3
18	15	3	16	21	60	12	10	12	20
27	50	12	2	4	12	15	42	27	9
30	9	32	6	36	18	1	8	12	6
21	5	32	18	48	3	4	18	32	18
12	14	10	36	21	60	27	9	16	10
6	21	24	8	32	21	48	3	6	24
30	30	16	7	12	21	18	30	3	4
8	24	7	7	4	15	42	15	2	12
16	6	42	21	9	16	9	10	3	10
24	10	4	1	20	30	54	12	3	36
9	4	10	30	15	10	20	4	4	24
3	5	1	24	42	15	5	12	9	16
18	25	14	24	7	4	18	60	15	8
24	35	8	1	60	15	4	8	8	36
6	6	45	6	10	18	24	5	4	4
10	6	48	27	4	28	8	24	9	35
9	1	36	3	6	15	3	8	2	20
6	8	24	21	12	30	10	8	12	7
15	15	2	5	20	12	54	15	6	20
24	7	30	15	9	32	12	5	16	40
6	4	1	24	6	42	9	5	7	18
3	45	36	8	40	15	18	15	5	40
27	10	21	10	24	3	24	21	10	16
3	24	4	32	18	36	12	8	24	10
3	9	4	1	30	18	3	9	12	20
27	25	18	12	10	6	36	3	9	2
3	16	2	4	18	12	6	1	28	8
21	5	20	36	3	32	15	30	24	4
3	8	28	27	42	3	3	40	16	9
15	30	28	9	3	36	9	2	28	2
30	7	12	3	42	18	4	24	7	4
9	28	6	16	3	18	24	8	24	10
21	40	6	24	4	16	12	36	21	8
21	12	36	9	36	6	5	24	30	6
36	45	36	15	12	8	42	6	7	12
15	18	16	3	20	6	30	6	5	9
3	20	15	28	6	54	3	8	12	36
10	4	10	15	12	21	7	12	1	21
21	9	18	4	1	24	18	60	21	1
32	10	21	6	27	8	8	5	6	3
27	12	10	32	12	24	30	2	40	8
6	64	18	5	36	6	60	24	3	4
40	12	3	8	21	24	3	1	6	3
24	30	21	5	15	24	27	4	12	40
27	24	10	36	4	8	15	6	27	7
30	6	8	8	28	15	18	27	9	40
15	15	2	32	15	24	12	4	12	6
21	3	8	15	42	3	9	20	16	6
30	3	32	4	36	27	24	30	5	36
5	4	4	28	9	36	30	7	12	4
12	18	40	5	8	9	42	24	8	12
6	24	4	12	24	54	3	6	16	5
3	4	5	16	18	12	3	1	8	8
27	21	40	9	16	9	18	18	7	24
3	8	20	15	18	27	6	32	32	5
9	20	15	5	18	15	1	9	2	28
15	45	3	8	5	60	18	10	8	4
30	36	4	10	54	9	3	36	8	1
27	9	27	36	9	18	15	3	20	28
15	5	9	10	12	18	12	3	40	4
3	40	6	24	9	30	18	6	12	32
18	25	16	10	12	18	48	24	5	16
21	8	2	24	48	9	7	36	5	7
3	40	28	2	3	60	24	9	4	7
9	5	3	6	27	3	40	10	40	4
18	40	8	6	27	6	6	16	8	10
9	9	28	5	4	3	42	15	6	16
27	12	36	8	27	20	3	4	20	24
15	48	12	5	24	42	24	7	36	20
24	5	24	2	8	6	12	8	20	12
12	4	32	24	36	12	6	12	20	7
18	25	24	6	40	15	6	6	2	20
18	5	4	28	12	6	27	9	36	9
3	12	7	42	9	8	4	9	2	36
27	30	6	16	3	30	21	5	32	28
24	15	1	16	27	48	15	6	8	1
18	1	27	36	30	7	32	7	9	6
15	27	1	54	9	1	28	4	10	16
12	5	15	48	15	7	28	16	5	8
24	30	8	24	21	18	15	8	16	6
24	12	24	7	9	54	24	3	14	4
3	32	4	12	6	24	6	2	20	1
24	20	21	40	3	4	24	6	15	5
12	48	24	2	16	24	54	15	1	24
15	1	4	6	18	9	1	16	3	9
6	8	12	12	48	6	4	12	9	12
80	3	24	30	36	3	6	24	1	8
6	5	24	24	4	12	9	60	9	7
15	3	28	5	36	12	42	24	10	16
15	15	3	2	24	3	42	9	5	16
12	21	6	8	2	3	4	24	36	21
4	9	32	21	12	6	7	14	16	7
24	25	3	18	48	18	6	4	40	7
15	18	12	9	2	28	3	48	6	3
15	5	18	12	21	5	8	3	18	4
18	9	32	30	24	6	9	36	16	5
12	4	40	8	12	24	30	2	24	32
50	36	7	24	27	60	21	8	40	8
21	6	32	9	16	12	6	15	10	4
27	45	24	2	4	8	20	15	54	18
12	21	40	6	36	18	48	21	10	8
12	27	14	3	21	12	18	16	10	8
21	6	30	36	27	2	12	10	8	2
21	12	6	36	5	2	60	18	5	20
30	5	32	42	24	6	32	9	8	9
21	36	18	3	36	8	4	28	6	24
32	27	40	8	6	9	8	8	6	7
12	9	4	9	32	27	6	24	2	12
15	6	9	60	18	6	24	1	14	32
24	16	10	20	27	12	9	3	4	5
24	18	27	9	4	5	4	32	27	30
36	6	4	3	42	27	10	24	5	10
54	18	18	12	4	40	30	42	27	6
7	8	9	48	24	2	24	6	8	10
21	10	24	20	5	60	27	5	20	24
35	8	24	27	10	28	9	12	1	4
15	25	9	5	4	6	12	10	4	3
24	20	9	24	6	8	12	30	6	7
8	3	6	18	2	28	2	3	12	3
5	21	32	8	20	48	12	5	40	1
24	9	40	1	48	30	10	24	20	2
18	18	18	8	3	20	15	48	6	1
24	6	8	1	4	9	60	21	5	12
21	60	40	4	4	30	27	2	36	4
24	3	24	72	24	12	10	1	36	24
15	27	63	40	6	6	12	6	36	21
18	24	40	4	40	3	12	24	5	36
20	27	2	20	24	24	9	1	8	4
24	72	5	30	30	10	16	6	10	8
5	32	40	10	12	3	60	3	1	20
12	9	9	12	6	60	21	9	4	9
6	24	40	9	3	48	9	9	1	18
6	3	63	6	40	2	1	4	60	24
15	9	24	3	32	6	18	30	9	36
24	54	81	12	12	1	18	21	10	28
15	25	3	4	36	2	42	18	3	32
3	5	6	24	9	30	27	6	12	20
9	15	3	16	2	32	15	42	30	2
30	45	24	2	6	36	21	10	4	6
21	30	28	4	18	48	21	1	12	6
9	24	24	3	5	36	30	42	3	8
27	15	1	4	15	24	18	4	8	5
21	20	24	10	40	3	30	30	4	28
27	15	7	20	21	42	15	9	8	6
5	9	24	15	48	3	9	20	4	5
21	3	24	6	12	3	30	12	4	24
6	9	28	21	42	27	8	36	12	8
21	27	20	18	1	36	24	60	18	10
40	4	3	24	30	3	16	14	10	70
18	9	6	36	12	9	32	4	7	8
21	15	3	28	9	30	6	1	8	24
30	30	9	12	6	32	6	18	3	5
30	20	9	36	24	60	27	8	16	1
6	24	2	8	42	27	9	36	3	14
27	18	24	6	21	60	21	2	16	4
30	3	9	32	15	18	18	6	12	16
3	25	30	36	8	24	3	54	9	10
15	3	20	9	32	3	12	30	2	8
30	4	9	40	24	48	21	7	2	16
12	12	6	36	15	36	6	7	20	28
30	60	90	24	2	3	9	48	9	6
27	25	24	20	9	28	15	30	24	8
6	6	4	16	12	12	24	1	36	2
27	9	28	9	24	6	12	3	40	16
18	21	2	28	3	42	24	9	3	14
50	27	28	8	4	21	6	3	7	16
20	9	6	30	12	4	32	35	10	10
2	4	18	24	3	10	28	6	24	4
9	10	21	20	9	28	21	36	15	4
27	1	24	15	6	15	8	18	40	9
5	40	8	18	24	9	5	24	7	6
30	32	5	16	9	18	21	1	4	5
45	21	4	10	24	24	8	4	4	12
18	5	3	16	18	36	15	4	4	2
9	6	4	9	15	30	3	9	12	2
6	12	5	36	6	30	3	5	32	36
15	2	50	30	18	7	48	6	8	32
18	48	40	7	30	30	4	32	3	7
90	6	32	8	36	27	24	6	9	40
35	30	4	48	18	5	24	1	4	9
18	35	15	1	16	27	42	21	9	2
3	30	4	7	16	18	21	5	40	10
18	40	1	20	30	12	15	8	20	6
27	12	4	8	36	30	60	27	4	8
3	30	81	12	6	12	12	21	6	4
6	35	9	20	18	18	24	2	7	2
18	18	24	4	30	54	27	5	20	8
6	15	24	4	12	3	7	12	2	18
30	25	2	42	30	1	20	16	6	7
18	40	90	32	8	15	36	18	1	16
15	24	5	6	18	9	5	28	4	5
9	50	21	9	40	30	54	15	6	8
3	30	18	7	36	9	30	27	7	40
18	12	25	9	7	36	9	48	30	9
15	16	2	12	54	27	9	12	4	10
7	15	60	21	7	32	2	8	56	3
6	5	36	27	42	24	5	4	2	16
21	45	10	16	21	12	24	6	24	4
27	25	24	20	6	12	12	60	27	6
6	5	32	1	21	42	30	3	8	1
21	9	54	12	10	24	4	7	12	7
21	3	8	2	42	18	3	8	36	6
16	20	10	12	6	30	8	10	20	4
30	24	36	3	24	30	6	15	6	6
9	9	5	32	6	42	9	5	24	2
18	30	3	40	9	24	6	9	3	2
24	20	9	5	30	54	18	6	16	20
12	36	3	7	36	9	60	30	10	36
6	8	36	1	24	15	42	6	6	40
21	40	64	30	10	16	8	20	15	18
24	12	16	36	4	12	9	12	24	2
21	20	27	6	40	9	60	9	10	8
3	36	10	4	3	30	6	4	24	3
30	40	12	40	2	20	6	60	18	4
3	10	30	1	16	9	30	9	7	18
12	9	30	8	10	12	9	24	18	10
6	18	3	24	27	48	3	6	10	18
12	12	24	5	4	27	18	30	2	32
25	18	10	6	9	7	4	4	36	6
21	18	40	10	3	24	24	30	21	5
24	30	32	2	4	60	15	5	20	5
6	8	54	12	6	24	20	4	9	9
21	8	5	6	60	21	7	6	28	1
63	9	10	10	6	9	3	2	16	10
18	6	8	40	12	24	6	2	40	10
12	15	3	16	15	18	21	3	8	4
24	14	5	36	6	42	15	8	8	36
30	3	7	12	21	42	9	8	14	40
15	9	6	16	12	6	9	2	8	12
28	9	54	30	7	12	40	8	7	10
27	21	90	1	36	27	42	27	7	12
3	45	27	24	3	9	20	24	42	6
9	3	20	27	24	18	4	18	16	10
24	9	54	63	9	6	6	32	21	54
30	28	4	40	21	12	18	6	8	40
15	12	2	3	30	12	4	14	40	7
15	45	12	7	10	16	12	12	21	9
9	4	1	12	30	30	27	5	10	24
27	5	18	18	6	12	40	10	8	12
24	24	6	20	18	30	30	4	2	24
21	90	27	8	3	3	48	18	6	20
27	12	4	5	12	42	6	6	2	12
3	9	4	6	9	18	9	9	8	16
15	30	36	12	10	7	16	15	48	9
3	25	12	2	30	12	12	4	14	28
15	81	40	3	12	30	18	16	16	4
72	3	40	7	36	30	15	4	20	40
30	16	5	32	21	12	24	8	24	3
24	21	4	10	8	15	54	6	8	36
24	3	7	36	3	36	30	2	4	7
30	3	60	35	54	36	6	9	32	18
12	12	8	1	24	54	30	9	20	32
15	20	4	15	42	18	8	36	8	8
6	8	8	6	24	6	36	15	4	16
24	50	10	12	18	42	9	10	20	32
35	10	8	27	54	30	8	40	1	2
9	12	6	12	6	27	6	18	1	36
6	10	30	12	5	20	18	6	30	4
9	20	21	48	18	7	16	7	2	32
6	18	1	16	3	24	3	8	12	3
15	15	27	4	36	9	36	12	3	40
30	30	12	1	40	24	18	18	7	12
15	30	6	24	6	40	18	54	21	4
5	32	30	60	18	8	40	10	40	5
6	18	16	6	30	12	9	2	28	8
18	25	21	7	4	27	6	24	2	8
30	15	12	6	16	18	6	6	3	8
12	36	30	6	2	12	15	24	18	9
6	3	12	9	12	12	7	4	24	16
80	72	18	10	21	30	6	7	24	2
25	9	27	60	15	1	12	6	1	28
24	35	7	40	12	42	6	10	16	20
3	40	9	20	27	42	21	4	32	7
15	18	9	20	24	18	9	2	28	12
5	18	8	60	15	1	4	7	18	12
27	12	10	7	36	18	30	21	3	9
9	18	4	8	10	30	54	24	7	10
54	14	1	12	21	10	36	6	7	24
9	6	12	18	12	15	10	32	4	8
8	6	20	12	12	15	4	6	40	5
40	10	4	27	36	24	10	10	40	3
15	6	20	27	8	4	18	12	6	2
12	45	8	5	24	6	18	3	12	2
27	6	72	21	8	8	9	6	30	6
9	3	18	1	20	21	18	3	8	12
81	16	1	24	42	15	6	28	7	32
16	1	54	9	7	40	9	1	6	2
3	32	27	12	6	3	28	8	16	3
24	20	15	8	42	24	7	20	9	10
10	20	3	54	21	4	20	7	1	2
24	20	8	36	6	18	12	10	8	8
30	12	20	3	36	30	3	40	14	40
15	30	20	6	18	27	9	8	7	2
30	40	5	4	3	6	18	7	12	4
9	21	15	8	24	12	15	8	12	12
36	7	8	6	12	24	1	40	7	5
27	16	3	6	15	8	20	24	4	3
24	36	1	7	12	15	48	24	8	4
28	1	36	54	21	4	4	10	24	4
6	35	27	4	16	15	36	6	10	4
30	32	8	7	24	24	12	3	10	12
30	24	6	20	1	4	3	24	6	3
15	15	24	12	9	3	24	30	5	12
16	2	8	24	6	30	7	16	9	14
24	18	6	7	20	12	36	12	7	32
15	3	9	60	3	3	16	12	10	6
24	12	9	32	18	30	12	6	12	2
21	15	2	20	6	12	6	10	12	10
12	5	16	30	24	27	3	12	8	2
12	18	16	1	20	6	36	24	1	8
6	50	9	8	7	8	9	18	3	1
1	24	36	9	1	28	1	4	5	70
30	6	9	8	3	9	48	18	3	4
27	9	36	21	8	28	6	3	6	8
3	28	1	12	6	6	3	9	8	36
3	6	28	2	40	3	48	24	9	2
15	15	8	54	27	2	40	6	2	16
9	24	1	16	15	30	9	6	32	12
3	18	25	81	18	7	3	28	9	24
30	5	30	12	40	6	2	28	24	60
24	9	12	18	30	3	1	4	1	28
30	12	10	6	8	12	42	24	7	20
2	5	3	30	24	7	28	7	40	4
27	32	4	24	21	48	24	2	12	8
18	40	30	10	15	24	15	5	10	12
27	15	10	18	60	30	2	24	40	16
21	6	24	9	48	15	10	36	6	2
21	24	3	12	60	15	4	16	10	10
35	24	16	1	36	12	18	6	3	28
9	15	16	7	24	60	30	9	8	8
3	30	9	9	36	3	1	36	6	2
15	10	12	15	54	6	8	4	6	12
9	10	4	24	21	6	20	6	16	10
15	7	12	21	48	12	1	28	10	14
6	63	36	5	2	18	18	10	8	18
81	24	9	18	24	9	20	36	2	4
15	3	36	5	21	60	6	4	1	18
18	8	5	6	30	2	5	16	24	7
3	8	32	12	48	6	3	28	7	3
9	20	10	12	24	6	3	9	8	1
3	15	6	2	36	21	36	30	2	20
3	6	1	8	6	36	21	9	16	3
10	32	3	6	30	7	28	6	20	6
18	18	32	5	24	42	27	4	32	2
24	9	8	18	15	8	20	4	6	3
27	27	12	3	18	24	5	24	2	6
21	27	20	2	24	36	6	10	2	16
3	20	28	8	4	30	42	15	1	8
24	15	4	7	28	18	30	15	6	28
15	21	32	8	12	12	12	6	1	36
15	9	12	10	32	9	12	3	10	36
14	28	8	21	36	18	6	4	4	14
10	6	18	27	10	1	14	3	6	16
30	45	6	12	1	32	6	48	6	5
24	21	35	32	9	12	18	3	1	40
21	2	4	27	42	24	4	24	10	4
20	14	1	4	27	12	6	8	24	10
18	50	12	9	40	9	30	30	4	12
6	10	16	8	12	18	30	15	9	7
6	27	20	6	16	27	54	3	2	4
18	24	6	32	12	36	18	5	1	16
18	40	8	20	3	54	12	5	28	6
6	1	6	30	12	9	10	8	3	8
27	4	20	21	42	18	1	12	4	24
18	21	9	28	27	48	9	6	36	18
45	24	8	16	3	32	18	12	18	9
24	18	12	24	5	9	12	30	12	3
15	18	4	9	12	3	18	6	6	24
6	35	1	6	6	15	6	2	40	9
40	10	8	18	60	3	5	8	8	4
24	9	16	4	24	15	12	21	9	4
9	25	36	4	32	18	42	27	9	20
[truncated: 8,000 more rows]
