# Supplementary material for: Mining Association rules for Low-Frequency itemsets
Source: PLoS One. 2018 Jul 23;13(7):e0198066. doi: 10.1371/journal.pone.0198066 (PMC6056028; doi:10.1371/journal.pone.0198066)
Supplement: S1 Transaction Datasets for Frequency and Utility Mining — The small datasets for calculating the frequency of itemsets in transaction database contain Accidents, Chess, Connection, Mushroom, PUSBM, and Retail [32] transaction datasets. There are 500, 1000, 2000, and 5000 transactions per dataset. The small datasets for calculating the utility of itemsets in a transaction database contain Accidents, Chess, Connection, Mushroom, PUSBM, and Retail [32] transaction datasets. There are 500, 1000, 2000, and 5000 transactions per dataset. The large datasets for caluclating the frequency of itemsets in a transaction database contain Accidents, Connection, and PUSBM [32] datasets. There are 10000, 20000, 30000, and 50000 transactions per dataset. The large datasets for calculating the utility of itemsets in a transaction database contain Accidents, Connection, and PUSBM [32] transaction datasets. There are 10000, 20000, 30000, and 50000 transactions per dataset. (ZIP) [file pone.0198066.s001.zip › Data Files/utility_accidents2.txt]

30	6	6	18	10	80	45	18	2	20
3	5	54	30	16	24	9	10	40	24
36	20	5	10	40	12	54	15	5	4
9	25	21	16	9	20	9	36	18	6
35	18	28	3	40	12	48	6	3	36
72	6	40	2	3	5	28	10	8	7
9	9	40	30	12	24	9	8	2	6
8	2	24	18	24	27	8	36	3	18
12	24	4	10	16	18	24	24	2	40
15	21	10	8	16	6	24	12	4	4
9	30	18	10	48	15	2	4	4	20
12	6	9	42	15	10	4	12	1	18
7	24	27	48	9	1	32	12	40	2
5	18	28	2	12	27	5	40	10	4
21	10	32	3	8	30	24	27	5	32
18	45	6	12	6	24	21	18	24	5
3	21	12	7	4	6	21	4	8	24
6	32	5	6	27	5	24	9	7	20
3	30	2	4	3	12	27	6	24	36
15	15	27	5	24	6	42	12	9	16
3	20	18	9	4	18	6	21	5	16
12	40	24	8	6	8	24	54	30	8
40	12	6	16	30	60	15	10	4	3
50	18	24	9	30	54	27	3	4	4
9	24	9	20	15	18	12	10	12	1
15	40	12	28	7	32	24	24	9	1
9	27	32	10	28	30	21	3	28	1
3	18	8	12	24	27	10	12	2	4
30	12	27	7	24	3	30	15	9	36
9	63	12	8	3	9	28	18	36	27
25	4	4	7	3	24	9	9	20	8
12	6	12	9	12	6	8	24	7	9
6	12	3	36	60	30	10	12	2	2
45	12	20	3	30	24	9	28	3	18
18	15	21	2	8	10	36	30	24	12
3	27	40	1	27	42	27	7	12	12
12	40	40	1	4	3	48	3	10	14
9	30	21	8	28	3	36	21	6	32
9	15	21	2	36	36	6	4	36	9
3	18	54	6	10	54	12	2	20	10
15	27	3	24	18	12	15	1	16	36
30	5	24	54	21	3	24	5	9	2
30	5	9	12	60	9	1	32	40	10
24	63	6	24	6	3	18	30	4	16
24	30	28	6	36	3	36	18	7	4
21	4	1	36	3	36	3	9	36	8
15	5	12	12	24	30	1	8	6	28
3	4	2	20	30	42	21	4	14	32
21	4	6	60	15	5	8	1	6	7
5	1	36	15	6	40	10	8	20	9
3	7	24	6	3	28	7	10	32	9
12	45	9	10	36	9	18	30	2	24
9	20	6	10	36	30	10	4	2	6
30	10	21	32	4	4	15	60	21	3
12	72	15	20	9	18	30	10	8	5
12	45	21	4	2	2	6	6	9	24
27	8	18	54	24	5	32	8	32	7
27	15	9	27	20	8	4	30	18	12
15	3	36	7	36	15	42	9	5	18
6	6	6	18	15	4	40	14	2	8
6	63	12	32	7	10	40	30	30	12
24	10	9	20	9	32	12	30	30	9
50	30	10	4	9	42	30	4	8	3
3	3	9	28	30	12	15	3	16	8
6	30	54	24	12	1	15	6	15	9
12	3	4	30	48	15	9	20	7	7
30	24	1	20	12	60	15	2	40	5
21	8	10	9	18	6	8	36	10	6
21	16	12	5	27	30	12	3	24	1
30	40	3	12	7	30	30	6	10	10
15	24	81	21	4	10	60	3	9	4
12	5	27	2	12	9	12	18	9	32
18	6	12	8	9	12	24	6	28	6
15	6	30	45	10	32	9	8	10	32
18	90	36	8	3	20	18	42	24	7
6	30	90	18	24	1	4	27	6	3
27	24	10	7	30	3	5	8	32	3
27	8	10	4	3	18	27	2	12	2
6	35	12	3	15	48	12	9	36	6
12	35	21	2	24	54	3	5	40	16
12	10	15	5	28	18	6	21	8	20
9	12	8	2	4	9	12	12	9	12
9	18	32	9	32	18	24	18	3	20
27	24	6	8	30	12	6	6	4	8
3	12	4	1	36	12	24	4	8	5
3	40	6	10	6	36	9	18	18	2
9	8	30	54	24	2	16	4	9	6
27	18	45	21	24	3	9	28	30	60
16	10	8	15	60	6	7	4	7	9
9	5	32	15	12	30	3	28	10	8
45	6	20	2	32	21	60	3	2	8
24	10	15	4	12	15	30	15	4	16
18	4	8	8	27	42	3	2	20	2
30	18	24	4	36	12	54	21	3	36
24	5	6	48	18	8	40	5	12	3
6	4	8	24	24	30	9	1	12	6
30	35	21	4	4	24	42	12	5	40
32	5	32	30	30	6	20	5	3	8
21	15	6	12	1	36	6	60	6	10
9	10	24	6	9	8	4	6	10	20
12	21	48	25	81	27	32	2	40	6
21	8	3	15	24	21	8	36	12	7
3	15	12	24	7	4	28	2	12	1
30	10	16	3	30	12	6	36	8	3
21	30	15	4	30	15	8	16	36	2
9	30	9	12	8	6	3	9	42	12
15	32	3	24	54	6	8	16	1	5
12	30	36	32	1	24	15	12	9	5
28	4	40	15	24	27	8	36	2	12
30	3	24	6	5	40	1	14	5	3
27	20	6	18	18	7	8	1	14	40
30	25	5	40	9	54	12	3	16	5
30	18	24	7	54	15	8	24	7	6
63	6	18	6	8	24	3	54	3	6
15	45	18	28	6	12	18	6	9	3
3	5	15	8	1	8	30	60	6	2
9	18	36	2	40	24	12	6	28	12
30	3	10	6	4	18	18	5	4	9
30	60	5	72	9	24	3	4	16	21
9	12	24	4	15	18	3	3	4	8
15	15	12	5	20	6	30	3	36	12
3	36	27	24	6	7	36	14	4	9
8	7	9	6	3	1	16	4	3	6
2	27	6	8	7	4	30	3	10	4
6	21	12	1	8	18	60	15	8	24
18	21	15	8	2	10	24	30	30	30
24	9	9	1	5	20	12	60	6	7
15	40	24	7	18	21	5	40	1	4
72	30	12	3	10	8	21	12	27	8
30	16	10	27	6	12	18	2	7	42
27	10	6	21	30	27	3	32	12	5
9	27	27	9	24	12	24	1	24	5
27	14	36	7	8	3	36	3	5	16
24	12	10	9	15	18	30	2	4	10
15	7	18	12	4	36	9	7	8	1
9	6	6	10	3	28	21	30	18	1
21	10	45	6	40	18	48	18	1	20
3	20	15	8	32	24	24	15	5	24
15	18	21	8	6	2	3	60	21	10
9	12	10	12	27	54	27	1	16	20
3	9	9	28	24	6	30	5	16	8
21	2	21	42	9	2	8	5	6	16
54	24	28	10	18	18	3	8	16	10
24	15	2	12	27	48	21	2	4	4
9	18	81	18	4	4	2	40	27	60
40	10	9	32	12	36	6	4	3	2
9	40	2	12	54	21	9	32	1	5
18	18	4	1	4	30	60	3	4	6
21	21	4	9	12	21	9	40	6	7
6	30	10	12	3	24	3	3	8	7
10	6	10	30	12	8	32	10	32	7
1	18	18	12	10	24	8	3	35	12
6	24	12	9	60	3	1	8	9	10
40	3	4	30	9	8	32	6	36	8
9	18	18	8	10	12	21	2	8	2
15	9	9	1	6	18	9	8	12	9
30	9	27	36	9	6	60	24	5	4
30	35	24	20	3	6	54	30	7	32
12	12	3	36	21	60	15	4	36	6
3	3	5	30	9	32	9	60	27	9
6	14	10	60	27	1	12	28	7	2
21	9	30	20	2	32	6	10	9	5
18	24	10	16	18	6	24	8	36	6
12	20	2	4	9	48	18	4	28	3
9	14	80	45	3	20	4	6	18	12
20	5	32	24	48	21	9	16	1	2
15	45	24	4	12	21	36	12	1	40
3	15	27	18	7	1	3	30	30	8
15	15	16	6	21	18	27	1	20	3
36	18	16	3	4	8	9	54	6	1
18	40	3	8	20	6	12	27	9	28
21	25	3	32	12	12	30	8	12	12
12	20	9	12	48	18	9	28	5	8
3	35	18	9	40	3	12	18	2	24
18	50	6	8	24	9	6	3	4	4
12	6	42	90	21	7	10	20	15	6
9	30	28	4	4	18	48	9	5	40
6	27	5	28	3	12	15	6	40	20
3	2	8	6	48	3	9	32	7	10
3	1	15	24	9	8	40	20	5	10
12	32	1	24	60	30	6	20	20	4
40	21	40	6	15	60	30	5	9	14
15	15	24	6	4	21	48	9	9	16
27	35	2	18	3	5	24	7	1	20
30	20	20	27	4	5	32	18	36	27
30	12	8	8	12	3	1	4	2	3
30	63	18	20	3	3	32	21	30	12
27	20	6	28	3	12	3	48	9	10
6	3	36	6	40	27	30	3	5	5
3	9	5	12	21	12	21	1	32	40
3	3	9	40	15	36	27	5	8	5
21	9	1	40	6	54	21	1	14	32
8	9	8	12	60	21	1	24	9	28
24	18	2	30	6	7	4	6	3	6
30	4	36	24	6	24	4	16	16	3
5	16	15	42	12	4	40	7	2	10
10	1	24	48	27	10	32	9	1	8
10	10	8	20	21	54	21	1	20	4
30	12	21	24	20	36	10	3	10	14
21	30	12	7	7	32	27	24	15	9
6	18	12	3	36	27	18	18	5	16
15	32	9	8	21	24	6	6	8	1
9	16	3	36	9	48	3	8	10	12
18	8	2	54	30	9	4	6	4	4
27	21	10	40	30	30	21	5	28	10
18	30	81	18	32	3	6	8	24	54
12	12	36	7	4	30	36	18	5	40
15	18	16	40	5	16	27	54	6	5
10	15	4	10	36	21	1	8	8	6
12	15	30	12	28	6	24	12	30	3
24	15	2	16	54	30	4	2	40	9
27	36	3	12	40	5	4	9	36	15
21	24	4	8	7	30	54	27	1	8
24	28	1	42	24	3	10	28	7	10
27	10	36	27	4	12	3	9	7	24
24	20	20	5	8	12	27	12	27	7
35	24	24	8	3	2	3	42	18	5
21	2	18	63	9	18	20	4	5	1
4	4	9	9	18	36	12	10	8	4
3	15	4	12	4	8	4	9	32	3
9	4	72	18	24	7	9	54	15	32
21	27	4	40	1	5	42	30	4	8
15	40	3	36	2	12	9	54	9	5
27	10	3	6	20	5	3	42	3	8
15	3	5	3	2	4	6	36	15	2
27	9	3	15	6	30	5	20	24	3
27	8	21	20	20	1	15	30	3	3
3	15	16	63	27	36	10	6	40	21
6	27	6	32	7	28	6	60	24	3
9	25	30	12	32	9	4	12	27	36
27	45	90	2	40	7	2	40	18	12
21	3	7	18	6	3	7	36	3	4
24	3	10	10	6	4	18	24	15	10
21	12	20	24	2	24	3	60	30	7
12	16	36	9	24	6	48	9	3	16
20	2	3	1	32	15	30	27	5	8
27	6	6	40	24	60	18	10	28	8
18	18	24	90	6	16	20	7	4	8
12	18	40	7	4	18	36	27	10	16
9	6	20	4	8	21	15	6	8	24
15	8	18	18	21	6	4	4	6	32
12	81	10	40	1	6	4	12	36	30
18	24	12	24	10	5	24	6	21	1
12	12	18	30	40	6	4	24	21	24
24	20	40	14	4	1	8	1	24	18
12	3	18	16	3	2	12	18	6	9
9	21	14	40	2	12	6	3	8	24
3	30	30	12	2	16	12	6	24	10
24	18	9	4	28	6	8	1	18	6
15	72	2	24	2	8	9	8	30	6
15	35	40	4	54	6	1	36	6	2
27	35	20	16	3	2	48	18	7	40
10	36	7	3	20	12	6	15	3	12
9	18	16	7	6	40	24	27	8	32
12	18	8	20	9	12	18	12	15	1
3	6	16	28	2	8	4	36	3	3
25	18	7	4	9	42	3	9	28	9
21	2	45	6	20	12	7	10	8	21
6	15	12	1	20	18	36	18	2	8
27	18	24	18	4	8	10	8	3	12
8	9	4	24	5	9	12	3	48	3
9	18	9	14	20	5	7	9	16	15
36	18	12	1	5	16	12	12	12	4
3	36	45	6	8	12	1	5	7	12
24	30	30	36	6	6	32	27	36	3
27	42	27	21	16	16	6	5	6	8
30	32	10	42	27	5	8	10	40	2
12	15	2	4	54	24	1	12	10	10
18	4	1	20	9	18	15	3	16	2
15	24	40	30	2	20	3	30	30	1
18	40	4	12	48	18	7	4	6	1
21	2	40	3	54	3	1	4	5	8
30	3	18	8	8	30	6	15	6	16
6	90	2	4	8	9	5	18	15	8
3	4	3	24	30	36	21	8	36	2
63	15	40	1	36	6	4	28	10	6
6	20	2	24	15	18	15	2	5	16
10	30	8	24	3	36	27	3	16	6
27	24	8	4	20	21	42	6	7	24
18	12	1	30	9	4	12	6	12	32
30	12	10	8	27	30	3	3	16	6
7	4	15	18	18	3	20	2	14	16
9	5	21	9	60	21	10	8	8	10
3	8	10	12	27	48	12	5	36	3
24	8	3	40	30	30	12	1	4	10
27	27	14	7	32	18	42	21	10	28
27	9	7	16	27	36	6	5	12	1
3	18	6	28	18	42	24	7	12	4
4	5	2	24	27	54	9	2	4	18
3	30	40	4	40	18	60	15	8	28
6	3	12	1	20	21	12	27	2	20
3	12	24	15	12	2	10	28	18	48
21	15	15	18	8	24	3	7	24	4
30	30	3	4	3	12	27	3	36	2
25	18	20	5	36	21	5	16	5	5
15	3	4	20	3	36	15	3	12	8
6	35	15	4	36	27	6	28	1	12
45	6	4	5	40	3	24	9	7	40
3	6	21	18	9	5	4	3	10	10
4	32	24	18	6	8	16	36	7	2
6	9	32	3	12	21	5	40	24	2
9	21	8	5	24	21	5	24	6	4
12	25	10	28	21	60	6	1	14	12
18	3	36	1	42	3	7	24	4	6
24	30	15	7	28	15	36	3	7	24
6	30	15	3	16	3	48	3	1	8
15	3	3	28	6	18	24	8	24	12
30	9	45	6	9	24	12	30	24	10
6	9	12	28	8	18	21	4	36	20
27	50	45	6	40	8	10	18	30	6
2	32	15	24	3	8	7	2	8	7
24	36	9	12	18	36	6	5	4	7
3	16	20	7	7	24	9	10	4	6
30	12	8	7	28	18	6	18	9	6
15	12	8	12	6	54	3	5	4	2
12	10	10	16	27	48	3	7	28	36
15	9	27	36	1	6	32	18	54	12
15	40	10	8	30	18	12	6	16	3
4	2	16	18	30	9	5	28	4	8
24	15	18	28	10	9	6	6	10	8
42	6	9	6	21	8	4	2	12	4
9	30	45	27	8	12	6	4	5	27
9	10	36	3	4	30	48	6	10	20
40	18	6	8	6	3	60	6	8	8
9	10	24	10	12	27	12	24	9	8
6	36	24	40	6	8	48	27	1	7
27	3	6	5	20	6	48	9	2	24
9	30	90	18	24	8	2	36	24	1
3	6	7	36	30	6	12	4	8	2
15	40	7	8	24	15	1	12	4	42
6	9	42	24	36	5	6	30	24	1
72	9	36	5	36	27	12	15	10	8
35	72	6	40	5	42	24	5	8	2
30	15	32	3	20	3	42	9	3	12
6	12	32	10	60	30	3	7	2	20
30	4	3	4	36	18	6	18	40	6
27	15	24	9	12	12	27	1	40	14
24	12	10	28	9	36	9	6	20	12
18	15	21	4	16	18	12	9	2	24
27	18	3	12	12	27	1	8	8	7
27	35	6	36	2	21	18	21	7	20
15	25	9	8	32	21	12	18	10	24
9	7	16	27	54	21	9	32	6	16
24	4	2	60	30	1	40	2	10	10
24	35	21	8	3	8	18	48	18	4
12	64	72	9	6	6	4	12	9	10
9	5	8	30	6	3	5	28	16	3
24	18	45	18	24	10	3	18	24	1
30	12	6	16	3	12	15	6	18	2
15	12	12	18	20	4	9	24	27	10
6	3	16	7	32	12	54	6	10	8
3	18	81	12	24	8	9	4	12	6
10	3	7	8	3	24	24	3	16	8
12	12	8	12	30	54	9	4	20	1
21	50	21	18	6	60	24	2	40	2
18	21	3	6	28	24	54	6	2	32
72	15	8	28	9	28	12	6	28	9
12	20	10	3	48	27	9	40	5	8
27	6	32	3	48	24	5	12	36	8
25	27	12	4	12	27	6	24	1	4
18	9	9	20	2	8	12	18	3	40
18	27	6	7	6	6	30	8	40	2
3	24	63	15	24	6	6	24	24	21
12	32	7	40	24	60	24	3	36	10
21	32	10	1	54	12	3	24	6	6
24	24	32	4	36	9	6	24	8	32
15	15	6	1	16	24	60	18	10	32
18	6	42	21	3	12	10	4	8	10
4	10	16	12	12	12	8	40	5	4
3	18	24	10	32	3	60	6	3	16
12	9	28	2	1	30	24	2	16	4
18	3	54	6	18	28	5	8	27	27
21	18	9	12	60	27	6	40	32	5
21	35	21	5	8	30	18	15	10	4
15	7	21	42	6	1	20	4	14	4
21	12	2	21	18	27	3	4	8	6
30	1	8	3	48	3	3	12	10	5
15	12	10	28	48	18	5	16	8	16
6	81	18	28	10	12	18	42	3	3
21	9	4	3	27	8	12	5	9	40
15	30	9	6	8	6	6	60	9	10
27	40	18	7	20	15	30	21	10	24
21	50	3	3	32	15	60	9	7	4
12	35	15	4	6	3	1	36	7	4
30	4	1	9	48	12	6	32	7	6
9	21	8	2	15	12	27	1	16	4
15	36	30	40	4	60	15	4	40	14
27	27	12	12	6	7	28	24	12	15
18	7	15	48	3	9	16	5	8	32
24	6	72	6	4	9	7	54	24	2
24	18	30	72	12	16	7	3	48	24
18	20	2	30	30	18	3	2	8	8
35	15	8	9	6	30	30	7	16	10
6	15	21	2	30	24	6	32	8	12
3	12	24	9	30	30	21	3	36	2
12	3	60	24	9	20	2	12	6	4
3	40	28	5	32	24	12	27	3	24
9	18	40	24	5	28	12	30	24	8
54	6	36	9	30	6	6	2	8	8
10	30	28	9	36	9	42	12	8	20
21	15	7	24	18	30	7	16	5	6
3	5	28	4	32	3	6	9	8	8
3	21	40	1	3	40	27	48	3	1
5	20	10	40	21	36	15	3	24	6
21	48	5	18	6	30	18	15	1	8
50	21	3	24	3	6	21	2	8	4
12	8	8	12	54	6	10	40	8	3
25	21	9	8	9	60	15	1	24	9
6	25	3	3	16	18	36	24	8	28
24	3	21	42	6	2	24	9	6	2
21	8	5	9	12	9	18	30	4	4
24	54	18	12	10	8	18	9	2	24
30	60	63	12	6	9	15	15	2	12
6	20	21	8	1	20	30	54	18	10
12	6	40	10	6	30	6	24	5	2
3	21	30	7	4	18	36	6	9	28
3	16	1	5	42	15	6	32	7	18
3	5	12	4	32	30	24	6	5	32
9	9	21	6	24	5	32	1	8	1
18	15	54	9	7	28	15	12	6	5
9	3	54	72	16	2	5	3	12	2
30	35	24	4	12	27	8	4	5	9
3	12	4	16	30	54	3	3	40	9
18	12	18	36	9	30	6	9	36	8
24	50	24	20	9	18	36	12	7	8
10	12	6	6	36	12	7	8	9	20
30	3	2	48	27	8	36	2	2	2
27	30	72	28	6	6	24	18	4	8
21	12	6	1	4	9	54	30	1	40
30	72	18	16	10	3	32	48	27	6
30	9	21	28	7	2	60	24	7	36
27	30	2	18	6	21	9	4	7	16
9	54	36	30	4	3	12	27	36	30
10	4	6	20	6	54	27	7	36	3
9	3	30	64	90	9	12	8	9	3
12	18	27	24	3	9	6	3	8	4
12	36	12	24	7	8	60	30	9	24
45	21	40	8	6	30	15	6	1	16
63	24	2	24	30	5	20	9	12	8
3	2	81	40	10	1	28	21	12	9
4	20	30	30	9	10	36	9	5	40
12	30	8	16	15	6	27	2	12	40
21	30	6	16	9	48	12	8	40	8
40	12	10	54	24	7	20	8	14	20
6	10	32	9	24	15	10	32	3	5
9	32	8	12	12	12	30	2	36	4
15	4	4	16	3	54	12	8	12	32
9	50	3	20	6	12	30	15	3	8
45	1	4	24	6	1	7	5	4	28
6	21	14	10	12	12	15	5	24	7
21	5	6	6	10	12	3	8	12	4
81	40	3	6	3	7	4	2	2	5
27	48	45	30	40	2	7	24	27	18
6	12	1	36	21	6	3	8	32	1
16	7	36	21	9	36	10	8	16	1
24	15	12	3	9	8	30	30	9	1
30	50	20	10	9	24	30	5	24	6
15	20	3	12	12	42	21	5	32	3
24	50	30	10	4	6	42	18	8	20
3	50	4	20	18	48	21	3	8	28
15	12	1	4	27	30	3	5	40	7
45	27	2	8	18	24	6	9	24	5
15	21	20	8	36	12	18	3	3	20
18	21	32	9	28	3	54	6	9	32
27	40	18	1	21	6	30	8	28	40
12	45	18	8	2	20	30	36	30	8
15	54	3	5	9	20	3	54	15	6
24	6	42	9	7	12	2	12	28	5
9	35	6	16	6	12	6	27	7	8
24	6	10	28	30	12	6	5	18	1
24	9	2	7	40	30	48	21	3	20
12	50	24	40	9	30	54	18	2	32
21	30	3	32	24	42	27	7	16	6
3	15	36	10	9	30	21	5	36	10
6	10	32	1	3	18	24	5	8	1
9	28	5	36	30	24	27	10	20	4
36	24	1	36	21	4	40	20	3	7
6	24	3	28	9	12	6	6	40	16
12	10	3	3	54	21	7	24	1	10
12	24	4	16	24	30	30	6	36	12
3	35	27	16	10	18	18	9	4	12
15	72	12	2	2	16	6	24	21	4
15	35	21	20	6	24	18	9	5	16
6	10	40	27	36	12	10	20	12	2
27	9	9	32	2	9	12	6	8	32
18	20	5	24	12	12	9	5	20	10
9	6	90	24	10	24	7	10	15	27
15	12	6	28	10	27	12	12	1	12
27	16	1	12	15	12	18	2	4	8
63	20	16	1	2	40	24	54	9	6
30	18	9	32	21	18	6	1	20	8
12	12	10	15	36	15	10	32	8	4
21	12	15	2	32	12	6	6	1	40
35	16	1	36	42	30	2	28	7	7
24	45	15	24	3	8	24	21	2	16
12	15	10	9	12	24	12	15	8	20
18	18	9	6	32	10	4	54	3	3
15	16	2	24	24	30	30	9	16	6
9	15	3	12	21	36	3	1	36	4
21	30	4	6	4	18	6	12	6	8
