# Supplementary material for: Mining Association rules for Low-Frequency itemsets
Source: PLoS One. 2018 Jul 23;13(7):e0198066. doi: 10.1371/journal.pone.0198066 (PMC6056028; doi:10.1371/journal.pone.0198066)
Supplement: S1 Transaction Datasets for Frequency and Utility Mining — The small datasets for calculating the frequency of itemsets in transaction database contain Accidents, Chess, Connection, Mushroom, PUSBM, and Retail [32] transaction datasets. There are 500, 1000, 2000, and 5000 transactions per dataset. The small datasets for calculating the utility of itemsets in a transaction database contain Accidents, Chess, Connection, Mushroom, PUSBM, and Retail [32] transaction datasets. There are 500, 1000, 2000, and 5000 transactions per dataset. The large datasets for caluclating the frequency of itemsets in a transaction database contain Accidents, Connection, and PUSBM [32] datasets. There are 10000, 20000, 30000, and 50000 transactions per dataset. The large datasets for calculating the utility of itemsets in a transaction database contain Accidents, Connection, and PUSBM [32] transaction datasets. There are 10000, 20000, 30000, and 50000 transactions per dataset. (ZIP) [file pone.0198066.s001.zip › Data Files/utility_accidents20k.txt]

3	27	12	24	2	42	3	8	4	24
21	9	36	4	27	6	3	4	12	32
24	21	4	5	8	24	24	18	8	24
12	10	8	30	6	32	9	60	27	4
12	8	9	21	6	12	12	42	15	2
12	15	20	1	16	27	36	30	7	40
12	21	4	42	9	6	8	20	6	18
24	9	8	2	8	36	30	48	9	5
18	6	28	9	8	21	48	6	1	20
21	50	12	8	9	30	48	30	4	4
9	15	40	2	32	6	48	24	9	32
15	35	15	10	40	6	60	21	10	40
27	35	80	3	10	28	1	24	21	2
3	25	27	6	20	18	12	18	10	28
12	90	6	16	40	10	5	54	30	9
9	15	20	7	24	6	27	8	6	16
27	20	4	8	24	18	9	6	8	10
3	21	8	5	32	30	36	3	4	40
24	18	12	9	32	12	6	27	2	24
50	90	6	8	28	2	20	12	42	6
20	12	10	18	12	18	2	10	40	3
12	45	18	24	9	3	18	36	18	7
12	6	18	8	8	2	28	27	48	9
45	21	40	9	8	18	18	8	40	8
24	9	7	20	24	48	21	1	20	9
6	10	72	30	16	6	3	30	21	10
21	3	9	24	36	12	10	20	14	6
6	10	27	18	3	15	48	18	1	24
63	9	28	8	1	20	15	18	21	4
18	12	40	4	40	15	42	15	7	24
6	50	24	8	16	18	12	24	1	24
40	32	2	40	21	30	18	8	4	7
30	81	27	20	4	24	36	30	7	12
45	64	54	12	8	7	6	32	18	42
9	24	36	18	24	2	1	20	6	48
30	7	9	36	3	4	36	9	10	36
12	15	3	32	21	30	12	10	8	12
18	4	10	12	24	30	5	4	5	10
12	30	60	63	24	36	8	9	54	30
9	54	9	12	9	7	12	12	7	40
30	27	30	3	4	24	9	12	24	7
18	12	90	18	32	3	2	24	21	54
12	24	30	14	16	10	21	24	24	3
18	21	2	48	15	5	16	12	24	3
18	30	12	4	8	18	12	27	4	4
6	5	6	32	1	60	3	10	8	9
12	21	4	18	6	3	20	1	12	12
27	24	18	2	18	42	30	2	40	16
6	25	21	1	32	6	48	3	6	12
9	25	30	40	5	12	12	24	24	2
15	15	4	28	24	60	30	2	4	4
24	60	45	12	32	6	10	8	3	54
15	50	24	9	60	15	1	16	5	2
24	15	20	2	12	30	6	6	12	40
12	18	16	5	21	18	12	8	10	40
27	4	8	21	60	9	6	12	12	40
24	45	15	32	7	60	24	5	8	3
21	18	27	9	12	10	28	6	24	9
40	8	40	18	60	18	4	24	5	8
9	6	20	3	12	18	27	10	40	36
24	35	15	20	16	9	28	27	12	6
12	45	18	16	1	16	30	12	9	8
6	15	5	18	60	12	4	12	9	1
15	15	40	21	8	12	9	6	30	5
15	6	24	1	16	12	12	30	10	28
24	4	2	1	36	24	48	24	4	18
21	45	21	5	12	24	42	30	4	4
30	6	24	18	4	40	18	12	2	7
12	42	18	32	2	32	9	30	21	6
6	6	8	8	3	24	12	3	8	4
6	5	72	30	7	24	30	54	6	2
9	30	72	14	36	6	5	16	12	30
3	3	16	1	28	21	18	6	2	9
27	54	18	10	7	24	10	12	2	12
6	24	36	10	32	27	18	18	7	8
21	35	12	9	16	15	18	21	1	12
24	42	9	15	20	10	7	40	27	18
27	27	10	12	18	12	6	10	24	1
3	63	21	7	12	24	5	7	1	2
27	24	18	32	7	16	30	12	12	5
30	24	9	18	32	8	8	60	9	3
27	20	4	48	12	3	40	5	16	28
15	10	81	20	1	2	12	12	18	9
3	27	24	6	16	9	48	21	10	4
15	30	8	7	8	3	42	24	5	8
9	21	32	2	32	18	24	15	9	7
12	32	3	30	15	20	24	56	2	14
12	8	4	12	24	18	7	10	16	4
12	16	4	24	18	3	8	8	18	20
3	24	8	40	4	8	6	6	24	5
5	6	7	4	9	30	6	9	8	7
12	15	30	3	24	9	9	36	1	8
21	10	9	18	8	3	32	36	9	1
12	18	6	2	8	30	48	12	4	36
72	15	18	24	8	1	32	6	30	27
9	24	2	30	30	6	4	28	9	7
6	21	18	24	1	32	3	30	3	8
40	6	2	8	18	21	8	40	10	16
18	10	45	18	24	4	5	54	18	8
18	6	5	12	24	42	3	5	4	18
21	4	6	8	40	3	54	30	1	4
27	9	12	5	36	30	12	18	1	16
30	28	4	3	4	15	24	24	1	7
27	6	63	4	2	9	4	36	18	10
18	16	10	36	24	48	24	4	32	5
9	45	24	5	28	24	24	12	7	12
30	36	18	32	8	10	16	24	6	15
3	21	6	30	12	5	12	10	2	16
30	10	24	10	40	15	24	3	6	8
27	12	3	42	30	8	8	8	1	8
24	15	36	21	28	8	1	36	12	42
9	60	90	27	36	2	1	4	6	12
21	3	8	9	28	9	54	6	4	32
6	3	16	1	54	18	7	36	8	12
12	3	4	4	9	36	27	6	40	32
9	36	30	12	3	28	12	48	6	5
24	12	5	12	3	54	27	5	16	4
27	18	8	5	40	3	18	30	9	16
27	50	20	4	30	12	3	1	36	9
3	3	7	32	3	42	3	2	24	8
9	30	81	24	8	3	30	24	9	2
3	24	20	1	24	42	6	10	12	40
9	30	9	1	36	18	6	9	5	28
27	10	15	32	3	4	60	18	4	16
24	18	20	3	24	5	4	3	9	10
12	50	6	12	5	18	24	3	24	5
24	63	9	16	8	7	24	21	48	27
6	20	21	24	4	16	3	12	30	6
15	9	9	20	3	8	40	21	24	18
21	35	21	5	4	15	30	9	5	40
3	1	3	6	5	16	10	1	24	2
3	16	5	8	15	48	18	4	10	40
27	24	16	10	27	36	9	3	4	24
12	24	20	6	60	21	4	20	28	3
27	24	2	24	12	18	9	36	2	3
30	18	18	28	10	40	30	42	30	2
6	9	20	4	6	3	60	24	10	10
6	12	24	10	30	12	9	10	36	10
21	36	12	9	3	16	27	30	27	5
72	18	7	8	42	15	10	10	4	40
27	3	12	12	12	18	6	16	7	2
21	9	3	18	3	10	20	12	32	7
18	15	2	6	8	3	24	12	2	32
24	4	16	2	32	30	18	21	8	20
90	3	32	1	5	20	18	48	12	4
27	3	8	2	48	18	2	32	5	4
12	6	2	8	40	9	48	9	8	8
15	21	48	18	6	32	4	10	12	9
90	6	14	28	7	10	40	21	54	30
15	3	45	40	3	36	21	24	3	10
24	30	36	12	40	3	10	12	30	54
72	9	12	8	16	27	30	3	10	20
27	6	9	15	28	4	8	40	12	30
12	18	90	3	4	7	4	28	3	18
30	30	12	8	24	30	3	7	36	8
27	9	1	4	21	24	21	7	28	16
9	18	27	8	5	20	21	36	15	1
30	12	16	3	4	15	42	9	10	36
15	2	4	16	9	60	24	2	32	8
45	6	10	4	28	27	18	9	5	40
30	5	30	16	4	8	20	12	12	27
12	20	24	20	8	12	3	30	21	3
18	18	9	40	1	32	54	15	5	2
27	72	12	2	9	54	18	8	12	4
27	56	9	6	14	12	5	24	24	12
21	9	7	20	18	48	24	2	6	32
12	5	27	16	4	40	30	54	21	7
3	9	4	2	8	9	24	12	9	12
18	90	6	16	3	3	24	24	60	9
27	15	3	36	9	4	24	12	15	1
9	9	1	12	9	60	18	5	32	5
12	20	1	15	24	18	10	32	7	6
27	6	20	6	3	48	18	3	20	12
18	30	9	10	12	24	24	12	3	12
15	21	32	4	30	27	4	16	1	18
18	9	24	5	9	60	12	4	40	6
27	3	90	30	8	7	4	36	30	60
24	27	30	8	10	6	24	9	12	24
27	30	9	18	15	2	16	28	7	2
12	6	4	8	24	60	15	9	40	20
18	15	2	9	12	8	4	15	24	27
21	9	3	48	27	7	36	20	10	36
3	4	8	90	15	12	32	10	6	36
30	3	20	9	4	15	60	21	5	36
27	54	4	8	12	3	18	3	9	36
30	21	36	63	21	8	36	7	5	24
30	10	81	36	6	32	42	30	7	16
27	9	3	12	30	54	24	9	6	32
27	81	20	10	4	12	24	12	1	8
21	21	16	2	8	15	12	9	4	28
21	20	27	2	4	24	30	24	10	12
18	12	20	12	8	6	9	10	32	4
21	7	36	15	24	27	6	16	1	10
6	21	48	30	90	30	9	7	24	6
27	12	4	8	15	54	27	4	40	32
18	9	32	2	12	18	2	20	4	16
6	3	20	3	24	15	24	21	8	40
5	48	18	5	16	1	4	7	2	56
9	15	16	6	6	6	7	4	20	5
9	12	20	32	10	4	9	30	12	8
27	30	5	20	18	42	24	10	24	12
18	24	48	18	6	16	4	8	1	36
30	30	7	8	27	60	6	5	20	5
16	9	4	6	30	3	6	40	16	9
27	8	10	16	15	48	6	8	36	20
27	3	54	27	5	9	9	42	9	10
12	45	12	10	42	27	9	32	9	12
3	24	7	36	21	60	27	6	4	8
10	30	4	6	30	3	9	8	1	7
24	18	8	10	7	12	24	3	7	14
24	3	72	3	24	9	7	54	9	8
27	28	4	16	9	6	21	2	28	8
3	25	30	40	7	54	18	8	36	24
12	18	15	24	3	48	27	8	12	5
15	7	20	24	12	3	3	4	5	8
3	15	8	7	12	3	48	24	1	40
6	12	27	15	36	5	4	12	3	7
9	90	12	16	4	10	32	27	24	21
27	45	15	24	7	8	6	27	2	36
12	6	5	40	9	30	6	5	28	5
15	6	48	12	1	16	8	3	20	2
15	30	5	9	40	8	9	54	30	1
27	21	6	7	8	3	18	18	1	20
3	18	8	4	6	2	36	40	10	2
21	45	30	2	28	6	60	15	4	4
30	15	32	9	28	9	60	18	1	40
27	9	4	9	30	36	15	4	12	24
6	20	24	2	5	32	9	30	21	6
9	12	1	18	21	7	40	7	8	9
27	45	9	32	10	30	21	8	36	10
18	30	36	8	28	27	30	3	9	24
9	10	12	1	12	30	36	12	8	4
27	20	3	40	18	30	27	6	20	6
3	10	12	3	12	15	4	20	28	7
24	8	10	18	30	9	9	36	28	1
90	27	32	8	24	18	6	1	20	6
30	45	30	5	54	30	4	24	28	4
3	9	24	4	5	40	30	30	12	6
30	3	8	9	18	9	3	36	5	9
9	15	2	6	42	30	4	20	6	8
15	9	28	1	12	15	42	15	8	32
30	2	36	2	12	27	60	30	3	4
4	5	36	3	36	18	2	12	40	4
24	30	36	7	28	15	54	12	3	4
15	27	20	12	3	16	9	42	15	6
24	15	72	6	6	18	18	4	12	2
24	15	8	5	21	36	6	6	10	2
9	12	4	8	8	36	27	36	15	2
21	5	21	8	20	21	42	6	1	24
15	20	15	10	54	18	9	7	5	14
18	18	18	36	10	6	4	12	60	18
21	9	12	9	36	24	54	21	5	20
4	4	8	12	18	21	8	2	40	1
3	5	3	8	4	9	36	18	5	36
24	12	2	36	60	27	6	18	32	3
36	6	32	5	5	40	24	9	2	5
9	12	12	48	32	9	12	28	1	28
21	30	12	6	24	21	24	30	9	40
21	15	12	8	4	12	42	30	4	4
21	45	12	8	9	1	16	9	6	6
90	15	16	9	10	6	30	2	32	5
24	9	32	21	36	15	5	28	6	32
27	18	5	6	36	15	9	28	9	4
24	6	12	5	16	24	18	27	6	32
18	27	12	10	9	24	24	6	20	2
10	27	10	8	24	6	30	5	12	12
30	9	32	5	24	6	30	6	8	8
3	24	8	32	6	30	42	9	9	12
27	30	3	2	2	12	30	42	9	3
6	9	18	63	12	18	8	6	7	8
3	6	81	12	18	28	10	4	24	3
15	5	30	8	32	21	54	21	8	12
21	2	8	9	24	16	24	3	6	36
18	24	18	27	12	10	8	1	5	24
15	32	12	2	36	9	18	6	3	8
27	25	16	9	24	3	30	12	9	12
3	3	10	9	27	28	4	2	36	12
15	27	10	9	40	30	30	30	8	40
63	24	16	36	7	7	4	21	30	21
21	6	16	4	5	12	42	18	1	20
30	15	12	10	28	7	4	24	54	30
18	90	9	20	8	8	20	9	48	3
18	15	27	9	6	28	10	3	30	6
9	9	18	36	18	12	3	15	12	3
30	12	14	27	3	8	40	3	21	30
12	27	20	48	72	12	8	1	6	3
12	12	14	27	21	2	16	3	9	40
24	12	10	16	48	30	1	24	6	40
3	80	6	2	12	54	30	4	36	7
3	36	63	4	1	8	40	30	18	9
6	3	1	20	24	54	21	4	36	40
8	15	20	5	36	6	42	27	8	32
27	24	18	7	32	12	18	12	2	40
21	25	21	6	20	6	54	3	5	36
3	3	3	42	9	9	24	8	5	16
21	24	28	8	16	21	30	18	5	4
8	9	8	21	54	21	2	4	2	12
3	35	6	10	32	12	48	21	2	12
21	35	6	42	3	6	6	16	6	12
9	50	30	8	28	15	48	18	4	12
21	30	54	30	20	9	10	20	27	42
15	5	24	8	8	24	3	30	27	9
3	81	24	36	1	1	24	9	42	15
21	20	12	7	3	8	3	30	15	4
12	6	40	18	42	3	6	32	20	4
18	48	3	4	4	4	36	9	6	30
6	3	32	7	27	36	18	5	24	7
9	15	81	1	12	21	6	24	5	16
72	36	4	36	21	36	30	9	24	2
15	15	45	20	3	8	4	21	18	24
30	6	2	9	36	18	3	8	1	16
24	28	7	21	60	3	6	8	7	7
18	15	24	27	15	28	5	7	18	60
27	10	3	24	48	6	7	32	8	12
21	18	6	6	28	9	6	24	27	48
6	9	40	3	12	60	27	8	4	8
12	72	8	6	3	32	30	60	6	4
24	30	12	5	40	9	12	18	1	20
18	7	6	12	6	7	8	1	5	28
15	20	16	10	36	6	18	24	9	18
6	3	27	40	9	10	12	30	48	9
9	12	2	8	12	24	15	10	4	9
6	3	30	15	9	2	1	6	24	1
9	5	64	18	2	8	15	60	3	7
6	35	30	4	10	24	15	48	15	2
21	3	8	10	32	18	42	24	4	8
21	21	36	18	30	28	7	7	30	12
24	9	3	12	15	36	6	6	16	1
27	15	12	40	7	42	3	7	8	3
30	63	28	7	9	42	18	5	28	6
6	12	24	2	6	30	4	8	9	4
3	90	28	8	24	15	6	3	8	16
24	21	4	6	32	30	42	6	10	7
25	9	8	9	36	30	9	16	1	2
30	25	24	5	32	6	6	21	4	40
6	15	18	1	8	21	24	3	5	32
3	18	7	24	27	60	30	5	36	9
9	30	90	32	10	7	20	3	42	6
9	15	6	40	3	54	30	9	12	3
27	42	81	30	36	2	5	48	24	7
9	9	32	3	9	24	24	42	6	6
21	24	72	24	4	8	7	6	30	8
6	40	10	12	21	24	12	2	8	24
27	6	32	9	16	12	30	21	8	20
21	30	3	8	24	60	6	2	36	8
27	2	12	27	42	21	7	40	1	12
27	40	27	40	8	30	36	30	7	16
12	72	12	28	5	6	40	15	12	12
6	12	10	36	18	60	9	5	36	10
12	6	36	81	21	10	20	9	9	12
18	18	9	16	24	48	15	2	40	2
3	6	4	10	3	18	18	8	8	5
30	90	9	36	8	9	48	9	9	16
21	45	2	28	9	16	21	60	15	6
18	30	3	4	32	24	48	21	9	40
24	24	10	16	10	28	6	18	30	2
24	15	3	32	21	6	6	7	28	10
15	54	12	6	40	7	3	54	27	9
15	12	24	6	24	15	2	32	3	14
30	3	3	32	21	24	27	7	9	8
3	15	12	4	10	30	30	21	7	32
21	15	40	4	24	12	30	30	3	16
27	9	1	8	3	30	15	2	24	6
21	12	8	40	30	30	6	6	24	12
12	45	3	4	5	6	27	10	20	8
9	35	40	4	24	9	6	18	7	16
3	15	32	9	15	24	18	5	28	3
24	7	4	18	6	3	2	4	5	5
27	28	9	8	16	6	36	9	8	1
21	40	2	3	48	6	7	32	4	6
21	9	9	8	2	42	24	4	4	3
3	12	28	3	8	15	36	15	2	40
21	35	12	2	40	24	36	3	9	20
24	30	5	6	24	4	12	9	20	8
15	27	12	8	24	42	27	4	20	8
21	15	32	6	15	36	24	3	4	4
6	15	15	2	40	3	60	24	8	18
24	3	28	8	36	6	42	27	2	28
12	15	16	4	6	12	12	8	16	10
9	27	54	12	24	2	8	6	27	7
30	24	16	1	18	48	15	32	36	10
30	27	16	4	42	15	3	4	7	10
12	9	9	20	3	48	9	3	4	1
21	3	2	8	15	48	3	7	20	9
12	9	16	4	24	3	12	24	6	1
30	12	4	3	42	18	1	32	10	8
24	8	5	2	12	27	5	1	8	20
27	40	2	18	21	3	14	32	10	1
6	27	81	3	18	32	4	10	32	6
21	8	6	12	27	60	6	3	4	9
24	25	9	32	5	20	12	54	6	10
21	21	40	7	32	24	60	6	8	36
21	7	21	48	12	5	4	9	3	7
9	10	24	4	28	12	30	6	6	40
21	6	40	6	12	24	10	40	4	8
27	27	16	6	36	12	18	15	1	32
6	36	18	5	12	6	4	8	7	8
3	6	7	36	9	30	30	4	32	10
27	45	18	4	36	30	60	18	3	12
21	3	32	6	8	3	12	18	6	6
27	12	20	4	6	24	18	10	40	2
21	5	3	8	20	12	24	15	4	24
30	54	27	28	3	6	60	24	2	12
20	4	42	3	8	40	4	12	9	21
6	9	20	1	20	42	27	9	36	16
21	18	9	4	40	12	3	9	28	36
9	3	4	5	28	24	24	24	2	24
18	4	7	20	9	12	15	10	28	6
18	18	8	7	8	3	6	12	5	4
6	25	27	5	12	6	54	3	2	10
9	18	30	40	1	20	12	12	15	4
24	9	36	24	60	3	3	32	7	12
3	21	4	4	18	27	7	24	8	36
30	25	27	12	3	32	6	54	18	7
6	30	9	10	1	4	3	18	18	3
9	27	12	6	8	24	12	21	2	40
3	24	3	32	30	30	27	5	32	10
9	18	24	6	12	12	18	12	4	32
18	24	6	8	24	12	18	5	16	9
30	45	18	6	12	21	60	3	3	28
27	25	15	8	4	36	18	12	24	8
21	30	21	3	18	12	7	32	7	8
3	24	10	8	3	48	9	4	3	7
27	3	10	24	3	18	12	4	28	28
15	8	3	30	24	6	28	1	24	8
27	18	45	4	5	10	40	21	24	27
30	18	30	3	1	6	42	9	8	12
27	6	7	30	42	15	8	32	1	20
18	24	16	5	3	42	24	6	8	4
21	24	20	4	18	12	9	3	20	10
18	12	3	36	24	7	10	8	16	35
18	32	45	30	4	7	3	6	60	12
30	9	28	12	18	24	8	36	9	28
9	5	15	6	30	3	9	4	3	4
27	36	54	15	16	5	3	40	9	36
6	21	54	72	27	36	1	3	18	18
18	6	10	27	30	15	1	12	14	1
3	6	6	21	42	15	9	40	6	10
18	45	24	5	60	3	4	40	12	8
3	24	63	3	24	10	36	12	42	3
30	5	9	5	54	27	5	12	7	6
24	15	36	9	24	24	30	12	4	24
30	5	6	27	10	12	36	12	3	14
15	21	6	16	30	48	9	6	20	10
18	24	60	9	3	10	40	9	10	4
6	15	3	4	12	12	24	1	20	1
3	40	24	10	16	3	6	9	4	24
21	9	32	3	2	42	3	1	9	4
27	30	32	10	12	24	3	10	40	4
21	20	15	8	9	6	24	3	10	24
15	10	24	9	12	48	21	7	40	10
24	5	12	2	6	24	15	48	21	9
9	48	90	30	2	12	4	6	42	3
15	21	5	15	5	16	9	42	9	10
27	18	81	9	8	4	15	6	6	40
9	18	8	2	16	18	48	27	8	24
9	45	6	8	7	24	24	54	24	4
6	25	1	40	54	24	5	28	4	8
15	18	27	36	2	16	12	24	18	9
24	27	8	36	18	60	30	6	32	36
6	5	18	12	6	28	18	18	30	6
9	48	90	8	6	32	21	18	6	6
27	12	5	4	18	12	2	4	9	9
6	20	15	12	2	12	42	9	7	24
21	27	10	3	18	12	2	24	20	36
30	30	21	28	9	40	12	6	21	8
3	5	12	7	16	24	18	18	5	36
15	9	3	16	7	42	6	3	20	2
24	6	20	9	27	18	3	36	4	20
6	24	40	8	20	27	24	9	10	5
3	18	40	9	36	30	8	32	6	28
27	12	10	60	3	7	8	5	4	16
12	36	9	18	32	2	1	36	24	60
24	24	60	54	3	4	3	10	48	6
6	15	21	8	4	20	15	24	6	6
24	24	35	21	32	3	9	48	12	7
30	9	3	36	8	4	18	48	12	10
30	20	15	20	5	12	9	36	3	3
3	18	5	27	8	1	27	24	18	4
15	15	8	8	36	27	54	12	8	16
27	3	8	6	4	18	18	21	4	24
6	3	8	6	24	21	6	40	16	20
18	5	27	5	16	9	48	9	2	40
24	30	32	2	20	60	30	1	32	5
16	6	4	21	18	18	10	16	2	6
27	15	7	18	9	6	20	8	40	8
12	10	12	36	6	40	3	24	18	4
9	25	24	8	8	32	18	60	9	4
9	35	3	20	7	6	36	24	4	12
18	24	4	6	15	15	8	12	6	12
30	7	20	18	6	30	4	20	4	8
3	15	5	16	30	18	27	4	24	8
21	24	10	30	36	15	5	32	7	2
27	25	9	4	18	24	24	6	24	7
4	8	24	6	54	30	4	20	10	32
30	30	10	32	6	30	21	9	32	28
3	35	12	1	4	12	3	4	40	9
9	24	24	7	36	27	4	16	2	6
9	45	9	54	18	5	4	10	16	8
12	36	7	16	48	21	3	1	4	36
21	45	30	8	10	5	36	60	30	6
30	3	24	40	5	7	36	9	8	16
15	27	20	9	6	36	12	6	18	6
24	27	9	6	3	7	16	5	9	10
12	35	18	32	10	18	24	21	1	32
15	3	32	3	24	12	54	18	10	20
18	20	8	3	6	27	2	32	10	1
18	12	28	2	3	12	12	2	3	5
15	15	4	6	36	30	30	18	5	40
12	16	1	32	15	60	18	10	20	1
15	30	7	24	30	21	3	28	8	5
18	12	32	1	8	30	30	15	10	36
12	32	9	9	24	12	9	40	7	1
21	54	90	15	24	8	5	12	21	5
24	27	10	16	21	24	9	6	28	5
3	27	3	12	2	1	12	18	30	2
24	40	12	1	28	12	18	18	2	40
24	10	7	54	6	4	32	4	1	16
12	35	27	10	24	3	36	24	3	12
45	27	4	4	27	30	3	5	12	8
3	48	9	21	4	2	30	9	2	8
6	20	9	3	12	3	54	3	5	8
24	5	6	5	36	27	18	6	6	4
27	21	20	7	20	30	54	27	8	24
30	50	6	8	28	21	12	3	7	40
15	45	56	18	5	9	12	3	1	24
30	18	6	8	5	28	15	12	21	6
12	81	12	4	6	12	12	12	21	8
6	12	8	8	7	3	30	30	3	4
27	30	9	32	8	24	9	36	27	4
6	15	9	28	5	12	6	30	24	10
30	27	4	2	32	21	36	6	3	18
18	12	24	6	36	21	54	3	9	40
6	21	28	5	42	30	6	36	28	7
21	7	42	21	8	24	16	1	7	3
3	90	12	24	7	4	30	18	27	6
6	10	30	4	4	20	18	48	6	5
21	6	8	12	27	5	36	7	5	8
21	27	18	4	7	4	20	18	18	18
30	3	40	9	2	21	12	15	8	28
15	30	20	10	36	12	42	12	9	40
21	15	18	8	24	21	7	16	40	6
3	30	7	18	9	4	36	12	32	7
9	24	8	5	6	30	3	3	20	24
15	9	24	3	1	36	12	5	12	49
3	10	8	30	24	10	8	6	9	12
27	24	10	16	9	5	9	18	9	3
15	15	16	3	18	21	8	32	8	8
12	6	20	8	4	15	18	9	1	28
18	27	60	81	30	12	6	2	20	12
30	12	27	30	20	20	4	5	20	9
24	24	18	6	20	9	8	30	12	6
27	12	5	32	18	12	18	9	18	8
3	6	24	6	36	24	6	18	10	18
3	27	3	36	9	3	24	15	10	20
30	24	3	60	6	1	2	20	6	14
6	10	28	27	54	24	1	10	20	7
3	12	30	45	36	5	5	12	9	24
30	27	32	7	1	16	27	48	3	6
3	18	24	4	7	4	6	12	6	2
21	3	90	8	10	7	36	27	24	12
12	40	5	30	12	1	18	20	1	8
15	24	8	1	16	27	60	12	8	8
9	4	7	12	54	24	5	18	40	12
27	15	3	4	8	32	48	21	1	16
15	20	2	32	30	18	24	8	4	32
15	12	20	4	5	4	3	48	6	4
27	72	12	1	8	28	48	15	4	10
12	40	32	4	32	24	18	12	1	28
15	9	5	8	18	18	15	10	12	24
21	2	6	30	42	6	2	20	32	4
21	21	40	3	4	18	48	12	9	12
27	10	6	3	4	21	54	21	8	10
12	9	40	7	28	15	24	12	4	14
10	2	8	15	30	24	10	20	20	16
27	27	4	8	32	12	60	9	10	10
3	16	27	24	6	8	15	12	15	4
6	10	9	8	28	36	15	1	40	18
15	9	35	9	3	8	18	60	9	7
15	6	8	15	12	24	10	16	3	10
18	30	5	20	18	12	3	1	8	20
12	4	12	54	15	4	4	12	6	10
15	27	12	1	12	48	6	3	16	4
12	50	3	6	4	18	60	24	7	16
15	16	5	30	54	27	4	20	4	6
27	30	14	3	20	9	30	24	7	18
21	20	6	5	20	6	6	12	3	2
24	3	24	15	3	10	40	32	6	56
27	3	30	12	3	4	40	3	28	9
27	54	8	7	48	24	9	16	24	7
18	21	90	27	9	4	16	9	12	21
18	15	8	8	6	18	30	5	2	16
30	27	40	9	60	21	3	18	24	9
6	50	4	40	3	60	9	8	10	20
12	80	21	4	20	18	24	15	8	12
25	6	16	6	20	24	12	24	4	6
21	36	1	9	6	9	6	2	32	18
40	18	32	6	32	3	30	30	7	10
15	21	4	7	20	6	12	9	5	6
27	45	2	16	3	12	15	6	16	16
24	12	6	6	24	10	4	28	8	12
24	45	3	28	7	32	21	60	21	5
36	30	20	4	5	28	30	18	6	8
24	25	72	4	9	2	20	54	18	2
18	18	28	9	7	20	21	30	9	5
3	50	6	9	42	9	16	20	8	1
40	3	16	30	54	27	5	16	20	8
18	30	12	2	24	12	15	3	12	12
27	10	4	54	9	3	12	24	2	1
12	30	21	4	4	4	18	60	9	10
3	15	4	7	12	27	8	8	16	28
12	30	8	12	9	30	6	2	8	20
24	12	1	32	12	42	18	5	4	36
24	30	1	9	12	15	6	20	8	1
27	6	4	6	36	6	30	6	6	14
21	12	2	3	10	20	4	8	9	14
27	50	40	7	4	3	18	6	9	28
27	3	1	6	18	1	20	4	16	6
9	25	30	8	24	15	54	30	4	12
6	21	7	8	9	48	30	5	6	16
9	12	72	24	16	8	4	40	15	60
3	9	6	24	9	48	24	6	10	8
6	12	36	8	4	12	60	21	3	4
27	20	48	12	5	24	9	24	21	10
12	45	30	20	8	6	54	6	3	2
12	81	20	4	24	36	6	6	2	24
16	4	12	27	5	8	20	6	3	5
12	15	40	7	8	27	24	21	7	14
6	24	12	6	6	24	21	5	12	32
27	10	15	3	10	8	9	6	21	5
24	18	54	54	6	28	4	6	40	15
24	25	18	10	24	9	5	20	16	5
27	45	21	4	4	27	36	12	5	6
9	21	6	8	40	3	48	27	5	40
18	9	7	30	24	7	10	4	6	16
15	12	1	6	30	7	6	20	9	10
18	40	8	24	15	30	12	2	24	6
18	18	36	7	20	3	60	9	2	24
12	6	10	24	18	36	27	5	20	8
21	50	10	30	48	27	5	16	4	4
54	63	30	6	4	9	7	12	9	6
3	2	32	9	24	21	2	40	6	10
3	63	9	14	7	6	12	4	12	9
9	18	8	2	1	12	30	60	24	1
12	32	6	40	10	30	24	3	40	3
12	3	3	42	6	1	24	4	24	3
50	6	24	30	12	21	3	16	36	4
6	12	4	3	4	15	54	27	3	2
3	3	3	40	15	24	3	9	36	10
3	12	16	4	24	24	18	6	2	28
24	15	7	16	30	24	6	3	36	8
27	15	1	20	9	60	9	6	16	9
24	4	7	36	27	36	21	8	8	8
27	30	30	18	4	28	15	42	24	8
9	24	36	2	18	24	2	32	6	2
40	3	8	6	6	28	21	30	18	6
18	30	12	3	28	3	12	24	4	8
27	45	9	9	20	24	60	18	8	12
24	21	9	10	20	24	24	2	4	32
15	15	21	18	3	28	27	6	18	2
21	15	6	54	27	6	28	7	10	8
21	12	20	9	54	6	8	40	10	8
27	30	18	90	27	10	32	1	9	30
24	12	63	27	20	3	2	54	15	5
30	30	18	2	28	9	30	6	4	12
27	27	36	5	4	21	54	3	2	24
9	18	32	8	40	15	12	27	4	28
6	27	8	4	30	36	27	3	24	12
9	15	54	12	18	12	4	10	27	36
9	3	7	36	18	36	3	3	14	4
18	15	24	20	5	40	12	18	15	2
9	5	8	12	12	6	27	5	8	4
24	35	15	6	16	3	60	18	2	4
24	21	14	8	5	12	12	30	15	1
3	15	9	2	6	48	27	6	4	40
9	15	1	36	15	3	8	6	8	7
30	63	21	2	40	8	6	8	12	24
12	10	64	18	1	3	36	21	3	40
27	27	5	8	27	60	30	1	4	10
50	15	4	16	9	18	24	5	28	3
12	35	6	28	30	6	12	1	12	24
24	15	8	8	16	27	36	6	3	9
24	5	54	24	3	32	12	42	12	1
21	35	6	36	6	36	12	2	24	5
6	5	8	27	6	3	5	20	7	18
27	2	21	24	27	1	24	4	16	1
30	20	24	36	2	4	3	30	24	7
21	12	4	3	12	9	30	12	3	12
3	36	18	2	5	9	36	9	12	9
6	18	30	2	4	21	60	15	5	40
6	12	4	16	27	60	27	9	28	1
30	54	18	12	4	8	10	6	8	6
4	1	36	18	18	27	4	40	2	4
40	12	7	4	6	60	30	4	9	36
18	9	18	1	32	24	12	3	3	12
15	30	21	6	1	28	21	48	21	8
15	27	8	32	9	48	3	2	28	9
48	27	27	20	10	6	24	30	48	18
3	18	30	20	4	2	4	12	30	30
24	5	24	4	8	24	12	15	1	24
27	3	16	7	3	24	6	9	40	32
21	48	3	1	40	12	12	18	4	8
9	24	30	15	2	4	54	12	4	4
16	3	36	2	3	48	30	3	16	6
6	60	9	21	8	2	4	18	24	2
12	35	21	28	5	16	21	24	15	6
9	27	20	3	16	9	24	15	10	16
21	3	7	4	12	18	30	1	4	4
6	50	30	1	24	30	30	24	10	4
15	21	12	1	28	27	54	9	4	20
9	6	24	5	16	15	48	21	3	28
21	4	12	1	24	24	30	21	7	24
21	6	6	24	3	36	30	4	32	8
21	10	40	21	36	3	5	18	16	36
6	27	12	36	4	36	21	42	9	3
6	3	2	9	4	12	60	18	2	32
3	8	5	10	8	3	42	12	5	4
64	4	36	27	54	18	6	28	40	9
14	7	54	21	6	24	20	20	8	2
30	12	5	12	12	12	1	20	4	6
12	18	2	12	42	18	8	8	2	4
18	45	21	8	10	28	18	42	24	1
18	3	3	28	3	20	12	42	3	3
18	20	30	20	5	12	15	36	15	6
18	30	36	4	6	28	6	12	6	10
27	30	12	9	12	6	30	9	3	1
30	15	4	15	60	27	7	36	1	35
24	30	27	20	6	8	15	12	9	5
12	24	18	2	12	18	60	15	5	28
15	50	9	7	24	27	24	6	10	36
12	9	36	1	40	6	12	21	2	40
3	36	24	12	3	5	32	6	40	2
24	18	4	9	24	21	54	6	7	40
25	24	8	9	20	12	12	24	6	32
3	27	5	32	24	6	3	6	40	4
15	30	16	6	8	12	6	21	6	20
15	24	18	7	16	24	48	9	4	32
30	21	36	1	32	21	60	12	1	32
21	15	14	16	10	32	15	48	21	10
15	9	7	32	15	30	21	6	36	28
48	90	30	4	9	28	30	30	24	7
6	42	27	3	36	9	42	27	4	4
15	27	42	90	24	10	40	10	40	24
6	15	3	16	3	30	18	10	32	8
15	18	9	40	18	18	3	8	16	4
27	35	15	32	7	40	15	54	6	7
9	40	4	12	27	6	15	5	8	24
6	25	45	3	36	9	32	9	60	9
27	15	5	15	24	9	10	4	7	14
15	15	7	24	36	18	6	8	4	2
15	6	10	20	9	6	3	8	2	12
6	6	2	2	21	30	27	7	4	12
12	6	36	54	27	12	10	4	24	24
12	18	8	8	18	27	6	24	3	2
15	50	6	12	10	40	27	42	12	5
6	40	30	28	1	40	27	36	24	8
6	18	10	32	21	36	24	6	32	6
30	40	9	8	12	36	30	10	8	16
3	24	8	4	27	12	27	1	14	24
15	9	8	1	28	15	54	15	5	32
3	15	28	4	12	18	12	24	1	36
9	27	20	3	28	30	54	3	10	16
3	15	36	4	20	30	48	24	10	24
3	15	6	3	28	15	48	3	7	28
3	30	8	6	27	2	40	3	16	32
18	48	21	36	8	12	18	6	6	12
15	45	24	12	7	16	9	12	27	7
21	27	36	4	32	15	48	18	2	32
9	50	30	8	9	20	9	60	6	2
21	24	2	32	4	28	12	12	30	8
30	30	15	10	4	8	3	54	24	2
6	21	3	32	18	54	30	3	24	8
27	45	18	16	8	20	6	48	12	8
9	20	24	28	6	16	27	48	15	5
3	30	20	8	48	24	3	12	5	2
12	6	7	32	6	6	3	9	28	20
9	25	15	5	36	30	36	27	7	40
25	24	4	40	3	54	24	10	36	4
21	20	15	12	6	20	21	18	12	8
27	15	27	6	20	24	24	6	8	28
9	12	8	24	6	42	15	1	8	14
27	25	72	14	36	9	4	32	21	6
12	27	36	10	8	21	36	30	1	8
15	20	12	2	24	27	24	12	9	16
15	1	16	3	60	18	7	36	5	6
12	25	15	1	32	27	48	6	9	40
30	40	10	28	27	6	12	4	28	2
24	18	3	18	42	6	8	28	4	12
18	25	3	7	32	12	24	9	7	32
6	25	90	10	12	24	36	18	5	16
21	30	15	7	40	3	24	12	4	40
18	10	5	8	30	54	24	2	6	32
6	12	12	4	2	4	48	18	7	5
9	27	54	18	16	6	5	20	6	24
15	15	2	32	36	24	3	24	1	8
24	6	4	6	3	7	40	8	10	24
24	6	2	16	18	48	3	6	4	32
15	10	24	6	20	9	24	24	18	9
24	35	6	20	8	42	30	10	12	40
27	15	9	40	15	42	18	10	16	28
15	30	36	15	6	4	1	1	4	18
9	20	18	24	4	8	30	60	18	8
27	20	8	8	9	24	18	9	32	18
18	30	36	8	36	30	54	30	10	12
27	25	24	10	24	30	36	15	1	40
27	15	9	2	9	6	60	30	3	16
15	7	36	15	12	24	1	36	5	28
27	30	2	7	12	15	6	24	9	40
27	20	9	15	24	30	6	36	3	8
36	24	8	10	28	27	18	30	4	36
21	30	4	40	30	48	18	5	4	4
12	12	40	4	36	6	6	4	1	4
21	30	12	1	12	24	54	21	2	12
27	9	4	6	4	24	36	24	8	16
24	6	6	3	48	24	6	36	16	7
12	30	32	9	8	48	9	7	20	24
9	10	24	7	20	3	18	15	5	28
24	24	4	9	28	6	48	24	6	40
30	40	24	8	4	27	6	24	6	8
15	15	36	21	36	1	8	28	9	36
27	32	7	4	12	54	27	8	4	9
24	6	28	8	8	27	30	21	6	4
30	35	6	8	24	27	6	24	10	9
12	18	2	60	12	3	28	5	8	8
15	7	6	6	30	7	6	24	10	16
3	30	20	2	5	6	6	4	36	2
30	15	15	5	4	18	60	6	8	36
30	15	3	3	32	30	48	9	2	2
18	36	7	12	15	5	16	24	8	20
24	12	27	12	36	10	5	36	21	12
3	45	24	1	32	21	54	15	2	16
27	9	18	1	12	24	18	24	4	20
24	24	36	7	36	6	6	30	7	32
27	5	16	3	42	6	6	16	4	1
3	27	32	2	4	30	60	15	2	12
9	12	1	8	6	54	6	1	12	16
6	35	9	2	28	6	48	15	2	10
27	50	12	28	7	40	12	30	18	5
3	24	48	15	5	36	5	3	70	8
3	35	20	9	24	30	12	2	20	9
30	3	6	28	27	60	3	4	40	8
12	25	3	20	4	4	12	24	42	21
9	6	7	32	27	60	3	9	12	3
18	45	9	6	4	9	24	30	48	27
3	18	24	7	36	30	9	9	28	8
18	30	5	16	12	3	9	40	5	7
27	3	10	4	24	3	30	21	7	16
9	20	3	6	54	15	6	8	16	2
3	9	32	4	36	21	54	30	3	8
30	5	4	9	40	21	18	9	3	8
10	16	2	4	24	60	6	2	4	3
18	3	12	4	24	18	12	30	9	28
18	20	15	10	54	9	4	36	20	12
21	6	32	7	8	9	18	9	7	16
6	18	20	3	30	18	15	7	1	4
30	15	12	14	6	1	4	12	18	3
18	72	9	6	12	21	12	9	3	4
21	2	1	20	42	3	4	20	36	1
12	15	24	28	8	20	12	21	6	8
30	21	28	2	6	15	8	9	10	14
27	12	18	4	9	20	15	54	9	9
12	35	3	16	24	2	20	30	24	9
27	30	8	28	18	12	15	2	40	5
9	15	28	3	16	24	18	18	1	16
12	45	30	18	1	36	6	42	27	9
3	10	8	24	27	12	3	10	36	12
15	20	1	28	6	18	6	2	36	3
9	24	12	6	32	9	60	30	7	12
30	72	30	12	2	3	32	12	12	18
18	2	36	21	18	18	9	10	28	10
12	5	14	10	32	6	48	18	2	12
24	40	8	6	21	2	9	2	36	10
21	30	1	20	3	42	27	10	12	6
3	20	6	8	8	12	54	24	2	4
30	27	1	4	3	48	12	8	8	1
15	9	12	6	8	3	6	6	6	24
27	10	6	12	2	32	6	48	15	2
9	15	12	16	2	12	54	27	9	40
27	20	27	5	6	6	15	1	36	10
30	81	3	24	8	16	12	18	18	3
27	6	36	35	7	24	6	6	3	4
9	21	36	1	16	3	54	9	6	20
12	28	10	8	12	42	9	2	16	8
18	36	15	8	5	2	8	12	60	9
18	50	24	7	20	6	6	1	40	5
21	12	4	12	6	30	10	16	7	18
15	6	20	1	32	21	54	21	3	24
6	21	40	2	12	9	42	18	7	24
27	40	18	4	12	30	36	18	10	12
24	72	15	40	8	36	18	9	20	1
27	20	18	9	18	30	21	5	36	40
3	6	3	24	8	9	28	9	30	30
12	12	4	4	6	12	15	42	3	3
9	18	36	4	8	3	30	15	4	4
27	18	12	12	1	12	12	36	24	10
21	18	4	1	15	12	18	4	20	2
21	24	10	12	3	4	12	30	9	4
3	35	30	3	9	54	24	2	12	36
3	35	27	9	18	6	30	6	12	10
27	20	9	40	3	24	12	6	36	40
18	15	9	60	30	7	16	5	10	16
15	12	10	21	54	12	6	20	8	16
24	15	24	3	28	30	12	9	8	8
27	90	6	6	6	6	2	16	4	8
3	81	15	40	2	2	4	18	18	18
27	24	4	12	3	36	18	2	4	8
24	4	3	54	30	3	24	8	7	8
12	54	2	12	24	10	32	8	28	3
30	9	8	5	30	21	1	28	8	16
3	4	2	4	36	21	10	8	10	40
21	5	15	7	12	3	12	15	3	28
9	3	8	1	3	60	6	4	28	9
24	10	6	1	32	30	30	30	3	36
18	20	30	16	1	30	24	6	16	6
24	21	12	9	12	3	6	20	40	20
6	50	3	4	2	6	54	24	1	4
6	40	3	16	8	2	4	36	27	54
24	1	48	21	4	28	8	12	5	7
27	24	8	6	3	60	18	5	4	6
15	28	10	21	60	6	8	20	6	8
3	32	9	4	27	30	24	2	8	24
18	21	3	12	6	10	20	3	3	12
6	40	6	40	3	16	30	18	12	9
15	27	32	4	24	15	6	30	3	20
9	3	6	6	9	9	4	14	32	1
21	9	12	9	6	3	10	6	4	5
3	40	15	2	12	54	21	7	40	8
30	40	18	10	24	21	54	30	6	36
27	3	4	12	12	4	4	6	10	20
18	40	18	20	9	16	21	42	30	9
24	40	3	40	9	28	12	18	3	3
3	24	40	6	8	12	21	3	4	2
6	3	36	6	28	21	60	30	9	40
30	18	7	16	18	24	6	16	20	3
4	7	8	54	15	4	32	10	18	20
6	3	24	5	40	15	6	21	5	2
3	10	5	36	15	36	30	5	10	24
6	30	15	9	20	3	54	18	7	4
21	18	4	5	28	6	30	15	2	9
3	3	32	4	2	36	24	48	3	8
18	10	30	8	20	9	6	30	1	24
6	6	8	5	24	30	8	36	4	5
27	72	27	4	5	8	24	12	3	6
18	10	18	5	18	24	8	40	32	4
21	3	21	32	3	8	12	6	24	9
27	24	4	6	4	15	60	18	3	16
27	30	28	9	36	15	12	30	1	6
24	30	12	20	2	42	12	2	16	28
15	9	28	1	4	9	12	30	10	16
27	20	9	10	27	24	18	1	4	40
6	25	90	4	9	9	48	27	9	24
9	50	30	7	28	30	6	12	6	4
27	15	3	28	6	36	21	12	12	1
32	30	20	32	2	1	16	6	36	15
15	9	16	1	4	3	36	21	4	24
30	15	6	8	4	21	12	27	2	16
15	12	20	7	1	36	48	12	3	28
12	6	16	8	42	15	3	4	4	10
27	6	2	40	6	42	30	6	16	16
27	72	24	40	6	36	15	30	12	3
35	9	12	4	24	12	6	20	8	4
21	15	12	6	27	36	9	1	12	12
18	2	9	12	6	60	9	1	24	8
24	72	16	2	8	21	54	24	6	36
21	54	18	10	16	3	10	36	21	2
32	8	60	9	7	24	2	28	8	9
6	12	4	4	18	60	27	7	12	8
18	9	9	3	36	7	2	18	27	3
27	24	32	7	8	24	30	12	10	24
6	12	8	30	36	6	10	20	36	7
27	21	16	9	3	24	21	2	16	24
3	12	10	2	12	18	54	15	4	36
21	20	24	1	54	9	2	28	2	9
12	10	12	6	16	21	42	30	5	12
18	30	9	1	36	3	6	24	7	20
30	24	40	7	36	18	42	30	10	4
6	21	24	2	24	12	4	12	10	18
18	15	18	10	12	3	4	12	30	30
30	12	9	28	12	12	15	6	32	2
24	7	12	21	60	18	1	16	8	4
6	36	7	12	18	36	15	5	16	12
30	12	16	10	4	30	60	9	4	20
9	12	28	8	30	18	6	36	5	10
12	72	8	1	24	21	6	20	6	8
14	2	28	21	6	30	6	36	1	20
21	32	8	40	21	24	6	1	20	20
27	9	16	5	20	21	18	27	10	8
15	12	4	7	24	3	6	30	10	12
27	27	4	10	20	6	18	3	7	16
9	5	3	12	7	4	9	36	21	7
6	21	7	32	12	30	24	6	20	8
18	25	9	7	12	9	6	18	1	16
15	18	20	5	36	18	12	12	7	10
18	81	21	32	8	12	6	42	3	8
24	9	9	40	21	6	27	8	40	24
27	18	10	8	24	60	6	3	8	8
3	21	7	6	15	4	8	7	12	12
27	6	32	7	18	27	7	20	2	3
30	50	24	16	5	16	18	36	21	1
6	6	8	1	54	27	1	28	9	8
9	21	18	12	20	7	8	28	30	54
30	15	30	20	5	24	42	21	7	8
24	27	32	10	36	24	12	9	9	20
12	6	4	30	18	18	10	2	16	10
15	20	15	12	10	6	15	4	12	10
15	50	9	4	12	24	3	8	36	28
9	6	8	32	15	6	18	6	32	9
27	9	24	1	28	24	12	21	6	40
6	27	24	2	4	28	3	12	6	2
24	24	3	40	42	12	4	4	10	8
18	27	6	24	30	12	21	1	16	8
9	20	15	4	8	24	12	18	1	36
30	10	36	32	3	36	3	18	6	1
18	21	4	28	3	36	30	18	9	6
15	21	12	8	16	15	12	21	7	14
30	50	40	6	40	12	6	27	10	24
27	9	8	9	4	24	12	15	1	20
6	80	12	8	6	6	8	7	3	2
27	9	12	7	18	30	27	4	32	16
9	80	21	8	5	12	3	2	36	40
21	24	20	5	28	18	18	12	8	16
15	30	18	10	6	15	9	20	4	2
15	4	3	54	30	4	40	10	10	42
6	8	24	30	36	30	9	40	6	10
9	27	4	9	60	27	1	10	12	36
20	20	8	36	6	18	6	8	2	32
9	3	24	8	20	30	30	30	9	16
27	63	3	20	24	5	3	24	3	8
6	15	24	6	24	21	54	24	5	28
36	45	16	5	36	27	24	9	2	8
3	20	12	3	60	15	10	4	6	10
18	35	21	2	10	32	6	60	21	2
25	21	20	2	27	54	24	9	16	7
30	2	16	6	60	30	6	18	8	9
30	30	3	9	32	3	30	30	4	16
30	21	20	4	24	6	6	21	8	16
18	3	24	24	36	30	6	12	20	3
12	10	10	4	30	36	18	4	12	9
24	6	7	6	21	4	32	6	1	16
18	21	2	8	3	60	18	7	24	24
15	9	2	4	18	36	30	4	4	20
3	60	3	12	9	15	6	21	3	8
9	21	36	5	12	24	27	6	7	10
21	3	15	6	6	24	30	24	1	32
9	30	5	3	6	24	8	4	16	9
30	2	20	8	24	9	42	15	5	28
30	12	5	40	15	30	3	1	20	16
30	6	4	9	20	24	36	21	3	20
24	9	60	9	20	4	9	16	6	60
12	6	28	7	24	27	7	20	24	2
27	15	10	28	27	36	6	1	9	20
24	27	6	4	27	54	6	7	10	16
3	6	3	48	21	9	8	9	4	16
9	20	2	16	27	54	12	4	8	4
6	12	10	12	12	12	27	2	4	14
18	10	27	7	60	12	10	4	2	10
9	30	4	9	28	9	54	24	9	16
24	9	12	4	18	24	10	36	24	6
18	12	8	36	7	40	12	24	24	7
9	18	6	40	9	18	6	3	20	9
30	6	12	6	16	12	12	27	4	40
27	15	12	10	36	12	42	30	5	12
9	9	20	2	28	12	6	6	8	9
24	15	15	8	9	54	9	7	28	8
18	15	12	5	3	48	18	3	28	7
18	18	10	42	18	6	20	2	6	16
6	9	12	5	54	15	9	6	9	6
24	35	24	8	30	12	5	8	4	4
4	5	2	16	15	60	3	2	8	7
21	20	8	20	12	60	15	10	24	8
30	18	45	30	3	36	18	48	15	4
24	3	16	5	3	18	27	8	36	2
9	24	6	24	9	18	21	2	40	6
9	30	3	14	2	12	12	18	30	8
18	15	16	1	20	27	42	24	10	16
18	32	9	10	8	24	30	6	5	4
16	15	3	7	16	12	54	15	1	6
21	9	20	4	3	40	9	42	15	1
3	12	4	5	18	42	30	5	1	12
9	3	6	8	30	60	6	4	6	20
3	27	10	12	4	28	18	24	27	1
21	30	27	4	20	24	42	15	9	20
27	40	6	12	6	30	18	5	36	10
12	40	56	15	8	15	42	12	7	40
30	36	18	40	6	16	15	54	9	7
6	12	16	10	28	18	54	6	6	8
18	15	10	32	9	28	30	6	27	10
3	4	1	12	24	60	3	3	40	6
18	30	18	7	8	12	12	27	5	12
6	35	9	4	32	8	24	30	54	9
30	45	48	24	36	10	20	9	6	21
15	6	28	7	3	54	24	2	12	40
30	3	16	3	3	60	30	10	8	4
27	9	8	3	40	9	12	15	5	32
21	12	24	6	28	9	24	3	8	4
9	15	2	16	18	54	27	6	40	7
6	24	9	40	21	30	24	5	1	18
30	18	4	28	1	5	12	21	6	6
30	50	6	1	20	18	18	9	7	12
30	9	12	7	24	27	54	18	7	4
21	3	72	15	36	3	7	18	21	2
9	21	7	24	6	3	9	24	3	4
30	1	36	27	4	24	2	16	6	6
3	18	24	24	2	10	12	6	28	6
12	50	27	8	10	24	30	60	24	9
15	14	10	4	15	36	12	8	2	36
15	4	36	3	36	24	2	18	36	6
6	8	2	24	6	24	6	3	10	16
15	15	16	9	12	18	1	40	2	8
25	18	6	9	20	21	30	18	6	16
6	15	36	9	4	30	42	30	4	40
12	63	10	32	2	5	20	21	18	21
15	2	28	3	18	15	2	20	28	2
9	32	1	24	30	6	16	36	9	6
6	60	15	6	6	6	12	12	24	8
12	40	3	4	4	16	12	36	12	3
3	18	32	9	2	8	27	36	15	9
12	5	15	20	10	28	3	30	27	9
6	27	2	5	28	24	42	30	1	12
24	15	12	8	10	16	27	12	18	3
3	21	36	8	9	16	8	3	24	6
24	24	8	5	6	30	1	24	18	8
6	10	24	30	24	3	1	2	16	6
30	12	90	15	32	5	10	4	6	6
21	21	36	8	36	27	3	8	24	1
21	9	6	16	9	54	24	4	20	32
24	10	3	12	9	16	30	24	15	2
6	25	18	12	1	28	27	24	6	4
40	12	12	5	21	18	21	8	24	3
15	25	9	30	2	12	27	2	40	9
30	15	30	20	7	40	12	18	24	6
21	9	20	6	32	3	60	30	9	28
3	45	30	32	2	6	54	3	2	28
21	21	32	8	24	15	48	30	1	8
30	15	40	2	36	15	12	21	8	4
9	18	18	4	9	4	3	24	6	10
15	40	27	16	4	24	21	60	30	7
12	45	9	5	20	24	60	6	6	28
30	50	21	6	27	24	27	5	12	2
30	8	8	15	24	24	3	24	4	14
27	24	50	27	9	4	27	54	12	2
18	30	12	6	12	24	7	40	8	7
12	24	10	4	6	60	9	8	20	10
24	50	27	32	2	21	30	30	10	12
18	21	12	10	28	15	18	21	7	16
9	8	6	4	24	36	21	4	14	36
18	3	8	5	8	15	42	24	5	28
30	7	18	3	2	24	8	10	2	49
30	12	8	8	24	9	48	21	10	36
6	6	30	9	10	12	5	8	32	9
18	18	5	4	30	30	18	7	10	18
6	20	18	1	12	12	7	20	9	6
15	27	12	7	4	12	36	9	8	20
72	18	36	7	32	9	48	18	8	20
6	30	36	7	36	27	42	9	5	12
15	18	63	15	32	6	8	32	15	30
15	2	27	30	30	2	12	16	16	3
21	40	6	40	8	24	24	24	9	16
12	30	15	1	28	18	48	18	4	28
24	81	3	24	1	1	32	27	30	12
30	72	81	40	6	36	30	12	9	5
27	21	72	9	16	2	3	12	3	6
30	5	12	8	40	30	6	24	1	32
24	8	20	15	12	9	7	36	2	8
21	5	12	9	12	3	18	9	7	12
3	45	3	20	1	21	30	30	5	40
27	25	27	4	5	30	12	24	9	36
40	36	6	6	24	6	6	2	20	4
21	3	12	9	21	16	1	9	24	21
15	40	9	1	24	6	24	15	9	4
18	24	18	9	12	1	7	8	24	60
81	12	16	3	28	36	30	6	20	6
9	15	5	20	24	42	30	10	24	3
30	6	32	2	30	36	27	10	28	9
27	24	1	18	12	24	5	40	8	5
12	12	3	18	6	12	9	20	4	14
30	50	18	36	6	1	27	36	6	4
12	24	16	4	1	4	30	42	12	10
6	18	2	54	27	3	12	10	32	16
12	27	28	8	20	21	54	6	7	32
3	15	30	32	8	8	27	60	18	3
12	12	36	5	36	6	54	9	9	8
27	20	12	4	4	6	48	3	4	4
30	30	28	3	4	18	15	3	4	24
12	30	24	8	32	3	54	6	4	8
9	15	21	1	32	3	36	30	7	12
6	25	18	1	54	21	10	12	7	10
15	24	20	1	30	12	2	4	9	16
12	30	80	9	18	1	4	12	42	15
9	24	7	20	24	48	27	3	18	20
3	10	12	3	36	27	1	32	12	8
21	15	32	9	28	9	30	21	8	20
18	7	36	9	30	3	2	8	12	36
18	18	24	2	24	21	8	20	1	4
6	45	12	8	8	8	18	18	18	2
30	10	3	6	32	3	54	27	2	24
12	24	1	6	30	9	3	24	9	10
18	25	14	28	4	40	21	24	30	4
18	21	9	48	18	7	20	8	6	8
15	16	5	28	12	60	6	1	36	4
6	8	9	20	21	24	6	9	14	28
3	30	7	36	21	6	24	4	20	9
24	9	20	5	12	18	8	40	9	1
24	3	40	6	12	42	30	2	20	7
24	4	3	4	24	6	6	10	40	3
30	8	10	16	3	48	27	7	28	4
9	21	12	9	36	30	12	9	6	36
18	15	12	20	5	40	9	30	3	5
27	12	6	28	6	9	1	4	9	20
50	3	2	9	20	24	18	21	10	12
24	3	8	8	4	18	24	9	8	20
9	6	10	24	8	24	24	30	5	18
3	10	3	2	28	8	36	18	3	12
12	48	90	27	40	6	9	60	21	2
27	12	64	27	20	5	8	54	21	5
15	36	27	10	30	6	15	4	32	4
30	40	18	8	9	12	42	6	5	36
27	45	3	9	20	12	60	12	7	24
6	15	18	2	16	6	48	21	10	24
18	25	21	20	3	40	6	12	6	9
21	12	48	36	1	2	8	6	60	3
12	14	2	24	27	6	15	3	24	8
3	18	12	9	8	21	60	24	3	18
18	6	10	8	12	30	30	2	2	12
3	64	4	3	8	6	36	12	10	32
9	6	12	1	30	30	27	8	20	4
12	40	3	4	2	15	42	24	1	12
3	35	3	28	5	36	24	36	27	1
6	9	12	7	4	21	24	15	1	8
21	30	32	5	9	48	30	2	8	16
30	21	32	10	32	18	18	12	6	36
18	30	36	9	36	30	6	21	7	28
12	50	2	9	20	15	24	27	10	20
6	15	40	4	30	18	9	24	18	20
30	20	6	6	24	6	54	6	2	12
15	35	15	40	10	36	24	24	3	2
21	3	12	3	21	54	6	6	4	6
12	30	20	9	4	24	6	9	4	40
12	15	12	20	5	4	12	30	24	7
27	12	36	6	28	6	12	9	7	16
6	6	4	10	12	30	12	12	4	16
12	30	36	6	40	18	36	15	10	36
21	20	12	40	1	28	6	6	9	7
3	12	6	8	24	30	15	2	40	6
27	15	4	4	5	20	12	24	12	1
30	40	9	28	3	36	12	12	3	6
15	20	15	40	9	36	27	24	30	7
3	3	4	7	24	15	54	9	7	36
3	24	36	3	36	30	30	12	4	32
6	6	7	20	3	6	21	5	20	12
6	10	24	9	16	12	6	18	9	4
3	18	32	7	32	21	6	24	4	16
18	24	36	7	28	24	60	9	8	10
18	6	2	20	30	6	21	4	28	7
3	30	15	2	36	3	16	18	60	12
21	3	18	3	4	4	27	42	6	9
3	15	12	24	1	40	18	30	21	2
18	12	9	10	40	24	24	4	4	6
12	5	2	40	24	54	24	8	24	3
21	27	6	32	6	24	12	3	36	1
3	3	20	8	32	9	60	15	6	12
9	30	12	5	36	30	18	12	1	4
30	54	8	3	8	30	54	12	9	16
12	12	18	9	3	12	12	10	8	9
18	15	18	3	28	24	42	3	8	12
21	9	16	7	40	24	48	9	4	1
3	6	2	32	6	40	21	30	21	3
6	12	36	9	6	9	4	8	2	4
18	6	72	6	36	5	20	18	54	12
21	4	4	9	48	12	2	20	7	8
6	25	6	2	32	21	24	9	1	40
18	21	14	8	20	18	54	3	9	12
18	45	90	18	40	7	16	27	18	18
27	30	3	24	4	32	15	18	30	6
18	27	20	9	20	15	54	6	1	28
21	10	4	40	30	24	27	6	36	4
15	27	32	1	4	3	30	30	6	28
21	12	5	21	12	24	6	24	4	16
12	40	72	8	12	3	6	24	6	32
9	50	27	8	27	48	6	7	28	2
9	12	12	7	8	12	6	9	1	32
24	50	15	8	36	18	54	15	7	36
18	9	10	36	27	24	24	1	16	20
30	21	4	12	18	24	9	10	32	12
15	27	6	36	12	48	12	8	16	9
30	15	7	16	18	24	4	28	5	6
27	3	4	4	32	18	54	12	9	12
6	3	20	7	24	18	6	27	2	36
12	21	2	12	18	12	9	1	1	12
90	5	40	21	30	12	10	10	8	12
15	9	10	16	30	60	24	5	28	1
27	30	8	27	30	27	6	16	10	6
9	40	10	12	30	36	12	8	36	10
27	9	32	7	12	36	21	8	8	3
24	27	24	7	20	12	24	24	2	20
18	20	21	7	32	18	24	18	8	12
21	15	21	5	4	24	12	12	3	40
18	25	21	16	7	12	30	10	36	3
18	6	18	1	15	54	24	1	8	10
15	9	8	4	10	12	18	42	27	8
25	21	5	6	48	15	10	14	12	6
24	12	6	6	4	27	42	27	8	12
24	25	28	7	27	54	3	3	20	4
6	20	12	1	12	21	30	6	4	40
24	45	21	12	4	30	48	15	4	24
30	21	18	10	8	9	30	27	6	4
6	6	16	8	40	6	48	3	7	40
30	15	32	7	4	9	6	12	7	8
9	18	45	18	28	6	2	24	12	60
12	24	36	4	4	15	6	18	3	4
18	9	8	48	3	3	36	10	12	6
21	30	4	7	40	30	12	15	10	16
21	30	2	15	6	18	7	24	6	4
6	24	32	2	36	9	60	6	10	20
18	24	1	4	18	60	15	1	24	6
3	30	24	4	21	42	9	9	24	32
54	9	27	20	4	24	12	2	4	6
30	8	6	40	3	36	27	9	2	12
18	35	9	3	8	3	48	27	8	8
24	50	27	30	12	2	60	18	6	32
6	21	24	18	24	10	8	7	6	12
15	10	15	6	42	9	10	36	6	16
8	3	9	32	21	60	30	1	2	40
9	40	9	18	9	40	24	60	18	4
9	30	28	5	4	18	24	6	8	40
6	15	4	1	16	15	60	27	6	20
24	15	20	1	12	21	30	15	10	8
3	15	4	3	20	9	48	15	9	8
21	5	6	32	5	12	9	12	15	4
18	6	20	2	12	6	2	24	3	10
6	3	12	20	7	40	15	6	30	10
18	5	6	1	28	9	48	15	2	20
15	25	24	12	2	32	6	24	18	9
5	5	40	24	6	30	3	14	28	1
27	14	3	4	12	21	36	21	8	4
27	9	20	4	12	30	6	24	10	24
3	30	24	10	18	18	27	6	20	1
30	4	10	32	30	48	12	10	40	9
15	3	10	24	15	24	9	4	8	32
30	30	36	6	20	18	36	12	1	24
21	6	2	4	18	12	30	10	24	3
15	32	2	9	54	18	5	16	7	14
15	21	16	6	40	6	6	15	10	6
9	25	18	4	28	30	24	3	2	28
15	12	7	32	15	24	18	10	8	10
24	6	14	10	15	24	12	6	16	20
21	12	16	20	4	36	9	1	20	3
21	27	24	2	36	30	5	16	6	6
12	15	4	24	9	6	30	1	32	6
15	30	24	20	40	1	40	54	18	1
15	27	28	1	27	42	30	5	28	10
40	6	4	7	12	30	12	21	4	32
30	6	20	24	5	24	30	48	21	9
15	35	6	16	7	36	12	48	30	4
21	10	90	15	2	2	24	9	36	18
21	16	30	36	6	10	24	27	4	9
9	30	36	9	30	30	15	7	14	3
24	9	20	3	10	12	6	7	5	1
30	12	50	63	40	10	24	15	48	21
9	12	6	18	48	30	7	6	4	40
15	5	32	30	30	21	4	28	3	12
21	4	2	36	15	18	9	6	12	2
24	30	5	36	3	10	4	40	3	20
12	27	54	3	8	7	1	42	24	10
6	3	3	24	21	24	27	3	40	9
24	8	6	24	6	30	10	16	7	7
18	27	32	7	16	6	54	21	5	4
18	30	16	1	32	27	12	27	2	4
21	18	16	6	40	21	54	18	9	28
12	9	12	35	9	30	20	8	9	16
30	30	9	32	21	48	15	5	28	3
25	18	9	9	54	3	10	4	20	28
24	5	24	9	16	18	54	15	5	40
3	18	2	18	54	15	2	12	12	7
24	3	7	32	12	42	18	4	32	5
9	6	28	9	12	12	42	21	3	32
9	45	15	10	12	21	6	27	2	4
18	21	10	40	21	12	30	9	12	8
30	25	4	48	27	10	14	40	7	12
21	24	40	3	8	12	12	15	6	4
3	90	24	24	10	8	3	30	9	9
15	9	2	28	30	24	3	5	28	6
3	5	6	4	16	18	54	18	6	28
27	27	12	12	6	27	54	18	1	16
30	9	4	5	24	54	27	9	40	8
9	30	24	6	18	12	6	10	4	18
6	36	15	16	2	10	28	27	6	30
27	5	24	12	16	9	40	3	6	30
24	18	8	4	24	9	30	18	7	7
27	27	14	8	1	8	24	12	21	1
12	81	24	20	4	6	21	36	6	2
30	2	4	3	5	12	15	42	21	8
5	7	12	6	3	1	12	9	21	8
9	25	18	4	3	18	3	8	20	8
3	27	16	4	28	24	36	12	8	36
30	6	6	12	10	36	18	6	3	3
3	18	28	2	16	24	42	18	3	9
27	24	2	40	3	6	3	1	28	10
30	6	32	5	4	28	3	18	27	10
30	18	24	4	32	30	6	15	10	16
3	3	80	15	10	2	12	15	6	12
9	9	36	6	8	6	2	32	15	24
6	21	2	24	27	36	12	8	20	6
27	30	5	30	15	1	4	6	6	36
24	12	54	30	40	2	8	15	18	6
6	18	4	4	27	48	30	4	10	4
18	12	6	32	12	42	9	8	36	8
6	35	27	8	12	21	9	12	2	14
12	50	3	3	16	27	60	3	5	32
21	12	81	3	32	12	18	3	9	4
12	30	4	10	12	30	42	9	9	20
27	40	72	1	28	30	54	21	5	20
9	45	30	3	8	12	54	15	4	24
24	3	8	7	28	9	24	3	7	24
6	6	40	3	16	18	54	12	7	12
9	40	12	12	2	40	24	18	3	7
27	9	9	28	12	18	21	4	40	14
6	27	27	24	2	7	32	6	30	4
15	48	90	15	28	6	2	12	15	48
9	3	18	48	12	5	32	5	8	2
24	30	21	7	40	18	42	12	7	28
24	18	50	18	4	10	30	12	9	1
15	45	15	4	4	24	3	8	10	24
27	35	15	40	6	12	9	48	6	7
15	4	1	9	6	3	10	40	1	8
27	20	27	10	30	30	27	4	36	2
27	40	9	20	4	32	6	60	9	4
9	5	21	5	32	18	6	12	6	8
3	50	21	3	18	18	9	4	4	4
3	12	8	10	28	6	60	15	6	9
15	40	72	27	4	24	30	36	12	1
3	30	8	8	9	6	6	10	12	24
12	36	10	32	9	54	21	9	40	28
27	6	20	3	60	15	6	8	14	4
9	15	8	4	12	30	30	2	16	18
15	9	20	1	8	24	24	12	8	8
6	15	21	24	6	24	21	6	18	3
90	24	20	1	18	60	9	3	1	12
21	50	9	6	12	9	54	12	2	16
30	35	9	2	9	32	6	48	3	4
15	10	24	10	36	18	60	27	2	32
30	6	8	36	27	42	3	6	32	2
15	3	40	3	28	24	24	21	6	28
18	9	24	5	5	6	24	3	28	12
25	3	28	3	24	24	12	30	5	8
6	18	6	16	1	28	6	18	12	1
12	60	72	27	3	2	36	6	6	4
6	10	3	10	40	30	54	12	2	24
24	24	1	28	30	42	9	5	2	20
21	10	2	32	21	54	30	7	8	2
18	50	30	1	12	12	48	12	8	28
30	48	21	9	28	15	48	27	5	24
12	30	18	3	40	15	6	9	5	28
9	10	21	3	36	6	24	6	6	12
30	24	16	4	8	18	36	12	8	36
12	35	15	28	9	9	6	27	6	9
5	10	40	3	60	9	3	14	4	20
15	9	10	3	36	30	30	6	2	24
24	18	9	20	6	9	16	3	30	27
3	20	1	16	9	36	9	5	36	3
12	15	40	7	6	27	7	16	2	5
21	6	36	6	40	12	36	18	4	36
9	45	6	12	6	4	36	4	8	10
12	9	10	27	6	3	4	20	2	5
9	24	8	8	9	12	21	7	20	1
9	18	8	28	30	24	3	7	28	10
24	40	18	8	5	12	15	6	6	1
18	45	3	32	6	32	9	6	30	3
27	24	12	6	36	15	48	24	3	40
15	3	4	7	24	24	21	5	4	4
15	21	12	10	24	3	24	15	2	20
6	54	15	36	9	7	8	15	54	3
27	30	3	1	32	18	42	21	5	8
21	21	1	24	15	54	18	9	20	2
18	18	48	24	72	30	2	4	60	30
21	15	3	24	6	27	30	3	2	36
15	27	1	20	18	12	27	6	8	5
27	9	24	6	24	30	18	1	4	1
12	45	4	32	24	48	24	4	4	24
21	18	1	24	54	6	3	12	10	7
12	35	36	8	6	36	24	3	36	4
12	30	10	6	16	5	5	16	18	24
21	20	21	10	6	15	48	12	8	8
12	27	6	5	16	27	60	21	10	8
6	24	18	10	12	54	18	9	20	7
9	24	28	7	4	24	15	6	18	6
24	15	40	7	4	15	30	3	2	40
6	4	4	24	18	48	9	3	36	10
3	45	24	12	5	30	12	9	8	4
21	32	3	40	18	30	24	2	12	40
30	9	40	7	20	3	24	3	4	32
6	72	18	32	6	2	36	6	48	12
9	24	3	20	15	18	9	5	8	2
30	6	12	7	12	30	6	12	9	24
18	3	8	40	48	6	5	24	36	9
15	18	4	32	3	42	6	7	5	12
30	18	3	20	24	60	30	4	36	1
18	25	8	3	4	27	42	15	8	28
27	35	30	6	32	30	24	6	9	18
30	12	4	3	24	21	18	21	7	36
15	36	9	40	21	42	24	2	18	32
6	24	8	32	18	12	18	7	16	5
3	42	6	3	54	6	6	36	8	28
3	27	8	4	3	6	15	3	16	5
12	21	8	2	32	6	36	24	9	36
21	24	20	6	28	18	18	15	2	32
3	18	27	6	16	10	6	16	27	36
30	6	60	63	20	8	3	12	24	48
18	3	2	4	54	15	1	28	8	18
9	18	20	5	32	6	60	21	7	20
27	24	10	4	5	4	21	48	3	3
12	3	28	8	8	12	60	15	2	18
12	27	8	9	18	48	30	6	16	24
24	10	8	1	36	27	54	12	10	20
12	30	54	30	8	3	6	32	3	30
21	48	9	8	8	10	16	27	24	9
21	6	12	10	12	6	60	9	5	36
27	15	32	4	24	21	54	9	7	2
9	10	32	18	6	3	7	40	12	10
6	24	36	3	7	6	30	24	5	8
3	9	8	40	9	6	30	2	12	7
27	1	6	27	8	28	10	20	8	5
21	15	12	4	16	3	48	30	1	20
30	3	14	20	3	4	15	54	15	10
27	24	28	8	16	30	42	15	4	8
15	24	8	40	6	48	15	3	36	4
9	9	7	20	3	18	18	3	10	2
3	24	3	18	3	10	32	1	18	8
6	5	21	10	24	24	54	30	6	20
3	24	20	2	4	24	12	60	9	5
15	24	4	6	28	18	60	15	2	36
21	9	7	4	24	30	3	9	14	28
21	21	16	7	36	12	3	8	6	4
24	20	18	4	28	30	12	12	9	24
3	18	9	12	3	30	18	9	24	4
3	27	24	3	32	3	24	9	5	8
27	18	18	9	10	4	6	36	24	2
15	9	40	1	15	24	15	3	20	4
6	30	3	10	12	15	1	40	24	10
12	24	5	40	15	48	21	4	24	5
12	1	21	36	27	8	40	6	7	9
3	5	6	40	15	36	15	6	32	3
72	15	28	6	3	4	12	42	30	3
18	15	36	5	40	24	6	6	8	20
3	2	4	36	9	24	9	1	16	10
18	24	20	3	4	30	30	24	8	8
30	50	27	4	30	12	3	7	20	6
12	35	24	9	36	42	30	2	28	3
3	45	6	4	3	32	15	48	15	5
9	30	4	1	12	18	27	2	40	8
18	72	18	12	6	12	12	3	8	7
6	24	15	3	24	24	15	5	12	20
6	12	45	30	40	2	7	48	6	2
24	15	12	1	36	21	60	24	8	40
24	30	20	2	32	24	54	15	5	28
6	10	30	6	12	3	36	16	36	32
12	9	27	16	5	4	15	12	18	8
3	12	5	12	12	12	27	9	24	24
24	1	18	15	1	36	9	10	20	8
21	6	20	10	4	30	12	21	2	16
12	6	10	40	6	54	9	4	40	4
30	3	28	1	36	12	30	6	6	24
18	30	14	5	27	48	30	10	4	8
36	90	27	36	4	60	21	3	8	14
30	10	27	4	8	32	21	48	12	10
9	35	15	4	6	6	6	10	9	20
12	10	12	8	16	8	32	15	24	12
24	4	9	20	6	6	12	4	10	8
9	4	28	2	10	54	6	5	20	8
30	12	24	8	2	10	30	6	7	12
27	3	30	12	10	7	4	21	18	3
27	35	9	18	32	7	20	3	60	3
15	35	72	5	28	24	36	27	4	40
9	30	28	10	4	21	60	6	4	8
24	30	18	2	32	30	18	15	6	32
21	4	10	48	15	4	4	7	3	8
24	6	60	9	8	32	4	40	3	8
21	5	21	10	8	30	30	9	8	28
24	35	21	20	2	8	18	36	18	5
12	6	1	8	24	36	30	2	20	10
6	20	21	4	4	12	6	24	5	16
3	6	8	8	27	36	18	4	24	4
21	15	5	40	18	24	9	8	4	1
30	6	48	54	24	28	7	7	30	27
24	21	24	9	20	30	12	9	3	24
3	27	10	8	3	54	9	4	10	8
27	9	4	4	27	42	3	4	24	2
27	35	27	9	32	27	24	9	8	20
24	30	7	20	27	12	21	8	32	4
3	8	1	8	30	36	27	3	12	1
30	30	10	6	6	4	12	3	14	40
24	3	8	9	36	15	60	18	5	16
18	15	30	2	32	6	42	21	7	4
3	12	20	4	20	24	6	15	4	40
18	9	32	10	18	18	21	6	16	12
30	28	5	28	15	36	30	8	40	1
3	5	12	20	3	24	30	42	21	1
18	30	28	1	40	24	48	9	9	8
12	6	4	12	15	54	24	2	32	6
6	24	28	3	28	12	6	3	5	28
21	18	4	3	48	24	7	4	40	2
21	1	9	12	18	2	36	18	12	4
27	10	27	10	4	24	36	6	6	32
3	12	54	20	7	9	20	27	36	27
24	5	32	21	60	21	7	28	24	7
30	27	63	10	20	1	8	4	6	42
21	30	54	81	4	1	4	8	12	42
15	30	2	24	30	42	15	9	6	4
27	45	32	4	40	15	60	9	7	8
18	20	24	28	2	28	3	6	12	5
12	15	24	4	32	30	6	18	7	20
30	9	16	9	40	27	24	9	2	14
18	9	12	10	28	3	30	15	7	32
27	16	10	8	30	24	21	9	20	2
3	27	3	2	28	1	12	30	6	36
24	25	15	12	9	8	27	18	21	10
24	45	24	5	32	24	21	3	24	8
27	30	6	6	12	27	12	18	5	8
24	45	24	10	1	12	6	18	9	10
18	60	36	36	1	24	24	60	6	7
24	90	30	20	4	3	12	3	7	28
12	30	32	9	8	12	36	3	10	36
15	4	2	48	6	9	2	36	10	7
18	30	10	6	8	8	27	48	21	3
12	15	6	6	9	42	3	2	12	9
6	36	15	54	3	6	16	5	2	6
15	35	18	36	5	24	12	54	6	4
3	20	15	3	30	12	9	1	4	16
30	12	2	27	24	9	3	32	40	9
9	24	3	20	27	18	18	9	9	16
3	40	6	20	9	10	28	21	54	24
30	18	3	20	7	8	30	6	15	4
3	21	18	7	24	12	48	6	3	32
6	3	30	3	4	6	6	6	2	16
9	6	16	5	16	12	30	27	10	3
12	30	9	7	30	54	3	8	36	6
18	16	1	3	12	12	9	32	28	10
18	30	27	8	32	21	36	27	5	40
30	15	30	28	7	3	54	12	7	32
3	24	32	1	20	9	48	12	1	1
6	6	40	7	12	15	42	9	6	16
18	20	72	28	6	16	15	36	27	5
21	6	2	32	6	48	21	1	36	9
18	21	36	8	16	24	54	18	8	32
21	72	12	16	3	24	18	2	36	28
3	21	40	2	4	9	18	30	4	24
18	3	5	3	36	30	24	24	5	12
15	24	2	2	24	18	27	6	20	8
15	9	12	8	12	3	30	18	6	16
30	24	9	10	9	20	6	18	18	8
6	9	16	5	24	30	27	9	4	8
6	40	9	16	4	32	21	18	12	10
30	3	2	16	6	60	30	10	36	2
15	9	27	3	4	5	1	18	60	6
24	12	10	20	18	30	12	3	20	36
30	80	15	5	21	54	30	2	8	16
27	4	21	36	27	6	16	4	9	70
24	20	10	12	42	30	5	16	2	3
21	27	6	20	15	30	15	7	8	2
6	12	4	4	36	15	30	27	5	28
18	9	32	5	3	42	3	5	4	1
21	10	30	30	18	6	36	16	6	6
9	18	40	7	4	6	36	24	4	24
18	15	5	40	15	12	12	9	16	1
6	21	4	1	36	12	36	15	3	3
21	24	1	24	12	60	30	2	36	8
3	6	16	27	60	27	7	18	24	16
81	3	24	6	16	24	42	9	3	4
12	15	14	16	6	4	30	48	15	5
9	3	12	5	28	3	54	21	3	28
9	30	21	5	12	18	54	21	5	7
30	45	80	24	8	12	36	9	2	36
3	5	56	36	10	24	6	12	7	8
30	20	24	9	30	60	21	7	40	4
9	30	20	9	4	21	6	24	2	40
24	3	32	5	8	24	54	21	3	12
27	20	3	10	28	30	60	18	6	7
6	21	4	7	24	54	27	1	20	16
30	54	12	24	6	36	3	36	21	4
3	3	32	10	8	4	18	60	21	6
18	15	32	18	16	4	10	32	6	42
15	18	63	3	14	6	32	12	36	24
3	3	20	36	10	4	18	60	18	3
27	18	4	4	21	36	27	9	28	3
6	20	21	6	1	36	15	18	27	3
15	36	3	3	12	18	60	24	9	18
3	16	1	28	3	48	3	8	8	5
6	6	18	27	24	2	4	40	21	42
30	24	12	8	28	3	30	27	9	20
3	16	2	12	9	48	30	7	4	2
9	32	4	24	12	54	18	5	32	2
30	15	2	24	30	24	9	1	8	8
24	45	18	20	9	24	6	42	30	8
24	10	90	6	4	8	24	18	24	18
6	21	8	4	21	54	12	5	24	4
21	40	30	18	8	20	9	54	9	1
3	35	18	8	6	32	12	6	3	8
27	18	8	16	9	20	12	6	18	1
21	4	3	8	21	6	9	7	8	10
12	35	6	2	21	42	30	9	16	2
24	18	20	2	16	3	30	18	2	20
27	30	9	32	10	8	21	54	3	9
24	30	6	10	32	3	36	30	3	36
24	18	2	36	30	30	27	4	36	20
9	18	40	10	8	4	24	24	30	4
12	9	90	24	16	9	1	32	30	42
24	30	16	7	20	24	18	6	7	4
18	3	2	80	72	6	32	10	7	32
27	9	20	10	21	8	20	24	12	5
36	7	3	30	27	3	12	2	20	8
15	15	6	30	24	2	20	40	10	36
45	24	36	7	21	36	24	3	28	5
30	3	18	4	18	60	27	2	28	7
6	5	9	5	60	18	2	4	9	20
30	25	24	5	3	60	21	5	16	16
24	8	8	12	30	42	6	5	24	20
3	5	27	28	4	40	24	36	15	7
6	18	54	24	5	10	12	21	1	28
6	18	36	9	18	9	4	16	10	12
27	12	10	36	3	24	30	1	28	1
18	20	3	48	24	9	24	6	2	20
15	24	40	1	16	27	12	15	5	4
27	20	12	20	1	8	18	6	24	9
6	27	12	9	24	9	18	12	5	6
18	28	3	20	9	18	12	3	36	8
6	21	4	2	4	18	48	3	4	40
15	3	24	1	8	3	54	9	9	12
30	35	27	7	12	12	12	21	7	24
6	24	12	5	27	24	24	1	36	12
6	15	36	8	5	28	21	12	6	10
18	45	18	1	4	24	60	24	6	24
6	27	36	10	12	9	54	30	5	32
21	6	40	5	4	27	60	15	3	28
30	24	1	28	18	54	6	9	40	3
15	35	24	8	3	40	9	36	9	7
18	20	3	9	32	12	60	21	8	4
18	30	27	2	9	28	30	6	18	10
27	72	9	32	9	8	9	42	9	10
6	15	1	36	18	54	15	6	4	8
9	45	24	7	16	24	6	12	3	8
30	18	4	3	36	6	60	18	2	36
15	12	36	3	4	3	18	3	10	16
6	6	3	32	24	6	15	10	4	16
15	30	20	24	10	21	42	6	8	4
15	40	18	12	32	3	24	12	9	8
9	24	36	9	21	36	10	10	24	12
15	24	4	24	6	1	36	4	12	36
18	27	15	27	5	16	18	12	18	4
18	21	24	10	8	9	30	27	9	2
24	12	2	4	9	32	15	36	12	7
9	3	20	10	28	21	12	9	9	32
30	21	1	6	18	12	5	8	2	4
27	6	14	28	4	24	48	18	7	2
18	35	7	28	24	54	9	7	24	8
15	27	2	60	9	6	4	6	18	1
24	18	10	8	2	28	3	6	9	4
21	6	8	9	15	30	6	1	4	6
12	6	36	10	6	24	24	10	28	1
12	6	32	3	28	30	60	21	4	36
24	15	9	20	36	3	2	40	8	2
9	45	15	5	12	21	48	15	7	24
30	9	28	8	4	16	12	12	18	10
27	15	30	7	42	24	5	12	16	32
24	15	24	10	20	9	24	27	4	9
27	30	4	3	16	6	24	30	1	14
27	30	16	8	40	18	18	24	8	7
27	15	12	28	7	16	24	60	12	5
3	40	21	7	4	24	18	21	8	28
12	12	40	9	28	27	12	30	8	28
6	5	3	32	3	40	6	24	21	8
30	45	6	2	42	18	4	32	1	2
30	35	9	28	21	42	27	3	20	36
6	27	28	5	36	30	6	15	7	36
30	45	15	6	60	24	6	20	2	1
90	15	8	4	12	30	60	18	6	20
24	12	24	63	16	10	5	40	3	24
40	8	12	21	30	24	1	4	40	6
3	21	54	18	8	16	1	9	4	15
15	18	32	10	48	12	7	16	10	2
8	40	24	30	3	10	12	2	16	1
27	18	4	10	32	30	48	12	2	28
27	25	40	1	21	18	21	2	32	10
9	30	40	2	8	27	24	21	5	24
30	24	16	7	8	48	15	9	24	3
6	3	40	1	40	24	42	9	8	4
21	25	9	12	4	32	12	60	9	1
21	21	30	27	27	40	10	3	32	6
18	5	12	8	60	21	5	24	8	40
21	20	21	20	32	7	32	27	30	27
15	3	7	32	21	42	24	5	28	2
24	24	9	36	2	12	9	54	24	10
9	30	24	9	24	30	6	24	3	4
6	21	36	7	40	24	30	24	9	12
24	20	6	8	8	28	12	60	12	3
12	45	24	2	8	6	24	30	1	28
15	18	10	28	15	54	30	2	36	8
30	15	7	12	21	30	18	4	10	8
18	24	9	36	27	42	9	9	40	1
18	30	20	36	6	48	21	5	7	12
18	6	12	9	40	9	36	12	6	20
3	27	2	32	30	42	18	9	28	9
15	18	10	24	15	30	21	4	16	2
9	18	4	40	15	48	6	1	28	2
9	21	4	7	36	9	1	36	8	6
12	32	1	27	24	9	5	12	2	3
24	15	28	2	8	30	60	18	8	16
18	15	27	16	2	3	4	30	12	3
6	21	5	8	18	36	6	6	1	12
18	20	30	5	8	15	48	9	4	2
12	15	32	3	20	24	42	12	9	12
3	24	1	20	21	12	30	9	14	4
18	24	36	12	40	5	7	48	15	4
30	5	12	8	15	36	9	1	8	6
6	20	21	8	40	6	6	30	3	32
27	6	63	6	32	4	1	8	15	54
12	12	10	54	27	6	28	1	7	18
6	30	4	1	8	9	30	9	4	36
6	30	6	6	4	21	24	21	1	20
6	24	63	18	28	7	8	32	9	42
24	6	9	32	6	6	6	10	10	2
24	24	24	1	16	6	18	15	6	4
6	6	36	9	42	3	10	20	12	36
27	35	12	3	16	9	6	3	9	16
18	21	8	7	24	18	2	32	8	10
6	24	28	7	16	54	27	7	8	5
6	21	9	40	18	48	21	4	12	2
9	21	8	6	24	9	36	27	9	16
18	45	4	7	8	8	6	42	9	4
18	30	5	16	12	18	6	6	24	24
15	30	1	8	20	18	48	27	1	6
27	9	21	4	7	4	4	30	24	10
12	35	27	3	8	30	42	30	8	36
30	27	9	24	6	36	15	7	6	24
30	6	40	6	12	21	36	21	2	16
18	21	5	12	60	12	7	16	24	1
9	40	12	7	18	54	24	5	7	7
12	72	30	9	28	24	42	15	5	16
27	9	21	28	7	3	28	18	30	15
18	9	2	36	15	42	6	8	24	6
21	90	15	20	6	54	12	7	20	4
12	9	27	28	7	3	6	9	1	28
21	6	10	40	9	54	21	3	7	10
18	3	9	8	21	36	27	10	36	5
21	24	20	24	7	28	15	30	15	4
15	20	6	36	21	18	27	9	16	14
6	18	20	2	36	3	54	21	8	28
15	2	36	12	48	21	6	9	20	9
3	15	8	27	24	15	9	36	3	10
24	12	20	8	9	24	6	42	3	8
15	20	24	12	6	12	27	18	30	8
18	50	9	8	3	20	18	24	6	9
3	6	4	10	4	27	42	9	9	36
6	6	10	36	9	36	24	6	24	7
9	25	9	14	2	28	24	24	9	8
27	27	63	12	32	4	10	24	27	60
12	9	36	3	3	36	21	12	30	8
32	30	8	10	12	36	18	1	16	4
12	48	24	5	12	9	12	6	8	32
18	6	18	2	20	9	6	8	21	36
18	24	10	24	27	24	18	3	16	18
6	24	4	10	28	21	42	21	5	5
21	5	27	6	9	18	42	21	7	36
12	6	16	36	3	8	6	12	30	8
3	30	4	40	30	6	12	7	40	6
3	24	4	4	28	9	6	24	4	28
12	10	21	20	10	12	12	42	6	1
15	45	8	10	6	6	12	7	8	4
27	9	28	2	4	24	21	18	6	10
27	18	24	7	1	28	15	54	21	4
21	21	14	6	8	3	54	24	6	36
30	15	8	40	27	18	12	6	12	6
15	9	9	12	24	54	24	1	24	20
9	25	80	6	4	1	20	6	54	18
24	6	18	9	3	6	6	7	12	2
21	36	27	6	36	9	32	15	54	12
9	27	1	8	12	30	18	2	32	28
9	10	4	8	12	54	30	9	10	40
12	3	12	7	4	18	30	18	3	36
6	50	15	32	4	12	6	3	3	4
8	21	9	8	24	30	30	4	12	16
9	45	9	2	12	18	24	18	6	12
18	30	24	1	24	6	18	12	1	28
6	27	36	9	32	30	42	30	5	12
27	24	2	12	21	30	30	9	5	12
6	18	9	15	18	3	4	32	6	18
6	18	28	2	36	18	42	12	1	20
3	18	16	4	4	12	6	12	6	16
45	2	8	21	6	21	8	2	20	4
6	4	7	4	18	36	15	2	14	4
12	15	21	9	3	54	15	7	28	4
3	54	21	40	2	24	27	18	27	5
21	15	1	16	15	24	15	10	24	36
30	5	3	12	8	15	48	27	1	8
24	21	4	10	36	3	4	28	24	8
12	15	24	9	18	36	30	5	40	10
3	12	4	32	27	36	3	5	40	20
24	18	4	36	3	42	18	4	28	3
21	35	24	4	1	36	27	12	18	5
21	21	18	9	20	9	48	12	3	8
27	3	16	4	5	27	12	6	6	2
30	15	40	7	36	27	60	3	8	32
27	15	18	4	20	27	18	15	2	16
24	18	10	30	6	12	6	28	4	12
9	45	27	16	4	10	20	24	60	18
15	24	4	5	36	6	54	6	1	16
18	9	40	9	3	48	15	4	9	2
9	9	9	40	30	12	15	9	8	9
12	45	12	36	9	18	18	2	16	12
30	6	50	9	21	12	1	5	40	30
21	24	8	6	28	3	42	6	1	24
3	24	10	8	1	16	18	60	27	7
16	8	9	12	27	10	20	5	6	14
18	21	2	20	18	54	6	7	32	5
18	8	24	10	15	36	9	5	20	20
15	27	6	36	24	54	12	9	36	4
6	5	36	18	6	30	5	40	4	28
30	12	6	21	54	15	4	32	12	5
27	21	16	3	32	24	60	27	1	36
9	30	3	12	9	48	3	10	40	7
6	10	12	24	5	40	18	36	6	7
9	50	20	9	16	6	54	21	10	16
9	15	4	9	20	27	18	6	8	18
9	20	27	4	6	30	12	4	12	14
21	3	36	12	48	18	9	36	5	12
25	3	10	3	24	27	8	20	14	4
9	21	3	27	6	15	4	40	18	36
24	24	8	27	12	15	9	4	5	6
24	9	9	36	27	60	24	10	36	1
3	18	2	30	6	30	5	16	40	3
6	6	40	5	36	18	6	24	2	7
15	15	27	6	12	3	24	30	9	24
24	15	12	7	28	30	48	6	8	40
27	7	36	15	6	9	3	4	4	6
9	12	14	16	8	20	15	42	18	3
21	63	32	10	32	24	42	24	5	28
21	10	32	9	60	3	1	8	5	4
21	24	32	5	20	24	18	2	40	6
15	21	40	8	40	27	18	24	1	4
3	21	1	4	24	30	3	9	32	4
20	21	1	16	12	42	30	6	36	20
18	6	20	18	3	5	4	30	30	6
15	21	28	4	4	21	60	15	1	20
40	9	24	42	24	1	28	5	8	7
3	18	16	1	40	18	18	12	6	8
9	24	6	16	18	30	9	8	20	10
3	30	28	5	16	12	30	24	3	40
6	9	6	18	24	3	32	1	18	2
18	60	81	30	28	4	10	54	30	3
30	15	16	8	8	6	12	21	6	40
3	15	28	2	18	21	7	2	12	12
18	36	4	28	24	12	12	7	16	18
9	28	3	28	15	36	3	7	32	6
15	5	30	10	16	30	54	6	10	24
32	1	24	60	12	3	24	4	10	5
27	36	63	4	24	4	8	36	3	24
15	30	16	4	3	40	12	18	21	4
21	24	4	7	32	15	12	21	7	20
12	8	7	15	42	9	10	20	12	1
15	5	18	32	9	4	15	6	3	6
30	15	12	7	8	18	30	12	3	40
12	12	4	5	24	27	36	15	9	32
15	10	21	36	27	2	32	4	8	16
15	3	16	3	28	3	6	21	3	20
30	3	36	9	2	12	12	6	27	10
12	25	18	20	2	16	21	12	27	10
6	15	8	5	20	15	48	27	1	40
27	6	28	6	1	36	21	54	30	9
18	24	36	6	20	3	30	9	4	8
30	50	63	12	9	12	27	36	3	4
15	15	4	40	12	48	12	1	40	8
18	15	5	21	60	9	8	16	10	20
24	12	32	1	12	6	12	21	5	4
6	30	9	3	4	5	3	20	30	42
6	20	24	10	30	18	12	6	36	7
27	18	1	16	30	6	9	1	32	9
15	30	4	6	24	12	3	36	10	40
72	15	28	3	16	3	12	24	7	4
18	6	8	28	15	60	3	6	6	2
27	12	2	12	6	30	18	9	12	10
15	12	45	3	2	27	18	3	10	8
27	18	36	2	28	6	6	6	6	4
24	25	18	32	4	9	30	12	5	24
15	16	1	20	12	30	15	8	36	6
2	16	8	20	24	30	24	7	24	5
12	24	16	2	24	27	48	15	2	24
9	30	8	9	32	30	54	27	9	28
21	3	9	20	15	42	30	8	12	3
18	18	8	4	21	60	4	10	36	7
27	10	4	36	21	8	12	12	4	56
18	18	40	8	40	9	30	3	10	12
21	30	5	28	27	12	15	9	24	2
21	15	9	32	7	8	9	12	18	10
12	15	4	6	8	21	30	9	3	12
3	30	20	5	40	24	42	9	10	8
27	18	4	10	12	15	12	15	9	36
21	9	2	8	9	30	9	7	8	12
9	6	7	20	30	6	1	24	2	1
24	12	16	5	8	24	36	18	3	36
45	36	9	18	24	30	4	20	16	6
18	30	10	8	40	9	54	24	2	2
[truncated: 18,000 more rows]
