# Supplementary material for: Mining Association rules for Low-Frequency itemsets
Source: PLoS One. 2018 Jul 23;13(7):e0198066. doi: 10.1371/journal.pone.0198066 (PMC6056028; doi:10.1371/journal.pone.0198066)
Supplement: S1 Transaction Datasets for Frequency and Utility Mining — The small datasets for calculating the frequency of itemsets in transaction database contain Accidents, Chess, Connection, Mushroom, PUSBM, and Retail [32] transaction datasets. There are 500, 1000, 2000, and 5000 transactions per dataset. The small datasets for calculating the utility of itemsets in a transaction database contain Accidents, Chess, Connection, Mushroom, PUSBM, and Retail [32] transaction datasets. There are 500, 1000, 2000, and 5000 transactions per dataset. The large datasets for caluclating the frequency of itemsets in a transaction database contain Accidents, Connection, and PUSBM [32] datasets. There are 10000, 20000, 30000, and 50000 transactions per dataset. The large datasets for calculating the utility of itemsets in a transaction database contain Accidents, Connection, and PUSBM [32] transaction datasets. There are 10000, 20000, 30000, and 50000 transactions per dataset. (ZIP) [file pone.0198066.s001.zip › Data Files/utility_accidents30k.txt]

27	6	12	2	36	42	15	1	4	4
6	9	3	54	3	2	24	2	6	20
21	25	3	1	20	9	42	9	2	28
24	15	8	28	5	3	40	30	9	9
27	20	24	4	9	24	60	24	2	16
54	15	5	8	24	48	12	4	32	5
9	3	5	24	6	30	27	8	20	3
3	9	40	27	27	12	2	5	24	9
15	45	21	5	30	18	2	8	2	20
27	40	30	10	40	18	18	8	20	4
15	10	30	6	12	42	6	2	20	1
15	30	1	60	27	3	40	3	6	4
18	21	32	8	24	24	30	9	5	28
30	24	12	6	12	9	60	21	10	36
6	21	27	16	40	8	10	32	3	48
9	72	9	20	8	6	24	12	18	30
18	27	10	45	36	6	12	7	4	36
15	21	7	20	9	54	27	3	36	7
24	21	5	40	15	24	15	3	24	8
9	32	1	24	3	5	40	8	4	36
27	50	6	12	9	12	21	42	12	4
3	9	7	28	18	60	27	8	32	4
9	45	30	4	5	28	27	18	30	5
6	40	3	36	3	1	8	20	32	2
15	10	36	5	28	9	48	3	9	24
9	4	21	14	4	10	6	5	27	18
24	35	8	3	24	6	9	20	28	7
30	4	27	36	24	3	40	4	1	28
12	21	32	7	6	48	18	6	32	9
30	35	15	5	12	6	2	9	6	12
6	40	3	24	30	42	12	5	16	36
3	18	15	7	9	42	21	5	8	18
18	24	4	4	12	9	7	28	8	2
9	27	4	5	8	12	18	60	21	1
24	21	12	3	9	30	15	7	20	1
9	25	9	12	7	4	30	54	15	4
30	15	27	16	40	8	16	18	48	18
18	9	48	27	30	12	4	9	10	36
12	90	30	10	24	27	4	12	10	7
24	3	27	40	5	1	32	6	54	15
9	12	8	36	12	36	30	9	32	1
12	45	6	10	12	3	1	32	4	8
27	6	28	1	8	3	6	18	3	36
6	48	40	4	8	32	30	18	21	1
18	12	3	60	24	9	12	20	7	5
30	1	4	30	15	7	24	1	1	8
21	21	16	10	18	36	6	9	16	7
30	6	1	60	15	6	16	9	20	8
12	15	8	28	5	1	12	18	10	16
3	2	28	21	30	18	2	16	6	4
12	15	4	12	42	6	10	40	8	5
30	54	28	3	4	60	6	2	4	9
15	27	6	12	3	4	24	28	8	20
12	35	24	9	24	6	12	8	24	16
30	30	1	30	15	7	40	9	7	12
6	20	30	36	8	40	54	30	5	4
18	30	8	3	36	27	6	9	4	28
24	3	10	12	6	48	24	6	24	5
30	9	6	18	30	10	20	1	10	18
30	30	4	28	2	4	30	30	12	2
15	21	7	8	24	6	27	1	28	40
9	6	24	36	10	1	42	21	9	2
18	27	18	24	1	2	24	21	2	12
27	25	4	4	18	54	3	2	8	4
25	21	1	21	18	27	3	16	3	5
12	27	90	6	8	8	3	12	3	7
27	25	9	40	3	48	24	4	40	5
9	24	36	2	28	15	18	18	4	8
21	9	1	54	9	10	12	28	4	14
12	3	16	30	60	24	8	32	8	8
18	3	36	3	10	16	3	1	3	24
12	16	10	20	3	36	18	10	20	8
27	3	10	6	24	60	30	8	24	8
27	6	12	27	6	9	9	28	9	1
12	15	18	8	10	40	9	48	12	4
24	15	8	8	48	15	6	4	8	28
9	9	16	2	6	20	12	30	4	32
24	9	60	72	18	12	3	9	54	21
27	35	7	9	18	15	6	16	5	36
18	12	8	8	24	18	18	1	40	7
15	40	24	36	6	12	15	18	12	2
21	12	7	20	12	48	21	1	6	24
9	30	42	54	30	24	8	2	3	15
27	24	10	48	21	1	28	1	8	12
15	40	4	3	4	21	18	24	10	36
27	3	5	42	27	10	28	40	4	4
24	9	1	48	15	7	28	7	6	12
3	35	21	6	10	1	60	12	2	12
30	5	6	7	4	6	42	18	1	4
6	45	18	4	48	3	8	36	20	8
15	12	2	60	3	3	8	4	10	6
15	21	48	63	27	8	3	5	48	15
18	30	27	2	12	27	24	18	9	8
21	24	30	81	9	4	6	4	21	18
9	10	12	6	6	40	10	3	12	6
6	30	15	36	5	6	36	12	3	16
15	24	20	4	6	30	3	3	40	20
9	9	2	4	27	48	15	1	16	6
15	18	18	3	12	12	18	12	6	20
12	30	20	16	3	8	20	3	60	6
12	21	8	16	3	24	15	6	40	9
6	15	27	8	4	18	48	18	6	8
12	27	5	6	18	6	4	12	5	10
9	15	6	8	2	6	30	5	2	32
9	6	16	3	30	30	1	32	3	3
18	27	18	4	2	6	20	21	54	12
3	36	24	8	3	6	4	9	48	12
27	6	90	3	40	1	5	27	3	36
9	54	2	8	12	9	9	24	6	6
6	15	10	7	6	12	54	30	4	28
27	9	1	3	54	9	5	24	9	2
9	6	2	28	30	18	27	10	32	10
18	10	6	12	10	42	24	10	20	4
15	20	15	6	2	16	15	12	21	4
3	27	60	9	15	28	3	20	60	9
12	6	7	48	18	4	36	32	3	8
21	6	20	5	8	9	54	6	8	10
27	60	90	9	4	6	4	48	9	1
3	20	9	10	3	4	12	30	12	6
3	48	9	9	7	3	12	21	6	21
21	18	28	1	15	36	15	6	8	24
15	12	10	9	12	27	12	9	4	16
18	50	27	6	12	1	3	36	24	6
21	5	21	28	8	9	18	3	4	40
6	16	8	24	36	24	4	28	16	36
12	2	24	18	12	3	5	6	7	6
15	6	4	1	8	12	60	6	1	40
24	10	12	9	12	6	24	15	2	2
27	9	9	15	60	9	9	36	5	16
12	50	6	4	24	21	8	40	3	4
9	20	3	24	12	54	3	4	24	4
30	35	15	4	36	24	18	27	4	16
15	6	10	36	9	40	12	18	30	7
24	4	9	24	21	60	6	1	32	5
27	15	63	15	16	4	8	8	3	6
6	24	90	30	4	12	36	21	1	12
12	3	18	24	2	1	42	27	10	4
3	30	27	30	40	8	8	32	12	36
9	3	16	2	6	42	6	4	8	5
27	30	9	9	32	27	36	6	3	4
18	35	15	10	4	30	24	15	1	16
24	4	8	24	18	10	16	20	10	8
6	6	36	54	6	24	6	6	12	24
24	12	3	12	30	60	21	8	36	20
15	12	18	6	8	7	1	28	3	30
45	9	30	1	36	30	60	3	2	28
30	90	21	28	5	2	30	12	5	2
36	20	3	32	24	6	12	8	16	32
18	36	81	24	2	1	4	20	15	12
30	45	48	15	14	5	32	27	36	21
9	9	18	12	4	8	12	48	12	1
9	18	3	1	36	15	12	21	2	16
21	24	1	32	24	60	15	2	4	5
24	27	16	21	16	40	6	7	32	15
30	30	40	7	28	12	30	3	6	24
24	12	18	6	16	10	2	8	9	42
15	54	30	8	6	10	4	27	36	24
27	15	8	18	3	1	36	2	4	2
3	20	9	12	2	30	18	6	2	16
27	12	24	5	15	48	3	8	4	5
30	27	4	4	7	42	24	1	14	32
3	24	12	4	10	28	12	48	9	3
15	24	12	10	8	12	24	6	6	3
24	12	25	18	20	8	10	32	24	12
27	10	9	2	21	60	18	5	32	2
21	45	6	8	8	6	54	30	2	12
15	15	4	12	30	48	9	1	40	1
9	27	4	32	63	27	4	32	8	6
15	9	16	54	6	6	12	7	2	9
21	9	6	12	7	9	32	48	3	9
27	24	90	30	12	24	1	8	4	16
30	21	30	10	9	15	12	15	9	40
12	48	72	21	12	8	3	2	40	21
24	40	15	4	32	10	3	40	27	12
12	27	9	15	2	36	1	7	8	20
9	54	36	24	4	12	9	1	12	24
12	30	20	4	8	9	6	42	6	9
72	20	28	4	8	16	24	36	24	5
6	24	42	9	18	14	20	7	3	24
27	15	42	81	6	10	24	4	2	5
6	45	6	14	16	7	10	18	42	15
24	27	6	81	6	12	16	10	3	10
15	54	9	4	6	7	28	18	60	30
12	18	24	27	12	20	24	9	5	2
15	12	81	12	32	7	5	3	8	15
15	21	60	72	24	4	20	2	1	4
12	30	20	54	14	12	7	6	4	6
18	48	9	18	20	36	7	7	28	30
6	27	63	3	8	4	8	6	5	40
3	5	45	9	14	28	10	3	24	12
9	27	16	42	54	3	2	16	1	5
21	6	40	4	4	18	3	8	32	2
30	24	10	32	3	54	6	10	24	4
30	3	4	32	15	48	15	3	14	8
12	50	15	6	28	2	4	3	6	12
27	15	10	54	40	21	10	28	6	9
12	18	54	27	20	24	7	6	12	6
3	15	36	27	16	3	24	30	2	5
6	30	36	21	10	4	9	4	30	48
18	18	54	27	2	36	3	6	16	12
27	12	30	4	8	9	1	7	24	15
24	4	60	9	9	4	28	1	3	4
6	27	90	12	12	4	5	20	3	36
30	12	18	63	12	10	24	4	1	5
9	30	18	12	4	36	24	18	6	1
6	72	72	21	18	8	5	27	24	9
24	3	8	72	8	40	10	5	5	28
30	15	36	12	2	12	10	4	42	9
12	36	21	1	5	9	6	30	7	7
36	18	4	36	2	9	27	6	40	4
9	15	8	48	54	9	6	16	9	9
12	4	1	9	60	15	2	4	4	5
21	48	45	16	28	10	5	4	36	18
27	30	24	10	5	4	3	48	12	4
3	30	54	63	3	36	5	2	7	40
18	3	4	8	15	42	12	6	10	8
6	18	20	12	21	16	8	1	9	3
12	4	12	8	6	4	15	15	1	36
24	9	8	36	4	8	15	10	40	4
27	9	18	90	18	12	8	1	7	24
21	5	30	14	4	2	8	8	21	42
12	54	6	18	16	4	10	3	54	12
30	24	4	54	12	40	6	8	6	16
21	15	4	15	45	12	8	7	4	9
6	12	36	15	6	32	9	6	2	24
15	27	10	36	18	28	10	10	4	21
12	63	18	14	20	5	3	24	15	6
30	21	10	72	18	20	5	6	12	12
15	21	20	81	18	14	32	8	4	7
21	15	3	40	10	3	12	24	5	28
21	27	24	9	3	36	9	42	3	7
25	6	4	4	6	30	21	10	40	6
30	5	21	6	6	36	30	24	6	16
24	21	36	15	15	6	20	3	24	24
12	12	12	4	24	42	27	8	28	7
21	6	9	4	6	48	18	10	36	5
2	20	6	42	24	7	12	6	3	24
3	9	32	1	48	9	4	20	12	16
7	16	9	6	6	1	8	1	2	36
30	28	2	8	12	30	9	6	24	5
8	20	9	36	15	5	32	4	70	4
27	15	4	9	4	3	36	21	1	8
21	9	40	9	4	21	60	6	1	4
18	25	3	8	4	12	12	27	5	36
6	9	18	15	2	9	9	12	12	6
12	6	6	12	3	42	21	1	4	24
9	15	6	40	3	40	30	36	18	9
27	27	18	3	36	30	24	10	12	9
9	15	18	9	12	12	2	9	28	27
9	40	18	42	18	7	32	5	14	20
30	21	54	24	20	8	5	3	54	21
6	24	5	27	10	24	36	15	10	32
3	20	3	60	21	4	40	10	4	12
6	18	3	12	9	30	18	30	8	20
6	25	6	20	9	15	30	15	8	4
24	3	2	30	48	30	6	4	32	1
27	16	4	1	18	3	5	20	3	16
3	54	63	6	16	8	3	8	21	12
6	27	5	24	6	12	27	6	16	4
8	20	48	21	2	12	10	24	1	49
30	40	21	18	9	20	3	60	3	4
9	40	2	48	9	4	8	4	8	3
24	50	21	5	27	24	9	8	40	2
3	12	10	28	27	6	15	1	12	5
30	54	15	32	8	8	3	18	6	8
24	24	18	4	5	8	30	48	18	9
24	20	3	16	6	32	3	60	24	6
30	15	27	2	28	3	30	6	2	4
9	24	54	18	12	9	48	21	2	32
24	12	8	16	15	54	18	6	32	16
21	9	9	36	4	5	28	6	24	12
24	20	30	20	9	8	21	30	15	9
21	35	30	7	3	18	12	6	40	8
30	15	8	4	18	30	6	8	4	4
18	54	3	8	5	18	9	5	12	1
27	25	15	2	24	9	48	27	5	20
18	27	9	27	30	21	2	4	6	6
24	8	24	32	6	27	6	30	5	24
18	27	9	28	3	48	27	7	24	3
6	35	15	10	8	18	6	27	9	4
9	10	72	18	28	8	18	36	24	2
18	12	4	2	4	30	36	30	4	28
30	30	7	30	36	6	8	4	4	3
24	15	15	24	6	8	24	24	24	7
30	81	18	4	6	18	27	3	12	8
15	12	40	5	16	3	36	24	4	40
30	20	10	20	15	18	3	3	2	4
21	40	4	20	27	36	12	9	8	7
9	25	6	8	5	27	54	6	10	36
27	15	12	1	16	27	36	6	4	16
9	27	21	28	8	7	40	24	12	6
30	20	12	2	28	30	24	30	6	20
6	36	6	20	9	6	28	24	30	9
18	30	6	8	16	6	60	6	5	12
9	24	9	40	48	24	9	28	5	10
24	12	9	3	8	1	6	30	6	5
30	30	7	40	42	15	5	1	2	7
6	8	6	32	6	60	12	6	4	12
15	8	1	8	9	60	15	7	24	5
3	18	12	4	21	6	18	8	16	32
27	27	10	8	16	12	48	18	10	28
27	21	18	9	8	6	2	36	18	4
12	45	15	28	9	15	60	15	9	9
35	24	5	54	30	8	32	4	20	4
36	3	2	8	21	18	24	2	20	4
9	15	9	12	8	8	28	27	36	18
30	6	8	4	7	54	27	6	4	12
9	15	24	7	36	27	24	27	10	24
27	4	2	24	27	4	1	6	20	21
12	15	21	12	6	12	30	12	27	8
12	24	20	8	30	36	3	5	40	9
15	25	6	2	8	27	48	18	6	8
9	36	36	27	10	4	9	6	5	32
6	50	14	6	12	21	18	24	5	20
18	45	15	2	12	18	48	24	5	16
21	21	4	9	32	27	6	24	2	16
24	15	20	1	8	9	48	30	10	24
9	30	10	12	6	12	8	16	5	8
6	12	45	30	40	3	10	4	21	6
24	12	14	9	32	48	3	10	24	16
8	4	3	12	18	3	3	49	2	7
9	6	10	7	24	42	9	6	28	5
24	30	63	21	16	20	9	10	4	18
27	3	15	12	7	54	18	8	28	12
21	5	81	18	8	60	21	6	4	8
27	3	7	27	30	3	12	12	9	12
6	15	1	36	3	8	24	2	20	8
24	20	40	10	3	6	3	9	36	8
90	12	6	20	21	60	15	6	4	10
30	30	45	4	2	1	8	18	36	9
3	25	24	12	10	8	27	18	6	7
6	54	9	12	28	4	7	7	28	3
21	40	24	36	1	12	30	6	15	4
3	24	16	6	18	60	3	1	9	20
24	36	3	2	10	24	3	6	24	8
21	18	16	4	12	30	6	21	7	36
15	54	36	3	20	2	3	30	54	30
27	5	3	6	3	27	42	24	4	40
3	30	7	16	9	6	15	1	28	2
6	42	63	15	40	4	5	4	24	54
6	25	24	1	28	27	36	27	5	24
15	50	9	4	7	24	36	15	9	32
21	6	28	7	4	30	24	12	7	24
12	18	9	32	30	30	18	7	4	6
15	54	9	15	36	3	9	40	12	12
15	36	12	28	9	32	21	42	12	9
24	15	8	1	6	21	5	4	4	4
63	12	36	2	36	24	24	15	8	16
3	27	18	10	40	5	24	21	24	18
27	27	9	20	2	1	36	15	18	21
24	15	32	21	7	24	3	2	8	14
6	12	24	7	24	27	48	30	6	8
3	1	12	54	30	6	28	12	10	4
54	18	8	10	4	21	60	30	4	24
18	30	5	40	9	60	9	4	40	9
18	9	32	9	30	3	7	32	6	9
27	18	16	2	15	24	15	4	4	10
24	2	12	48	3	7	12	3	4	4
21	5	9	9	18	15	4	12	5	14
30	6	6	36	27	6	10	16	8	10
24	3	36	9	60	6	2	20	6	2
27	40	18	8	16	21	30	9	7	36
18	24	8	2	32	3	6	30	10	32
3	50	15	8	60	24	8	20	1	8
3	35	18	5	27	30	6	4	28	4
12	15	9	9	30	54	15	2	32	10
18	18	6	4	3	20	6	36	9	7
27	50	21	1	28	12	30	12	10	40
15	12	20	10	4	3	6	6	8	36
9	9	6	12	6	6	6	4	24	20
27	10	18	5	28	9	18	12	2	8
27	27	12	40	9	2	24	48	30	10
12	18	4	7	54	21	7	36	4	7
15	15	36	6	7	8	6	18	3	2
24	45	9	10	8	21	54	18	6	12
12	30	2	20	3	18	9	1	28	1
9	6	20	4	2	42	24	4	12	7
18	20	12	40	4	4	6	30	8	12
15	3	12	2	30	6	4	32	24	8
27	30	45	6	40	8	5	32	6	48
27	27	10	16	2	3	6	18	10	4
21	5	24	8	1	8	6	36	9	8
18	35	21	2	1	6	48	21	5	20
27	35	6	40	9	32	9	42	6	2
21	21	6	40	8	16	21	24	30	7
9	27	20	10	24	21	48	3	10	16
12	15	12	16	10	16	12	60	3	2
18	21	6	1	9	42	21	2	28	8
24	10	24	6	54	12	8	40	32	2
24	7	15	9	16	8	10	32	8	5
12	18	2	54	27	10	12	9	7	12
15	7	8	18	42	3	1	32	9	16
18	21	6	28	12	18	3	7	40	6
21	24	6	24	7	21	6	24	4	20
24	1	6	6	27	2	36	7	8	7
24	32	16	6	27	60	9	6	32	8
18	18	28	7	24	18	8	20	20	16
12	50	45	18	8	2	12	15	30	15
21	35	24	14	10	32	30	12	12	10
27	20	6	7	24	9	48	3	8	16
27	15	27	1	4	21	12	30	4	36
27	5	24	9	40	18	18	9	9	36
21	27	10	15	6	24	5	40	3	2
9	24	81	15	3	1	42	21	3	40
18	40	18	4	24	21	18	27	6	18
30	15	90	7	40	9	36	12	2	12
18	6	20	28	8	2	20	9	30	24
3	6	36	8	6	12	24	18	21	5
27	4	4	15	12	3	10	16	6	10
27	9	18	28	1	5	16	3	48	15
24	4	4	2	36	6	48	12	3	5
15	6	7	6	54	24	36	8	12	40
3	25	18	5	40	27	36	3	1	32
30	24	3	4	9	1	60	15	5	32
40	27	3	10	12	12	48	3	7	28
50	6	8	16	12	42	18	1	10	32
27	5	9	12	1	32	30	18	21	1
27	10	18	28	6	18	24	9	10	40
9	9	9	40	8	6	42	27	5	32
27	30	36	7	28	6	30	24	7	8
30	18	32	3	20	27	36	30	5	12
27	18	36	10	1	36	27	7	3	6
6	3	27	3	40	5	3	15	42	21
12	27	9	20	54	18	8	32	3	10
12	12	14	16	7	24	36	18	5	12
3	45	6	14	4	6	40	15	24	18
24	50	21	2	28	8	5	15	36	18
12	81	30	8	1	48	15	9	16	5
18	36	18	1	32	27	24	6	10	10
24	12	45	3	12	16	2	24	27	48
15	27	2	27	18	24	1	24	2	6
27	10	15	6	20	24	6	12	3	32
21	9	3	20	21	6	24	4	36	4
24	24	9	28	12	60	21	4	36	6
3	12	8	3	24	30	9	6	8	16
3	24	15	10	12	27	18	6	1	28
21	9	7	24	12	48	27	9	32	4
9	4	32	48	3	8	18	20	2	2
3	35	12	14	40	6	6	9	2	2
27	24	40	5	21	54	3	3	5	9
12	16	3	12	24	12	2	8	9	4
12	27	14	5	24	12	24	3	8	24
21	15	36	4	36	9	60	12	10	6
6	9	4	5	24	9	4	36	2	20
6	12	16	5	24	24	18	12	1	16
15	42	27	21	8	2	2	36	21	42
15	36	15	4	6	2	4	30	24	15
30	40	7	12	54	27	5	20	32	1
6	5	21	6	40	30	18	18	5	36
30	30	16	10	21	24	30	1	12	3
27	30	12	3	4	3	42	30	8	32
27	15	12	14	8	6	3	2	12	10
18	12	20	2	32	9	18	12	3	4
18	3	20	4	18	21	4	28	2	18
30	30	7	24	42	30	2	36	7	36
12	50	32	12	9	12	12	3	8	36
27	6	10	28	18	30	3	3	4	32
6	21	6	24	7	4	9	12	24	7
24	5	15	14	9	30	24	10	24	32
3	40	21	6	10	32	18	42	24	7
27	24	54	54	40	3	5	24	42	9
3	9	12	20	8	1	4	8	36	30
12	72	18	24	9	4	42	9	4	8
18	3	81	27	40	2	6	16	6	18
15	30	2	24	15	30	3	5	32	10
3	20	12	8	7	15	12	15	5	32
27	30	20	4	36	9	6	40	8	8
12	35	24	6	28	6	18	30	3	40
21	5	9	6	15	36	3	7	16	36
15	12	12	6	1	54	21	8	28	9
15	45	24	8	8	27	42	12	10	24
18	24	20	4	12	12	6	2	28	5
30	20	3	4	5	12	27	18	15	3
9	20	21	16	1	32	12	42	27	4
18	2	21	60	6	6	20	7	6	6
24	21	24	5	3	36	21	8	4	8
27	30	10	15	60	12	10	40	3	4
30	27	20	2	10	12	27	60	12	4
3	9	6	12	7	7	20	27	36	6
3	9	36	5	36	9	42	21	5	20
30	12	36	4	9	60	30	4	12	14
12	10	32	9	36	3	3	32	16	7
6	40	3	36	3	32	6	48	9	1
15	9	24	7	54	30	5	40	7	10
6	15	6	24	15	54	3	1	4	4
6	48	45	6	12	3	9	4	15	12
27	9	1	6	15	6	20	6	16	10
15	18	18	9	14	8	6	10	36	12
21	9	4	3	7	21	27	5	24	9
3	21	24	7	12	21	60	21	7	28
18	30	6	3	60	18	8	8	16	6
9	30	32	9	8	21	36	9	10	5
6	36	18	8	5	8	12	15	1	12
9	36	21	32	10	10	28	30	30	15
24	42	90	30	20	5	8	36	3	7
9	40	9	6	1	20	6	27	10	12
3	15	28	7	3	36	9	8	10	16
15	9	18	8	4	32	9	30	27	10
12	24	9	27	20	5	10	40	9	24
27	45	9	20	3	36	12	24	9	4
3	7	20	30	24	12	10	40	7	5
9	9	36	6	15	18	12	5	20	5
9	15	9	8	5	40	15	36	9	1
21	9	24	54	6	16	9	10	24	30
24	9	27	28	10	8	12	15	30	30
30	6	4	1	15	54	3	4	6	4
21	30	18	72	18	20	10	1	40	15
12	9	12	20	4	40	24	60	9	5
18	45	3	20	1	20	21	30	24	8
27	18	60	9	3	40	9	5	40	24
27	6	2	16	30	54	6	3	40	2
3	9	16	5	40	6	48	30	1	20
24	18	21	16	1	3	12	30	9	8
12	24	28	10	24	18	12	12	4	8
30	3	8	3	36	6	7	40	5	8
15	18	28	2	28	27	30	6	3	10
12	45	30	3	6	9	24	24	1	4
12	9	6	20	24	12	12	9	36	40
9	21	18	6	54	15	9	12	4	12
3	40	21	24	7	24	15	54	30	7
12	24	28	9	24	24	15	2	1	2
15	15	72	54	9	36	9	6	54	27
24	18	81	18	16	5	1	28	9	54
6	9	24	3	4	30	54	12	5	36
27	12	8	2	6	18	6	4	24	10
15	5	30	20	9	28	12	6	5	12
21	18	12	3	2	21	6	27	3	10
18	6	30	7	40	1	2	4	4	9
21	10	12	3	3	10	16	6	10	14
24	9	2	16	30	12	30	9	36	9
3	9	27	18	16	3	7	21	36	27
9	18	40	8	28	30	30	15	4	20
12	12	2	3	18	3	8	4	12	20
18	30	81	18	5	2	28	9	48	21
12	18	7	42	15	5	16	9	16	8
21	6	30	7	6	36	27	9	20	12
21	25	9	9	36	27	30	12	4	8
12	3	6	10	18	12	21	9	14	4
3	10	15	10	6	42	3	4	32	9
30	9	8	4	24	18	54	9	3	16
18	50	12	10	27	24	9	7	24	1
12	10	3	8	1	15	36	15	4	20
6	6	28	5	40	21	12	6	9	8
9	45	10	8	24	60	15	7	4	8
9	25	30	7	12	6	24	15	4	16
6	30	12	7	3	30	27	9	8	7
3	72	30	20	6	8	6	21	8	8
15	45	30	16	7	20	30	60	12	2
15	6	36	5	5	24	9	48	3	7
27	18	54	9	36	7	6	6	6	4
15	6	32	9	2	24	3	54	21	10
9	21	25	80	21	10	8	6	9	2
21	45	3	16	10	28	6	30	6	3
30	16	5	12	12	24	12	5	8	5
12	15	21	16	4	36	21	12	3	3
24	80	15	36	3	9	30	60	15	5
9	12	8	9	28	12	54	24	4	32
21	81	8	2	30	24	21	1	4	12
15	6	12	2	36	18	2	40	1	6
18	20	54	18	16	5	3	40	9	6
27	21	45	3	32	10	4	16	24	42
18	32	3	27	6	30	8	36	4	5
9	9	4	3	24	21	36	27	7	24
18	21	2	4	6	36	27	10	6	4
30	30	30	1	27	30	30	5	4	10
21	35	9	16	2	32	12	24	3	9
3	40	1	32	3	30	6	3	2	1
6	15	35	15	16	9	24	18	48	6
6	6	54	18	6	12	6	12	30	27
6	21	16	8	8	9	54	30	7	40
18	45	24	20	36	1	6	42	15	8
24	24	2	2	32	24	48	15	3	7
3	25	72	30	6	36	8	30	12	3
24	21	18	8	12	5	4	4	32	15
18	4	30	90	6	14	8	8	20	21
15	9	72	6	14	3	4	6	36	30
6	63	12	8	32	7	2	10	40	3
6	30	18	28	3	9	28	30	6	21
27	30	6	3	12	15	48	18	10	8
9	15	60	18	24	6	20	3	5	36
21	20	21	16	9	12	21	42	21	8
3	36	30	90	9	6	12	5	5	30
3	6	4	20	30	8	4	8	2	30
30	30	12	27	18	8	7	4	32	3
24	14	81	9	6	12	1	6	9	6
15	36	12	14	20	5	5	60	30	8
27	10	28	7	7	8	30	24	10	3
15	30	4	3	30	24	9	7	28	4
27	9	3	16	12	6	5	8	6	15
30	15	18	72	9	20	28	8	6	3
3	21	2	12	3	6	24	30	15	8
54	30	12	36	5	9	7	60	24	6
18	6	12	21	60	27	4	20	16	4
24	10	32	15	1	36	21	42	18	7
9	24	8	90	18	28	9	2	28	12
30	30	6	10	36	4	10	6	40	24
18	16	4	8	10	12	24	12	18	5
21	30	14	32	7	1	24	21	30	3
6	21	4	3	10	12	9	10	28	4
90	3	8	28	10	5	8	12	9	9
9	18	18	15	10	40	1	7	3	30
30	12	16	36	9	24	16	28	10	10
3	6	40	4	7	5	6	3	9	4
45	15	8	32	4	10	16	21	60	9
24	24	16	12	2	8	8	21	30	18
24	45	21	5	8	24	54	30	3	28
21	24	5	12	6	30	24	1	24	5
6	56	18	4	3	36	18	18	30	10
9	15	4	2	28	30	42	27	7	28
3	24	3	15	18	18	6	32	10	6
6	12	27	6	16	1	8	30	15	10
3	10	18	16	1	36	27	36	18	5
24	54	18	24	6	7	16	30	12	9
21	40	6	3	18	30	1	40	6	8
27	10	18	5	24	12	18	27	7	40
3	12	40	15	18	7	20	6	36	18
15	9	9	28	3	8	21	24	18	9
30	3	4	9	8	12	6	6	3	36
6	40	9	5	36	24	36	21	2	12
6	25	27	10	40	9	36	21	1	5
6	40	18	18	10	40	2	16	9	18
15	12	10	12	42	18	1	40	12	7
21	24	10	48	6	1	8	10	6	10
3	35	12	16	3	36	6	36	12	4
3	5	12	30	48	21	6	40	18	1
18	40	18	36	6	3	36	6	60	30
15	27	40	6	4	42	24	4	16	24
6	5	12	20	9	36	21	36	6	1
21	25	9	32	5	24	15	54	6	9
6	15	40	3	12	20	1	16	12	48
3	30	36	10	27	54	18	9	6	18
12	36	6	16	5	40	12	6	6	8
21	18	90	12	2	7	32	3	24	30
18	24	12	1	24	21	12	24	6	9
15	21	8	4	27	48	21	8	6	10
30	3	90	30	36	9	8	24	12	2
24	21	28	9	9	18	24	9	32	28
18	28	10	6	30	7	18	20	20	40
24	30	2	27	36	24	1	40	16	6
3	30	10	12	4	32	15	30	27	9
21	9	3	40	3	2	21	9	9	20
18	24	5	8	6	12	12	6	28	6
18	15	3	24	6	4	27	9	10	8
24	35	12	24	5	40	27	12	12	10
9	40	24	1	18	3	10	8	4	7
6	18	28	3	5	15	6	9	6	9
21	45	21	4	6	24	21	4	32	8
30	18	25	18	8	48	30	3	12	7
24	20	3	8	42	21	5	10	9	3
27	3	36	7	3	20	30	48	27	3
24	36	9	28	3	6	3	5	8	1
6	6	5	32	12	9	8	40	40	10
24	3	8	4	32	12	48	6	7	20
18	54	30	28	4	28	30	36	21	1
18	21	6	21	10	10	2	4	27	60
21	5	24	16	5	16	6	48	24	2
27	30	9	3	54	21	7	20	1	10
30	10	8	60	18	3	18	4	14	7
18	9	9	6	36	2	9	28	21	36
12	12	28	8	24	24	54	30	1	6
15	9	10	28	12	6	21	4	24	7
27	30	3	10	32	24	30	18	4	24
15	24	9	24	20	10	6	36	15	9
3	45	24	3	12	24	54	21	1	20
24	9	42	27	24	36	2	10	42	18
12	30	6	8	42	15	4	24	7	5
45	27	28	6	3	48	21	3	36	18
15	10	6	40	6	36	24	18	18	8
18	18	4	18	20	1	3	10	32	12
30	35	24	3	4	30	6	6	2	36
27	36	9	27	36	8	7	48	21	5
3	27	45	24	1	6	16	6	36	15
30	18	25	72	12	4	3	9	24	24
9	90	12	5	6	32	3	36	9	7
15	45	7	18	18	10	36	9	20	6
30	35	5	40	9	18	21	4	4	12
27	3	25	7	42	15	5	36	2	5
15	30	90	16	4	4	16	12	60	21
27	18	32	5	12	24	9	12	16	49
24	24	10	20	15	6	18	7	4	1
3	30	63	18	28	1	4	12	12	60
9	21	36	1	12	15	3	20	8	10
18	21	12	6	20	9	36	9	2	8
30	9	3	32	1	8	36	6	42	12
12	12	6	3	32	21	30	27	3	4
18	45	6	16	10	12	36	3	3	24
3	3	2	1	18	6	24	7	40	2
9	12	4	1	8	18	6	6	1	9
12	10	15	7	28	9	60	30	3	12
27	9	60	54	30	4	10	10	42	15
12	63	18	8	6	7	24	12	42	18
21	30	40	1	36	27	54	12	9	16
12	14	28	10	1	9	24	15	8	4
3	6	30	63	21	12	4	5	36	27
27	20	10	12	36	24	5	4	3	36
27	15	40	27	8	9	24	21	1	16
9	40	81	24	24	8	36	30	54	27
27	15	24	10	16	27	12	9	8	4
12	6	5	27	28	6	42	12	6	20
21	3	32	4	42	30	10	4	9	16
24	6	21	2	24	21	6	30	9	16
27	18	72	21	12	7	6	8	15	6
6	24	9	32	12	48	27	7	36	1
3	21	5	36	15	36	15	7	4	16
21	4	9	18	15	8	4	24	8	4
27	15	24	7	28	12	12	12	9	12
9	18	5	36	9	54	3	8	8	6
9	21	60	90	18	3	8	42	3	9
24	25	27	10	24	42	21	1	12	10
27	21	24	4	24	12	3	32	6	9
27	42	90	30	40	9	1	54	15	10
24	45	27	16	1	9	6	48	27	9
21	12	72	24	40	1	9	48	12	1
27	12	90	27	24	7	10	32	21	24
27	36	54	3	9	24	15	54	30	6
3	30	18	4	6	3	21	10	10	4
24	3	28	8	24	24	6	4	4	2
9	27	40	21	4	4	9	24	6	8
12	4	8	6	15	2	7	2	32	63
24	15	30	3	6	12	2	8	8	14
12	72	27	36	10	4	42	9	1	36
18	9	24	4	12	18	30	12	6	4
18	54	54	18	32	4	32	3	24	12
12	15	30	9	40	30	60	18	9	8
21	3	12	24	30	18	3	32	1	3
24	28	1	6	42	6	1	8	20	2
15	81	30	24	8	9	30	12	3	2
3	9	40	10	20	12	42	9	9	40
15	27	6	40	3	48	9	10	20	9
18	54	15	20	8	6	24	3	1	3
15	30	9	40	5	18	12	18	6	12
9	35	15	32	5	20	12	24	2	16
25	27	12	8	28	9	6	15	3	32
30	36	27	21	4	9	32	18	48	9
24	3	40	2	2	4	30	60	9	1
15	40	6	36	1	12	30	18	30	9
21	24	12	7	36	18	12	15	10	32
30	9	15	18	12	1	4	3	6	24
15	6	12	7	18	24	5	12	2	1
21	9	3	40	15	12	6	10	32	20
6	27	32	3	54	30	4	12	36	2
24	30	40	6	18	5	28	21	42	9
18	27	32	1	8	20	30	60	9	6
6	15	36	3	12	21	12	12	7	20
18	27	36	5	32	15	42	15	5	20
9	10	12	3	9	12	6	6	36	3
21	10	24	10	36	27	18	3	5	40
9	21	27	6	36	2	1	4	30	6
12	45	3	8	8	15	36	21	8	32
15	10	72	30	3	36	16	16	6	5
9	21	18	27	36	6	2	28	3	18
12	6	18	12	8	5	6	4	9	12
24	18	6	36	24	7	24	7	12	28
18	15	5	18	54	30	6	40	12	5
15	12	4	4	28	9	12	12	1	20
12	20	21	40	9	3	12	18	3	4
15	30	2	4	40	15	48	27	5	24
21	9	12	4	28	27	36	18	6	24
21	15	7	6	12	18	9	12	4	14
3	12	40	8	36	12	30	15	5	8
30	27	40	5	36	24	10	16	4	6
30	24	16	4	30	15	2	16	7	8
3	40	15	8	48	30	6	36	7	10
27	3	8	20	27	54	6	2	28	32
12	3	8	12	36	30	6	28	2	12
12	12	81	6	20	5	12	6	24	21
9	40	8	40	21	48	15	2	16	3
24	30	3	10	9	54	27	4	4	4
12	30	14	8	12	24	54	18	8	40
10	24	30	7	24	10	16	6	4	7
27	6	24	1	24	15	60	3	2	10
6	15	54	15	16	1	3	36	12	6
15	72	21	3	24	21	30	12	6	12
12	6	27	24	24	6	10	30	6	2
6	12	40	8	36	6	5	32	5	16
3	21	12	8	8	12	30	27	2	4
6	6	9	1	30	18	2	36	5	7
30	30	21	10	4	18	42	21	10	20
9	27	40	5	12	18	15	7	24	40
12	12	20	5	15	6	27	4	12	18
18	15	4	9	16	24	6	18	7	40
27	10	24	12	5	6	42	18	3	2
30	24	12	6	36	6	18	24	4	12
7	28	24	42	27	1	12	1	10	5
27	9	4	1	8	27	30	12	9	24
15	30	28	9	6	6	15	7	4	4
30	27	4	7	42	27	4	20	9	6
15	45	9	12	18	18	3	5	4	8
18	6	24	1	27	12	21	7	2	5
6	3	32	10	6	18	9	12	6	6
6	27	27	20	1	7	48	9	8	2
27	28	7	12	3	6	40	4	16	8
30	12	5	48	24	5	2	6	16	4
3	9	36	7	54	15	8	12	4	12
12	27	24	4	36	3	12	21	10	16
27	15	7	24	15	6	24	8	8	6
9	15	15	4	12	12	9	4	36	10
12	36	6	36	12	24	30	7	28	8
3	50	24	2	10	8	27	54	15	6
18	40	15	5	8	21	60	9	2	28
9	12	36	18	36	8	8	40	6	3
18	24	8	6	48	21	9	32	9	18
18	9	36	4	36	15	3	24	24	8
15	5	48	21	16	4	48	27	4	16
12	20	24	7	32	3	36	18	5	20
6	9	21	5	15	12	15	1	16	18
3	12	18	27	12	12	2	9	4	54
24	5	15	7	6	15	7	20	3	9
6	20	9	16	2	40	15	24	3	3
27	15	15	3	12	36	9	8	8	10
24	3	28	6	20	27	24	30	7	8
27	54	15	28	8	8	24	30	60	12
27	18	18	8	6	7	12	3	6	8
18	18	15	12	8	3	24	12	6	9
6	35	7	18	6	30	7	12	20	7
6	6	36	6	40	9	1	24	9	1
3	40	6	1	30	12	5	24	7	7
36	63	9	36	9	36	18	48	12	7
18	6	48	6	10	12	6	12	1	2
24	18	81	24	10	32	6	2	4	6
24	20	72	24	8	7	12	6	12	18
16	1	20	21	30	15	9	8	32	9
24	40	9	24	2	2	4	9	30	21
21	10	27	6	4	12	36	3	5	12
9	30	90	6	16	6	1	20	9	60
12	45	18	4	3	28	30	30	9	1
24	36	54	18	4	1	6	60	12	7
18	15	18	9	12	3	42	30	4	28
18	20	15	10	12	9	36	30	1	4
24	81	3	32	7	48	15	8	5	3
21	3	3	4	30	30	6	5	12	4
6	15	1	15	42	27	4	36	36	10
15	45	24	9	20	12	42	21	9	36
21	50	30	32	4	54	21	7	40	10
21	30	30	4	6	12	6	24	6	2
3	81	15	40	2	10	60	30	8	24
9	5	15	6	9	54	15	4	40	7
3	36	8	9	12	30	24	6	1	14
27	40	3	9	4	9	24	6	6	4
15	15	30	36	7	8	30	6	18	10
27	50	21	2	36	21	6	30	1	28
9	90	15	8	2	10	30	24	2	20
21	18	9	18	4	5	1	32	3	6
3	45	21	8	4	24	6	6	6	36
18	6	36	27	12	21	5	32	9	2
9	81	4	4	12	12	6	24	7	20
21	21	2	32	18	48	24	1	36	6
21	90	6	6	8	9	12	15	9	36
3	15	8	7	24	12	36	24	3	2
12	63	12	8	8	18	36	30	9	4
12	15	3	2	20	6	54	6	1	4
18	24	40	5	7	36	6	42	27	7
21	50	15	10	24	9	9	8	1	14
9	6	4	9	10	6	24	3	16	9
6	50	27	1	20	21	24	9	8	4
18	40	21	20	1	8	21	54	21	5
27	30	9	7	18	42	9	4	16	7
15	6	8	8	24	24	54	30	10	3
24	30	2	30	9	8	8	16	5	2
9	28	3	24	12	27	8	18	9	6
6	18	27	6	16	2	4	36	24	2
24	15	36	4	30	48	18	8	40	3
12	6	2	18	42	6	9	9	4	8
3	50	15	5	30	24	18	7	10	3
27	9	1	8	24	54	24	7	40	6
6	27	2	54	3	5	16	4	16	20
24	27	72	6	32	2	36	6	3	36
30	15	8	9	20	24	15	7	20	6
6	3	8	5	6	28	6	54	27	10
30	30	10	40	6	9	24	30	9	36
12	21	28	7	40	30	24	9	10	10
12	18	72	3	24	4	7	12	24	24
30	21	4	8	54	18	6	4	4	2
18	21	40	2	27	60	30	2	12	8
15	27	3	12	6	42	21	1	24	28
15	24	4	20	18	18	21	7	4	4
27	6	3	4	54	30	2	4	16	8
21	20	15	5	8	24	6	24	8	4
21	45	3	16	9	6	36	18	4	28
15	5	32	12	60	3	9	16	12	36
18	3	10	12	15	54	3	3	28	7
6	27	8	36	3	18	18	4	18	4
9	5	24	12	2	4	9	24	24	10
30	4	8	32	9	48	24	3	28	9
21	16	4	18	15	10	20	9	32	5
9	30	28	9	16	27	6	15	5	36
3	40	9	24	28	1	3	24	9	18
9	21	42	18	24	6	6	36	42	6
21	12	32	4	60	27	9	32	8	20
9	15	3	28	27	48	24	6	4	8
12	12	36	24	24	10	7	20	3	60
18	2	12	24	6	27	4	4	6	6
21	18	32	5	10	18	24	10	6	5
21	50	9	8	4	8	9	12	18	1
27	32	4	8	30	18	3	2	24	4
5	21	3	28	6	6	15	7	24	16
30	72	6	10	24	54	30	9	4	10
18	50	30	7	6	18	6	12	2	20
3	12	20	5	28	36	9	2	8	6
9	20	12	32	9	4	30	18	30	4
30	12	8	24	18	18	18	10	4	36
24	72	15	24	5	3	48	9	4	40
24	30	12	8	7	4	3	48	24	4
27	9	4	9	54	12	9	10	36	9
30	9	3	24	6	6	32	18	20	7
15	72	3	16	2	2	18	9	5	8
21	40	6	2	54	18	9	36	9	20
21	16	6	4	8	6	27	8	36	8
9	12	15	16	6	3	32	30	48	3
15	21	50	12	7	12	36	9	2	16
24	12	4	7	20	3	48	24	8	12
20	21	20	20	2	5	54	21	6	12
3	18	8	12	3	54	18	4	5	12
30	48	12	3	16	18	3	10	40	8
21	50	6	12	9	36	9	60	9	1
18	6	1	8	3	36	24	8	4	16
21	21	36	4	8	6	3	6	1	12
9	21	2	28	27	54	30	3	10	14
6	45	24	7	4	9	60	3	1	28
24	9	20	9	24	24	1	20	1	10
27	24	40	5	18	18	27	8	9	3
27	30	3	5	24	21	48	6	9	36
21	15	10	8	24	36	21	1	4	5
15	40	6	2	20	6	24	6	3	4
3	24	9	9	32	8	2	24	12	9
9	2	20	21	60	9	10	6	28	8
12	12	7	10	36	21	4	6	5	16
3	27	40	10	18	42	3	7	32	5
18	4	7	3	15	6	40	8	1	20
21	40	2	12	21	42	30	8	10	4
6	18	8	5	18	12	9	7	12	10
24	18	9	24	60	12	3	16	2	8
30	18	9	15	12	10	10	60	3	8
21	24	9	18	4	10	1	4	36	12
27	15	20	2	30	24	9	10	8	10
9	45	24	9	30	30	9	3	36	9
6	30	30	90	12	8	4	4	40	3
9	32	6	18	21	10	2	32	1	14
27	20	10	56	90	24	4	7	5	28
9	12	3	6	24	30	6	4	3	12
21	12	90	21	4	2	3	18	9	8
15	36	6	36	6	8	48	30	8	36
27	21	20	8	5	12	15	2	9	12
3	45	18	4	40	15	18	30	2	24
27	10	8	10	1	6	6	3	16	2
30	50	2	32	12	18	12	9	24	28
12	27	12	40	2	6	3	7	28	4
12	6	24	5	48	15	6	20	20	6
21	1	8	36	12	9	4	10	8	36
30	3	90	40	8	2	36	15	6	32
12	15	7	12	24	21	4	8	4	1
30	50	30	32	8	8	15	36	3	3
18	6	16	4	32	24	54	18	9	5
27	4	48	12	4	28	3	16	10	8
12	12	40	3	7	8	12	48	27	6
6	12	8	5	32	18	48	3	2	32
21	24	18	9	8	6	4	27	60	12
45	40	6	48	3	5	16	8	36	2
12	9	35	9	6	4	4	3	60	12
30	15	12	3	20	30	48	12	8	6
9	6	16	24	1	36	12	54	24	9
21	18	4	8	12	60	30	6	16	9
12	63	15	16	1	21	24	24	2	8
3	45	9	20	7	5	21	24	30	8
18	30	36	4	36	27	60	18	5	8
30	24	32	7	8	27	30	12	4	10
15	8	24	6	18	6	10	18	24	24
24	16	24	24	4	7	20	30	6	18
18	5	90	27	2	15	24	9	9	20
9	24	8	2	15	18	6	16	40	10
30	30	30	24	9	9	6	27	4	10
6	40	4	24	24	54	9	10	18	20
27	45	15	28	3	3	42	27	5	14
27	30	1	15	18	27	2	32	14	16
24	9	4	10	18	6	3	4	28	10
50	18	5	32	27	60	21	9	12	8
3	30	36	8	4	3	42	18	6	16
9	15	24	5	8	3	30	9	2	8
18	80	15	40	1	4	24	30	3	5
6	36	18	40	4	5	36	18	36	9
9	28	60	21	7	8	36	2	7	6
21	6	12	27	3	10	28	1	3	10
3	45	24	1	6	36	27	5	20	12
30	54	3	40	4	5	36	9	8	2
27	18	45	15	24	4	8	6	18	6
9	30	7	12	9	24	30	6	16	28
30	15	12	12	10	40	18	12	9	2
30	32	6	40	24	54	24	1	16	4
27	20	8	4	10	28	15	36	9	8
9	10	8	9	54	18	9	12	32	6
27	18	3	32	6	48	27	6	18	36
24	6	2	27	24	24	5	6	36	6
12	24	72	3	14	12	2	6	10	48
10	24	8	40	30	42	21	4	16	24
24	18	12	4	40	15	48	6	2	16
30	9	3	2	3	6	30	2	24	16
27	3	54	36	24	16	6	1	54	21
15	6	90	6	20	6	8	16	30	48
21	36	8	28	60	21	9	10	2	6
24	10	24	3	60	30	7	20	16	3
9	18	24	30	54	15	20	8	3	5
15	63	14	20	5	28	18	54	12	10
15	3	36	15	42	21	6	4	32	9
18	18	20	45	12	40	8	3	60	6
9	20	15	2	15	36	27	6	14	16
6	54	18	3	8	2	4	24	6	5
27	30	21	8	32	1	6	21	4	8
6	20	12	10	20	18	24	27	4	32
9	10	9	6	32	30	54	3	3	32
15	30	56	21	4	5	4	18	18	3
21	15	6	36	2	5	42	12	9	2
18	9	32	12	54	15	10	16	24	10
30	40	7	12	27	36	24	2	20	36
56	9	12	10	10	27	54	6	1	12
12	9	6	32	18	24	9	7	12	10
15	72	30	28	4	7	28	12	36	3
27	54	90	3	32	5	8	21	36	24
30	3	36	3	28	6	7	12	24	8
9	12	72	18	36	10	4	18	30	2
24	12	10	12	27	60	30	9	10	20
27	6	54	27	20	8	6	4	24	36
21	50	30	36	5	12	18	18	21	4
21	24	20	2	36	27	6	9	9	18
21	32	10	12	15	42	3	7	16	16
30	36	30	12	3	7	12	12	3	10
6	25	12	3	28	18	48	30	1	18
27	18	24	28	9	3	48	18	10	4
9	12	7	6	18	9	10	32	14	8
6	15	1	30	48	30	10	12	28	1
21	60	36	12	4	7	7	48	3	8
9	28	4	6	3	10	18	36	6	49
18	24	6	42	27	5	18	8	10	4
3	18	1	6	27	4	10	40	5	9
30	45	3	12	2	30	48	30	4	28
21	21	24	8	2	28	27	24	21	4
16	10	24	60	21	2	18	7	7	2
21	24	5	6	12	9	1	4	2	9
12	9	18	24	5	10	4	6	6	28
30	24	63	15	20	3	8	8	24	12
6	36	6	36	1	9	18	18	3	10
15	5	3	10	12	9	48	30	8	10
6	24	20	8	3	28	3	6	24	2
21	15	8	6	10	24	6	30	18	3
12	9	15	12	5	9	4	15	48	9
30	10	12	1	24	18	3	4	8	12
45	6	7	18	30	4	14	12	14	4
28	3	24	15	36	6	8	12	12	2
3	10	15	4	21	42	12	5	12	24
21	40	15	9	40	54	3	6	14	24
9	3	36	1	12	3	1	12	16	7
15	28	10	60	6	6	18	4	7	6
6	9	3	24	15	2	10	12	9	8
54	3	36	8	9	15	8	2	4	6
12	9	4	7	12	18	18	21	9	10
30	3	12	24	5	6	16	18	27	8
21	18	32	9	10	40	30	42	15	9
30	21	4	6	4	12	48	21	6	28
24	45	3	7	28	12	60	3	9	16
27	21	24	7	36	24	48	15	10	4
14	2	12	30	36	30	4	8	2	16
21	24	4	1	16	12	24	9	4	28
21	9	24	7	12	21	30	30	6	4
15	5	6	24	1	16	6	36	15	1
21	5	12	12	32	1	32	12	24	18
27	27	6	20	7	16	12	48	6	9
3	80	6	18	8	36	15	8	28	1
30	27	8	8	36	18	18	27	9	7
24	6	40	10	24	18	18	24	3	28
18	5	24	10	7	24	3	30	15	8
6	27	24	2	4	12	18	6	2	4
24	35	6	4	5	32	12	18	6	10
27	6	12	3	16	24	6	27	2	4
24	50	12	4	4	12	18	60	30	1
24	24	24	9	36	12	24	3	2	8
30	45	28	2	15	24	18	10	20	5
24	15	1	24	42	21	6	4	14	8
9	35	9	8	5	36	24	12	30	6
15	6	6	18	27	6	12	2	70	4
9	6	4	12	36	15	6	12	8	28
9	30	6	5	32	21	36	12	6	8
27	10	24	6	24	6	6	1	40	12
30	30	18	28	3	20	18	60	27	8
9	3	5	21	36	12	10	16	2	6
30	9	45	6	9	42	21	6	10	24
3	35	30	3	40	3	6	12	7	16
6	9	4	3	16	3	30	27	3	32
12	24	2	40	27	12	30	6	8	5
24	6	1	24	3	60	21	7	24	5
30	20	2	16	6	12	9	1	8	5
3	27	10	10	6	12	30	54	3	2
15	6	4	3	4	27	30	12	5	40
6	21	4	9	18	24	6	12	8	7
72	2	28	15	48	30	7	36	6	24
3	36	21	24	12	4	4	6	32	1
21	6	10	72	72	21	16	12	1	40
24	27	63	27	28	5	10	7	12	27
30	50	24	5	4	15	54	9	2	12
18	21	3	30	6	2	8	6	7	12
30	64	24	24	1	21	30	6	7	32
27	35	9	4	3	28	9	54	9	3
12	21	8	12	3	54	12	7	16	36
9	48	80	63	3	18	28	9	9	8
21	45	30	36	6	28	21	12	27	6
9	32	21	36	10	8	12	48	24	5
30	27	36	9	16	21	36	15	3	16
30	6	16	3	16	27	48	6	5	1
12	24	7	12	12	18	12	3	10	8
21	50	3	6	32	1	6	6	4	36
21	24	40	2	28	24	18	24	5	40
24	27	2	7	24	9	6	12	10	6
3	30	8	8	12	24	48	12	3	32
35	24	1	3	24	30	6	36	10	5
18	18	18	32	8	20	24	12	2	28
18	9	20	10	16	6	12	9	8	6
30	40	27	12	4	10	40	21	54	18
9	30	7	4	3	12	24	2	4	2
27	12	7	30	18	6	2	12	12	32
27	6	8	8	30	24	3	10	40	7
6	30	36	6	12	30	12	24	5	20
27	12	12	10	54	18	4	24	28	16
12	45	30	14	3	12	15	48	9	5
30	30	20	8	5	24	9	30	24	9
3	30	8	36	7	4	9	12	18	7
3	9	40	2	4	12	24	24	8	28
15	24	8	24	12	6	24	3	32	8
15	35	9	2	36	3	8	3	42	9
15	45	18	14	40	7	8	9	60	18
27	40	6	16	15	30	21	8	40	10
24	3	90	3	24	6	1	24	9	9
24	54	15	36	5	8	24	54	27	1
3	30	9	6	5	16	9	60	27	8
9	24	20	2	40	15	12	6	10	32
24	45	15	8	8	16	30	48	6	9
3	15	30	14	3	27	48	24	4	20
6	3	36	10	40	30	18	12	2	4
54	21	14	16	3	8	24	54	27	9
12	25	21	2	30	12	3	10	32	20
15	24	4	3	30	30	21	8	20	20
12	30	4	8	27	42	27	6	4	6
24	36	9	2	27	24	9	4	14	32
27	30	24	20	2	4	21	6	6	10
18	15	12	5	36	24	1	12	10	5
9	15	9	9	32	9	42	15	4	24
27	6	4	8	32	21	48	12	5	12
24	9	15	36	4	12	27	5	24	7
12	30	27	12	1	8	21	36	21	9
27	12	14	4	8	24	27	30	12	3
21	63	4	1	40	12	42	24	4	20
24	27	10	24	30	30	15	3	20	20
12	9	4	10	21	6	30	5	5	14
15	45	30	20	4	4	42	3	7	14
9	24	6	12	8	4	6	54	27	7
12	24	32	4	8	15	18	6	10	1
30	9	5	8	30	42	21	3	4	9
30	2	20	30	60	3	6	24	2	16
27	21	20	4	8	18	60	15	8	12
6	24	10	16	9	24	27	1	12	7
21	9	32	9	12	54	9	5	28	7
9	24	10	60	12	1	40	20	3	10
27	50	9	24	7	18	60	27	6	32
9	9	8	16	3	30	30	8	7	6
6	25	30	40	6	4	27	6	9	2
3	45	24	20	10	28	24	6	15	1
15	4	4	3	48	18	10	32	4	16
24	21	9	36	15	7	8	8	14	40
6	35	12	1	36	24	24	15	4	12
6	24	10	12	18	24	18	5	12	36
24	18	54	32	6	2	30	24	10	4
15	27	5	42	3	8	8	12	32	8
6	9	36	7	3	12	30	12	15	7
30	27	36	3	16	27	18	9	10	40
3	12	4	7	24	27	6	18	5	28
45	45	9	16	3	8	12	15	4	6
24	5	3	4	3	12	24	8	5	14
27	30	12	1	32	12	6	1	40	32
15	21	4	32	3	36	30	6	40	7
21	3	2	4	9	24	18	2	40	12
15	50	18	6	40	10	9	12	21	5
27	10	9	7	36	18	42	3	1	28
30	12	16	10	8	3	60	15	6	36
3	30	27	10	8	10	12	27	12	6
21	10	12	40	6	24	30	30	7	16
6	27	1	12	18	8	28	18	8	5
15	9	81	9	28	1	1	36	9	3
12	9	12	16	1	28	18	42	27	7
9	40	30	12	8	40	30	54	24	4
18	9	10	1	28	24	54	30	5	20
6	10	21	8	40	3	48	9	4	32
18	3	24	3	3	24	18	54	18	10
5	30	8	12	36	30	6	40	7	12
24	6	36	9	36	3	20	12	60	27
18	15	16	9	6	2	32	7	12	15
15	25	30	5	32	3	18	3	9	28
27	30	2	20	3	60	24	7	28	2
12	24	12	4	28	9	30	21	2	24
24	30	9	30	54	3	5	18	28	2
24	12	10	20	10	27	12	15	4	28
3	27	6	36	3	48	6	6	36	16
15	30	5	12	30	3	12	2	24	9
3	4	40	3	36	15	10	40	9	4
15	21	3	40	6	60	3	6	36	8
15	12	9	18	18	5	16	9	9	12
27	6	14	32	3	16	18	42	3	4
21	21	8	5	24	60	9	8	10	20
3	30	20	3	8	15	18	18	1	4
30	27	3	4	36	12	21	8	20	8
18	8	10	36	21	6	9	4	4	4
18	50	15	10	12	12	6	27	9	8
15	30	32	5	12	24	30	12	5	28
6	24	6	15	60	9	9	2	10	12
12	12	7	32	24	30	21	10	16	7
21	35	45	32	8	3	8	30	54	30
12	6	36	6	4	6	6	9	40	16
9	30	54	12	24	1	12	54	15	9
12	18	16	4	36	24	12	10	4	6
18	18	12	1	20	6	12	30	10	12
6	30	27	4	24	3	6	18	1	36
30	24	2	18	24	8	6	24	7	16
12	6	10	36	15	48	18	2	24	10
21	21	4	9	4	15	42	12	10	20
21	40	9	32	7	8	9	30	12	5
30	24	20	16	7	16	21	6	21	10
30	10	21	18	20	7	24	30	6	9
18	3	40	4	28	12	54	21	7	20
24	27	10	8	2	28	18	30	24	8
24	18	16	40	2	16	9	30	15	1
27	6	36	6	16	6	36	24	8	36
21	27	20	8	4	3	36	27	6	32
12	24	45	21	4	2	1	12	30	54
21	20	27	7	24	3	48	6	10	16
30	35	9	40	7	24	18	48	21	1
9	24	10	9	40	7	12	36	24	1
21	30	15	8	32	21	18	30	3	24
21	27	30	18	12	8	7	2	40	12
6	21	36	5	4	27	36	18	3	8
21	18	12	10	1	32	21	30	18	3
9	2	24	3	6	24	5	40	6	4
3	21	4	7	32	18	18	12	1	16
15	3	12	9	4	3	54	9	6	4
72	3	40	5	3	54	18	8	16	16
24	5	2	30	30	15	2	20	24	40
9	20	6	40	9	12	27	6	12	10
90	24	8	4	20	27	24	21	8	36
3	54	6	3	16	3	24	9	2	16
30	15	7	24	21	2	20	2	12	12
24	27	7	4	3	12	18	6	32	12
27	3	9	4	12	54	6	10	32	5
6	6	2	36	9	60	18	7	12	5
15	40	27	8	8	24	30	42	15	5
21	20	18	6	12	9	9	4	12	48
36	18	12	5	9	24	12	4	6	3
18	27	40	9	36	9	54	12	1	36
9	45	15	28	3	40	15	54	6	4
3	21	3	20	9	48	18	7	40	1
24	30	20	2	36	15	60	21	9	16
30	15	21	2	24	3	42	3	7	20
3	12	2	24	18	24	24	5	16	2
3	18	8	8	40	9	24	24	7	36
9	35	12	32	1	16	18	36	18	8
15	35	15	8	9	12	18	48	27	2
18	56	15	2	12	18	60	15	1	4
12	9	10	40	12	12	12	7	8	40
18	24	4	16	9	16	12	6	18	2
6	40	15	8	5	24	15	5	8	3
9	18	8	4	36	15	18	15	8	12
6	6	16	9	40	18	60	12	4	16
9	12	12	9	28	18	18	6	10	16
21	45	20	3	20	18	18	9	2	4
3	3	2	24	15	42	21	8	36	3
24	40	3	2	12	30	3	5	12	5
3	35	15	7	24	3	12	21	10	16
3	10	18	4	1	8	18	42	3	4
24	12	30	18	7	30	18	4	10	36
6	30	14	4	2	8	30	12	9	7
30	12	3	24	15	36	12	7	4	8
6	5	16	9	20	36	7	12	18	12
15	21	36	9	20	12	24	6	7	8
3	6	18	81	3	8	32	1	7	7
9	9	8	7	16	15	6	18	10	12
18	45	16	3	9	1	24	21	48	21
3	5	72	3	9	1	20	30	6	24
15	21	1	6	30	9	40	4	20	4
3	6	24	6	40	27	36	12	4	32
30	28	8	20	54	15	6	18	12	4
27	12	40	10	40	9	36	24	9	20
3	30	4	8	27	60	9	4	32	16
9	15	27	15	28	5	8	27	24	24
27	36	27	20	9	2	28	21	12	18
18	5	54	24	28	2	54	12	6	32
12	27	18	12	36	3	8	42	30	1
9	15	4	5	28	3	42	24	1	16
30	24	5	36	15	42	30	10	32	63
3	6	6	45	18	4	2	40	27	30
12	24	36	48	90	8	3	18	12	10
12	25	6	9	20	12	12	9	3	10
3	5	21	10	8	21	42	27	8	36
21	30	20	32	10	4	15	42	15	3
18	50	72	15	32	1	24	21	3	12
21	10	3	3	40	21	48	9	9	12
21	45	9	9	8	21	48	15	9	32
18	25	18	30	20	4	32	18	6	3
3	15	1	8	21	60	15	7	1	18
27	5	9	5	12	21	12	24	3	32
9	9	20	9	40	15	54	21	9	20
21	42	90	3	24	1	36	15	12	27
20	8	20	27	54	21	8	16	4	9
27	5	9	6	36	21	30	3	1	10
9	50	6	8	3	48	21	10	40	1
18	40	15	8	8	28	3	24	12	4
12	21	12	3	32	3	24	30	10	28
9	6	6	24	27	8	4	2	32	5
12	3	4	12	21	42	24	10	40	8
15	27	20	8	4	15	18	27	9	16
3	24	18	16	9	6	24	15	24	9
9	24	48	63	12	1	2	36	12	6
30	15	15	1	40	6	54	24	10	8
15	15	6	12	9	3	4	6	6	3
3	10	60	12	6	4	32	8	24	1
30	6	7	28	30	24	21	4	2	4
18	45	21	24	5	16	6	18	3	8
21	30	28	2	24	9	48	18	8	12
3	12	28	5	12	6	54	24	10	4
15	27	12	2	8	27	36	24	2	28
18	18	32	6	16	9	36	6	5	4
12	16	6	20	9	6	24	2	20	36
21	6	40	6	16	12	48	21	6	24
27	40	9	10	18	3	2	1	14	28
24	50	15	8	2	20	21	42	3	1
3	35	12	4	2	60	6	1	12	24
15	6	12	9	36	27	60	12	8	16
3	5	3	12	7	32	3	48	18	8
24	18	32	4	6	18	18	4	4	10
12	40	9	40	4	36	3	6	9	8
9	25	24	32	1	32	9	42	12	6
30	9	8	4	9	12	15	48	6	5
12	24	5	32	15	36	9	6	12	3
21	15	6	24	24	18	24	4	28	20
27	50	15	1	18	6	3	2	12	9
3	6	20	4	8	24	54	24	5	40
24	50	30	2	12	9	24	18	6	6
18	50	24	40	2	36	27	30	30	10
35	15	6	32	21	6	15	4	24	3
18	27	40	10	6	12	2	4	4	2
24	20	21	20	5	16	18	18	21	4
9	25	9	32	9	40	6	24	18	2
6	5	18	5	42	30	3	28	7	20
18	25	2	54	24	1	8	8	1	21
18	40	6	40	1	30	30	1	20	1
12	50	7	4	36	3	4	24	4	1
21	40	15	28	9	21	12	30	3	32
12	3	63	24	12	4	7	16	24	24
15	30	27	7	20	3	36	12	5	8
18	30	6	16	6	12	12	42	6	9
24	21	6	15	18	27	4	36	32	9
15	21	10	6	28	1	8	30	18	30
6	3	20	4	12	15	42	6	6	4
3	21	5	24	27	48	27	5	28	9
24	27	30	7	9	6	6	9	28	1
15	25	30	8	4	28	3	24	9	9
30	32	3	16	6	20	21	6	12	2
24	6	12	8	16	18	60	27	4	36
3	9	40	15	10	8	7	15	6	3
18	21	63	6	4	8	3	16	18	54
9	15	24	2	12	6	60	21	3	40
15	50	3	1	3	30	27	2	4	16
12	6	4	16	9	16	12	12	30	6
18	9	8	8	6	36	12	4	8	3
12	4	8	3	20	30	18	30	10	8
6	27	24	7	36	18	12	24	10	16
15	9	32	2	6	30	21	4	28	1
18	9	2	32	9	16	30	12	6	9
30	6	18	7	6	54	15	9	16	10
3	12	16	16	3	20	3	12	18	10
12	32	6	27	12	24	7	12	3	32
30	45	18	28	5	18	27	10	4	36
6	18	32	5	36	12	30	27	9	24
21	25	21	18	32	9	12	24	42	15
6	5	30	1	3	30	12	4	4	4
21	30	8	6	54	9	8	24	2	12
6	27	4	4	9	60	21	4	24	10
3	3	4	40	30	54	30	9	32	10
24	21	5	24	42	30	7	28	12	4
3	15	20	9	20	15	48	24	4	8
12	6	81	6	20	3	1	40	24	54
21	35	12	6	4	10	12	18	54	6
24	24	10	32	1	6	60	30	3	40
6	24	7	28	18	6	3	3	1	16
3	54	21	32	6	6	42	15	5	24
9	24	3	15	42	6	10	36	4	4
12	3	4	24	30	3	10	20	2	24
12	24	28	1	12	24	6	24	9	16
18	12	6	8	24	18	27	3	20	5
24	15	12	4	40	21	12	18	5	8
21	20	27	4	4	40	27	24	6	6
6	15	12	2	28	9	36	3	30	3
15	4	6	6	7	24	5	14	10	49
15	10	21	8	24	3	54	12	7	9
24	10	6	8	12	9	24	27	1	6
27	12	10	5	15	18	27	7	2	10
15	9	36	9	28	30	12	21	5	32
3	27	6	28	2	24	6	2	2	12
27	15	12	6	30	27	8	32	3	1
2	6	42	18	4	40	1	10	5	56
6	3	24	6	36	15	6	15	3	5
6	18	36	10	7	6	60	27	8	4
27	3	4	8	32	9	30	6	6	8
42	9	12	24	1	1	48	9	4	40
15	24	20	9	3	6	9	3	32	12
3	81	27	40	1	4	24	12	8	20
30	3	2	48	6	10	32	6	4	10
30	6	5	4	24	18	9	5	6	8
6	15	6	7	12	27	9	36	3	9
24	12	2	12	27	2	2	1	10	12
15	27	8	6	20	27	60	6	9	10
21	40	3	3	18	18	3	16	3	8
10	18	36	9	4	4	1	10	20	1
9	24	21	18	6	4	16	4	40	8
15	18	63	6	8	7	2	24	60	18
6	8	12	24	4	24	12	4	24	3
27	9	60	12	5	4	9	9	8	20
6	45	12	5	12	21	54	6	5	28
27	10	24	10	4	27	24	6	8	28
24	9	12	40	9	36	30	48	15	10
12	30	18	7	30	36	30	10	28	8
28	6	20	24	30	27	3	40	2	5
30	9	16	1	32	9	48	30	5	12
15	15	20	3	60	27	9	4	3	1
24	21	9	18	24	6	1	16	2	2
6	72	24	24	7	36	3	18	3	2
27	25	15	40	3	36	3	36	3	4
21	30	8	6	21	2	8	3	20	4
3	6	16	28	9	60	9	7	36	4
6	27	16	6	36	18	42	15	10	32
30	15	30	2	28	3	48	9	1	20
21	30	90	15	4	8	7	12	24	30
24	27	5	8	24	6	30	8	36	16
30	12	9	4	12	6	30	6	4	7
15	18	90	21	16	7	8	40	6	18
15	12	36	9	28	24	60	6	9	36
21	24	12	4	3	40	21	48	30	5
18	27	12	21	1	20	6	54	9	10
27	3	10	24	21	10	28	4	5	4
6	27	8	4	24	6	12	9	8	16
24	6	60	54	24	24	1	3	16	12
24	15	27	4	32	27	60	30	3	32
15	25	21	16	4	32	18	60	12	10
24	45	18	2	20	6	30	24	6	12
27	63	21	32	8	1	36	30	4	10
21	12	6	21	12	6	4	12	24	8
27	20	18	6	12	15	6	15	7	40
30	30	9	42	18	9	2	16	8	6
18	3	12	2	20	15	12	24	4	8
24	30	15	8	4	12	24	12	8	40
9	40	3	40	8	12	3	12	21	2
30	30	3	4	2	16	9	48	21	4
21	8	6	12	3	40	9	12	30	5
24	30	81	8	3	12	6	48	24	9
6	18	28	8	12	15	48	3	8	36
21	24	3	4	6	54	15	6	20	10
12	27	15	20	5	27	12	18	3	2
30	6	16	7	32	18	6	3	9	32
18	45	27	8	27	12	6	3	12	40
9	10	28	30	18	18	2	12	6	28
30	21	12	12	2	5	16	27	18	30
24	18	81	9	16	3	10	12	12	2
15	25	12	6	40	6	18	30	5	4
21	5	3	3	36	3	5	4	2	10
12	24	36	1	30	48	3	10	36	16
12	32	7	6	28	24	42	6	9	8
24	36	8	3	54	6	5	20	9	12
24	6	4	10	40	6	6	3	1	32
6	30	28	7	32	15	36	18	3	12
18	24	36	20	18	24	8	30	24	12
24	36	6	20	6	28	12	60	24	8
6	30	40	2	40	27	24	18	8	8
9	30	28	7	8	15	24	15	3	32
9	2	32	24	42	6	3	36	8	8
24	35	12	2	16	10	21	42	30	1
21	12	3	24	12	6	6	6	40	7
24	3	16	12	1	4	3	60	24	3
15	27	4	8	21	30	12	5	4	12
3	6	28	9	32	9	30	21	3	8
15	18	12	10	8	24	18	36	24	10
9	8	10	40	21	48	3	3	12	16
6	6	8	21	24	6	8	8	9	14
6	15	8	36	8	6	12	4	20	3
30	6	12	12	7	12	30	42	9	1
18	20	30	40	8	20	12	18	15	5
27	15	9	18	27	4	40	6	12	8
15	28	10	9	42	27	4	40	28	7
15	1	60	24	9	8	3	10	6	8
21	3	40	6	8	9	42	9	1	28
9	6	12	9	9	8	18	24	24	10
9	24	3	24	30	24	15	9	24	6
6	24	24	1	6	24	4	10	24	7
21	30	28	3	36	3	2	32	4	20
3	45	3	40	3	60	27	6	36	20
24	64	9	4	8	2	3	48	30	5
12	42	10	81	28	6	8	12	48	27
24	9	20	3	20	6	42	21	3	4
3	36	63	20	7	9	54	21	4	4
9	6	16	10	48	9	3	18	40	7
15	3	54	30	90	18	24	7	2	60
21	35	24	32	6	21	24	18	8	18
9	15	8	10	8	6	60	24	2	18
24	30	4	20	9	10	18	9	9	4
24	30	40	2	4	6	21	2	16	40
24	3	40	2	4	30	6	24	5	4
3	6	9	36	27	6	3	6	20	12
15	21	32	9	12	9	10	12	32	6
30	63	27	24	1	24	21	12	21	2
30	9	1	20	24	48	9	5	2	40
18	8	20	60	30	5	6	8	8	20
12	21	45	32	6	6	24	12	1	18
9	6	18	6	42	6	2	18	4	2
3	40	2	27	36	27	2	12	8	14
30	10	21	1	27	18	15	3	10	20
9	12	35	6	40	3	6	4	3	48
6	10	27	6	20	24	18	9	8	12
21	35	12	7	20	21	54	9	6	6
21	3	25	9	27	3	7	16	9	60
20	9	12	24	48	6	4	4	28	4
27	24	36	15	4	8	18	12	24	6
24	15	21	8	4	7	18	27	4	28
12	30	9	32	24	42	9	10	18	28
3	6	7	12	60	21	3	28	16	5
18	27	21	40	3	5	16	42	24	4
15	20	9	1	4	18	12	21	8	12
40	3	6	20	7	3	30	6	30	6
27	35	9	8	9	36	18	12	18	7
18	24	8	4	28	18	48	21	1	24
21	90	21	32	7	15	9	7	4	32
12	35	3	3	18	48	27	5	8	3
21	35	24	5	18	48	30	4	12	8
6	25	9	14	24	7	40	27	24	3
3	18	36	72	6	36	7	7	4	30
6	24	36	10	8	18	42	12	8	16
27	35	6	6	28	18	42	27	9	4
6	9	9	20	21	24	24	1	36	8
6	50	5	3	18	27	2	12	6	9
18	2	24	6	9	7	36	28	5	10
9	12	7	20	24	54	3	6	12	24
30	25	21	2	30	6	24	9	18	16
18	50	1	30	18	6	2	32	3	24
3	25	6	8	2	12	3	4	40	5
12	9	32	4	24	9	1	12	3	4
6	40	18	28	7	12	3	18	27	5
30	15	28	6	8	6	12	18	6	16
18	15	5	8	18	30	3	7	16	7
27	12	36	3	8	6	42	15	2	4
6	50	30	8	8	36	27	60	30	9
24	3	10	32	15	18	24	10	12	40
21	20	18	8	2	20	30	48	27	8
27	12	16	8	20	3	6	24	9	16
27	27	8	8	4	30	60	21	7	36
12	35	21	10	40	9	18	30	4	16
21	3	54	9	16	3	10	30	6	2
30	24	32	5	24	48	24	1	7	1
24	30	5	4	15	6	21	3	36	2
30	56	18	7	32	21	42	30	2	32
6	24	1	28	21	54	12	5	24	7
21	9	4	12	6	42	30	3	36	5
18	35	6	7	40	27	36	27	10	36
21	21	5	28	27	36	12	9	24	9
27	25	30	24	9	36	12	60	21	1
9	20	21	5	40	6	48	30	1	16
12	30	8	16	21	60	3	1	8	5
27	6	32	10	16	21	24	9	9	40
24	3	30	12	6	4	32	6	7	32
18	20	21	8	4	4	32	6	6	3
3	20	6	16	8	27	12	12	1	4
6	12	6	24	9	3	40	8	1	18
27	15	28	4	24	18	27	1	36	6
18	40	18	20	3	12	30	24	15	7
27	30	32	6	20	27	54	27	4	16
6	15	45	27	28	6	4	4	30	18
18	24	20	63	9	10	9	24	9	12
12	20	15	4	24	9	36	30	7	3
21	4	36	9	48	15	4	28	3	2
15	12	10	6	6	10	36	4	8	6
27	40	16	6	8	9	36	9	30	15
21	24	24	6	9	60	18	10	32	10
24	15	28	5	4	18	18	9	9	36
3	10	21	28	10	40	18	24	30	4
15	27	8	3	36	24	36	15	7	24
21	25	10	24	3	28	30	18	9	2
27	15	3	40	2	32	24	60	27	6
40	15	10	12	36	9	2	28	6	36
27	25	21	12	4	36	21	30	27	7
6	35	18	32	8	36	27	5	16	5
15	15	7	20	3	48	21	3	4	8
18	27	20	9	20	30	36	9	8	24
18	25	24	8	16	18	18	24	5	16
15	24	6	12	15	30	27	10	8	5
9	18	27	32	3	24	30	30	21	5
3	15	15	8	9	24	48	21	7	8
42	27	4	36	2	12	36	30	2	32
6	45	3	15	18	3	9	16	2	4
18	45	12	40	5	15	36	21	5	10
30	15	14	8	40	60	3	2	36	2
9	24	5	9	8	4	2	40	27	54
20	21	20	6	4	9	24	30	5	40
27	40	3	12	10	8	15	12	24	1
9	3	10	36	27	42	27	4	12	1
18	42	36	15	16	4	2	12	30	30
24	5	15	16	6	16	18	48	12	10
15	6	9	32	8	24	30	30	7	16
30	27	40	1	32	18	30	12	6	24
15	30	8	1	32	18	48	6	4	24
24	36	9	24	28	2	10	30	15	6
6	24	7	8	21	48	30	4	12	4
3	16	8	36	3	6	6	7	12	6
6	12	20	24	7	27	48	27	10	40
6	20	1	8	3	24	12	8	12	40
15	12	40	3	24	24	60	9	2	4
6	12	3	28	3	60	18	9	20	9
12	45	6	36	7	36	9	6	30	4
27	15	8	20	6	36	12	8	20	6
24	5	21	10	6	24	18	7	20	4
12	15	3	8	16	12	12	24	6	8
9	35	30	32	8	16	9	12	9	7
18	6	32	2	36	27	54	15	2	20
30	30	20	4	8	40	24	60	21	8
18	5	8	8	15	18	24	3	4	4
12	27	54	27	12	7	10	24	15	6
24	6	16	24	8	4	24	12	27	9
24	15	15	4	1	10	8	9	48	3
24	30	16	40	5	32	9	54	6	6
30	24	8	1	6	12	6	36	18	7
27	5	20	30	36	18	2	32	16	14
27	24	8	8	21	6	18	5	12	9
27	15	30	6	40	9	4	24	54	24
27	15	40	3	4	9	6	21	3	16
9	12	6	5	18	30	9	10	16	4
24	45	21	12	8	3	60	6	7	8
12	30	18	8	42	9	7	28	8	10
15	6	40	4	40	21	24	27	7	12
18	45	6	18	6	7	15	18	21	8
15	25	9	4	3	6	48	30	5	20
6	3	8	24	54	24	2	4	8	2
6	12	32	9	8	6	30	6	3	6
18	27	8	4	4	9	54	12	3	1
3	63	18	28	3	4	6	9	5	6
9	20	15	6	16	30	12	24	8	28
45	18	1	8	27	60	18	2	28	16
27	40	15	7	28	3	36	30	1	8
30	40	30	6	24	3	36	6	42	15
21	30	21	2	32	21	36	3	3	8
12	27	32	4	4	15	42	3	6	3
24	35	6	2	40	7	16	15	12	15
9	40	9	5	8	6	30	12	1	36
21	30	27	4	12	18	54	6	4	8
30	21	8	4	8	27	42	15	3	28
24	15	90	9	60	3	8	20	16	4
30	27	6	9	20	21	42	27	6	36
12	6	8	1	20	24	18	6	9	4
27	30	12	6	18	48	30	8	6	4
6	40	3	7	16	27	6	30	7	32
18	5	6	20	1	8	18	48	30	3
6	9	4	2	16	27	24	24	1	16
6	6	18	36	6	12	4	10	12	9
6	45	30	9	12	15	30	30	5	28
15	3	16	5	36	3	30	27	8	4
27	24	32	8	40	6	54	24	7	7
15	15	32	1	36	9	60	27	7	20
12	21	2	1	12	21	54	27	5	3
9	24	25	27	20	2	40	9	60	9
40	12	20	3	28	6	24	15	1	12
18	90	18	4	5	40	6	54	12	10
9	50	18	40	8	28	6	54	30	8
21	50	9	7	8	30	6	21	10	8
15	12	12	9	30	24	27	9	2	4
21	30	3	4	6	4	27	60	27	5
21	45	6	8	1	9	42	24	1	10
9	6	28	8	20	15	54	21	6	28
12	30	36	24	36	4	8	8	6	36
30	45	15	9	32	15	54	27	4	32
30	3	3	40	30	6	15	5	24	5
15	24	16	2	28	12	12	27	8	36
21	18	2	12	24	12	7	24	6	3
15	40	6	36	6	8	18	18	12	1
6	16	4	5	32	9	60	15	4	24
18	45	21	9	40	9	12	3	4	28
24	40	9	8	16	27	54	27	9	32
3	24	18	20	6	8	3	12	6	1
12	12	8	2	3	24	12	2	32	16
12	72	27	32	9	7	18	18	1	4
9	45	6	4	10	8	12	60	18	10
12	50	12	36	7	9	36	24	5	20
3	7	32	18	12	12	6	24	9	2
18	6	3	8	27	60	27	7	28	8
30	15	9	28	9	30	60	30	1	40
27	5	3	12	1	30	12	3	9	40
9	25	18	1	24	6	30	21	8	8
30	45	18	9	36	8	28	27	36	12
24	15	8	28	6	42	21	5	8	6
9	4	20	15	6	9	8	36	16	10
9	15	16	6	28	21	30	3	2	18
21	50	6	3	24	12	36	12	10	28
6	30	16	9	20	21	54	3	8	24
6	18	10	32	18	36	18	6	28	9
9	45	21	2	12	21	9	8	1	7
3	12	8	10	24	42	30	7	24	10
3	3	18	6	18	10	32	24	7	9
24	12	3	24	12	18	18	3	28	28
30	50	9	8	5	36	24	6	12	1
24	24	6	40	18	6	27	2	28	2
3	18	5	28	15	42	21	10	28	5
54	72	18	20	3	4	24	60	30	4
36	16	2	3	36	24	2	18	36	2
12	3	20	30	24	18	10	20	6	6
30	21	40	2	8	21	18	21	1	28
18	15	6	18	30	10	40	6	8	12
24	45	24	4	36	21	2	24	8	8
24	24	4	9	30	9	2	14	16	1
24	12	40	4	9	6	24	2	18	16
15	90	9	12	9	5	36	30	30	3
21	30	32	8	3	12	9	7	28	6
12	3	6	60	21	1	18	24	4	7
6	9	4	4	9	36	21	5	24	7
30	15	4	5	4	15	30	21	2	36
9	30	32	2	40	12	12	9	10	36
18	27	3	28	9	54	15	9	36	4
21	9	9	36	21	54	18	9	32	18
30	18	20	5	20	30	6	6	2	24
30	9	28	10	12	48	21	4	4	20
6	63	27	32	7	60	3	3	8	1
6	24	1	24	18	21	8	28	20	3
9	6	4	4	16	15	6	24	2	36
6	3	50	21	6	20	10	6	36	6
30	12	9	40	24	12	9	3	32	8
27	10	24	5	4	24	6	27	4	12
30	18	7	12	18	54	12	10	28	3
18	3	24	8	28	9	36	24	6	20
3	30	8	4	32	9	36	18	5	24
27	3	16	3	32	24	12	3	7	28
30	18	16	4	16	24	54	24	10	32
18	10	6	10	40	3	30	21	7	28
3	30	18	5	20	3	18	9	8	4
21	21	16	8	20	15	18	9	6	28
9	27	2	8	10	4	3	6	27	2
15	6	10	24	21	54	27	7	28	2
6	6	4	7	6	12	18	2	24	1
6	21	8	1	12	6	30	9	5	4
9	9	4	2	7	4	6	18	27	5
21	50	30	12	3	28	3	42	3	3
15	30	15	4	1	36	21	6	24	4
12	24	2	8	24	42	27	10	32	28
27	45	21	4	10	40	30	54	9	4
27	15	24	2	8	27	54	18	10	28
18	15	36	6	20	30	24	12	6	40
3	9	9	6	12	10	4	10	28	12
3	30	4	9	21	36	21	5	3	12
72	6	4	9	36	15	7	8	16	3
30	30	30	7	20	30	18	9	9	24
27	12	2	18	30	21	2	20	12	3
30	21	8	3	32	30	36	30	5	20
12	6	16	8	20	18	9	2	1	2
9	15	12	4	40	12	24	12	6	24
15	15	3	40	9	18	3	8	20	2
12	50	30	10	3	48	6	3	12	9
90	6	28	2	60	30	1	32	9	4
56	12	5	7	20	24	6	5	18	36
18	3	7	40	6	30	3	2	20	28
6	40	21	24	4	36	21	8	20	20
18	18	10	32	9	12	15	2	20	20
3	6	8	16	15	6	3	3	24	36
30	21	12	8	8	24	42	30	4	12
9	35	27	1	40	18	54	18	9	8
21	24	6	2	32	21	54	24	9	16
24	25	12	8	4	8	6	36	9	8
6	27	36	10	9	24	27	6	40	2
24	25	6	40	7	40	3	24	6	6
36	9	20	20	4	4	6	54	24	8
30	50	18	4	2	36	15	12	6	6
6	12	6	16	6	30	21	5	6	20
15	45	18	40	7	20	3	18	15	3
21	20	27	2	36	8	12	30	27	9
15	10	27	16	5	4	30	36	21	5
6	21	40	5	48	24	5	20	3	14
12	40	3	5	30	42	15	7	32	2
27	18	12	3	8	21	54	6	10	4
27	15	8	24	21	42	30	10	36	40
24	10	21	3	4	6	12	12	9	36
24	9	30	9	24	15	4	14	8	4
27	45	27	8	40	3	24	21	10	8
3	27	8	16	10	36	21	24	15	3
15	6	4	5	7	20	21	54	24	7
54	21	4	10	6	6	10	6	20	7
30	25	27	4	8	2	36	30	48	18
12	25	27	28	2	24	12	10	4	20
21	8	7	12	24	6	12	6	3	40
12	21	4	1	54	12	2	1	14	20
12	12	7	3	12	6	7	7	18	4
21	30	4	24	6	2	4	10	12	16
27	6	2	12	9	36	15	5	6	32
3	6	8	4	9	7	9	36	30	10
15	15	14	16	8	8	27	42	6	7
3	27	32	1	12	15	54	12	9	1
24	25	14	12	3	40	12	42	12	6
24	48	81	21	4	8	3	20	30	30
21	32	12	20	4	3	48	15	2	40
30	45	3	6	28	24	6	30	10	36
21	30	36	8	12	12	9	4	2	16
27	9	8	28	3	40	30	54	30	4
21	6	6	12	9	24	15	2	28	8
63	3	32	8	9	36	3	60	6	5
9	21	90	18	8	12	2	3	9	32
21	21	16	8	4	9	54	21	9	32
3	25	18	8	36	3	60	27	2	36
21	9	1	12	3	6	3	6	28	2
18	9	6	2	40	15	48	9	6	4
27	27	30	12	7	3	12	27	42	3
15	12	40	5	24	3	30	24	1	40
9	30	18	20	2	8	12	42	24	4
21	6	3	40	30	42	30	2	24	8
27	3	24	9	4	30	48	9	6	18
9	25	3	4	8	4	12	12	24	10
10	16	3	6	32	18	30	30	4	12
3	27	40	10	24	24	18	3	1	36
12	6	4	1	12	24	36	30	6	24
21	3	27	9	8	1	7	24	15	54
12	35	9	8	9	16	9	60	30	8
24	24	36	21	8	5	2	16	9	6
27	12	6	36	6	20	30	48	9	9
9	30	8	20	3	36	21	1	24	1
3	21	36	3	32	6	12	15	5	14
3	15	15	4	3	36	3	48	18	3
6	24	20	8	6	12	30	5	6	16
30	12	81	3	18	32	6	5	4	12
6	6	63	28	9	1	40	6	6	6
15	15	3	40	12	24	6	8	20	2
18	30	45	24	24	9	15	6	30	9
54	30	3	21	12	9	1	24	1	7
27	40	12	40	4	30	60	27	7	40
12	45	21	16	7	36	30	54	18	7
30	35	54	4	2	5	30	30	8	20
18	18	36	1	20	24	36	30	1	12
24	30	27	6	12	6	32	6	60	27
15	27	16	4	6	8	30	30	21	2
3	14	32	4	10	12	42	12	3	8
24	15	7	12	24	15	10	32	1	16
30	15	18	2	8	15	60	6	10	32
15	3	3	8	24	6	18	7	36	24
21	18	24	3	32	54	18	3	3	20
18	50	6	1	12	3	30	6	2	16
9	6	5	4	42	6	4	4	8	8
18	9	24	1	12	30	42	21	4	24
6	7	16	15	60	9	4	32	1	10
30	18	10	32	9	42	9	2	12	14
21	9	12	7	20	30	30	24	8	36
6	30	9	12	6	40	21	24	18	1
3	15	3	4	30	24	7	40	2	6
24	8	9	40	15	18	15	7	16	7
12	9	36	9	8	21	48	9	9	4
21	3	36	4	15	30	12	3	10	8
6	3	36	9	40	30	24	3	1	40
24	27	4	5	6	24	12	8	36	32
21	9	16	3	28	30	36	18	5	40
15	3	6	24	12	9	24	2	24	8
15	9	6	28	9	42	12	8	8	40
24	30	9	5	28	6	30	30	5	4
18	12	20	2	40	18	48	27	3	4
27	9	21	4	7	6	36	9	7	1
6	18	6	30	72	21	8	4	4	8
30	9	3	40	2	1	36	6	48	18
24	40	9	2	12	9	54	21	1	4
9	18	15	36	8	12	21	54	3	3
30	5	24	24	24	12	7	40	8	16
18	20	15	2	8	27	30	24	10	32
12	24	20	4	12	6	6	3	3	8
15	15	7	9	48	30	4	28	9	14
54	30	8	6	16	24	42	24	7	4
3	35	9	5	12	18	27	1	40	12
3	45	24	5	32	24	18	12	3	8
24	3	9	24	3	7	32	16	7	20
15	9	4	36	3	24	24	8	28	4
24	27	16	3	4	18	54	24	3	8
30	30	8	6	54	15	10	9	20	20
21	20	3	14	8	7	3	30	21	8
12	30	18	3	42	3	7	14	4	7
21	72	18	20	8	12	6	3	4	8
30	5	32	2	42	18	8	32	8	7
27	15	5	20	6	18	30	10	12	20
27	18	12	5	12	27	54	18	8	40
6	48	15	32	36	28	8	8	42	30
15	9	4	9	36	21	60	27	10	1
3	3	20	6	24	9	54	6	2	32
9	5	4	6	42	6	9	32	10	4
18	48	63	12	8	3	30	30	6	20
24	12	2	4	15	42	15	8	40	4
18	10	6	4	3	16	15	36	21	5
15	25	15	24	9	15	48	6	5	16
6	9	28	8	4	6	30	6	3	18
18	18	16	5	4	15	24	12	3	20
18	3	36	4	12	15	42	9	3	18
15	15	9	8	24	21	48	30	2	32
6	40	18	9	12	3	60	18	8	40
21	27	8	6	24	18	1	40	1	6
6	18	10	24	12	24	12	6	40	7
15	24	6	12	30	6	30	4	12	4
27	6	10	28	24	30	30	7	40	8
12	10	30	4	21	18	21	9	16	2
12	21	9	9	24	30	8	16	7	8
24	30	6	27	54	27	3	4	6	20
9	12	10	8	40	12	54	3	3	12
6	12	40	1	40	30	30	6	7	2
30	21	6	36	18	16	3	7	20	6
9	6	4	32	12	12	12	3	8	8
27	15	2	18	15	6	36	4	4	42
15	3	20	8	36	21	60	15	7	28
24	30	6	8	36	12	6	15	7	28
3	3	4	3	24	21	36	9	2	16
6	9	3	24	4	2	8	12	24	21
3	3	20	5	12	42	21	10	24	12
27	3	28	9	8	27	30	15	8	10
15	16	1	24	30	30	6	7	16	6
3	24	2	6	6	60	21	6	36	2
15	35	3	16	1	54	15	5	20	16
6	63	12	36	9	15	6	30	7	20
27	6	40	10	40	27	42	21	2	10
9	27	16	7	28	3	24	3	10	12
30	15	12	9	24	27	42	12	4	36
6	9	3	5	4	18	48	30	7	4
9	27	8	36	12	42	6	1	2	20
15	9	30	8	3	7	12	15	48	9
18	35	6	9	40	9	30	27	2	40
30	21	8	4	8	30	6	3	6	8
6	12	8	40	21	30	24	2	28	6
3	9	27	3	3	24	7	18	32	10
12	3	4	9	16	27	36	12	8	28
21	50	15	32	9	4	3	54	27	9
18	40	21	7	12	24	48	12	9	8
9	40	27	7	24	24	48	9	9	16
21	50	21	6	40	15	24	18	4	8
18	45	24	2	32	9	6	12	3	20
9	50	27	16	12	1	32	3	36	3
6	3	8	6	36	9	2	40	7	4
15	15	4	1	12	9	36	27	10	6
6	18	40	8	36	24	36	9	6	6
12	24	6	7	18	30	4	8	4	3
21	30	54	9	12	4	6	21	2	4
12	20	21	20	7	8	15	36	15	1
18	27	36	9	20	9	6	21	42	30
15	15	15	8	36	24	7	40	4	20
6	20	24	14	1	18	27	5	40	5
18	12	16	2	12	12	48	18	3	20
30	30	20	4	4	12	24	6	21	9
15	24	18	5	36	21	3	14	28	8
3	25	3	2	36	6	60	9	8	10
3	24	24	2	36	18	10	32	8	4
9	9	20	4	4	18	30	1	18	20
9	15	32	1	3	54	12	7	8	32
12	3	10	32	8	32	15	18	24	1
9	20	18	2	40	9	12	6	10	1
3	12	2	9	8	30	54	21	10	8
15	21	6	4	27	30	12	7	2	16
3	18	18	8	36	2	7	18	42	30
9	35	21	1	28	6	12	12	3	16
6	20	21	14	8	16	30	48	27	3
10	12	6	8	15	12	3	8	10	9
24	9	28	5	12	27	48	6	3	28
15	7	36	3	18	27	5	20	32	8
6	25	12	4	1	4	21	18	12	9
21	24	8	36	10	9	40	3	36	15
27	21	16	4	8	6	42	3	4	3
21	25	3	18	4	30	30	7	40	14
18	6	24	4	24	27	36	12	10	12
18	6	16	2	54	15	6	18	16	2
15	6	36	6	20	12	6	15	10	4
12	18	7	32	30	42	18	2	40	1
15	6	32	9	12	54	18	2	28	2
3	54	6	3	12	18	6	27	10	9
21	12	54	9	9	8	8	4	6	27
6	36	27	30	1	24	6	54	27	10
15	20	18	20	10	4	18	12	27	9
3	30	72	3	12	9	7	20	12	18
27	15	9	8	27	24	6	5	16	3
21	24	12	8	4	6	36	12	3	4
21	24	8	6	24	9	42	6	8	24
21	24	8	24	6	48	27	5	24	3
24	30	30	4	36	15	12	9	5	16
12	15	5	42	21	6	7	18	16	42
30	45	9	7	12	18	42	18	10	36
24	16	1	9	2	12	12	3	14	8
15	30	15	6	4	3	18	21	4	36
15	72	27	16	9	4	21	42	12	7
9	15	40	4	20	30	12	24	6	40
9	4	6	4	24	24	21	1	40	1
15	27	42	36	20	7	2	40	21	24
18	9	36	5	8	21	60	18	4	16
6	10	16	18	12	27	8	4	10	5
18	3	12	8	24	30	36	30	7	16
30	10	3	4	3	18	30	18	9	20
18	45	3	32	4	8	9	18	21	10
50	3	8	12	36	12	4	18	16	8
30	30	16	4	28	18	30	6	9	8
9	50	12	4	24	54	24	2	8	28
12	9	4	1	40	6	6	30	8	4
12	15	10	40	12	42	3	9	12	9
[truncated: 28,000 more rows]
