# Supplementary material for: Mining Association rules for Low-Frequency itemsets
Source: PLoS One. 2018 Jul 23;13(7):e0198066. doi: 10.1371/journal.pone.0198066 (PMC6056028; doi:10.1371/journal.pone.0198066)
Supplement: S1 Transaction Datasets for Frequency and Utility Mining — The small datasets for calculating the frequency of itemsets in transaction database contain Accidents, Chess, Connection, Mushroom, PUSBM, and Retail [32] transaction datasets. There are 500, 1000, 2000, and 5000 transactions per dataset. The small datasets for calculating the utility of itemsets in a transaction database contain Accidents, Chess, Connection, Mushroom, PUSBM, and Retail [32] transaction datasets. There are 500, 1000, 2000, and 5000 transactions per dataset. The large datasets for caluclating the frequency of itemsets in a transaction database contain Accidents, Connection, and PUSBM [32] datasets. There are 10000, 20000, 30000, and 50000 transactions per dataset. The large datasets for calculating the utility of itemsets in a transaction database contain Accidents, Connection, and PUSBM [32] transaction datasets. There are 10000, 20000, 30000, and 50000 transactions per dataset. (ZIP) [file pone.0198066.s001.zip › Data Files/utility_accidents50k.txt]

30	6	6	18	10	80	45	18	2	20
3	5	54	30	16	24	9	10	40	24
36	20	5	10	40	12	54	15	5	4
9	25	21	16	9	20	9	36	18	6
35	18	28	3	40	12	48	6	3	36
72	6	40	2	3	5	28	10	8	7
9	9	40	30	12	24	9	8	2	6
8	2	24	18	24	27	8	36	3	18
12	24	4	10	16	18	24	24	2	40
15	21	10	8	16	6	24	12	4	4
9	30	18	10	48	15	2	4	4	20
12	6	9	42	15	10	4	12	1	18
7	24	27	48	9	1	32	12	40	2
5	18	28	2	12	27	5	40	10	4
21	10	32	3	8	30	24	27	5	32
18	45	6	12	6	24	21	18	24	5
3	21	12	7	4	6	21	4	8	24
6	32	5	6	27	5	24	9	7	20
3	30	2	4	3	12	27	6	24	36
15	15	27	5	24	6	42	12	9	16
3	20	18	9	4	18	6	21	5	16
12	40	24	8	6	8	24	54	30	8
40	12	6	16	30	60	15	10	4	3
50	18	24	9	30	54	27	3	4	4
9	24	9	20	15	18	12	10	12	1
15	40	12	28	7	32	24	24	9	1
9	27	32	10	28	30	21	3	28	1
3	18	8	12	24	27	10	12	2	4
30	12	27	7	24	3	30	15	9	36
9	63	12	8	3	9	28	18	36	27
25	4	4	7	3	24	9	9	20	8
12	6	12	9	12	6	8	24	7	9
6	12	3	36	60	30	10	12	2	2
45	12	20	3	30	24	9	28	3	18
18	15	21	2	8	10	36	30	24	12
3	27	40	1	27	42	27	7	12	12
12	40	40	1	4	3	48	3	10	14
9	30	21	8	28	3	36	21	6	32
9	15	21	2	36	36	6	4	36	9
3	18	54	6	10	54	12	2	20	10
15	27	3	24	18	12	15	1	16	36
30	5	24	54	21	3	24	5	9	2
30	5	9	12	60	9	1	32	40	10
24	63	6	24	6	3	18	30	4	16
24	30	28	6	36	3	36	18	7	4
21	4	1	36	3	36	3	9	36	8
15	5	12	12	24	30	1	8	6	28
3	4	2	20	30	42	21	4	14	32
21	4	6	60	15	5	8	1	6	7
5	1	36	15	6	40	10	8	20	9
3	7	24	6	3	28	7	10	32	9
12	45	9	10	36	9	18	30	2	24
9	20	6	10	36	30	10	4	2	6
30	10	21	32	4	4	15	60	21	3
12	72	15	20	9	18	30	10	8	5
12	45	21	4	2	2	6	6	9	24
27	8	18	54	24	5	32	8	32	7
27	15	9	27	20	8	4	30	18	12
15	3	36	7	36	15	42	9	5	18
6	6	6	18	15	4	40	14	2	8
6	63	12	32	7	10	40	30	30	12
24	10	9	20	9	32	12	30	30	9
50	30	10	4	9	42	30	4	8	3
3	3	9	28	30	12	15	3	16	8
6	30	54	24	12	1	15	6	15	9
12	3	4	30	48	15	9	20	7	7
30	24	1	20	12	60	15	2	40	5
21	8	10	9	18	6	8	36	10	6
21	16	12	5	27	30	12	3	24	1
30	40	3	12	7	30	30	6	10	10
15	24	81	21	4	10	60	3	9	4
12	5	27	2	12	9	12	18	9	32
18	6	12	8	9	12	24	6	28	6
15	6	30	45	10	32	9	8	10	32
18	90	36	8	3	20	18	42	24	7
6	30	90	18	24	1	4	27	6	3
27	24	10	7	30	3	5	8	32	3
27	8	10	4	3	18	27	2	12	2
6	35	12	3	15	48	12	9	36	6
12	35	21	2	24	54	3	5	40	16
12	10	15	5	28	18	6	21	8	20
9	12	8	2	4	9	12	12	9	12
9	18	32	9	32	18	24	18	3	20
27	24	6	8	30	12	6	6	4	8
3	12	4	1	36	12	24	4	8	5
3	40	6	10	6	36	9	18	18	2
9	8	30	54	24	2	16	4	9	6
27	18	45	21	24	3	9	28	30	60
16	10	8	15	60	6	7	4	7	9
9	5	32	15	12	30	3	28	10	8
45	6	20	2	32	21	60	3	2	8
24	10	15	4	12	15	30	15	4	16
18	4	8	8	27	42	3	2	20	2
30	18	24	4	36	12	54	21	3	36
24	5	6	48	18	8	40	5	12	3
6	4	8	24	24	30	9	1	12	6
30	35	21	4	4	24	42	12	5	40
32	5	32	30	30	6	20	5	3	8
21	15	6	12	1	36	6	60	6	10
9	10	24	6	9	8	4	6	10	20
12	21	48	25	81	27	32	2	40	6
21	8	3	15	24	21	8	36	12	7
3	15	12	24	7	4	28	2	12	1
30	10	16	3	30	12	6	36	8	3
21	30	15	4	30	15	8	16	36	2
9	30	9	12	8	6	3	9	42	12
15	32	3	24	54	6	8	16	1	5
12	30	36	32	1	24	15	12	9	5
28	4	40	15	24	27	8	36	2	12
30	3	24	6	5	40	1	14	5	3
27	20	6	18	18	7	8	1	14	40
30	25	5	40	9	54	12	3	16	5
30	18	24	7	54	15	8	24	7	6
63	6	18	6	8	24	3	54	3	6
15	45	18	28	6	12	18	6	9	3
3	5	15	8	1	8	30	60	6	2
9	18	36	2	40	24	12	6	28	12
30	3	10	6	4	18	18	5	4	9
30	60	5	72	9	24	3	4	16	21
9	12	24	4	15	18	3	3	4	8
15	15	12	5	20	6	30	3	36	12
3	36	27	24	6	7	36	14	4	9
8	7	9	6	3	1	16	4	3	6
2	27	6	8	7	4	30	3	10	4
6	21	12	1	8	18	60	15	8	24
18	21	15	8	2	10	24	30	30	30
24	9	9	1	5	20	12	60	6	7
15	40	24	7	18	21	5	40	1	4
72	30	12	3	10	8	21	12	27	8
30	16	10	27	6	12	18	2	7	42
27	10	6	21	30	27	3	32	12	5
9	27	27	9	24	12	24	1	24	5
27	14	36	7	8	3	36	3	5	16
24	12	10	9	15	18	30	2	4	10
15	7	18	12	4	36	9	7	8	1
9	6	6	10	3	28	21	30	18	1
21	10	45	6	40	18	48	18	1	20
3	20	15	8	32	24	24	15	5	24
15	18	21	8	6	2	3	60	21	10
9	12	10	12	27	54	27	1	16	20
3	9	9	28	24	6	30	5	16	8
21	2	21	42	9	2	8	5	6	16
54	24	28	10	18	18	3	8	16	10
24	15	2	12	27	48	21	2	4	4
9	18	81	18	4	4	2	40	27	60
40	10	9	32	12	36	6	4	3	2
9	40	2	12	54	21	9	32	1	5
18	18	4	1	4	30	60	3	4	6
21	21	4	9	12	21	9	40	6	7
6	30	10	12	3	24	3	3	8	7
10	6	10	30	12	8	32	10	32	7
1	18	18	12	10	24	8	3	35	12
6	24	12	9	60	3	1	8	9	10
40	3	4	30	9	8	32	6	36	8
9	18	18	8	10	12	21	2	8	2
15	9	9	1	6	18	9	8	12	9
30	9	27	36	9	6	60	24	5	4
30	35	24	20	3	6	54	30	7	32
12	12	3	36	21	60	15	4	36	6
3	3	5	30	9	32	9	60	27	9
6	14	10	60	27	1	12	28	7	2
21	9	30	20	2	32	6	10	9	5
18	24	10	16	18	6	24	8	36	6
12	20	2	4	9	48	18	4	28	3
9	14	80	45	3	20	4	6	18	12
20	5	32	24	48	21	9	16	1	2
15	45	24	4	12	21	36	12	1	40
3	15	27	18	7	1	3	30	30	8
15	15	16	6	21	18	27	1	20	3
36	18	16	3	4	8	9	54	6	1
18	40	3	8	20	6	12	27	9	28
21	25	3	32	12	12	30	8	12	12
12	20	9	12	48	18	9	28	5	8
3	35	18	9	40	3	12	18	2	24
18	50	6	8	24	9	6	3	4	4
12	6	42	90	21	7	10	20	15	6
9	30	28	4	4	18	48	9	5	40
6	27	5	28	3	12	15	6	40	20
3	2	8	6	48	3	9	32	7	10
3	1	15	24	9	8	40	20	5	10
12	32	1	24	60	30	6	20	20	4
40	21	40	6	15	60	30	5	9	14
15	15	24	6	4	21	48	9	9	16
27	35	2	18	3	5	24	7	1	20
30	20	20	27	4	5	32	18	36	27
30	12	8	8	12	3	1	4	2	3
30	63	18	20	3	3	32	21	30	12
27	20	6	28	3	12	3	48	9	10
6	3	36	6	40	27	30	3	5	5
3	9	5	12	21	12	21	1	32	40
3	3	9	40	15	36	27	5	8	5
21	9	1	40	6	54	21	1	14	32
8	9	8	12	60	21	1	24	9	28
24	18	2	30	6	7	4	6	3	6
30	4	36	24	6	24	4	16	16	3
5	16	15	42	12	4	40	7	2	10
10	1	24	48	27	10	32	9	1	8
10	10	8	20	21	54	21	1	20	4
30	12	21	24	20	36	10	3	10	14
21	30	12	7	7	32	27	24	15	9
6	18	12	3	36	27	18	18	5	16
15	32	9	8	21	24	6	6	8	1
9	16	3	36	9	48	3	8	10	12
18	8	2	54	30	9	4	6	4	4
27	21	10	40	30	30	21	5	28	10
18	30	81	18	32	3	6	8	24	54
12	12	36	7	4	30	36	18	5	40
15	18	16	40	5	16	27	54	6	5
10	15	4	10	36	21	1	8	8	6
12	15	30	12	28	6	24	12	30	3
24	15	2	16	54	30	4	2	40	9
27	36	3	12	40	5	4	9	36	15
21	24	4	8	7	30	54	27	1	8
24	28	1	42	24	3	10	28	7	10
27	10	36	27	4	12	3	9	7	24
24	20	20	5	8	12	27	12	27	7
35	24	24	8	3	2	3	42	18	5
21	2	18	63	9	18	20	4	5	1
4	4	9	9	18	36	12	10	8	4
3	15	4	12	4	8	4	9	32	3
9	4	72	18	24	7	9	54	15	32
21	27	4	40	1	5	42	30	4	8
15	40	3	36	2	12	9	54	9	5
27	10	3	6	20	5	3	42	3	8
15	3	5	3	2	4	6	36	15	2
27	9	3	15	6	30	5	20	24	3
27	8	21	20	20	1	15	30	3	3
3	15	16	63	27	36	10	6	40	21
6	27	6	32	7	28	6	60	24	3
9	25	30	12	32	9	4	12	27	36
27	45	90	2	40	7	2	40	18	12
21	3	7	18	6	3	7	36	3	4
24	3	10	10	6	4	18	24	15	10
21	12	20	24	2	24	3	60	30	7
12	16	36	9	24	6	48	9	3	16
20	2	3	1	32	15	30	27	5	8
27	6	6	40	24	60	18	10	28	8
18	18	24	90	6	16	20	7	4	8
12	18	40	7	4	18	36	27	10	16
9	6	20	4	8	21	15	6	8	24
15	8	18	18	21	6	4	4	6	32
12	81	10	40	1	6	4	12	36	30
18	24	12	24	10	5	24	6	21	1
12	12	18	30	40	6	4	24	21	24
24	20	40	14	4	1	8	1	24	18
12	3	18	16	3	2	12	18	6	9
9	21	14	40	2	12	6	3	8	24
3	30	30	12	2	16	12	6	24	10
24	18	9	4	28	6	8	1	18	6
15	72	2	24	2	8	9	8	30	6
15	35	40	4	54	6	1	36	6	2
27	35	20	16	3	2	48	18	7	40
10	36	7	3	20	12	6	15	3	12
9	18	16	7	6	40	24	27	8	32
12	18	8	20	9	12	18	12	15	1
3	6	16	28	2	8	4	36	3	3
25	18	7	4	9	42	3	9	28	9
21	2	45	6	20	12	7	10	8	21
6	15	12	1	20	18	36	18	2	8
27	18	24	18	4	8	10	8	3	12
8	9	4	24	5	9	12	3	48	3
9	18	9	14	20	5	7	9	16	15
36	18	12	1	5	16	12	12	12	4
3	36	45	6	8	12	1	5	7	12
24	30	30	36	6	6	32	27	36	3
27	42	27	21	16	16	6	5	6	8
30	32	10	42	27	5	8	10	40	2
12	15	2	4	54	24	1	12	10	10
18	4	1	20	9	18	15	3	16	2
15	24	40	30	2	20	3	30	30	1
18	40	4	12	48	18	7	4	6	1
21	2	40	3	54	3	1	4	5	8
30	3	18	8	8	30	6	15	6	16
6	90	2	4	8	9	5	18	15	8
3	4	3	24	30	36	21	8	36	2
63	15	40	1	36	6	4	28	10	6
6	20	2	24	15	18	15	2	5	16
10	30	8	24	3	36	27	3	16	6
27	24	8	4	20	21	42	6	7	24
18	12	1	30	9	4	12	6	12	32
30	12	10	8	27	30	3	3	16	6
7	4	15	18	18	3	20	2	14	16
9	5	21	9	60	21	10	8	8	10
3	8	10	12	27	48	12	5	36	3
24	8	3	40	30	30	12	1	4	10
27	27	14	7	32	18	42	21	10	28
27	9	7	16	27	36	6	5	12	1
3	18	6	28	18	42	24	7	12	4
4	5	2	24	27	54	9	2	4	18
3	30	40	4	40	18	60	15	8	28
6	3	12	1	20	21	12	27	2	20
3	12	24	15	12	2	10	28	18	48
21	15	15	18	8	24	3	7	24	4
30	30	3	4	3	12	27	3	36	2
25	18	20	5	36	21	5	16	5	5
15	3	4	20	3	36	15	3	12	8
6	35	15	4	36	27	6	28	1	12
45	6	4	5	40	3	24	9	7	40
3	6	21	18	9	5	4	3	10	10
4	32	24	18	6	8	16	36	7	2
6	9	32	3	12	21	5	40	24	2
9	21	8	5	24	21	5	24	6	4
12	25	10	28	21	60	6	1	14	12
18	3	36	1	42	3	7	24	4	6
24	30	15	7	28	15	36	3	7	24
6	30	15	3	16	3	48	3	1	8
15	3	3	28	6	18	24	8	24	12
30	9	45	6	9	24	12	30	24	10
6	9	12	28	8	18	21	4	36	20
27	50	45	6	40	8	10	18	30	6
2	32	15	24	3	8	7	2	8	7
24	36	9	12	18	36	6	5	4	7
3	16	20	7	7	24	9	10	4	6
30	12	8	7	28	18	6	18	9	6
15	12	8	12	6	54	3	5	4	2
12	10	10	16	27	48	3	7	28	36
15	9	27	36	1	6	32	18	54	12
15	40	10	8	30	18	12	6	16	3
4	2	16	18	30	9	5	28	4	8
24	15	18	28	10	9	6	6	10	8
42	6	9	6	21	8	4	2	12	4
9	30	45	27	8	12	6	4	5	27
9	10	36	3	4	30	48	6	10	20
40	18	6	8	6	3	60	6	8	8
9	10	24	10	12	27	12	24	9	8
6	36	24	40	6	8	48	27	1	7
27	3	6	5	20	6	48	9	2	24
9	30	90	18	24	8	2	36	24	1
3	6	7	36	30	6	12	4	8	2
15	40	7	8	24	15	1	12	4	42
6	9	42	24	36	5	6	30	24	1
72	9	36	5	36	27	12	15	10	8
35	72	6	40	5	42	24	5	8	2
30	15	32	3	20	3	42	9	3	12
6	12	32	10	60	30	3	7	2	20
30	4	3	4	36	18	6	18	40	6
27	15	24	9	12	12	27	1	40	14
24	12	10	28	9	36	9	6	20	12
18	15	21	4	16	18	12	9	2	24
27	18	3	12	12	27	1	8	8	7
27	35	6	36	2	21	18	21	7	20
15	25	9	8	32	21	12	18	10	24
9	7	16	27	54	21	9	32	6	16
24	4	2	60	30	1	40	2	10	10
24	35	21	8	3	8	18	48	18	4
12	64	72	9	6	6	4	12	9	10
9	5	8	30	6	3	5	28	16	3
24	18	45	18	24	10	3	18	24	1
30	12	6	16	3	12	15	6	18	2
15	12	12	18	20	4	9	24	27	10
6	3	16	7	32	12	54	6	10	8
3	18	81	12	24	8	9	4	12	6
10	3	7	8	3	24	24	3	16	8
12	12	8	12	30	54	9	4	20	1
21	50	21	18	6	60	24	2	40	2
18	21	3	6	28	24	54	6	2	32
72	15	8	28	9	28	12	6	28	9
12	20	10	3	48	27	9	40	5	8
27	6	32	3	48	24	5	12	36	8
25	27	12	4	12	27	6	24	1	4
18	9	9	20	2	8	12	18	3	40
18	27	6	7	6	6	30	8	40	2
3	24	63	15	24	6	6	24	24	21
12	32	7	40	24	60	24	3	36	10
21	32	10	1	54	12	3	24	6	6
24	24	32	4	36	9	6	24	8	32
15	15	6	1	16	24	60	18	10	32
18	6	42	21	3	12	10	4	8	10
4	10	16	12	12	12	8	40	5	4
3	18	24	10	32	3	60	6	3	16
12	9	28	2	1	30	24	2	16	4
18	3	54	6	18	28	5	8	27	27
21	18	9	12	60	27	6	40	32	5
21	35	21	5	8	30	18	15	10	4
15	7	21	42	6	1	20	4	14	4
21	12	2	21	18	27	3	4	8	6
30	1	8	3	48	3	3	12	10	5
15	12	10	28	48	18	5	16	8	16
6	81	18	28	10	12	18	42	3	3
21	9	4	3	27	8	12	5	9	40
15	30	9	6	8	6	6	60	9	10
27	40	18	7	20	15	30	21	10	24
21	50	3	3	32	15	60	9	7	4
12	35	15	4	6	3	1	36	7	4
30	4	1	9	48	12	6	32	7	6
9	21	8	2	15	12	27	1	16	4
15	36	30	40	4	60	15	4	40	14
27	27	12	12	6	7	28	24	12	15
18	7	15	48	3	9	16	5	8	32
24	6	72	6	4	9	7	54	24	2
24	18	30	72	12	16	7	3	48	24
18	20	2	30	30	18	3	2	8	8
35	15	8	9	6	30	30	7	16	10
6	15	21	2	30	24	6	32	8	12
3	12	24	9	30	30	21	3	36	2
12	3	60	24	9	20	2	12	6	4
3	40	28	5	32	24	12	27	3	24
9	18	40	24	5	28	12	30	24	8
54	6	36	9	30	6	6	2	8	8
10	30	28	9	36	9	42	12	8	20
21	15	7	24	18	30	7	16	5	6
3	5	28	4	32	3	6	9	8	8
3	21	40	1	3	40	27	48	3	1
5	20	10	40	21	36	15	3	24	6
21	48	5	18	6	30	18	15	1	8
50	21	3	24	3	6	21	2	8	4
12	8	8	12	54	6	10	40	8	3
25	21	9	8	9	60	15	1	24	9
6	25	3	3	16	18	36	24	8	28
24	3	21	42	6	2	24	9	6	2
21	8	5	9	12	9	18	30	4	4
24	54	18	12	10	8	18	9	2	24
30	60	63	12	6	9	15	15	2	12
6	20	21	8	1	20	30	54	18	10
12	6	40	10	6	30	6	24	5	2
3	21	30	7	4	18	36	6	9	28
3	16	1	5	42	15	6	32	7	18
3	5	12	4	32	30	24	6	5	32
9	9	21	6	24	5	32	1	8	1
18	15	54	9	7	28	15	12	6	5
9	3	54	72	16	2	5	3	12	2
30	35	24	4	12	27	8	4	5	9
3	12	4	16	30	54	3	3	40	9
18	12	18	36	9	30	6	9	36	8
24	50	24	20	9	18	36	12	7	8
10	12	6	6	36	12	7	8	9	20
30	3	2	48	27	8	36	2	2	2
27	30	72	28	6	6	24	18	4	8
21	12	6	1	4	9	54	30	1	40
30	72	18	16	10	3	32	48	27	6
30	9	21	28	7	2	60	24	7	36
27	30	2	18	6	21	9	4	7	16
9	54	36	30	4	3	12	27	36	30
10	4	6	20	6	54	27	7	36	3
9	3	30	64	90	9	12	8	9	3
12	18	27	24	3	9	6	3	8	4
12	36	12	24	7	8	60	30	9	24
45	21	40	8	6	30	15	6	1	16
63	24	2	24	30	5	20	9	12	8
3	2	81	40	10	1	28	21	12	9
4	20	30	30	9	10	36	9	5	40
12	30	8	16	15	6	27	2	12	40
21	30	6	16	9	48	12	8	40	8
40	12	10	54	24	7	20	8	14	20
6	10	32	9	24	15	10	32	3	5
9	32	8	12	12	12	30	2	36	4
15	4	4	16	3	54	12	8	12	32
9	50	3	20	6	12	30	15	3	8
45	1	4	24	6	1	7	5	4	28
6	21	14	10	12	12	15	5	24	7
21	5	6	6	10	12	3	8	12	4
81	40	3	6	3	7	4	2	2	5
27	48	45	30	40	2	7	24	27	18
6	12	1	36	21	6	3	8	32	1
16	7	36	21	9	36	10	8	16	1
24	15	12	3	9	8	30	30	9	1
30	50	20	10	9	24	30	5	24	6
15	20	3	12	12	42	21	5	32	3
24	50	30	10	4	6	42	18	8	20
3	50	4	20	18	48	21	3	8	28
15	12	1	4	27	30	3	5	40	7
45	27	2	8	18	24	6	9	24	5
15	21	20	8	36	12	18	3	3	20
18	21	32	9	28	3	54	6	9	32
27	40	18	1	21	6	30	8	28	40
12	45	18	8	2	20	30	36	30	8
15	54	3	5	9	20	3	54	15	6
24	6	42	9	7	12	2	12	28	5
9	35	6	16	6	12	6	27	7	8
24	6	10	28	30	12	6	5	18	1
24	9	2	7	40	30	48	21	3	20
12	50	24	40	9	30	54	18	2	32
21	30	3	32	24	42	27	7	16	6
3	15	36	10	9	30	21	5	36	10
6	10	32	1	3	18	24	5	8	1
9	28	5	36	30	24	27	10	20	4
36	24	1	36	21	4	40	20	3	7
6	24	3	28	9	12	6	6	40	16
12	10	3	3	54	21	7	24	1	10
12	24	4	16	24	30	30	6	36	12
3	35	27	16	10	18	18	9	4	12
15	72	12	2	2	16	6	24	21	4
15	35	21	20	6	24	18	9	5	16
6	10	40	27	36	12	10	20	12	2
27	9	9	32	2	9	12	6	8	32
18	20	5	24	12	12	9	5	20	10
9	6	90	24	10	24	7	10	15	27
15	12	6	28	10	27	12	12	1	12
27	16	1	12	15	12	18	2	4	8
63	20	16	1	2	40	24	54	9	6
30	18	9	32	21	18	6	1	20	8
12	12	10	15	36	15	10	32	8	4
21	12	15	2	32	12	6	6	1	40
35	16	1	36	42	30	2	28	7	7
24	45	15	24	3	8	24	21	2	16
12	15	10	9	12	24	12	15	8	20
18	18	9	6	32	10	4	54	3	3
15	16	2	24	24	30	30	9	16	6
9	15	3	12	21	36	3	1	36	4
21	30	4	6	4	18	6	12	6	8
15	6	8	2	9	42	3	2	32	3
6	10	12	16	9	32	9	48	30	5
27	9	9	24	12	6	21	1	4	40
12	27	27	12	8	12	24	54	6	40
27	81	30	3	24	36	15	10	8	16
9	10	24	36	30	10	16	6	4	8
15	50	32	24	18	2	40	18	36	12
50	40	30	8	7	3	21	24	3	1
21	21	28	8	30	24	1	12	6	1
15	18	10	8	6	30	27	2	40	4
15	72	21	36	8	6	24	3	60	24
9	21	24	4	2	28	27	42	24	9
27	12	3	16	9	24	6	6	8	28
12	30	2	8	15	54	27	4	12	12
30	9	8	6	5	12	15	54	15	2
8	10	3	18	48	30	5	16	3	8
3	45	4	9	60	15	3	16	1	3
15	18	20	9	4	27	54	15	9	12
3	25	21	14	5	40	30	30	4	24
6	12	15	16	7	7	36	9	8	5
12	27	48	9	15	20	4	10	18	7
27	45	6	12	15	4	40	5	2	14
27	30	50	9	10	32	30	24	30	9
15	12	6	20	27	48	6	6	12	6
12	27	21	8	32	7	2	30	27	6
6	21	5	9	54	30	8	4	3	8
6	50	7	24	12	30	2	16	5	9
18	30	2	3	2	36	27	30	15	1
21	45	6	4	32	15	48	12	2	32
12	6	54	28	1	7	4	3	36	9
9	35	9	24	18	3	3	3	14	40
15	24	45	30	4	8	4	54	12	2
15	15	10	8	9	42	15	10	4	6
27	18	12	12	3	5	36	9	7	28
27	4	5	18	6	27	5	20	1	8
21	28	8	30	54	21	10	16	4	4
36	10	16	30	30	5	20	2	8	1
15	10	30	8	7	36	12	30	3	2
27	24	6	4	15	60	21	3	24	3
21	16	3	3	4	12	42	30	9	7
18	35	6	16	9	18	30	21	2	32
21	27	3	32	18	42	9	5	20	18
15	9	18	27	10	36	6	10	28	6
9	40	12	40	10	18	24	7	16	7
30	3	32	2	28	24	48	21	2	8
20	27	12	8	6	30	3	6	40	6
15	21	28	8	32	18	30	30	9	20
18	3	12	27	18	24	5	28	4	8
9	24	2	42	6	1	20	2	4	7
50	30	7	24	21	54	12	5	20	7
21	6	18	16	8	5	42	6	5	36
30	16	15	20	24	4	4	10	36	3
18	30	18	6	6	32	7	7	54	3
12	12	42	4	8	4	4	7	12	24
30	6	90	18	12	3	4	2	30	6
12	12	60	9	12	18	40	6	9	42
30	24	81	6	20	16	8	2	4	4
21	24	5	4	3	54	18	3	12	28
30	24	20	6	24	30	24	21	2	8
10	28	4	8	4	48	24	5	8	9
9	18	12	20	9	2	6	36	12	5
27	48	18	4	7	1	18	30	1	16
30	21	16	27	21	12	12	3	10	5
2	4	27	12	21	9	36	1	14	28
8	4	28	8	54	30	4	40	1	36
81	6	5	5	36	21	1	10	4	24
24	25	12	5	28	30	30	6	5	24
18	40	3	12	1	16	21	24	21	8
6	12	32	6	21	12	18	10	12	28
12	27	5	32	6	54	6	5	8	40
9	45	27	20	4	36	18	18	6	10
2	6	27	42	24	9	40	12	36	1
24	21	45	9	6	8	6	5	24	12
6	5	9	6	8	15	30	24	1	40
21	30	24	10	8	18	30	27	4	36
40	10	16	24	60	18	10	12	10	10
18	16	36	4	4	27	6	9	5	12
2	32	8	6	20	30	24	3	6	24
3	45	18	10	42	30	7	8	10	4
18	18	2	54	64	90	24	8	2	6
9	20	24	1	30	24	18	9	24	2
12	8	12	30	10	8	2	18	12	7
6	20	6	9	28	18	18	18	10	20
21	24	9	36	6	24	18	7	40	5
15	28	10	4	60	18	9	16	7	7
15	72	24	16	6	18	24	1	28	4
15	21	21	40	8	7	48	27	9	24
18	3	28	10	12	21	2	16	12	7
3	24	3	12	3	54	9	4	24	9
35	15	9	16	18	18	12	3	32	9
21	3	8	8	12	24	15	7	4	20
6	12	2	16	18	60	3	1	8	18
27	25	24	15	10	24	30	48	30	10
18	3	12	4	8	27	42	9	1	8
40	27	32	1	40	15	24	24	1	24
6	63	24	12	5	10	42	21	10	2
10	15	7	42	18	10	32	7	16	40
12	27	14	10	9	18	3	6	24	5
21	15	12	7	24	9	30	3	7	28
21	30	6	16	3	4	12	60	21	7
30	90	21	16	7	28	12	9	6	32
3	40	10	40	15	6	15	3	20	20
18	72	3	24	2	1	32	27	6	18
21	54	24	28	6	20	48	27	7	28
18	40	27	12	9	24	6	54	9	9
3	15	18	20	3	6	30	9	5	12
3	12	15	9	12	4	1	3	16	6
18	30	8	16	21	30	12	2	32	7
15	18	32	9	16	54	18	4	16	8
6	7	12	9	6	24	5	8	6	1
18	4	7	32	6	18	12	8	32	12
8	10	60	24	5	16	1	10	32	9
27	25	10	24	15	48	15	10	4	10
9	9	4	8	27	60	12	4	8	16
3	35	15	7	32	24	30	6	10	24
27	5	18	2	12	27	6	28	1	12
9	45	40	5	4	24	18	27	10	36
30	15	32	8	32	24	30	24	9	28
15	8	7	24	27	54	15	2	9	36
14	10	12	24	12	5	32	3	7	10
24	16	4	24	27	30	21	8	8	8
30	9	32	27	30	21	7	24	3	10
9	5	45	9	4	4	3	30	18	6
12	5	36	12	12	3	4	1	32	1
12	35	3	24	1	28	30	12	15	9
15	30	12	20	9	15	30	15	1	20
9	16	12	6	60	6	4	32	6	18
9	24	2	24	6	9	24	6	2	28
15	40	18	40	6	36	12	9	12	9
24	5	40	60	18	1	12	10	10	6
27	45	30	1	30	12	10	8	10	2
12	10	27	24	3	40	18	48	18	4
30	24	28	6	8	21	18	9	3	40
18	6	21	32	9	2	18	18	12	1
24	10	9	36	9	42	12	1	8	24
12	24	32	8	24	30	18	30	3	4
24	10	12	30	12	10	24	8	20	4
30	30	10	1	28	18	18	30	10	32
30	35	24	20	5	16	12	12	30	7
6	16	10	18	15	1	12	10	4	9
18	16	16	5	24	24	60	24	9	4
6	25	7	8	3	24	3	6	36	5
30	2	40	9	30	24	4	20	12	4
12	5	32	27	42	18	2	20	3	4
30	30	35	72	6	9	36	18	7	10
45	12	24	1	32	18	6	12	9	40
6	15	1	24	9	6	6	1	32	16
9	15	7	15	6	27	2	28	5	2
20	90	1	9	12	30	12	12	7	36
9	24	3	9	48	30	10	28	8	1
3	5	28	8	36	30	42	24	4	4
25	24	1	60	30	2	12	5	3	12
30	30	2	30	18	4	40	6	8	14
27	10	27	16	7	20	27	60	15	1
24	21	3	32	6	12	21	8	24	10
27	40	8	24	27	24	18	2	5	12
40	21	6	16	18	30	30	8	36	5
30	50	30	5	32	9	54	27	2	2
50	32	4	27	36	6	1	40	9	2
6	9	32	1	15	24	18	1	24	24
36	8	6	20	27	18	30	1	1	10
27	25	9	16	4	24	42	9	9	12
12	40	36	12	9	1	24	27	6	12
12	24	40	10	5	4	24	12	15	9
9	32	6	20	27	18	12	1	28	9
5	5	3	60	6	5	20	1	6	2
9	20	24	2	48	9	3	12	5	9
6	5	24	54	27	5	36	3	4	4
6	20	7	5	28	3	12	3	6	8
9	9	2	20	24	42	15	2	16	12
3	36	36	32	3	8	18	42	12	4
24	9	24	1	28	27	54	3	9	40
18	24	18	10	30	24	9	7	28	3
30	15	10	12	21	8	8	16	1	10
24	35	24	28	1	21	6	27	5	24
30	15	6	28	7	2	21	54	12	5
18	5	21	4	7	4	21	18	27	10
30	16	1	1	12	18	18	4	16	3
10	27	9	27	42	24	10	12	7	5
9	50	4	1	5	36	30	30	12	2
15	9	16	21	36	12	6	10	24	9
6	8	1	3	28	12	60	6	6	24
24	12	6	3	36	9	8	12	36	1
24	3	20	3	12	12	1	16	10	4
15	6	3	18	12	3	7	4	2	10
6	35	9	5	32	12	42	30	4	8
30	21	24	1	7	4	21	18	9	7
30	36	27	40	2	4	30	12	30	4
24	30	8	8	24	9	18	24	8	20
3	24	12	2	3	4	12	18	6	6
18	50	10	1	4	15	24	6	5	16
21	5	40	27	12	12	9	20	4	12
3	40	18	5	48	12	6	20	28	8
6	27	24	12	16	6	2	3	48	18
15	27	20	7	4	24	21	5	32	2
12	2	30	12	6	24	5	2	16	7
12	27	8	32	30	18	18	9	4	8
6	27	42	12	6	27	36	6	4	40
24	30	27	24	5	48	15	5	28	8
12	30	8	24	18	2	16	2	7	5
21	21	8	7	24	12	10	32	5	8
18	30	27	9	8	18	60	30	8	24
18	24	21	36	2	4	24	21	48	6
27	10	8	1	12	12	48	12	5	32
25	6	12	3	15	18	24	6	20	2
9	50	15	16	1	8	3	6	15	3
36	9	16	32	1	30	60	21	3	28
15	30	27	3	40	3	18	18	5	12
5	15	10	18	12	6	32	7	16	5
6	24	40	7	8	6	12	15	1	4
10	15	18	12	10	16	6	6	3	3
30	27	9	48	21	10	4	20	2	18
12	10	12	36	27	10	8	5	6	3
27	18	3	36	12	48	24	1	8	16
15	12	5	3	12	21	4	12	10	14
18	21	4	9	36	24	18	27	4	4
6	6	20	8	4	27	27	10	36	14
12	27	9	12	27	3	12	5	10	14
3	40	8	12	3	12	27	6	8	9
27	25	15	9	32	18	54	30	4	24
3	18	15	28	6	3	24	54	24	6
5	3	5	24	18	6	30	10	24	4
15	72	36	2	21	30	12	4	32	3
3	12	21	1	28	20	9	70	2	1
21	5	10	6	6	1	8	16	1	8
24	54	30	18	8	5	32	24	42	21
15	48	72	12	20	10	40	12	24	3
25	3	9	60	18	6	8	9	14	5
30	24	90	40	9	6	24	30	9	4
27	5	21	3	16	30	36	18	5	28
24	30	18	21	20	4	4	16	48	15
18	63	12	24	2	6	48	3	6	16
24	36	5	12	6	18	15	4	36	3
30	32	10	4	6	6	27	9	8	6
5	30	28	2	60	12	7	24	1	2
9	21	16	6	16	24	12	6	5	16
18	8	3	42	18	3	24	5	10	8
12	30	3	36	6	20	42	12	1	32
15	27	9	36	30	8	8	1	2	2
12	3	2	27	12	6	5	16	1	10
18	9	8	8	16	9	6	30	5	36
6	6	3	6	8	2	9	36	1	56
18	32	1	15	9	32	12	20	6	7
27	10	9	21	12	3	8	21	6	18
9	15	20	24	16	9	9	24	3	1
15	15	9	14	1	42	15	8	4	3
18	9	3	42	6	2	10	16	6	1
18	6	24	3	42	12	4	12	9	7
12	9	18	30	7	24	4	20	20	1
18	9	1	60	30	6	28	6	3	20
7	8	9	6	30	8	4	24	35	6
12	48	9	21	12	5	1	12	21	36
12	40	24	5	28	24	24	27	4	20
21	5	21	7	40	21	6	12	1	40
9	25	30	24	5	32	42	30	6	40
28	5	12	9	4	32	8	7	10	4
6	12	2	28	30	24	21	5	36	20
21	3	2	12	24	60	15	1	12	20
27	30	15	8	1	18	27	6	24	40
12	45	4	4	3	27	7	9	20	4
18	18	9	10	28	2	7	10	24	21
10	18	3	42	21	5	12	3	10	24
27	15	20	21	36	9	10	4	27	18
15	24	8	6	18	2	36	4	2	8
6	18	27	16	8	7	42	27	3	8
12	6	8	21	36	24	4	24	4	8
10	12	28	1	4	6	6	3	4	9
30	50	30	1	6	9	3	20	12	32
15	3	12	27	12	30	4	4	16	8
9	10	18	9	3	60	30	2	12	2
27	32	1	36	3	6	36	10	8	6
3	27	3	20	15	10	32	2	1	2
21	40	6	32	12	24	10	20	10	7
18	3	2	20	12	6	18	7	20	5
50	6	40	10	21	21	3	2	10	16
9	27	20	9	12	6	2	28	4	8
27	81	27	2	36	1	10	9	48	6
12	7	36	12	36	12	2	40	3	1
18	45	7	8	9	6	9	2	4	6
21	6	9	30	18	5	6	32	7	12
24	15	7	4	18	48	3	3	12	40
50	36	1	4	12	54	24	3	8	4
12	35	15	8	8	30	54	18	1	28
15	32	7	20	12	12	24	6	6	8
30	15	28	5	36	27	48	15	10	36
12	18	8	12	21	24	3	8	6	2
27	9	12	8	6	12	27	7	20	10
15	24	24	5	18	54	9	1	36	40
21	54	72	18	16	1	5	36	24	2
15	12	3	36	18	42	15	10	32	9
9	1	36	6	48	18	6	12	3	8
9	30	8	4	15	24	15	8	18	28
6	15	50	9	2	36	12	48	15	9
10	12	9	9	12	15	18	6	8	40
18	6	10	15	12	18	1	36	32	2
9	4	7	40	9	12	27	1	16	32
30	7	18	3	8	28	8	16	20	6
21	12	9	40	24	54	18	1	16	9
27	40	7	6	30	27	6	40	2	3
12	60	90	18	4	8	7	6	30	4
9	30	24	15	10	4	3	10	10	8
12	30	7	4	42	15	8	28	2	8
27	24	2	6	60	27	7	2	8	2
9	35	18	8	9	30	21	7	16	7
9	27	27	32	3	9	6	30	8	32
8	36	18	54	27	10	32	28	7	42
1	20	30	12	18	7	24	1	2	4
3	27	14	32	10	1	28	6	12	21
27	40	10	54	21	2	4	1	1	18
27	3	4	6	54	9	1	3	1	20
25	12	4	24	42	21	2	24	5	12
9	9	7	60	24	2	16	4	20	24
24	12	5	8	48	3	8	20	8	16
9	7	40	24	60	27	9	20	20	24
6	10	6	14	7	8	24	30	18	8
30	4	6	42	9	7	40	24	4	7
27	24	5	4	21	54	12	2	20	9
3	90	20	8	4	15	54	24	6	32
27	27	10	30	54	12	10	16	1	6
9	20	15	1	48	3	6	28	10	6
30	2	5	12	42	30	5	20	7	4
25	28	4	36	27	24	27	10	32	4
24	12	2	4	21	4	24	10	18	7
12	45	27	40	3	10	12	9	54	24
27	35	6	20	3	48	9	7	4	36
21	18	12	1	12	21	54	30	4	7
15	12	8	24	9	6	24	2	3	35
21	16	40	9	6	18	9	1	36	5
12	14	10	28	12	30	6	8	20	10
12	10	21	18	20	6	21	36	6	6
15	42	54	6	14	9	5	6	12	12
6	9	16	9	30	27	3	36	5	10
27	60	36	4	8	3	18	6	3	40
50	72	15	8	9	32	18	36	12	5
9	24	18	32	1	12	3	6	12	6
18	20	28	10	12	9	6	27	9	14
12	20	18	3	12	21	12	24	7	16
21	24	8	6	21	7	36	4	20	8
24	40	20	16	6	15	36	24	3	16
15	24	30	12	6	27	48	15	9	32
12	24	12	4	8	4	6	24	21	4
18	20	6	10	4	3	36	27	9	36
3	45	40	5	3	32	12	12	18	10
25	3	7	18	30	21	6	28	4	4
2	40	18	60	15	8	28	1	5	6
18	16	1	54	9	5	3	12	40	2
21	10	21	8	30	3	3	16	4	12
15	15	3	40	24	42	21	1	4	5
8	40	9	30	27	10	24	4	1	8
20	1	16	30	60	15	8	8	2	10
10	9	5	30	30	4	40	6	6	6
9	24	32	7	42	30	2	16	1	6
15	35	3	16	7	20	3	30	12	6
24	16	10	24	12	6	8	36	2	6
3	12	12	5	8	15	12	21	5	12
28	9	42	15	8	16	1	7	42	3
9	10	32	2	6	15	6	32	8	6
21	27	40	2	6	9	2	12	36	8
27	5	40	1	24	12	18	7	12	16
18	18	5	28	4	32	15	24	21	3
63	6	32	10	8	21	30	6	6	7
30	15	16	5	16	15	30	15	8	12
30	21	40	4	40	15	48	18	3	12
24	27	20	3	32	7	15	48	24	4
27	3	27	36	6	3	4	9	60	15
21	9	18	15	45	36	8	6	12	6
18	24	54	3	36	7	2	4	30	4
18	1	18	18	15	10	4	2	2	8
9	5	3	9	36	30	42	12	8	2
27	21	5	30	30	24	3	12	6	2
25	18	15	8	10	24	12	10	4	7
30	27	24	7	8	21	48	12	7	40
15	7	4	9	12	18	5	8	16	20
3	90	36	2	2	18	12	21	5	16
32	7	3	12	3	2	28	8	6	8
24	3	9	54	18	6	4	9	5	16
15	63	24	40	3	10	40	21	30	24
3	30	24	2	8	15	30	30	2	2
18	9	8	7	24	18	5	28	10	6
15	16	18	2	16	3	4	8	24	6
6	30	28	7	4	9	54	27	9	12
9	20	45	20	5	48	15	3	32	3
15	1	18	60	12	7	40	9	6	18
15	36	9	3	32	7	7	36	54	21
6	6	3	6	15	7	4	5	2	3
9	6	32	24	36	6	5	8	7	6
15	10	30	36	30	4	32	9	3	9
15	6	8	7	28	9	36	9	3	24
30	42	63	16	4	5	3	6	4	30
18	81	24	12	36	9	5	6	6	3
27	50	4	20	9	24	21	3	40	14
18	45	12	3	27	6	30	8	14	8
6	5	63	6	36	8	10	40	30	30
12	81	2	8	10	6	30	21	10	8
24	12	40	40	3	2	10	12	9	60
30	9	10	28	7	5	2	36	3	6
21	81	8	24	5	2	10	36	30	54
18	12	14	54	3	8	36	1	1	15
6	6	4	6	9	9	30	24	10	7
24	6	36	45	15	8	16	4	7	8
6	18	18	36	8	7	21	36	3	9
30	81	12	24	10	8	32	48	21	1
27	12	9	48	27	10	12	4	8	6
12	18	36	54	9	10	12	1	10	20
3	6	48	36	12	2	28	5	7	12
21	18	20	6	2	4	30	3	6	8
24	14	20	18	18	12	1	2	9	36
21	21	2	45	14	36	8	2	6	20
12	12	14	36	9	6	9	4	30	60
12	27	3	4	3	4	28	21	42	15
30	18	10	21	2	12	7	7	3	12
18	54	18	18	4	8	4	6	24	24
27	6	6	9	12	32	9	1	21	48
12	10	28	4	32	15	6	6	2	4
9	36	8	12	10	1	5	4	18	12
27	27	16	32	6	6	32	27	42	18
18	8	12	4	4	12	6	54	27	1
45	30	20	40	1	9	27	30	9	2
30	15	18	40	6	9	18	24	15	5
6	40	63	27	20	40	2	15	6	30
3	10	21	8	40	10	18	18	3	5
36	15	20	1	40	24	36	15	1	16
9	9	54	6	3	24	4	4	1	42
21	7	3	30	12	1	8	8	4	8
24	4	4	9	48	21	7	16	4	9
24	5	15	12	6	40	27	12	27	10
15	21	6	2	24	24	48	9	7	1
6	10	20	12	24	15	3	16	5	9
12	9	20	18	15	40	1	7	30	12
27	16	2	16	18	36	9	6	28	9
9	3	40	9	42	18	4	32	5	32
6	27	28	7	10	8	12	6	30	1
18	30	14	8	24	27	24	12	2	32
18	35	12	8	5	16	24	54	18	3
21	50	18	9	12	12	8	40	4	5
3	21	4	8	6	30	30	4	28	20
6	15	3	10	24	3	54	27	5	32
30	12	4	2	30	21	7	16	3	20
9	9	40	6	16	30	6	30	10	4
6	20	30	40	2	16	3	48	24	8
6	54	30	24	2	5	24	30	9	32
15	20	5	6	48	3	10	12	9	10
15	12	24	9	24	6	54	9	1	3
18	18	36	7	20	21	18	27	7	24
18	12	16	1	40	48	18	1	32	6
27	32	2	28	15	42	27	2	12	9
27	10	9	10	10	18	24	24	6	16
9	18	20	5	32	60	21	7	24	14
5	8	27	18	30	9	36	4	12	16
21	50	15	4	9	12	30	10	16	2
21	18	20	32	1	40	3	30	21	8
15	9	8	9	18	10	7	3	5	18
18	30	15	4	7	24	48	3	4	28
9	3	12	2	28	9	24	3	8	40
9	12	40	7	8	30	54	27	9	16
27	24	1	24	27	36	12	2	32	5
21	90	6	4	5	3	12	24	60	15
27	28	9	24	27	42	21	3	16	20
30	3	4	3	32	21	6	9	8	36
3	40	15	2	8	21	48	24	2	20
12	63	3	8	4	7	4	6	12	15
15	3	9	8	9	24	18	1	4	2
3	15	32	5	6	21	8	8	2	40
27	35	6	40	9	15	12	15	3	4
21	50	18	40	5	28	12	60	21	9
15	6	18	30	21	9	28	2	1	2
12	45	3	18	9	30	42	12	9	36
12	5	18	20	40	4	42	18	3	16
9	50	6	32	2	24	6	8	6	24
6	18	28	4	9	28	3	60	27	7
18	6	2	28	24	12	21	9	36	3
40	32	1	30	36	6	2	28	9	1
27	12	4	8	48	27	5	36	18	40
3	12	9	5	7	24	12	60	24	8
15	40	27	20	7	12	30	10	20	9
6	25	6	10	10	10	36	27	42	27
27	35	24	6	36	15	12	18	3	20
6	32	5	40	15	60	27	10	8	12
9	90	21	24	10	8	6	60	24	1
15	20	30	9	40	24	54	24	7	6
24	27	6	16	9	32	54	6	7	16
10	28	3	12	9	2	8	40	49	18
3	6	32	3	32	3	24	30	6	28
24	32	5	30	9	4	28	6	8	4
48	12	10	12	12	54	21	7	16	18
27	30	18	8	6	1	12	6	7	12
3	10	27	4	20	21	24	15	2	12
18	6	24	6	24	36	30	5	8	4
18	35	24	7	32	3	42	3	9	36
21	18	4	32	18	24	3	3	24	3
30	35	18	12	2	3	60	3	8	12
18	9	7	40	15	60	15	4	24	12
15	30	3	12	27	6	12	8	16	3
3	4	20	30	15	5	32	3	18	28
21	15	7	30	54	24	3	20	6	20
15	4	12	18	30	10	16	4	7	18
24	20	9	20	21	60	3	4	32	36
20	5	12	24	24	6	8	4	8	18
27	6	3	40	27	54	15	5	16	7
5	15	6	1	12	42	21	9	20	3
63	32	4	15	5	8	1	8	8	1
48	6	48	30	3	8	16	7	4	4
3	25	21	32	5	12	27	7	8	32
54	6	8	5	36	54	18	9	28	6
6	10	12	6	12	27	10	20	3	8
15	12	16	10	10	20	42	3	3	32
21	21	4	3	32	30	12	3	6	20
12	21	9	12	15	12	7	32	4	9
6	5	6	2	12	30	6	32	12	7
24	4	28	18	54	30	3	16	5	16
27	15	16	6	28	30	42	21	2	20
30	81	32	1	10	24	12	3	16	2
15	10	30	12	7	32	24	48	27	9
15	24	5	8	21	60	3	2	8	24
24	3	7	20	18	54	24	4	36	20
6	12	32	2	40	15	6	27	5	40
3	30	81	24	8	6	4	36	9	54
6	4	32	18	54	30	7	20	8	16
21	15	8	2	8	21	54	3	6	36
18	56	9	8	4	12	6	60	27	3
27	45	6	20	6	20	12	54	12	8
21	15	24	5	4	12	6	3	2	24
30	30	12	9	28	21	6	18	8	36
15	16	72	24	20	20	8	8	18	3
6	21	5	3	30	15	5	4	12	7
21	40	8	40	3	18	9	5	3	12
18	80	24	36	4	20	21	36	24	10
15	21	8	10	12	15	30	18	4	12
27	4	2	36	30	54	6	6	40	7
27	25	15	8	16	18	54	15	8	20
12	15	30	6	36	21	7	24	20	3
21	6	8	30	15	4	32	3	1	4
21	30	10	4	8	7	27	36	27	9
18	30	9	15	32	7	28	6	18	8
6	21	4	7	6	15	3	32	9	10
18	30	16	8	9	4	12	60	21	10
6	8	10	4	15	18	12	9	40	2
18	2	1	24	6	4	40	6	6	3
18	9	14	10	16	27	15	4	20	7
27	27	40	4	30	12	6	16	3	10
27	12	9	32	12	30	21	2	8	8
6	21	4	54	6	9	32	7	3	12
3	28	6	6	18	9	40	5	16	24
6	9	28	5	4	60	18	7	40	2
12	6	24	7	24	18	5	36	36	6
15	20	9	8	8	24	3	18	30	5
12	10	8	24	60	18	1	16	28	2
3	16	2	36	27	18	27	10	12	10
12	2	12	48	12	3	8	10	28	10
27	24	30	90	3	4	9	4	27	48
21	21	27	3	4	28	7	7	1	16
90	9	3	12	9	12	18	2	10	20
9	60	45	30	32	10	5	24	30	8
24	15	15	6	24	15	30	24	1	12
12	6	7	30	54	21	7	8	8	10
45	24	2	4	12	24	30	9	20	1
27	27	1	12	27	30	12	1	4	5
12	35	21	20	7	24	36	3	6	16
40	9	36	9	5	36	9	40	10	1
12	90	18	7	32	18	30	15	3	40
21	25	3	2	3	30	36	3	10	28
3	6	60	63	30	28	2	20	24	60
18	81	18	32	7	8	4	54	12	7
30	8	42	6	1	32	6	4	8	20
63	12	9	8	40	9	54	30	7	32
12	6	8	9	28	6	9	10	40	24
18	5	30	21	4	24	14	24	1	14
6	24	20	1	8	30	18	9	8	10
12	9	24	8	24	12	54	9	4	20
9	18	20	9	4	42	27	10	16	10
12	15	24	10	20	42	30	5	32	8
3	27	81	9	6	5	36	21	48	30
12	18	24	2	4	6	54	9	9	4
15	12	12	8	32	18	36	21	3	16
24	50	21	36	1	4	18	6	18	1
12	30	16	6	20	21	48	24	1	8
3	9	16	4	1	1	21	42	6	9
40	9	8	16	12	15	8	6	12	49
12	4	3	15	18	24	2	20	2	3
6	15	10	20	21	36	9	4	10	36
30	5	27	9	12	27	42	3	6	36
50	6	32	30	60	9	8	28	2	6
6	27	15	4	3	30	21	9	28	2
27	45	27	7	20	27	36	27	10	28
12	6	63	27	40	3	8	32	30	60
27	4	6	54	15	2	24	2	18	32
18	12	8	7	32	3	18	18	1	8
10	18	1	24	9	9	8	14	8	49
27	18	2	36	21	3	36	10	6	1
24	20	21	2	24	6	3	20	7	6
21	12	24	10	16	30	24	21	3	6
6	12	4	1	4	28	21	24	3	6
24	24	40	6	8	27	6	18	3	24
12	48	30	8	36	18	7	24	40	10
25	6	8	6	15	10	40	6	40	8
27	12	10	24	27	42	27	9	16	6
18	8	40	9	60	21	8	20	4	20
27	27	20	5	12	30	48	27	6	32
3	28	5	18	15	1	16	4	6	14
9	5	40	10	4	54	3	3	24	7
18	12	20	9	27	12	21	6	24	32
6	5	15	10	28	30	48	30	7	14
30	16	8	1	20	3	48	9	1	32
3	6	4	21	12	30	6	24	8	6
12	45	18	36	5	32	24	12	18	5
18	21	20	7	36	6	12	3	6	32
6	54	21	6	10	24	27	12	27	1
24	5	8	12	54	18	2	20	3	4
80	9	28	2	2	48	9	5	6	10
6	8	7	32	27	18	30	4	24	6
3	18	18	90	3	12	2	2	12	6
9	21	20	2	7	16	18	36	24	6
18	9	28	18	30	9	7	18	40	16
30	5	12	6	3	10	32	9	4	16
21	24	8	6	20	18	42	27	8	4
6	50	3	16	8	40	9	12	6	3
6	3	3	24	18	60	24	1	8	16
40	4	48	24	2	40	2	3	2	24
3	6	28	1	24	3	6	18	3	24
9	21	18	3	3	18	18	9	8	18
9	24	16	7	16	15	24	27	5	8
24	20	6	6	12	21	24	7	24	10
9	90	9	28	5	40	6	48	3	5
3	9	32	6	20	15	18	9	4	20
6	8	28	8	16	12	30	6	3	28
18	1	20	21	12	12	9	16	4	16
30	18	20	1	8	20	30	30	21	2
18	18	4	2	2	40	30	60	18	6
3	8	28	18	24	9	10	16	7	20
48	27	36	6	36	12	18	10	12	10
30	36	4	27	36	15	9	24	16	4
21	2	32	6	42	27	9	1	2	18
30	63	18	6	2	16	9	6	30	2
18	21	32	6	16	9	60	6	8	4
81	3	6	10	18	12	27	1	12	2
21	27	3	12	24	12	5	12	3	2
45	4	5	40	12	30	15	5	14	20
3	30	9	28	3	24	12	5	12	36
27	54	72	24	36	1	8	16	21	48
6	24	4	5	30	42	30	7	8	32
21	4	12	24	9	28	2	2	28	5
21	15	9	3	12	27	7	24	12	7
20	1	8	30	42	24	7	28	3	3
18	60	45	15	12	6	10	24	54	15
27	12	8	3	24	30	24	3	4	6
3	80	12	28	9	8	30	24	24	5
9	20	18	32	8	32	27	36	3	10
3	30	12	1	4	27	36	6	6	16
18	40	30	6	28	3	12	27	8	40
3	9	12	9	30	42	18	2	28	3
12	8	36	10	9	4	24	6	48	9
12	30	27	20	8	3	12	6	5	32
6	5	12	6	9	9	28	8	4	10
30	6	3	20	9	54	12	6	4	4
6	24	10	24	54	21	10	20	24	7
21	18	45	18	32	9	5	30	27	9
9	3	2	12	4	8	36	3	3	16
35	27	8	36	24	6	15	8	40	4
12	15	8	9	28	9	36	21	4	4
27	21	7	18	30	9	7	32	40	9
54	18	36	10	9	28	15	36	27	3
9	45	30	3	40	21	42	18	10	12
12	10	20	5	16	24	18	15	7	32
9	3	36	7	24	6	8	12	7	12
20	6	4	9	20	24	60	15	5	40
24	15	9	48	6	1	4	9	12	40
12	15	27	6	21	42	3	7	36	8
6	30	30	8	1	4	30	6	30	1
6	30	9	36	12	18	21	2	4	10
30	9	54	9	1	36	27	54	9	3
24	50	30	1	30	18	2	16	1	12
6	12	8	36	6	24	6	3	36	4
6	18	10	28	60	6	3	40	2	6
27	40	4	36	30	24	30	6	36	10
81	16	2	20	6	54	6	9	32	3
24	24	3	8	30	54	15	5	36	36
10	6	16	15	60	30	9	16	3	6
3	27	36	3	60	18	9	32	36	3
30	12	24	32	6	6	9	10	24	12
9	9	48	9	1	8	5	2	20	8
27	63	21	8	3	1	20	3	12	24
24	24	8	12	3	18	6	1	16	7
30	50	21	9	36	30	48	3	8	24
9	12	90	3	10	4	8	30	36	15
18	2	18	48	6	10	4	2	12	1
3	21	18	63	21	24	7	7	42	18
63	20	10	18	5	12	2	18	36	2
24	10	18	18	3	9	40	2	8	8
15	15	15	2	8	4	6	36	24	3
24	50	9	8	2	8	21	60	24	5
15	6	36	90	24	7	8	36	12	5
27	15	27	7	8	18	54	6	10	14
21	8	90	30	12	40	3	1	6	6
18	18	72	30	36	1	3	18	27	6
3	64	18	9	12	32	9	10	54	15
12	42	9	3	36	2	6	48	18	4
12	54	90	12	28	4	8	36	36	12
15	16	7	28	6	60	6	7	36	8
3	3	40	10	24	6	9	1	24	7
30	27	16	6	6	36	30	18	30	1
15	12	3	54	9	10	20	36	6	20
45	16	4	4	24	30	4	32	6	12
27	21	4	4	6	36	3	8	28	18
21	25	54	16	10	4	20	3	12	9
15	32	5	28	15	24	15	1	12	2
20	2	60	12	2	12	2	16	4	35
50	15	30	9	16	4	40	5	3	9
24	27	24	90	18	28	8	3	40	27
6	24	5	12	15	18	24	5	40	8
6	15	9	3	16	15	60	24	5	20
15	40	4	3	24	9	8	12	4	32
12	30	63	12	5	10	54	9	5	36
9	15	9	32	1	40	24	24	3	4
45	27	7	6	24	18	6	6	28	4
21	5	63	9	36	1	10	60	6	4
24	54	27	16	2	4	40	30	18	2
27	30	24	8	20	9	24	15	8	8
9	6	3	8	8	30	54	27	7	8
30	9	16	12	1	2	40	6	36	27
27	24	9	24	12	24	6	5	36	40
80	15	16	2	36	21	54	12	5	24
27	12	14	6	18	3	9	28	3	6
12	8	28	18	48	9	3	40	8	5
9	7	32	3	6	3	7	32	3	10
9	10	40	27	42	21	9	4	12	1
24	30	6	24	27	24	21	6	16	12
21	30	27	3	32	1	20	6	12	15
27	30	72	4	7	5	32	6	12	6
18	4	10	6	16	27	24	27	3	28
15	9	2	40	5	5	20	6	18	27
21	25	9	16	5	36	18	1	24	5
81	24	3	32	21	42	18	3	16	3
21	14	40	3	12	60	21	1	36	8
12	12	1	4	18	27	8	32	1	8
18	21	32	10	40	15	54	27	10	28
54	18	12	36	10	10	12	18	4	4
3	3	36	8	32	6	60	30	5	2
3	6	9	60	24	4	28	10	14	12
18	12	27	24	20	3	10	16	6	30
3	40	5	20	9	54	6	7	24	7
27	15	12	9	9	24	3	5	8	16
21	35	10	10	9	36	18	3	24	3
18	24	8	6	12	21	9	28	6	7
6	21	10	15	12	9	8	4	2	8
27	24	3	6	54	6	12	1	9	14
27	28	7	36	30	7	36	8	16	32
27	9	3	12	18	42	30	7	8	8
30	50	21	28	4	24	3	36	24	1
6	15	63	18	40	8	5	18	9	7
15	12	32	1	3	30	40	6	4	28
9	27	63	12	4	16	7	54	30	5
6	10	3	24	24	8	36	5	10	9
3	81	12	8	7	1	16	21	18	15
42	72	15	12	1	4	3	42	24	4
3	28	7	8	12	42	6	6	8	2
6	40	90	12	4	9	7	16	24	24
3	40	3	28	42	24	10	4	16	9
6	24	8	40	21	6	18	7	28	36
15	8	24	9	48	27	7	14	32	10
18	28	2	60	6	10	24	6	8	32
27	30	12	1	27	36	9	2	28	10
9	15	32	8	2	60	21	2	12	1
3	15	6	5	32	27	12	21	1	24
30	40	7	15	42	15	8	12	10	6
30	6	36	9	60	6	2	4	16	6
21	1	36	27	3	32	8	4	6	3
30	18	20	8	1	10	40	6	42	6
12	54	18	8	6	6	40	24	60	27
24	21	40	7	20	21	18	12	5	12
15	27	4	7	40	24	60	24	8	2
27	10	28	3	3	36	12	42	30	1
3	30	21	3	28	6	42	9	2	32
3	20	1	16	9	6	30	6	20	8
9	28	9	36	6	54	3	7	24	28
27	30	20	6	54	6	10	4	2	4
90	16	7	8	36	24	54	6	10	4
21	40	30	1	28	3	6	3	9	12
30	24	28	5	10	18	18	8	20	20
27	9	25	30	2	60	18	5	6	2
27	6	4	9	7	24	27	8	28	10
27	6	3	16	3	30	9	4	6	28
45	24	12	1	28	21	36	18	10	20
6	72	12	5	24	30	30	5	8	3
3	3	16	4	12	21	6	27	6	5
12	7	20	3	24	12	9	28	2	8
18	24	24	72	63	12	32	8	9	21
27	40	24	3	32	9	42	18	1	28
9	6	24	12	28	4	12	18	30	18
15	48	36	12	14	16	7	10	7	20
3	27	20	2	16	3	6	12	8	28
3	30	40	27	6	28	24	48	30	7
15	45	24	2	4	30	12	12	8	16
40	3	40	27	10	32	3	7	14	7
30	6	10	24	36	12	1	32	36	9
15	9	28	3	18	12	2	8	8	1
6	3	36	30	40	5	9	48	9	5
3	10	20	1	6	21	8	36	3	8
50	21	20	6	8	18	6	24	6	28
30	8	24	12	30	27	4	12	9	12
30	90	12	28	3	5	36	21	4	4
15	21	12	2	4	24	15	4	5	20
30	10	5	27	18	9	10	20	6	5
27	18	2	36	24	36	6	7	6	5
30	50	6	12	4	15	30	6	10	24
12	12	27	4	24	4	1	12	21	30
21	18	54	18	10	32	5	6	1	16
6	90	21	14	8	2	5	9	8	24
6	18	6	16	40	3	9	1	20	12
3	9	18	54	18	2	32	6	10	10
12	27	20	20	3	18	6	6	4	20
15	9	6	36	9	10	48	6	9	32
30	60	15	36	30	4	9	1	20	21
27	36	24	20	36	9	6	30	12	5
24	6	4	7	12	30	4	8	12	32
15	6	63	30	6	20	10	3	10	24
45	6	8	10	60	12	8	4	20	1
3	8	40	5	4	30	54	15	10	16
50	6	4	10	16	30	30	3	3	32
9	35	9	8	16	27	54	21	5	32
18	40	5	12	24	24	21	8	16	8
30	60	6	16	5	2	5	48	27	3
10	7	18	27	3	4	7	7	28	3
5	12	40	5	2	20	3	24	12	4
12	12	81	21	4	20	9	3	4	30
10	10	40	24	18	3	2	20	8	16
18	90	24	3	4	18	60	24	2	24
12	40	5	24	15	48	3	4	20	4
18	8	10	40	9	12	18	4	4	3
6	5	6	1	32	6	54	27	1	16
30	25	56	24	3	16	21	54	30	9
27	30	4	10	6	27	1	16	28	1
15	9	12	14	40	2	10	42	18	6
12	20	8	30	54	3	8	24	8	10
12	21	7	4	30	12	6	4	36	9
9	60	90	12	12	6	10	8	24	42
15	7	30	24	4	2	40	4	4	4
3	21	12	4	20	6	42	18	7	16
24	18	60	54	6	6	8	16	3	12
30	24	40	4	28	3	12	24	3	40
21	12	16	10	36	27	24	30	7	12
20	9	1	28	21	12	6	2	16	7
18	21	12	2	36	3	54	6	1	8
30	30	28	6	28	30	6	9	3	28
21	27	54	3	24	8	3	16	24	12
15	6	8	8	42	21	3	8	7	2
12	24	10	36	9	9	8	27	30	18
27	81	40	9	3	4	18	30	24	2
9	10	24	18	5	24	24	48	30	4
24	30	6	28	3	36	6	4	40	8
45	15	8	9	48	3	7	4	3	6
18	30	21	16	36	1	18	60	30	9
15	10	15	32	5	40	6	12	6	10
6	12	16	3	18	42	6	5	24	1
27	24	30	24	1	8	18	60	24	9
6	18	24	8	6	30	9	32	2	4
30	21	32	6	40	27	54	15	6	4
3	45	21	20	4	6	27	6	2	20
3	27	27	24	1	9	12	12	9	20
6	6	4	32	21	48	15	2	8	32
9	18	45	16	2	4	12	21	36	12
18	15	16	5	15	48	21	2	36	14
9	16	9	54	30	8	20	4	10	40
3	36	18	4	9	8	32	15	30	30
24	18	15	40	3	7	18	15	3	5
27	27	4	27	48	9	6	16	8	3
21	30	7	21	42	30	9	20	10	10
18	3	1	9	6	12	5	40	2	4
12	15	9	8	7	8	21	6	6	1
6	12	14	8	21	30	15	5	16	8
27	10	6	20	7	40	6	36	12	10
12	9	16	7	48	9	3	36	4	10
30	12	6	42	24	9	36	9	6	4
9	36	6	40	3	3	4	30	36	3
6	18	28	1	28	9	60	18	2	40
30	25	64	6	10	3	12	24	42	12
18	36	72	28	4	8	24	27	5	4
18	15	7	16	15	42	21	7	28	9
30	30	21	32	2	30	6	6	20	28
18	18	54	27	36	7	3	12	18	4
21	9	5	30	30	1	40	3	10	8
21	25	20	7	32	12	48	3	5	14
27	27	12	8	1	36	18	4	16	7
12	45	12	28	2	8	30	48	6	7
15	8	3	12	6	5	4	9	20	8
24	16	1	42	24	7	32	8	8	1
54	35	21	1	28	21	24	18	3	4
6	5	27	36	10	27	42	15	1	24
30	6	15	15	32	6	21	18	9	7
9	20	21	7	27	6	21	6	28	16
12	24	6	5	30	18	4	8	7	10
15	28	2	15	3	32	10	20	9	2
12	21	12	7	20	18	30	3	10	36
15	24	6	6	8	8	9	20	27	30
9	50	21	10	20	30	18	18	1	40
15	15	5	12	60	24	10	28	9	49
15	24	16	10	12	21	2	20	28	4
24	90	24	7	8	20	15	42	18	8
30	15	4	4	24	18	24	30	4	8
15	12	36	1	18	12	24	2	24	8
27	15	24	2	40	3	6	9	40	10
3	9	24	8	16	15	30	12	1	28
3	16	5	16	9	30	15	2	24	5
6	30	32	9	1	40	27	36	15	1
18	28	1	16	24	6	7	24	1	2
27	45	15	20	8	4	6	2	24	24
12	3	4	9	4	18	54	6	7	32
18	54	40	10	6	42	12	10	32	9
15	9	28	27	24	24	8	40	2	14
3	3	12	18	24	2	8	16	21	24
21	63	24	20	1	48	3	8	40	2
21	30	14	9	16	3	42	27	9	8
24	12	28	9	21	48	30	8	6	10
45	30	8	2	6	21	8	36	7	14
3	6	72	28	1	40	3	24	18	1
18	36	18	36	9	8	48	6	9	24
30	21	36	9	60	27	3	12	8	2
12	32	9	24	24	30	12	2	8	8
18	24	81	6	40	10	4	32	3	30
12	4	3	9	36	2	12	1	2	8
18	18	5	28	3	18	21	7	28	4
21	9	9	36	6	20	9	12	30	2
35	30	2	16	24	18	24	1	20	5
3	40	8	12	30	18	7	32	10	2
9	72	12	40	6	36	9	42	15	8
18	30	8	8	36	27	30	6	8	12
18	5	27	28	6	6	12	3	5	32
12	45	24	40	5	21	6	9	4	36
27	35	21	24	2	15	24	21	9	4
27	63	6	36	18	24	9	1	4	32
24	9	48	24	2	8	40	7	10	6
18	27	30	16	3	4	24	9	42	3
21	10	28	7	15	42	15	5	40	1
9	90	12	20	6	40	15	48	24	5
15	54	24	12	6	54	30	2	32	2
3	40	2	54	15	6	9	6	24	56
3	30	10	28	18	36	21	9	14	8
18	9	2	40	21	48	15	1	28	10
35	15	8	7	9	8	54	3	7	8
21	28	8	54	30	8	24	16	36	6
9	18	54	15	24	8	7	3	12	15
3	36	30	40	7	9	40	27	6	21
30	21	4	7	24	18	6	9	6	16
15	12	24	32	6	6	4	28	6	12
15	25	7	12	15	54	6	5	12	8
15	24	4	36	3	6	15	9	36	1
6	15	10	4	12	18	9	5	36	5
9	20	18	6	16	21	54	18	2	2
30	5	18	9	40	12	18	24	5	2
9	12	5	48	30	1	20	5	6	40
63	21	32	5	30	12	12	2	16	14
10	3	8	20	9	24	24	3	4	4
30	21	4	36	54	3	9	28	7	2
12	18	3	40	18	36	30	3	40	12
9	63	12	10	27	18	3	20	14	32
30	6	20	5	28	6	42	30	9	4
12	21	2	36	15	48	15	10	4	4
18	25	21	4	28	24	48	3	7	20
24	20	28	6	36	15	48	6	3	32
27	5	36	27	48	3	5	2	16	9
9	20	10	36	9	6	30	1	20	7
21	12	2	27	12	24	9	12	8	9
9	20	2	9	48	27	4	36	3	5
9	2	7	8	15	30	12	7	40	5
6	15	4	3	12	12	60	18	3	8
24	2	6	24	6	1	40	4	8	2
21	27	1	12	30	42	27	9	4	16
81	21	9	9	40	12	24	6	4	1
18	27	27	20	7	8	15	30	1	16
27	20	3	10	12	3	6	12	5	16
18	24	15	90	2	24	6	24	12	6
9	16	2	2	9	30	1	12	2	5
27	60	72	24	32	2	7	12	9	9
3	9	21	20	8	7	54	6	5	24
18	28	2	15	30	6	7	16	7	18
18	6	4	36	3	6	27	4	40	6
9	42	18	40	5	16	30	48	30	9
27	24	2	36	12	36	21	3	36	6
21	63	10	24	12	8	36	7	18	32
3	36	15	24	3	4	24	24	4	32
72	21	36	4	1	18	9	4	32	4
3	27	8	8	30	27	7	18	4	2
15	9	20	8	18	21	7	4	1	16
15	30	8	24	24	30	30	8	24	7
12	3	10	3	18	6	7	8	3	10
21	16	24	3	8	18	42	6	3	28
15	32	1	1	40	30	6	15	9	24
3	18	7	12	6	6	40	5	16	3
6	81	27	12	9	5	12	24	9	4
21	30	3	32	15	6	18	10	40	9
45	9	30	27	7	36	1	4	6	7
32	3	12	30	7	8	7	28	6	10
3	10	9	4	10	12	18	48	15	3
27	4	2	36	21	18	6	3	8	8
24	30	21	20	4	16	30	48	24	2
21	15	9	5	12	48	24	2	32	1
3	45	6	20	9	42	18	1	28	6
15	24	30	40	8	1	28	9	24	12
9	32	5	40	15	54	30	6	20	14
50	9	4	8	15	42	18	8	28	3
21	24	25	54	32	7	7	40	21	12
3	27	36	6	9	48	30	9	28	2
24	27	20	3	8	6	42	21	1	20
12	27	4	5	8	18	18	6	3	4
15	36	3	36	27	10	16	2	32	5
45	21	40	6	18	9	3	16	5	6
27	81	6	40	3	4	24	12	48	21
15	9	40	15	36	30	4	8	36	2
18	16	1	12	30	6	24	7	40	10
12	24	10	8	18	15	10	40	1	1
24	24	3	8	21	54	6	2	16	3
21	24	72	18	40	9	8	27	18	30
10	12	1	36	9	6	15	10	32	6
15	36	27	32	3	9	4	27	30	15
21	12	8	10	36	27	54	6	7	2
21	81	3	24	9	7	24	24	9	12
15	27	30	27	28	1	4	30	9	6
24	24	16	6	6	60	27	3	4	16
40	30	3	20	6	48	18	4	4	8
30	3	6	18	3	32	5	4	16	1
21	30	54	28	10	5	40	21	42	3
5	30	36	5	12	12	6	6	20	6
9	6	7	24	15	36	21	7	36	36
15	42	63	15	4	7	3	36	15	12
21	3	27	36	27	7	24	10	10	9
12	27	3	15	42	18	4	8	24	6
12	36	3	20	9	5	30	6	4	36
24	48	81	9	28	2	3	20	24	9
27	32	7	36	6	6	6	4	32	7
80	6	7	36	15	4	24	5	9	20
36	1	20	6	18	18	3	24	2	6
24	3	20	9	20	12	54	9	9	36
27	60	36	30	28	2	10	28	21	42
21	9	40	3	27	6	27	10	8	9
9	6	48	6	20	10	48	12	6	36
36	9	12	9	60	24	10	36	4	2
18	18	6	24	27	12	30	2	18	8
30	2	27	42	6	7	20	7	10	6
35	6	28	9	54	24	5	36	2	9
5	6	32	2	12	60	3	7	12	10
24	15	24	10	1	40	30	24	6	8
9	72	12	40	6	32	12	24	18	3
15	45	9	3	20	21	60	21	3	4
81	3	20	9	27	60	6	8	8	2
3	15	24	36	12	3	1	48	21	2
24	30	4	5	16	24	54	24	9	32
12	24	8	4	60	6	5	8	6	7
15	15	12	5	40	9	60	24	1	4
5	36	4	24	30	36	12	9	20	10
45	6	21	42	30	6	16	4	9	3
10	10	4	9	32	12	6	27	7	4
27	40	12	2	54	27	7	40	4	7
3	6	8	21	12	3	8	4	6	8
5	18	3	42	21	2	16	9	9	16
24	28	9	9	12	21	4	4	9	7
21	24	24	9	16	21	6	24	4	12
10	21	8	4	6	48	9	3	36	16
18	15	2	36	6	18	3	1	28	4
15	24	20	5	12	42	15	4	12	9
30	18	9	36	24	36	6	1	8	12
6	20	9	4	40	27	24	6	9	16
10	15	6	3	48	21	2	4	6	9
35	24	1	4	12	30	6	6	16	6
30	9	5	18	24	9	5	36	2	10
9	20	12	1	42	27	8	28	3	10
20	3	24	3	60	30	4	8	16	40
27	1	32	15	18	6	7	8	5	40
24	14	40	6	3	30	24	2	28	1
18	27	9	8	6	42	21	2	36	8
12	30	8	5	18	12	5	4	12	9
27	8	4	18	54	24	4	28	18	40
9	72	12	8	4	48	30	5	20	4
8	40	15	6	9	2	8	7	9	4
27	36	18	24	3	8	18	9	2	12
9	2	6	36	15	54	15	6	24	6
24	90	18	32	8	4	30	12	6	2
32	3	36	15	18	18	8	32	7	36
12	9	9	28	6	2	40	12	48	21
15	48	30	1	8	3	18	21	3	4
21	45	12	9	9	24	21	12	21	8
30	25	12	32	3	40	12	48	27	1
6	30	28	5	32	6	12	15	7	6
12	30	72	24	18	2	40	48	21	1
15	27	32	8	20	30	36	24	8	20
30	3	9	9	40	24	30	9	2	36
12	12	4	15	5	16	5	4	24	5
6	90	18	4	4	8	6	28	18	36
12	7	18	36	18	1	16	3	10	35
30	4	3	12	30	5	28	4	4	8
15	2	2	30	30	21	3	32	6	6
72	12	10	4	27	6	9	2	28	10
3	24	8	72	15	36	1	10	24	18
24	5	12	28	7	24	24	48	21	6
6	12	6	48	6	3	3	6	4	28
9	12	2	18	6	8	4	28	3	7
18	18	28	8	40	18	36	30	10	40
35	6	3	20	9	12	12	7	32	9
15	2	6	15	5	40	18	8	4	5
24	81	8	32	10	24	18	42	12	7
24	90	6	8	9	6	20	12	36	27
24	20	5	18	24	1	12	3	8	8
21	21	81	28	2	9	27	48	3	7
30	9	40	4	18	3	3	40	2	8
3	25	9	14	1	20	24	24	24	9
18	15	28	6	40	15	48	24	9	8
3	63	2	12	10	6	4	54	15	3
12	3	15	24	3	7	20	6	7	49
15	28	5	1	36	24	24	27	4	8
6	27	24	2	9	32	12	54	12	9
6	18	40	7	3	18	24	9	16	4
15	30	20	6	12	60	21	7	12	16
12	1	7	4	24	36	30	8	24	10
18	18	8	3	36	27	18	15	5	40
15	9	8	20	10	10	24	21	12	27
24	15	40	7	12	30	42	9	9	20
7	9	36	3	5	4	7	7	10	21
27	15	24	9	2	12	24	30	7	36
6	30	6	40	3	54	18	5	40	2
10	12	27	18	6	1	32	1	1	28
27	27	7	16	30	18	15	3	24	28
27	10	2	9	16	21	24	30	1	8
6	3	3	3	60	21	4	40	6	4
27	15	20	3	30	54	27	6	32	20
6	8	16	24	6	15	5	24	6	32
30	24	32	5	16	27	48	12	9	28
6	90	40	9	20	15	36	15	3	2
24	30	36	6	4	21	18	15	4	16
48	72	15	16	36	10	18	42	3	8
6	20	9	30	30	3	8	7	2	36
3	24	12	1	20	9	6	30	8	12
12	40	27	4	4	18	12	27	7	4
6	15	21	14	8	28	27	12	27	3
6	3	12	9	16	21	54	12	5	36
24	16	8	40	18	12	9	8	12	9
12	25	16	32	6	4	21	42	15	1
9	8	9	8	27	12	15	7	8	16
18	5	24	3	20	6	54	9	5	16
30	10	36	21	6	30	3	16	12	12
3	27	24	6	4	9	36	3	3	40
27	3	4	6	36	12	2	28	2	5
24	50	6	24	7	24	15	24	3	4
27	24	8	32	2	6	24	3	48	27
27	2	5	20	9	54	12	1	16	3
12	14	7	32	9	60	21	1	24	12
9	10	21	6	40	15	24	18	4	20
21	32	1	15	60	3	4	4	5	12
12	30	12	5	32	12	36	30	1	8
15	21	24	3	6	24	12	8	16	16
15	21	12	20	8	40	18	48	24	6
3	20	36	4	60	12	6	28	20	4
25	3	8	5	4	24	12	15	8	40
15	14	24	7	28	6	30	24	3	12
9	12	2	32	21	42	15	10	28	8
30	5	30	16	10	24	21	48	15	8
24	40	10	20	30	36	6	1	20	3
6	15	4	36	1	30	48	15	4	10
21	20	9	16	8	4	27	60	12	1
16	2	12	9	48	24	5	40	36	6
18	3	10	18	24	9	5	20	32	2
18	15	21	8	3	6	18	3	6	8
27	12	1	12	27	36	30	9	8	6
18	28	7	15	30	15	6	8	10	8
3	6	8	4	15	54	9	7	16	24
30	12	5	21	36	9	5	24	4	20
21	5	4	28	30	36	3	3	28	16
18	21	16	6	20	12	42	15	10	20
27	6	36	2	32	3	24	30	2	20
9	27	32	5	16	27	42	21	1	20
6	7	20	18	30	21	4	12	4	20
24	30	15	12	6	28	30	42	27	7
12	30	40	10	6	4	9	6	12	5
12	81	30	28	9	8	12	48	30	1
21	30	3	30	21	5	40	2	2	10
18	54	64	45	15	4	10	6	20	12
27	24	8	6	24	6	24	10	20	12
15	35	3	1	24	27	42	12	7	5
21	40	54	15	6	36	8	5	32	9
25	21	24	4	20	18	30	21	3	6
3	12	36	1	36	18	6	9	6	12
18	16	28	1	32	12	54	27	10	40
27	27	36	3	4	15	36	18	7	12
18	24	8	24	7	9	48	6	8	18
40	28	10	12	27	6	18	1	28	20
20	15	18	8	4	12	6	21	10	8
10	56	54	28	9	9	24	21	2	40
6	64	12	20	40	8	4	30	24	3
18	21	40	8	8	27	24	9	6	24
35	3	4	7	32	21	12	18	1	4
10	18	5	20	3	60	6	2	24	3
3	1	36	21	30	21	5	28	18	8
12	9	18	32	2	40	18	30	27	7
24	30	1	20	15	42	24	4	36	9
6	24	2	8	3	42	18	2	2	40
12	15	14	4	8	6	30	7	8	6
21	2	8	21	12	15	7	8	9	1
24	6	3	28	3	18	6	10	36	4
12	3	20	10	6	42	6	8	40	10
21	20	24	2	16	9	42	21	2	32
24	27	16	7	8	24	18	18	10	28
40	27	6	48	30	4	36	6	4	4
12	15	10	7	12	3	18	3	5	40
12	18	10	12	3	30	3	3	12	8
15	9	24	9	16	9	54	6	7	40
3	12	18	21	36	6	7	27	42	6
21	12	12	10	24	9	60	6	3	36
30	45	3	4	4	4	30	18	9	9
15	21	6	40	18	48	18	8	4	10
8	3	40	18	36	9	5	28	4	32
3	35	30	24	2	16	9	18	27	1
18	18	24	6	4	30	36	15	3	9
15	40	24	7	18	18	2	8	8	9
3	18	16	6	8	9	12	18	4	14
9	18	4	4	2	12	30	6	24	3
27	5	24	24	3	9	54	21	10	20
24	18	3	20	24	48	6	8	12	20
30	8	5	20	15	30	12	9	8	4
18	40	3	7	24	3	36	18	5	24
9	12	10	36	24	36	18	10	4	10
27	35	14	28	10	8	27	48	21	9
27	12	20	8	24	15	30	15	7	9
3	3	12	10	40	27	12	15	24	7
54	30	20	2	28	3	24	30	2	32
24	18	14	5	30	21	2	36	20	1
3	35	3	9	12	9	18	15	1	24
6	15	24	2	24	9	6	30	7	4
3	3	36	7	40	18	18	18	1	36
6	18	32	7	27	48	12	8	36	8
18	15	6	16	5	1	36	12	24	21
18	6	5	12	9	18	6	5	16	8
27	12	24	1	8	6	30	12	5	16
12	18	14	6	32	15	60	15	4	8
6	45	12	2	28	1	36	27	7	32
9	40	21	14	5	32	27	12	21	6
6	12	3	24	30	24	1	16	3	2
3	50	21	10	1	12	24	30	15	9
9	2	3	12	9	2	36	8	4	10
15	50	3	8	3	18	3	5	28	4
14	20	10	4	12	42	3	1	20	1
27	50	27	32	3	24	24	9	2	16
30	10	9	8	28	9	24	9	2	4
6	20	3	8	24	30	24	5	20	16
21	32	4	54	12	3	20	9	18	7
3	16	7	18	30	3	24	4	40	8
9	28	8	32	15	6	12	5	16	10
3	6	24	18	6	21	2	12	5	12
24	18	20	40	2	8	18	60	30	9
3	40	5	16	27	54	15	5	24	20
12	6	1	36	18	24	15	3	12	4
30	3	50	18	8	10	9	36	3	8
30	27	36	7	18	24	18	8	36	6
9	6	4	9	24	21	60	9	8	9
18	15	10	6	6	27	1	8	9	16
12	9	20	10	16	12	48	6	2	16
6	8	1	28	27	18	15	10	12	18
21	28	8	28	3	18	24	6	16	5
45	12	28	7	30	18	6	36	9	8
15	24	4	18	9	9	24	7	7	2
18	15	9	16	10	36	30	6	12	2
27	27	40	4	20	30	36	6	1	2
9	3	36	3	32	27	60	15	2	8
12	16	7	4	21	12	21	2	36	1
6	8	24	42	30	8	12	4	28	6
27	24	7	27	12	6	5	7	4	36
6	10	30	5	8	9	54	9	3	40
6	12	1	28	18	48	24	1	24	1
15	7	12	24	48	27	1	4	8	18
32	2	12	27	60	18	9	8	6	20
24	15	1	36	18	4	12	10	12	16
18	6	10	24	54	3	3	4	7	10
42	63	12	20	36	3	40	6	54	27
40	8	9	12	30	27	3	16	1	20
50	24	36	1	24	18	9	40	9	12
9	9	36	18	30	3	7	4	4	8
4	12	21	42	18	10	16	7	4	36
15	10	16	18	6	6	2	28	6	4
6	25	9	5	6	18	12	1	32	4
21	10	3	16	9	48	27	3	4	8
27	5	15	42	12	6	40	2	5	12
27	32	5	42	9	4	7	14	36	7
18	9	16	10	30	12	30	8	20	9
12	9	3	9	32	6	54	12	8	6
15	9	9	6	21	12	27	9	8	40
24	18	18	9	12	15	5	4	3	6
3	3	4	7	9	6	18	3	1	20
15	10	28	2	36	3	42	21	8	16
27	36	12	16	40	6	28	6	18	6
21	20	30	20	4	8	21	30	6	7
21	40	2	24	27	36	9	2	40	4
21	25	21	6	24	3	48	27	8	20
20	4	24	15	12	3	1	20	4	32
18	28	1	4	18	48	6	2	16	7
15	15	40	2	8	21	42	24	6	32
30	15	2	4	6	18	3	1	16	40
30	6	6	30	1	32	9	6	28	5
12	30	21	2	16	30	24	30	3	24
21	40	15	4	18	27	1	16	7	5
6	8	7	20	6	24	24	7	28	7
21	1	12	6	60	9	9	36	5	10
9	48	18	24	3	21	48	9	8	36
9	24	28	6	8	21	12	18	3	8
9	15	8	32	2	32	24	18	30	5
18	40	9	12	5	28	9	6	18	9
18	4	28	8	18	30	9	8	8	12
30	12	24	7	40	12	42	24	6	20
18	3	28	7	16	12	54	3	9	40
21	9	8	12	10	36	6	42	21	6
8	4	9	24	54	21	9	24	8	16
9	40	7	4	24	60	3	4	5	12
3	21	4	1	40	27	18	30	7	4
24	18	10	20	6	48	24	1	32	3
27	5	9	20	10	15	48	24	10	12
15	35	9	5	16	18	30	24	5	4
9	21	20	8	36	15	54	9	9	4
9	45	2	12	6	12	6	6	4	7
48	24	20	9	16	15	12	30	6	2
18	72	9	36	4	24	36	3	10	16
27	12	9	24	24	6	21	9	8	16
30	20	18	9	36	30	6	21	3	40
36	24	10	4	40	18	36	27	1	8
9	10	18	7	8	21	18	27	9	32
3	21	12	4	30	27	7	32	40	6
27	21	40	2	4	12	36	3	2	36
27	15	24	9	30	3	1	20	36	10
18	35	27	40	5	40	24	36	9	5
21	21	10	16	15	6	24	6	12	3
45	18	8	4	4	12	12	15	9	2
21	3	8	16	30	60	21	6	36	20
21	6	20	18	36	12	5	8	2	24
6	24	18	27	36	5	7	4	9	12
6	3	24	1	54	6	6	36	4	10
21	3	12	3	54	27	10	10	8	20
18	45	18	28	5	16	9	42	27	5
27	6	40	7	21	18	30	5	24	4
3	45	5	32	24	6	18	6	32	32
45	30	2	36	3	5	8	3	42	18
12	8	15	24	21	1	4	2	56	63
21	27	4	16	24	36	30	10	14	32
6	45	15	24	7	24	60	18	9	24
9	40	3	54	18	6	16	12	32	2
10	3	36	2	40	18	48	27	1	36
12	24	7	28	30	36	12	1	24	10
80	8	6	40	36	12	3	20	3	3
45	32	3	4	3	18	21	2	4	5
12	12	1	12	6	36	24	4	24	1
6	35	15	20	5	16	9	54	21	1
6	9	2	20	18	54	30	9	24	8
30	30	20	3	36	27	6	16	4	2
21	24	54	45	18	24	3	8	36	3
24	9	32	4	40	6	30	24	2	12
24	15	2	12	9	24	21	4	24	1
30	18	20	3	36	15	8	8	1	7
18	18	12	5	28	9	18	21	1	12
6	8	10	12	6	10	7	4	6	32
30	15	7	16	27	6	6	6	40	4
30	9	4	4	4	42	9	10	36	8
24	24	7	36	24	27	1	28	6	4
30	8	48	24	7	36	14	4	9	9
6	8	32	18	36	12	2	16	5	4
15	54	15	24	2	24	24	60	21	9
3	12	9	24	6	24	4	16	32	16
3	24	60	10	40	72	9	24	4	1
15	12	2	32	6	6	21	1	16	8
15	30	5	32	6	54	12	5	6	4
30	12	4	8	9	24	6	6	28	9
9	24	24	7	4	24	30	5	9	10
30	45	24	6	8	21	6	21	9	20
18	30	12	28	7	20	15	12	24	7
6	21	9	15	4	5	4	4	30	36
21	24	18	63	9	6	5	9	18	9
15	30	1	18	12	27	7	24	8	4
18	24	3	54	6	10	4	6	2	20
30	40	21	8	40	18	54	15	1	8
48	27	6	40	5	28	6	12	8	16
15	15	4	7	20	9	30	27	4	5
3	27	8	36	9	60	3	4	36	6
27	27	10	2	20	12	54	9	6	20
6	9	32	2	36	30	48	15	7	32
6	3	60	3	5	8	12	2	5	42
30	27	20	9	30	12	6	6	18	7
27	30	12	9	24	3	60	30	3	4
24	15	18	9	4	15	42	6	5	18
12	20	4	7	36	9	2	16	36	2
30	9	16	9	42	30	5	20	8	5
20	18	9	8	30	54	6	2	8	5
21	40	21	4	9	27	60	27	3	16
3	45	3	20	4	24	27	6	30	9
27	25	15	32	7	28	12	60	12	5
18	20	10	16	9	54	6	6	16	14
21	3	28	7	28	3	30	18	5	28
15	6	18	32	2	36	12	60	6	9
36	8	28	3	48	27	6	20	8	7
3	30	4	40	24	48	21	9	4	4
18	9	7	32	18	54	30	1	4	40
24	45	24	5	9	36	21	6	36	12
21	3	4	6	16	27	60	15	3	4
27	54	45	30	5	3	48	30	6	32
50	6	16	8	40	30	12	9	5	32
36	24	20	1	30	24	12	8	8	18
24	18	7	16	3	60	15	1	8	9
6	24	16	3	8	18	60	3	10	8
21	24	2	6	24	3	6	27	9	32
27	24	36	5	9	28	10	7	32	12
6	18	4	1	6	42	30	8	32	8
21	9	20	6	20	30	54	21	7	20
27	16	7	24	18	8	36	16	8	7
27	18	10	32	8	36	6	12	9	8
30	6	5	4	21	42	15	10	24	7
12	21	16	1	32	15	36	9	9	28
15	30	28	9	36	15	5	36	4	4
21	8	1	9	6	3	1	8	9	2
9	50	21	18	12	10	40	18	24	3
24	18	7	16	15	54	3	5	16	2
12	30	36	1	12	24	18	12	9	16
21	54	63	12	24	7	5	16	27	24
18	3	14	3	4	21	12	6	3	18
6	6	30	24	21	4	20	40	6	18
30	27	81	40	3	4	32	24	30	21
2	32	1	3	36	12	9	28	5	14
27	12	27	30	4	8	9	24	9	8
6	12	4	6	6	24	18	2	24	4
6	36	3	3	32	21	24	12	6	16
9	18	36	5	36	15	4	32	28	8
3	3	4	7	4	12	54	9	9	12
18	5	3	8	1	16	21	36	21	9
21	18	8	8	7	4	24	12	3	9
3	36	8	32	27	42	18	7	12	32
9	40	3	8	30	42	24	3	8	4
3	6	8	7	40	21	6	21	8	28
30	40	24	24	6	18	36	3	9	40
6	9	36	27	1	40	16	32	8	5
6	45	15	9	24	27	18	12	3	12
9	28	9	15	60	24	8	4	4	1
30	48	63	21	24	2	60	12	8	16
18	3	20	2	5	8	21	48	9	3
45	18	7	48	21	1	4	3	2	20
30	5	9	3	36	12	10	24	6	14
30	28	9	40	18	12	27	1	16	12
21	3	12	10	4	18	54	3	6	4
18	12	16	7	28	27	30	6	4	4
24	18	28	10	18	12	30	6	20	1
3	21	10	28	6	6	21	2	28	36
30	27	7	36	27	30	18	9	8	3
3	3	8	15	30	3	3	8	6	10
6	56	16	9	2	40	6	30	30	8
18	24	7	8	12	54	9	7	24	14
15	45	9	5	40	6	42	12	3	28
9	21	7	32	6	54	24	5	36	7
6	15	40	5	32	18	24	21	3	10
3	3	28	8	1	28	21	42	18	3
15	18	9	20	6	27	10	5	14	24
27	27	8	10	28	18	42	6	1	4
15	50	18	6	12	3	60	9	7	28
12	20	27	1	36	18	24	30	10	12
30	20	27	12	5	6	30	30	4	8
12	8	6	24	24	7	28	6	32	10
21	2	42	3	4	4	1	2	40	63
9	12	9	24	27	24	15	10	32	14
15	24	8	6	28	18	42	6	4	40
3	6	4	30	12	18	2	10	32	8
30	32	6	4	18	36	27	4	40	16
6	54	9	24	4	9	10	4	3	42
27	32	2	20	30	42	12	7	12	8
10	8	40	9	30	15	10	40	9	20
24	27	36	10	36	30	36	24	6	36
24	27	28	10	40	18	6	18	10	20
6	8	6	32	24	36	30	3	28	16
12	27	18	28	9	40	15	42	15	3
15	3	6	54	21	10	16	5	4	4
21	16	28	5	24	12	42	27	5	24
18	9	20	8	36	18	36	30	5	28
12	4	3	24	6	36	9	7	6	8
12	30	21	4	8	27	36	15	5	20
21	2	42	27	4	32	10	1	18	2
3	48	36	3	8	4	8	40	21	18
24	30	30	1	12	9	60	9	3	20
15	35	15	12	7	24	21	54	30	5
10	21	54	24	10	16	6	3	4	4
12	54	90	27	12	6	1	18	18	3
3	5	15	1	12	30	60	30	2	24
15	10	12	2	24	27	6	15	4	1
12	8	4	36	12	60	18	10	4	6
18	25	6	8	24	9	42	3	6	36
15	14	7	4	6	42	24	1	24	2
20	28	6	24	6	30	5	4	7	6
9	6	10	3	4	30	30	30	7	28
3	20	9	40	7	12	12	48	12	4
27	7	16	15	36	30	6	28	6	20
24	15	9	7	36	24	30	6	16	5
12	50	30	5	6	30	12	5	32	3
12	6	27	24	8	32	3	24	24	8
9	12	2	40	21	54	3	10	32	5
18	27	12	3	12	3	42	21	1	10
3	12	24	1	40	30	36	24	9	36
9	27	32	6	20	30	12	9	9	8
21	36	18	40	8	24	18	21	6	24
21	20	15	3	12	30	48	24	3	8
18	2	40	48	24	2	12	2	6	28
40	24	9	24	15	8	4	9	5	18
28	8	6	27	5	20	7	16	7	6
24	12	36	4	28	3	12	6	2	24
7	4	24	36	6	5	28	3	4	9
[truncated: 48,000 more rows]
