# Supplementary material for: Mining Association rules for Low-Frequency itemsets
Source: PLoS One. 2018 Jul 23;13(7):e0198066. doi: 10.1371/journal.pone.0198066 (PMC6056028; doi:10.1371/journal.pone.0198066)
Supplement: S1 Transaction Datasets for Frequency and Utility Mining — The small datasets for calculating the frequency of itemsets in transaction database contain Accidents, Chess, Connection, Mushroom, PUSBM, and Retail [32] transaction datasets. There are 500, 1000, 2000, and 5000 transactions per dataset. The small datasets for calculating the utility of itemsets in a transaction database contain Accidents, Chess, Connection, Mushroom, PUSBM, and Retail [32] transaction datasets. There are 500, 1000, 2000, and 5000 transactions per dataset. The large datasets for caluclating the frequency of itemsets in a transaction database contain Accidents, Connection, and PUSBM [32] datasets. There are 10000, 20000, 30000, and 50000 transactions per dataset. The large datasets for calculating the utility of itemsets in a transaction database contain Accidents, Connection, and PUSBM [32] transaction datasets. There are 10000, 20000, 30000, and 50000 transactions per dataset. (ZIP) [file pone.0198066.s001.zip › Data Files/utility_chess4.txt]

56	8	18	12	12	45	8	3	6	21
49	16	18	24	6	18	7	24	30	27
14	12	21	15	4	20	3	18	15	9
70	20	24	24	12	15	8	27	27	6
35	20	30	9	14	5	4	6	3	21
63	36	3	9	12	45	5	21	9	9
7	28	12	30	18	5	9	18	21	6
49	24	18	15	16	12	5	3	3	3
56	32	12	6	14	30	6	3	12	18
49	20	18	18	20	30	2	21	9	21
63	24	30	30	16	16	6	3	3	3
49	16	30	21	2	35	5	6	21	8
7	12	3	6	6	10	3	3	3	7
70	8	15	15	6	20	5	9	24	10
28	16	27	15	20	2	2	30	9	5
35	8	3	30	8	8	4	3	3	24
49	16	21	18	2	30	10	18	30	3
28	4	15	12	20	8	3	12	30	18
49	40	12	3	14	5	2	18	24	10
14	12	24	30	4	35	9	27	3	6
42	32	18	15	12	35	8	27	24	10
70	12	6	24	14	18	3	18	6	5
49	12	9	27	8	20	9	6	9	18
7	16	27	24	10	40	9	30	15	30
63	4	21	27	6	40	3	18	30	6
21	28	6	9	20	25	2	24	15	12
7	28	21	9	20	6	4	27	12	15
70	12	9	15	14	20	8	9	30	4
49	4	12	30	10	30	9	3	30	18
14	32	24	12	2	45	6	21	27	27
28	4	6	3	4	15	3	21	24	30
63	28	15	9	4	35	5	6	9	5
70	24	15	9	18	10	10	3	21	3
21	32	3	9	8	20	9	3	9	3
63	40	21	24	6	15	2	9	30	24
70	20	21	6	8	20	1	21	24	12
21	32	27	18	14	4	1	6	30	9
63	40	18	12	4	5	9	24	9	3
28	8	6	6	10	35	4	9	21	12
7	36	9	18	6	15	9	15	12	3
70	25	12	6	2	50	10	24	12	21
28	40	15	24	14	20	3	3	6	24
14	20	3	9	12	35	1	27	30	27
56	25	15	9	12	5	10	30	21	27
49	20	12	18	2	14	9	27	27	3
63	35	30	24	6	50	3	6	27	27
63	40	18	3	12	20	5	12	21	15
49	35	15	30	14	20	4	3	9	3
14	15	12	27	10	45	5	30	24	12
35	10	30	9	18	5	7	15	24	21
35	15	30	12	16	50	8	15	21	15
21	40	3	15	20	30	7	3	3	27
7	35	30	3	12	10	8	18	24	18
49	50	18	15	18	15	5	24	6	24
21	40	18	27	6	40	3	6	12	6
14	5	6	27	2	45	4	30	9	15
42	40	21	6	2	35	7	6	30	24
28	35	30	27	2	45	7	9	18	18
7	12	6	21	2	5	9	3	15	18
70	28	21	12	10	45	7	9	18	6
70	28	12	15	16	8	4	18	15	30
28	32	6	27	12	2	10	18	24	18
35	28	30	30	14	8	8	18	18	3
56	8	30	9	4	5	7	6	27	30
35	40	3	27	4	30	9	18	21	6
14	16	18	9	18	18	6	21	6	24
28	24	15	27	14	40	5	21	18	18
21	4	27	30	10	6	1	24	27	3
49	36	30	27	10	2	7	27	27	21
63	4	12	30	2	30	2	30	27	27
56	40	27	12	4	10	4	3	24	24
49	4	27	30	2	35	3	3	27	15
21	8	12	24	8	12	4	3	24	15
14	36	15	24	36	10	7	3	18	15
63	28	21	15	6	8	6	15	9	18
63	20	12	3	2	45	6	15	3	3
28	12	18	9	16	6	8	12	3	18
35	28	6	21	14	35	9	9	24	9
42	4	27	27	8	16	2	30	12	6
63	12	21	12	20	45	9	30	24	27
14	8	9	18	2	15	6	27	9	24
70	28	21	6	10	40	3	30	30	12
70	28	27	30	10	45	1	21	12	3
42	24	27	3	18	5	1	24	18	27
42	20	30	21	16	5	4	6	9	12
49	12	24	3	12	20	6	9	21	18
21	16	30	18	14	16	7	12	3	30
7	24	30	9	14	12	6	15	24	3
63	36	27	9	18	35	4	18	15	18
21	4	3	27	20	35	7	30	18	18
70	36	18	9	6	16	6	30	9	6
49	32	18	27	6	50	6	27	18	2
14	24	6	6	8	35	1	21	18	8
21	16	12	18	4	40	7	30	9	24
56	4	24	12	4	10	8	3	21	9
28	4	3	30	20	15	6	27	18	12
7	28	18	15	8	14	8	15	21	6
56	28	30	6	8	30	2	30	3	9
70	24	27	21	10	15	5	18	15	21
42	24	15	21	18	14	1	3	20	6
7	8	9	3	20	12	10	6	10	5
7	28	9	18	10	5	2	21	12	4
21	20	21	15	18	18	4	24	2	3
56	40	18	21	20	50	3	27	2	5
21	36	15	24	6	8	7	15	4	5
28	28	12	6	14	25	10	15	10	8
56	8	21	24	14	35	4	30	18	9
56	24	9	21	10	8	8	30	2	8
56	36	6	12	16	50	1	18	8	5
21	24	18	18	20	45	5	3	16	6
63	36	3	27	10	12	4	12	14	3
35	36	6	12	18	20	6	6	4	3
70	8	18	18	8	25	9	15	14	3
14	4	21	12	18	6	4	15	6	4
28	36	21	21	14	15	9	3	6	10
21	16	27	21	20	50	8	27	18	3
14	20	21	21	12	5	10	24	3	6
70	32	30	24	36	30	4	6	3	15
7	40	24	30	16	2	3	21	9	12
21	36	30	21	54	4	6	21	12	21
70	4	24	15	60	6	7	9	27	18
56	12	15	12	16	10	9	30	3	24
14	8	18	3	2	2	5	27	24	18
63	20	24	24	14	10	3	18	6	6
42	16	21	18	4	25	5	3	9	9
56	20	21	6	8	45	9	21	24	5
49	4	6	18	6	4	8	27	6	10
56	20	30	30	8	20	10	21	21	18
35	4	18	9	18	40	4	24	9	30
28	20	15	16	14	40	6	6	30	12
7	32	15	24	18	35	6	21	3	30
21	16	9	14	2	10	4	9	15	27
42	8	9	30	14	15	3	24	12	24
49	32	27	24	2	5	9	6	18	6
7	36	27	21	2	10	3	21	24	3
56	4	6	27	10	45	3	12	21	18
70	36	18	12	12	35	9	12	27	12
35	36	30	24	60	35	5	30	21	21
56	32	21	3	10	30	2	30	12	27
35	8	3	15	6	18	5	21	27	27
49	16	24	9	18	14	10	18	3	18
49	4	3	24	12	45	7	9	21	6
49	36	27	24	4	20	9	30	9	10
42	16	3	9	4	20	5	27	30	7
21	12	21	3	8	30	2	12	18	7
42	20	6	15	4	30	2	30	21	3
21	4	30	18	18	16	6	21	30	7
14	20	15	18	4	35	3	30	6	6
35	16	9	27	2	35	7	24	30	24
21	8	3	15	20	35	3	15	18	7
28	16	30	9	10	45	7	15	18	6
35	8	24	9	6	35	6	6	12	9
42	40	21	27	14	25	7	27	12	21
49	16	24	30	16	30	4	21	9	15
42	16	12	18	12	15	10	6	18	9
63	4	6	9	12	6	8	9	24	30
14	28	9	9	8	16	8	18	18	24
49	4	3	21	10	35	9	9	9	21
49	28	24	6	16	10	9	18	21	7
63	36	9	3	8	40	1	3	3	10
35	24	3	15	4	5	6	27	15	7
35	12	6	15	20	50	3	6	3	6
14	20	30	15	12	45	5	6	18	24
14	20	21	15	6	50	2	21	9	12
49	40	21	30	16	45	6	24	12	6
7	36	12	9	10	35	7	24	18	6
49	4	9	21	12	45	5	6	15	18
14	24	9	3	12	16	6	30	12	21
21	32	15	21	2	6	6	30	24	15
14	8	9	24	4	5	6	15	30	9
7	40	27	27	20	25	6	15	24	21
70	8	6	21	10	40	7	21	12	18
21	12	9	9	20	40	9	24	6	2
42	36	6	27	8	30	10	15	9	9
42	24	6	27	14	25	9	18	21	21
49	16	3	12	4	45	4	27	24	3
21	28	24	6	8	18	2	18	15	30
42	32	3	6	6	6	5	24	30	21
28	40	6	12	16	15	3	21	12	8
49	8	9	12	20	40	1	18	18	9
42	25	15	27	12	10	8	3	24	24
28	45	30	6	6	30	6	30	24	24
28	10	18	24	12	50	8	30	3	12
35	35	27	15	12	14	6	9	18	9
21	45	18	30	4	8	10	18	30	7
49	20	30	27	12	30	7	3	24	6
21	40	27	21	2	15	2	15	6	21
7	10	27	30	10	18	5	3	3	3
63	10	6	27	16	15	5	30	15	27
28	15	21	18	4	30	3	6	6	24
35	15	9	27	14	10	9	15	3	24
49	25	18	24	18	18	7	15	27	3
63	30	3	6	6	50	4	30	6	15
56	40	18	15	18	10	4	15	18	24
63	15	9	27	4	45	4	15	24	12
70	45	12	3	12	50	5	24	12	24
7	15	6	21	8	20	9	27	27	18
70	20	27	18	16	50	4	3	30	30
63	45	27	15	18	45	2	12	21	3
21	25	30	9	14	25	10	6	15	30
28	50	3	30	2	20	7	27	21	9
14	15	9	30	6	5	8	18	30	6
28	36	3	18	14	30	6	3	15	24
42	40	12	21	12	30	7	6	27	3
21	4	3	30	36	15	9	3	9	18
7	24	18	24	10	18	8	3	27	3
7	4	21	15	60	16	8	6	30	6
63	12	18	6	2	45	1	21	9	3
56	24	15	24	14	10	8	3	24	30
35	4	6	21	16	16	5	24	21	21
63	12	9	21	10	18	1	30	27	24
28	36	24	3	18	25	8	27	12	6
28	40	3	3	14	45	3	18	21	12
49	16	12	18	6	25	9	3	24	12
63	8	21	2	18	10	7	24	15	18
56	20	27	24	12	5	10	24	27	18
63	12	6	21	42	10	4	24	24	12
28	40	18	12	4	18	1	3	30	12
7	36	6	15	10	20	6	24	18	3
7	16	15	15	16	35	3	6	3	15
42	16	24	12	10	10	4	30	15	27
49	12	12	3	18	25	9	18	18	18
70	20	15	21	24	45	3	6	18	9
21	16	21	24	14	15	4	15	6	24
35	28	27	24	18	12	6	24	9	27
49	36	15	18	10	50	7	27	27	9
21	4	3	21	16	25	1	15	21	21
49	12	12	27	4	25	5	9	18	18
14	8	3	15	6	4	8	24	9	9
21	40	24	9	2	25	7	27	12	18
63	20	9	3	14	30	5	24	12	9
63	32	30	27	12	35	7	6	3	9
21	8	12	24	14	14	1	21	6	27
63	28	3	12	2	35	3	3	6	30
35	16	21	9	4	5	9	24	12	9
49	16	30	12	14	6	10	15	24	12
70	24	21	24	2	10	4	9	21	30
35	12	24	18	14	5	1	12	21	8
63	20	9	18	20	40	2	12	15	21
49	36	6	30	20	35	9	21	27	27
14	36	12	3	10	6	5	18	18	15
35	8	27	24	10	18	1	21	24	30
7	8	12	24	16	10	6	24	6	9
14	32	6	3	14	40	9	12	6	12
35	16	18	30	12	35	2	12	12	6
28	4	18	15	2	14	9	24	6	27
70	40	27	6	20	16	9	30	24	9
14	12	21	30	6	5	10	30	8	7
63	8	27	3	2	2	2	21	14	10
42	16	6	15	8	6	4	30	14	5
49	8	3	27	14	30	4	6	6	2
49	8	27	21	20	2	6	24	12	6
7	8	21	30	6	30	6	18	2	7
70	4	3	24	48	30	5	12	2	1
70	28	12	18	12	35	5	6	10	1
28	28	6	18	12	15	1	15	20	3
21	24	30	24	14	10	1	9	12	8
49	8	21	15	2	20	5	27	8	6
28	28	30	24	8	20	5	24	4	1
21	40	15	30	20	10	7	30	6	4
70	45	15	3	2	12	2	21	12	8
49	12	18	3	20	2	8	9	16	7
56	40	21	9	16	10	9	12	6	4
21	45	30	6	10	25	4	27	18	3
21	24	27	12	6	15	3	24	24	30
70	24	3	12	16	14	4	27	12	6
63	40	15	27	12	6	2	27	27	6
21	4	6	27	18	10	6	18	24	3
35	4	3	24	18	8	1	6	21	9
56	36	15	27	14	45	5	30	3	6
35	40	21	12	12	4	1	6	9	3
63	8	24	21	18	25	7	12	6	9
14	28	27	6	8	2	7	15	9	9
21	4	24	9	20	30	6	15	9	7
42	40	3	12	4	18	8	27	15	1
49	36	3	30	14	15	9	18	18	9
7	40	18	6	18	30	3	30	6	24
35	20	30	18	8	50	9	21	18	3
42	20	27	30	2	12	2	18	30	9
63	8	6	9	18	2	3	24	6	18
35	20	24	18	14	12	3	12	3	15
70	36	18	6	18	5	9	21	30	6
63	8	12	21	4	20	8	3	24	6
35	32	18	18	10	40	10	12	6	7
70	20	30	27	4	20	1	3	15	7
35	8	3	9	4	15	9	9	27	12
56	8	18	15	12	5	5	24	18	30
7	16	27	18	8	8	8	12	6	3
21	32	24	21	12	45	6	27	3	15
7	24	6	6	2	4	4	18	21	18
70	36	6	24	10	2	1	15	30	21
28	8	21	12	2	10	9	15	9	30
21	28	27	3	14	20	4	3	27	10
70	36	6	3	2	18	5	27	8	5
35	16	6	27	8	18	4	9	12	1
21	40	6	6	4	18	7	12	18	10
35	40	12	21	20	8	5	27	6	1
70	24	3	24	10	20	10	15	24	21
42	36	30	15	2	30	8	30	15	12
7	24	12	30	10	50	10	6	3	24
28	4	6	12	6	50	9	3	18	24
42	8	20	30	36	50	8	9	21	12
42	36	30	15	12	18	8	27	15	6
70	40	27	6	12	14	6	30	21	6
28	12	15	24	6	6	9	12	27	21
42	36	15	27	36	6	10	12	24	24
56	4	9	15	10	4	5	24	24	9
49	32	24	15	18	10	8	6	6	21
35	16	24	3	14	16	7	3	12	12
21	16	27	6	6	15	8	9	21	4
14	40	21	9	12	45	6	12	18	8
7	32	6	18	8	12	1	6	18	4
42	12	15	27	30	14	6	21	30	6
63	24	24	6	8	10	5	30	21	7
49	16	30	24	20	40	9	9	9	5
49	4	3	21	4	10	4	15	15	8
14	4	12	6	18	18	6	21	9	2
14	24	15	12	16	45	3	24	21	27
56	16	20	9	16	45	8	30	12	18
49	8	6	2	2	20	7	18	15	24
28	24	30	27	6	4	4	24	9	30
35	28	18	9	14	20	4	27	6	6
35	8	3	9	4	4	1	18	27	2
28	36	3	6	18	25	7	21	15	18
70	4	3	3	16	10	4	27	6	3
56	24	30	21	16	8	3	9	15	3
21	12	27	24	30	4	9	24	15	24
21	16	3	24	2	10	4	21	9	9
21	8	30	30	10	14	6	24	15	24
63	16	12	18	6	20	3	24	9	24
49	16	9	15	4	40	10	18	15	8
70	36	9	30	10	45	6	6	24	10
49	28	21	6	2	5	2	24	6	30
28	20	21	15	12	10	3	24	12	6
35	8	15	30	6	4	4	15	18	6
63	32	30	30	6	20	8	12	12	12
56	36	30	30	2	50	9	15	9	6
14	20	24	27	6	16	7	12	30	12
7	4	9	12	20	40	10	3	15	9
28	36	3	9	2	12	3	27	18	7
70	4	9	9	10	14	7	24	20	8
63	8	6	21	6	8	5	6	10	10
14	20	21	9	2	16	6	27	20	2
49	28	30	30	14	6	6	12	8	4
14	4	3	3	14	35	10	6	27	18
21	40	24	18	12	16	5	3	24	27
35	4	3	6	16	12	8	9	27	30
56	28	30	24	6	10	3	30	15	3
70	12	6	15	10	10	5	9	30	3
56	8	18	9	2	10	10	24	15	9
63	4	21	21	10	16	9	9	6	15
70	28	18	21	14	5	7	24	6	24
56	32	27	21	4	6	10	12	24	27
42	8	30	3	14	30	8	27	27	9
21	40	21	6	4	20	9	9	6	7
49	32	3	18	2	5	8	6	27	3
42	4	27	27	20	40	8	6	30	12
63	32	27	27	14	6	9	3	12	21
35	12	27	21	42	18	6	18	27	6
21	24	27	18	10	5	6	18	27	27
35	12	3	9	4	14	8	9	15	9
28	16	15	12	4	30	8	30	30	10
49	40	15	12	16	14	9	3	9	3
56	40	3	15	36	14	5	27	21	5
49	20	9	12	10	40	6	24	27	9
28	40	24	24	12	10	4	24	18	15
49	16	18	30	20	10	1	6	3	21
7	16	12	12	2	35	1	6	6	4
28	16	9	9	6	18	8	18	30	7
63	24	6	15	6	25	6	9	12	4
63	10	3	24	8	45	6	18	15	30
35	50	24	18	10	15	7	12	15	21
14	30	24	18	14	40	6	21	6	18
49	15	6	12	16	16	8	18	21	24
7	35	21	12	20	20	1	12	24	27
7	45	15	3	4	20	5	30	9	18
63	5	24	30	8	20	7	3	6	15
35	20	3	24	10	35	2	24	6	24
7	35	9	18	4	45	3	9	3	9
70	16	15	24	8	16	9	27	18	9
56	40	3	30	12	6	10	24	10	2
42	4	18	21	4	12	8	6	18	1
7	16	24	12	4	15	1	24	10	3
63	20	21	12	8	14	8	27	20	2
63	32	9	15	2	50	10	30	16	4
49	16	12	30	10	18	3	3	10	8
42	32	6	27	20	35	8	12	10	7
35	16	27	12	20	25	7	27	15	12
70	8	24	3	18	30	5	21	12	15
28	36	18	18	4	20	3	21	9	9
56	40	9	12	18	5	5	24	6	9
63	24	21	15	4	12	9	3	30	18
28	4	21	27	2	6	7	30	30	3
28	4	12	6	24	20	8	27	9	21
42	4	6	6	24	2	1	9	30	18
14	28	18	12	14	25	4	6	9	9
28	4	30	24	12	6	3	27	18	3
42	20	18	27	2	20	1	9	9	18
21	12	18	30	18	2	3	21	12	3
35	12	3	9	8	40	7	6	3	1
56	36	18	18	10	8	10	9	24	9
21	16	15	18	18	16	3	3	3	7
14	40	21	15	18	5	9	18	6	8
70	8	12	15	6	14	2	12	18	8
14	28	6	21	6	45	1	21	21	24
49	20	12	3	16	30	4	27	21	30
42	4	9	2	14	15	9	18	15	6
63	12	6	15	30	45	8	6	6	30
14	4	30	18	10	14	7	12	15	15
56	4	9	4	14	16	7	9	30	3
42	12	24	15	14	15	10	15	3	15
56	12	24	9	4	50	7	15	21	1
28	32	12	3	8	4	1	18	27	6
14	12	6	3	2	10	5	30	27	3
35	8	24	9	30	40	10	6	18	6
7	32	15	27	42	35	5	15	9	27
56	40	9	21	20	8	10	15	12	18
56	40	6	12	4	10	7	24	12	12
28	16	9	12	14	8	2	9	15	18
49	28	6	24	14	20	3	24	27	3
35	20	3	24	60	25	2	30	12	5
14	28	18	30	14	20	6	9	15	5
63	16	15	27	20	25	4	24	24	2
14	8	24	9	20	18	7	18	6	5
7	40	18	15	18	50	2	27	30	6
7	36	24	27	14	5	8	30	3	12
56	40	24	6	6	2	9	9	9	21
14	12	15	9	6	10	9	12	27	5
63	28	24	12	2	40	10	18	24	6
7	32	24	18	6	10	4	3	18	5
70	40	21	30	14	35	4	27	12	18
14	32	6	6	10	25	10	24	18	27
56	40	6	12	6	2	2	27	9	18
14	32	3	24	18	20	10	15	27	5
70	24	6	30	16	20	1	15	27	7
35	28	3	21	20	20	9	12	18	15
49	20	12	9	12	40	10	9	18	24
35	16	12	6	4	14	3	18	9	21
42	36	6	18	8	30	6	21	15	27
35	8	9	3	12	2	6	12	6	21
56	32	15	6	14	45	5	30	24	24
21	16	18	3	4	8	2	6	27	1
42	50	30	9	2	25	4	12	27	3
49	15	30	15	18	40	8	21	9	18
7	50	15	24	4	35	10	12	12	12
70	5	3	21	10	5	1	3	12	6
42	5	27	9	18	12	6	15	24	24
21	40	9	18	16	50	4	30	12	24
56	5	15	15	16	10	3	3	3	6
56	25	12	9	12	45	9	9	18	30
7	20	21	9	16	45	3	15	18	9
35	35	30	21	18	45	7	24	21	12
35	30	9	6	6	20	7	30	21	27
56	40	18	24	20	2	6	27	15	12
28	20	15	6	48	8	5	6	18	12
14	8	30	3	18	4	5	21	24	6
56	28	30	18	42	20	3	21	21	6
70	12	3	15	18	15	1	12	14	5
49	36	9	21	12	2	7	21	4	5
28	20	12	9	6	16	4	6	12	3
49	40	12	6	4	10	10	12	18	3
28	36	30	15	10	2	7	15	2	9
28	40	27	30	12	12	2	30	18	6
14	4	12	6	2	35	9	18	8	5
49	36	15	15	8	25	3	12	12	10
56	12	21	27	2	5	2	3	6	4
56	40	9	6	14	35	4	21	2	2
28	4	21	6	20	50	9	21	10	1
7	4	15	30	18	35	7	9	27	27
35	8	15	18	4	40	3	24	3	7
28	32	15	15	16	15	7	6	3	30
63	4	15	15	6	30	3	12	18	30
21	24	3	12	8	50	10	9	3	10
21	40	12	27	4	5	10	12	27	3
70	4	30	6	2	10	3	18	15	21
56	32	15	12	2	40	9	18	21	9
28	20	15	18	8	8	9	9	12	15
63	40	21	24	14	16	2	27	27	9
63	8	15	6	16	50	2	12	6	4
56	12	12	9	18	20	9	30	18	3
63	40	3	9	2	35	6	27	15	21
28	12	30	15	14	18	8	30	12	30
42	4	18	3	20	5	8	21	27	9
35	8	18	21	6	16	3	27	21	6
28	40	24	6	12	15	2	27	6	9
42	24	9	15	18	4	7	18	30	2
56	4	6	21	8	40	8	3	21	5
28	16	21	30	2	25	5	12	15	18
35	8	15	21	10	35	4	30	24	2
56	4	3	30	10	35	3	3	18	9
35	40	30	15	12	10	5	9	6	7
35	28	9	18	12	20	9	18	18	1
56	16	21	9	18	45	8	15	30	30
28	12	6	27	12	15	2	15	30	15
49	12	27	30	36	35	3	3	30	30
56	28	9	18	14	14	10	3	3	30
21	8	6	24	2	6	6	30	9	9
42	16	18	12	12	12	3	18	27	9
14	28	30	12	36	4	9	18	18	27
7	20	12	9	12	4	2	12	6	27
14	4	6	24	8	2	4	30	18	21
14	4	24	12	8	50	8	21	3	5
63	28	21	27	18	20	7	18	21	3
56	28	27	3	6	50	5	30	24	3
7	36	30	3	8	2	5	27	30	6
42	24	27	27	16	35	2	27	15	30
21	28	3	6	10	20	5	3	21	6
21	24	9	10	6	35	7	18	9	18
42	36	30	27	12	25	8	12	18	12
14	16	15	21	10	12	3	6	3	30
28	36	30	6	8	45	1	12	27	10
21	8	18	9	6	16	6	12	30	6
35	32	9	18	16	8	6	9	24	3
56	4	15	18	20	12	7	9	15	9
7	28	12	3	4	18	10	9	8	1
42	4	12	21	12	10	2	12	8	8
42	8	27	15	20	20	1	27	14	2
14	12	30	21	10	25	2	15	18	12
21	36	24	27	18	20	2	12	3	9
21	24	3	27	14	15	3	24	12	30
70	20	9	30	20	30	4	12	30	18
21	8	9	3	10	45	5	3	27	9
14	40	18	12	18	25	7	9	12	4
7	36	30	18	18	20	10	24	6	6
63	4	30	27	18	45	1	24	9	27
42	32	3	3	18	25	4	24	24	3
70	36	24	21	8	50	2	21	27	6
21	32	12	18	6	5	5	27	12	12
14	12	30	30	20	40	6	30	12	3
56	28	6	15	16	25	2	27	12	21
63	32	24	12	12	45	7	18	30	15
21	28	21	6	18	35	7	30	15	2
21	8	18	9	6	30	6	30	24	24
21	12	24	9	4	10	1	24	24	15
56	40	18	18	12	35	1	9	6	12
70	16	3	30	20	5	10	12	9	15
35	12	18	18	20	25	6	30	9	24
56	12	15	30	18	30	2	18	30	3
49	8	21	3	6	5	5	6	15	18
42	8	21	24	20	50	6	9	18	27
21	36	27	9	18	20	3	6	27	5
63	12	27	27	8	50	10	27	6	21
7	20	15	6	8	50	4	9	24	6
28	32	24	9	4	40	7	21	3	18
14	36	21	12	8	45	9	18	3	3
21	20	21	18	14	45	7	6	27	15
21	20	12	6	4	45	9	9	21	12
49	4	9	18	20	45	8	30	18	3
42	32	3	6	20	5	7	24	30	9
28	4	3	21	20	25	9	3	27	9
14	20	9	30	2	30	4	12	30	15
56	20	12	21	18	15	3	30	18	2
14	16	24	18	12	45	2	3	15	24
70	20	3	15	18	15	9	27	30	6
28	16	30	24	20	45	8	30	21	3
28	40	24	9	4	5	5	3	18	9
56	8	6	24	12	15	9	12	12	9
63	16	18	27	20	30	9	30	21	7
21	32	12	21	20	30	8	21	15	12
7	36	12	9	20	5	1	30	24	27
21	28	15	21	10	18	6	15	18	24
42	16	24	27	6	35	9	18	27	27
21	8	18	24	12	50	4	12	27	12
21	20	12	3	10	40	7	3	12	30
63	36	24	24	16	30	3	15	6	27
35	16	32	15	6	5	10	9	9	27
14	12	3	12	18	8	7	30	6	6
70	32	12	30	16	25	4	3	12	18
7	40	3	15	2	40	10	12	18	30
42	16	21	21	6	35	6	6	6	27
35	20	21	18	4	20	8	21	9	27
21	32	27	12	4	25	4	12	24	12
63	32	18	30	12	12	2	27	2	6
35	36	3	21	2	2	5	27	20	10
63	32	6	12	20	40	7	6	6	21
42	12	27	18	2	50	7	12	24	24
7	4	21	18	18	35	6	18	24	24
70	8	24	18	20	8	3	6	27	15
70	36	3	30	6	18	5	15	12	18
42	16	6	12	8	45	4	24	21	18
21	4	9	3	20	20	4	12	12	21
21	16	3	27	16	10	5	27	27	15
49	20	30	3	2	4	9	18	9	30
56	16	24	9	14	15	10	18	18	24
56	32	24	30	4	50	7	21	9	27
70	4	16	18	8	15	3	24	3	24
42	40	9	18	2	10	9	6	27	12
28	12	3	3	48	50	10	21	9	30
7	24	9	30	14	25	10	30	21	27
70	28	3	27	8	8	7	3	15	3
21	8	27	18	18	40	3	18	24	3
28	4	3	15	16	10	8	12	12	10
14	32	3	6	8	4	3	21	16	2
49	8	24	30	16	20	7	30	20	6
35	40	6	12	10	45	3	3	14	5
7	12	9	6	14	15	1	30	27	3
70	40	3	3	8	4	2	30	6	27
70	28	6	30	16	4	5	6	6	27
28	8	27	12	14	16	7	30	24	27
49	12	21	12	2	30	2	24	6	2
42	8	15	15	6	5	7	9	21	15
21	20	9	21	4	4	5	15	30	21
21	28	30	24	18	25	10	30	9	15
14	16	21	15	6	14	2	27	27	15
21	24	18	18	10	10	9	24	30	6
21	24	24	12	4	15	2	30	15	21
49	12	21	9	18	15	10	18	12	24
28	12	24	3	16	14	7	6	6	21
63	24	21	3	6	10	2	6	30	24
49	20	30	21	16	30	1	30	24	3
49	24	24	24	10	30	2	21	9	12
14	32	18	30	2	5	1	9	30	6
56	40	21	27	12	10	5	24	24	24
7	32	9	18	4	16	5	24	2	8
49	16	21	24	14	4	9	12	4	4
63	28	27	12	6	35	9	21	18	3
28	40	27	9	6	35	4	21	12	15
35	12	15	12	12	10	9	12	9	6
35	4	6	9	54	8	2	9	21	24
21	32	9	18	12	2	10	24	3	9
35	8	9	6	10	18	8	21	30	24
14	16	9	27	20	8	3	6	27	3
35	8	18	27	2	2	5	12	12	21
21	28	12	18	6	10	9	18	15	2
7	12	30	27	2	40	8	21	24	6
42	16	9	30	2	30	7	3	21	4
35	8	18	15	4	15	8	15	30	9
56	36	27	6	18	30	5	15	6	3
35	8	30	21	60	40	5	24	15	12
70	40	27	12	4	10	8	24	24	27
63	4	15	30	16	5	6	12	15	4
14	8	18	12	2	20	9	21	24	3
14	28	12	6	10	15	4	21	18	21
28	20	3	27	48	16	5	27	21	18
49	32	24	24	10	20	3	27	15	18
35	4	24	30	14	5	10	12	15	9
42	32	24	30	16	18	9	15	3	24
42	24	15	3	18	25	9	24	18	18
63	36	21	21	14	40	2	3	30	3
63	16	18	15	10	10	7	21	3	27
56	28	15	30	6	25	6	15	6	3
21	28	9	30	18	14	8	15	21	18
42	4	21	15	6	12	5	18	12	1
63	8	21	9	14	35	9	30	30	3
63	4	12	24	8	12	2	30	18	15
70	24	3	27	2	12	4	30	21	30
14	16	18	27	18	8	8	15	9	18
56	24	21	9	2	15	9	18	9	6
70	36	3	18	6	35	5	15	9	24
28	32	21	15	18	20	3	24	30	21
21	24	40	6	16	25	8	30	15	18
21	28	15	18	4	20	8	15	18	15
21	12	15	30	6	20	8	18	6	9
21	28	27	27	20	15	4	12	9	30
35	8	3	30	8	30	2	9	12	18
42	24	32	3	10	45	10	6	9	21
56	40	30	12	48	30	2	9	24	12
35	4	27	12	20	5	1	27	24	21
28	36	3	27	20	8	1	12	18	24
35	12	18	18	8	30	2	3	12	24
56	32	6	4	16	5	1	27	18	9
35	24	6	15	10	35	1	15	12	9
56	12	6	24	6	20	5	30	6	24
42	32	18	24	6	35	9	15	3	3
35	32	6	24	20	35	1	3	18	1
56	32	9	21	2	6	5	3	16	1
21	12	3	30	14	15	4	15	16	3
14	8	30	21	10	35	10	9	6	24
49	28	27	30	12	18	4	30	21	9
56	4	30	6	18	6	5	30	24	3
49	24	12	6	20	40	2	18	9	1
14	16	21	21	20	10	1	27	21	10
14	40	15	6	20	30	6	9	21	9
63	16	18	18	6	14	7	12	21	27
28	8	6	15	18	35	7	6	3	6
42	36	3	9	10	6	1	30	9	12
42	4	6	6	18	10	8	27	24	5
7	40	30	24	14	15	3	3	3	3
70	20	21	27	6	45	1	15	9	3
14	20	12	21	48	20	8	3	30	27
70	36	24	24	2	18	6	6	18	15
14	28	21	30	12	40	4	21	6	10
7	32	6	12	2	15	3	3	18	21
42	24	27	21	10	8	6	6	12	3
42	36	9	12	8	30	6	15	21	10
35	40	6	3	18	30	6	27	21	15
42	8	18	21	16	5	10	6	3	18
14	32	21	6	4	30	9	12	21	9
63	28	3	6	8	20	7	27	9	18
49	24	15	21	2	45	4	6	15	30
21	8	30	30	8	50	3	6	15	15
56	24	3	15	12	30	2	24	3	6
28	24	27	24	20	45	4	15	9	7
70	4	6	9	12	40	3	30	27	3
42	24	27	3	14	10	4	27	12	12
49	16	12	3	2	35	4	18	9	12
14	24	18	6	2	45	1	27	27	15
63	4	27	21	4	10	6	12	27	3
56	8	12	9	4	40	3	21	3	12
49	28	9	21	8	5	2	24	12	6
70	36	12	6	10	20	9	27	18	18
7	8	9	21	4	20	10	24	30	15
28	16	18	15	4	10	8	12	15	18
35	28	3	27	4	35	7	18	12	9
70	12	9	9	20	45	9	12	24	6
42	36	9	12	10	20	1	21	30	27
70	32	12	21	8	5	6	18	18	12
63	28	21	24	2	5	2	18	18	3
49	12	12	9	8	40	7	6	15	12
70	20	18	3	18	4	2	12	6	15
56	36	24	18	2	5	8	9	12	21
56	32	27	12	4	45	3	3	3	3
7	32	15	21	2	16	4	9	24	18
49	20	9	18	18	35	2	3	9	24
42	24	12	9	12	10	5	6	3	6
49	16	9	9	18	50	1	30	6	3
35	32	24	24	18	35	1	27	27	3
28	4	21	6	8	30	4	21	18	4
14	16	6	9	6	15	1	9	30	15
28	12	12	15	6	45	7	24	15	3
14	36	9	30	8	5	3	15	9	3
35	40	30	3	10	8	4	24	12	18
28	36	27	3	54	10	8	27	3	27
14	32	6	24	14	10	8	3	12	27
42	12	18	18	10	30	10	6	12	9
28	32	6	27	4	25	8	30	15	3
42	32	15	27	4	20	5	27	24	9
56	24	9	9	2	20	4	18	9	6
70	16	18	15	10	35	9	15	12	15
70	16	30	9	10	15	7	24	18	24
56	16	12	12	10	15	6	18	30	4
49	16	30	18	16	40	1	6	30	4
21	36	6	6	16	30	2	24	3	21
35	24	18	18	12	12	10	24	6	3
21	24	9	24	6	45	4	9	21	30
35	24	15	12	18	14	9	27	9	9
56	20	27	30	12	20	1	21	6	9
63	4	18	30	18	10	1	24	6	21
28	32	30	30	8	12	1	24	9	18
49	32	15	30	8	15	5	15	3	12
28	8	3	18	10	8	3	3	24	27
49	4	21	27	20	50	4	24	12	18
56	32	15	18	18	35	10	12	27	27
7	28	12	27	18	30	7	30	3	3
42	24	12	30	10	40	3	9	12	7
70	4	12	15	16	45	6	9	18	18
70	4	15	9	16	5	3	6	24	27
42	16	12	27	8	2	7	30	18	21
63	20	24	6	18	25	3	9	12	9
28	32	15	15	6	20	10	9	6	3
70	4	24	12	14	6	8	6	6	15
28	12	6	27	4	20	4	24	3	18
49	40	3	6	12	16	5	30	6	3
70	24	12	18	14	50	3	3	9	30
42	28	27	21	8	25	5	6	12	7
21	20	27	21	12	30	7	21	12	18
70	8	9	3	2	20	7	15	6	24
42	4	9	27	18	40	1	12	30	27
28	20	3	30	4	30	8	3	27	21
49	40	3	24	14	10	5	6	24	21
35	36	3	3	14	35	8	24	30	24
56	16	18	18	16	30	9	18	30	3
14	20	9	18	12	50	8	18	12	24
42	32	9	24	14	5	4	3	6	9
49	8	18	6	18	40	4	18	15	12
21	20	30	15	12	30	9	9	12	9
7	12	27	21	16	5	7	12	15	6
7	40	12	12	16	10	4	6	18	12
70	40	3	12	18	30	7	12	12	24
42	20	9	9	2	15	5	21	18	30
35	36	6	12	8	20	2	30	15	12
63	24	9	15	4	20	2	12	12	21
49	8	9	21	12	20	8	21	9	27
70	20	24	3	14	10	7	27	15	18
14	24	3	9	10	10	6	6	24	27
49	36	21	6	6	18	4	30	6	27
63	40	12	18	8	20	7	3	9	15
56	24	6	3	4	45	5	27	24	3
28	24	18	18	2	40	5	9	18	7
21	24	24	3	12	35	1	15	30	30
49	16	18	15	6	25	9	12	24	27
56	16	18	24	18	5	2	15	15	2
21	12	24	24	6	30	9	9	27	24
35	28	21	9	10	45	4	21	9	12
49	16	6	30	16	25	7	6	30	12
42	32	9	15	12	25	9	30	15	24
70	24	15	21	20	50	2	6	18	12
28	32	18	30	14	10	3	3	18	15
56	8	27	3	16	35	9	21	6	18
70	28	27	18	12	50	9	21	9	15
63	8	6	15	2	35	1	30	18	15
70	28	6	9	10	20	10	24	6	3
49	12	27	12	16	10	1	30	18	12
49	32	27	27	4	15	4	3	6	12
14	40	30	3	10	30	10	27	9	9
28	28	6	3	4	10	2	15	6	27
14	40	9	27	12	40	3	9	30	2
21	8	12	30	18	50	9	6	18	24
56	20	30	12	2	35	2	6	18	8
14	12	21	30	6	25	2	24	24	24
7	24	27	6	14	40	2	27	9	6
63	20	24	15	4	5	6	27	6	15
42	32	18	30	20	14	7	15	18	21
21	24	6	30	6	5	4	18	30	27
21	28	6	27	12	35	8	15	27	12
28	20	12	3	6	15	9	27	24	15
35	20	30	3	14	25	8	3	12	10
35	40	3	6	20	35	6	3	27	27
63	36	3	3	18	5	7	21	6	2
49	36	9	3	6	10	6	27	18	6
70	28	9	12	20	45	6	3	9	21
42	24	9	24	14	4	8	18	12	30
42	28	6	30	20	30	5	27	21	24
56	20	21	27	18	10	1	6	12	18
14	28	12	6	18	5	7	3	21	27
21	12	30	18	20	30	7	3	21	12
49	36	12	12	16	25	5	15	15	15
56	32	30	30	20	35	6	30	9	15
70	20	9	6	8	6	5	3	30	21
42	12	27	21	4	20	2	24	3	24
7	36	12	21	14	20	8	12	30	3
14	4	15	27	16	5	7	24	12	3
21	20	6	18	6	15	8	24	18	9
63	40	30	27	18	10	5	9	9	15
7	40	9	18	14	20	3	12	3	3
35	20	3	27	6	30	3	27	21	12
7	8	9	3	6	35	10	15	9	6
28	12	21	24	10	30	1	27	21	18
21	32	24	27	20	8	3	30	21	6
7	4	24	12	18	10	5	9	18	15
7	36	21	3	6	40	1	12	24	9
63	4	21	6	12	40	10	3	12	30
14	24	27	9	12	20	1	6	6	3
49	20	3	24	16	20	5	27	12	9
7	8	9	27	10	20	1	12	3	12
7	36	6	30	12	50	10	3	15	3
42	12	9	6	16	18	5	6	9	9
56	12	15	24	4	5	6	21	9	9
42	24	18	3	30	10	3	27	15	27
63	20	27	27	14	30	9	9	6	6
56	8	18	27	12	35	3	12	30	18
28	32	27	30	14	40	6	3	12	24
42	12	24	30	4	10	10	27	21	12
56	36	18	18	8	6	6	6	8	5
14	32	15	27	20	15	3	18	24	21
56	32	21	3	14	10	7	30	3	3
70	8	9	24	16	30	9	27	27	6
42	32	6	3	6	10	9	9	18	15
28	16	30	3	12	14	9	27	21	30
49	28	30	18	4	10	3	30	21	15
28	32	9	24	16	12	5	3	24	15
56	40	9	6	16	50	4	3	3	18
42	36	3	3	14	4	6	6	21	24
28	36	6	12	2	45	4	15	21	21
63	36	24	27	8	30	8	21	30	27
42	8	24	21	10	10	7	15	18	9
21	16	9	27	4	18	7	6	9	3
63	40	6	3	18	2	3	9	30	3
49	4	24	30	20	35	10	15	21	9
42	28	3	21	10	35	4	9	30	15
63	28	24	12	4	14	4	18	24	27
56	16	18	24	18	10	5	30	21	24
14	36	18	9	12	45	7	12	21	6
56	4	12	21	4	15	10	18	9	27
56	40	30	15	18	25	7	21	3	15
63	24	15	9	10	30	5	24	18	9
28	16	18	3	20	35	4	30	18	24
70	4	3	27	6	10	6	12	24	15
49	36	30	18	8	16	9	3	3	21
21	4	27	18	20	10	3	9	30	18
28	12	21	24	10	12	5	30	30	3
49	12	27	18	4	20	3	18	3	27
56	28	15	27	20	45	10	24	15	21
56	8	12	12	8	15	1	21	9	6
28	12	30	30	16	15	9	15	24	15
21	40	9	18	18	15	2	24	21	24
42	32	24	27	20	30	5	18	3	6
7	20	3	27	12	5	7	9	24	3
28	28	27	18	16	10	5	12	12	3
14	20	15	27	10	15	9	12	6	9
63	36	15	30	16	5	6	24	12	3
63	20	15	27	10	50	8	18	30	9
56	36	24	27	14	15	5	30	15	24
28	16	9	3	20	15	1	21	9	9
49	24	27	18	12	5	1	3	9	3
42	12	12	3	20	14	2	6	30	27
63	12	24	3	16	8	6	9	9	12
28	28	24	12	12	15	4	30	21	18
42	28	30	27	6	10	10	12	6	30
7	40	21	18	6	16	4	21	9	24
56	24	27	9	2	35	9	24	15	3
70	40	12	21	2	5	6	6	3	6
56	36	30	6	4	45	3	18	9	6
42	32	30	6	6	5	5	9	24	18
14	16	15	21	4	45	9	18	24	24
42	40	3	21	2	15	8	3	12	9
14	24	6	21	6	30	10	6	27	21
70	28	18	12	20	45	3	12	21	24
7	8	9	3	16	40	7	30	6	30
7	32	21	6	20	40	1	21	12	24
21	28	9	24	4	35	10	27	6	12
35	28	30	18	4	15	6	9	6	27
28	16	24	12	2	5	3	3	6	18
49	24	24	21	6	35	1	30	3	24
6	32	30	3	4	40	7	15	15	18
30	36	21	9	10	10	2	9	12	15
6	4	6	6	6	30	10	9	9	15
9	36	12	18	6	10	1	3	27	6
6	40	30	15	16	10	5	12	27	18
15	36	24	24	2	35	10	6	27	9
15	28	6	30	10	16	6	30	27	10
21	16	12	3	20	30	8	24	30	9
27	40	15	21	14	16	2	15	6	27
21	20	12	9	2	35	4	24	24	3
6	28	15	12	6	40	3	18	21	5
21	24	3	6	20	10	3	3	3	3
9	20	15	18	60	16	7	6	12	24
27	36	27	9	12	20	4	9	27	9
24	24	12	30	16	40	10	18	3	18
15	4	18	30	4	15	2	12	15	27
24	4	27	21	20	16	1	6	18	3
3	16	18	9	10	15	3	21	15	27
12	24	6	18	4	40	10	21	12	3
6	16	30	3	10	40	1	12	27	9
27	4	12	27	4	20	9	3	24	9
15	20	27	24	16	10	7	27	6	27
27	16	3	3	20	6	9	18	15	24
30	28	27	15	6	10	3	18	18	27
18	12	30	30	8	45	7	6	18	5
3	4	12	12	14	30	5	27	30	7
24	12	3	12	20	8	10	21	15	6
18	28	18	6	20	18	4	21	3	8
18	4	27	15	12	20	4	27	12	5
12	36	9	3	2	15	7	24	3	10
24	16	6	21	10	35	5	3	24	3
3	4	15	12	16	35	6	27	6	24
30	20	9	6	4	10	7	12	3	27
3	8	24	21	6	10	2	6	27	8
18	20	27	15	8	5	4	3	30	1
12	40	30	21	18	8	2	12	12	7
3	4	9	3	20	30	9	3	21	4
21	32	15	12	6	6	1	30	18	15
21	16	15	27	8	5	1	18	6	15
18	36	30	15	20	40	4	6	21	21
18	16	15	18	8	6	5	24	3	12
18	12	21	3	8	6	8	3	12	24
15	8	12	21	6	15	7	24	3	15
3	24	18	6	16	14	8	24	24	18
6	8	18	12	36	4	2	12	12	9
18	36	18	3	10	2	2	12	15	18
30	4	27	6	18	30	2	6	9	18
21	28	15	12	18	8	2	21	9	2
15	24	24	15	8	12	10	15	6	12
3	20	15	15	18	10	10	21	27	24
15	16	21	3	4	50	1	15	24	18
30	28	30	9	8	8	10	6	12	27
30	8	21	27	14	30	8	9	21	21
18	24	18	27	18	15	5	27	27	27
6	32	18	9	12	14	5	3	30	18
15	40	18	27	20	2	5	27	3	24
6	20	15	21	4	35	10	3	6	15
12	36	3	6	4	25	6	12	6	27
30	24	21	6	8	30	7	18	24	9
24	40	21	3	16	8	9	6	27	9
24	40	24	9	18	35	7	9	9	21
30	36	15	15	20	45	2	21	15	12
21	40	15	21	18	45	6	9	9	24
30	8	27	18	6	20	2	3	15	24
27	40	21	15	14	20	8	15	24	30
27	20	9	9	14	2	9	21	3	12
6	24	15	6	20	45	5	24	18	27
6	12	9	18	8	18	10	12	20	7
30	4	3	30	6	30	5	24	14	6
15	24	24	21	4	14	3	27	12	10
18	36	21	3	6	20	6	27	16	3
9	4	9	6	10	40	5	3	12	5
3	12	21	15	2	8	2	9	6	10
6	16	15	6	4	15	7	27	10	3
12	12	18	18	10	14	10	30	6	10
6	24	3	15	4	16	8	27	16	6
15	28	9	9	2	12	2	15	6	9
15	4	27	30	20	25	6	3	14	6
9	8	24	15	14	25	6	27	18	5
30	16	24	24	4	20	6	9	15	15
24	28	21	12	8	45	10	9	15	3
3	50	6	27	16	45	7	9	9	18
15	20	30	15	10	20	8	15	27	3
30	16	6	30	14	18	2	30	18	27
12	4	27	9	18	10	2	3	12	3
27	4	27	12	8	2	1	15	15	18
30	12	30	15	6	30	10	15	27	3
24	20	12	30	4	40	8	24	18	12
12	24	3	21	20	25	8	6	18	27
15	4	27	12	10	18	10	12	27	9
12	12	9	6	16	20	3	12	30	24
9	4	21	24	4	50	9	21	27	2
18	4	27	27	8	15	1	6	3	3
18	4	12	27	8	25	9	24	21	9
15	20	30	6	18	30	1	27	18	27
24	35	27	15	12	10	7	12	6	6
15	24	15	6	30	15	2	21	12	18
18	36	6	16	14	5	2	12	3	9
12	32	12	21	30	20	9	18	21	30
6	36	15	27	14	15	5	30	27	24
9	28	21	6	20	12	1	24	24	27
3	20	12	24	12	8	2	3	24	18
9	16	6	30	2	25	9	3	21	18
15	4	12	12	6	20	1	21	12	27
6	36	9	27	16	16	4	12	8	2
6	24	18	18	18	35	6	9	14	5
27	8	21	27	12	30	10	24	27	9
18	28	15	24	14	20	5	15	30	9
21	12	21	3	10	16	3	21	15	27
24	4	9	30	20	15	6	24	15	6
6	32	21	9	10	25	2	3	18	3
3	32	18	15	10	2	8	18	30	9
9	24	6	15	2	5	5	27	15	15
9	16	15	6	4	50	1	27	12	4
18	12	3	9	8	4	9	18	3	6
24	20	18	21	10	20	3	3	18	21
15	12	15	9	6	20	7	24	30	21
12	24	6	18	20	6	10	27	8	6
12	20	27	21	4	35	9	12	12	3
3	12	6	9	2	25	6	3	30	3
24	8	15	12	6	35	4	6	21	21
3	28	3	12	10	40	1	18	18	21
18	36	15	21	10	45	3	12	27	24
24	40	18	27	24	18	9	15	9	15
21	20	24	6	6	10	1	21	18	27
27	12	24	27	2	10	1	15	9	12
27	12	21	3	20	4	4	18	18	24
30	40	21	15	12	6	5	6	12	6
12	32	27	24	12	15	2	9	3	21
3	28	27	6	6	20	5	15	21	12
6	24	15	21	18	50	7	15	15	9
12	28	15	6	4	4	9	27	21	3
3	40	18	12	2	10	7	9	30	12
21	28	24	6	14	18	3	27	6	27
12	28	24	9	14	25	5	3	6	6
15	4	12	12	12	8	4	6	3	15
3	12	15	27	16	10	10	27	3	30
21	40	9	3	20	16	3	12	9	15
3	16	12	3	6	50	10	27	6	4
15	32	12	6	8	4	8	15	2	5
12	36	9	30	12	16	10	27	20	8
3	36	21	15	14	30	10	12	18	7
18	12	18	3	2	12	2	12	4	8
12	36	21	12	10	35	8	9	18	21
3	12	21	15	6	8	6	27	3	3
15	32	9	24	2	18	1	30	3	9
30	20	12	15	8	25	5	27	18	6
9	4	9	18	18	40	8	6	6	9
12	8	27	3	14	12	5	6	12	12
30	20	30	9	4	50	4	12	27	9
15	24	15	24	18	35	10	3	18	6
15	28	12	27	6	10	4	18	9	24
9	28	24	9	4	20	3	6	3	4
15	16	21	12	20	5	7	24	6	24
27	40	12	15	14	45	7	24	6	18
9	4	6	9	2	40	10	9	15	9
18	4	6	6	16	20	9	24	24	6
6	4	24	3	16	5	1	27	9	9
9	12	12	30	20	30	6	9	18	15
9	36	15	15	2	18	2	21	6	3
3	32	15	9	60	2	9	24	9	18
15	32	15	21	10	25	1	12	6	9
12	4	15	21	10	12	1	12	21	30
3	28	15	15	4	15	3	18	27	5
12	32	18	15	8	16	5	6	6	1
9	32	30	27	16	20	6	15	18	21
15	20	24	18	2	4	10	24	27	3
6	32	30	6	16	30	1	24	6	21
21	12	3	15	16	6	5	12	12	30
3	4	27	6	8	25	1	24	12	4
3	16	24	9	2	10	2	21	27	3
24	12	18	21	14	25	9	18	15	21
27	8	24	21	10	4	1	27	18	6
18	4	6	18	12	10	5	21	9	27
18	28	6	24	8	10	5	24	24	3
18	40	6	30	16	14	10	12	6	9
3	36	24	3	4	15	5	3	3	9
27	16	6	30	8	20	7	24	12	30
21	16	12	12	4	14	3	3	27	12
27	40	15	21	4	20	8	30	21	18
24	20	18	27	6	35	1	6	18	21
21	24	9	21	10	2	2	15	10	9
6	12	6	12	14	2	4	9	2	2
12	4	12	9	18	25	2	21	8	8
3	24	24	9	14	14	3	24	8	3
30	28	15	27	20	50	8	6	15	6
3	24	21	21	4	25	1	12	24	27
15	24	3	6	18	50	2	6	27	4
21	28	21	12	16	30	2	24	6	5
15	12	6	18	16	35	7	6	27	24
18	32	12	3	4	15	5	9	21	5
3	16	24	12	10	10	3	27	12	6
15	8	24	15	14	50	8	21	21	1
3	28	30	18	16	5	10	15	3	3
6	12	30	30	14	30	6	3	15	12
18	12	3	18	36	30	10	3	9	6
21	8	27	12	48	18	9	24	24	21
24	24	6	24	18	12	9	27	6	24
9	8	12	3	18	50	3	6	15	7
15	28	9	21	4	8	4	21	24	4
12	36	21	15	10	45	2	30	3	12
3	8	30	6	10	50	9	18	9	21
15	40	15	30	54	35	10	12	21	6
9	16	9	6	4	45	8	30	6	24
18	4	27	21	12	14	1	15	15	30
6	32	3	12	16	35	1	3	15	10
9	24	15	18	20	8	3	27	14	2
12	32	6	3	12	2	9	30	4	6
21	36	21	12	20	40	7	18	10	2
9	36	18	18	14	8	1	18	8	2
24	28	3	15	18	25	5	30	18	3
12	40	6	30	10	10	9	6	30	10
3	40	21	27	8	35	2	24	12	6
3	20	24	27	18	6	9	6	9	30
18	8	12	27	14	6	10	3	15	6
24	4	6	12	2	5	10	18	3	1
18	32	3	21	8	5	1	18	3	18
21	12	3	3	12	16	5	27	30	24
21	40	12	6	14	5	10	6	3	27
9	20	21	9	20	35	5	3	27	6
12	4	30	24	8	8	8	21	21	24
24	8	30	3	2	30	4	9	15	5
12	28	6	21	18	10	3	24	21	6
15	12	27	30	16	10	2	24	3	27
24	40	27	12	14	4	2	18	8	2
24	36	6	9	6	50	4	18	18	30
12	36	12	21	2	40	8	30	18	15
24	8	15	9	6	50	1	27	9	6
27	12	12	21	18	10	1	24	12	27
21	36	27	3	8	45	8	12	18	24
30	4	9	21	6	35	9	30	15	3
18	8	21	27	24	16	5	18	21	21
21	16	15	18	6	16	10	3	27	27
6	24	18	3	4	20	5	6	3	1
12	4	27	30	8	14	3	21	27	5
12	8	12	24	12	40	6	24	30	9
15	40	15	12	2	20	2	21	12	21
21	16	12	9	18	20	6	12	24	18
9	28	15	15	16	40	7	9	24	27
3	8	9	30	10	14	8	21	18	3
27	40	9	30	6	35	8	24	18	1
15	28	9	18	20	10	3	3	4	6
18	36	12	27	16	50	7	6	24	18
18	24	3	3	4	50	2	27	15	24
30	20	3	18	20	35	6	9	24	30
18	16	6	24	14	20	8	27	15	12
24	20	21	12	2	50	8	6	21	8
15	16	30	15	2	45	7	15	9	12
3	36	3	12	2	50	2	18	18	3
24	40	3	18	16	30	8	30	6	6
9	20	12	21	16	30	2	24	21	15
27	8	3	18	2	50	1	27	3	10
24	40	12	3	8	30	4	30	9	24
3	40	12	21	6	10	4	24	3	8
24	24	6	18	6	10	5	24	9	12
6	32	27	9	16	10	6	27	12	6
24	16	6	6	14	50	3	12	18	15
12	20	15	24	10	15	8	30	12	21
24	8	12	30	12	40	5	12	18	9
30	40	12	24	20	10	9	24	3	24
21	4	18	21	20	5	3	21	30	15
12	36	15	18	12	8	6	27	3	9
27	28	24	18	4	45	4	21	30	7
24	20	24	15	8	50	3	12	30	6
18	8	3	6	4	30	6	15	18	18
27	8	6	12	4	12	10	30	30	15
24	8	3	18	18	45	2	30	15	15
9	12	21	3	14	2	4	12	15	21
6	24	18	21	6	4	1	24	21	15
3	8	12	3	16	20	10	3	21	8
30	16	3	15	16	2	8	9	18	10
6	32	12	30	8	10	10	21	21	10
27	40	3	6	18	30	1	15	24	9
27	4	21	15	4	8	8	3	12	18
9	20	30	9	4	10	3	18	2	1
3	28	12	24	4	25	8	12	12	18
21	24	27	6	20	5	6	15	6	30
3	36	27	18	12	10	1	6	27	21
27	16	21	27	6	18	2	30	12	21
9	20	6	24	20	50	1	12	18	2
27	12	18	6	8	20	3	12	21	8
18	20	15	18	8	40	6	21	9	15
30	4	30	21	20	35	9	12	27	6
21	12	18	15	8	30	5	3	12	9
6	16	12	9	16	12	2	15	18	9
24	40	3	12	10	4	2	27	9	9
24	12	24	9	2	15	4	9	21	9
27	20	21	12	16	8	7	12	4	2
6	20	6	6	4	45	3	27	27	30
27	24	15	24	12	20	2	3	24	9
3	20	9	15	8	10	8	21	27	24
24	4	18	3	14	10	10	15	15	3
30	4	6	30	6	12	10	21	21	30
21	12	9	15	16	20	3	30	9	3
21	32	6	18	10	15	1	27	9	21
18	4	21	15	18	5	6	3	9	9
3	12	3	12	2	16	9	12	12	30
30	4	30	6	16	50	4	9	30	27
21	8	24	21	6	15	1	27	27	18
12	4	6	27	18	14	8	27	6	21
15	40	3	3	2	14	4	24	27	21
15	24	24	30	8	10	4	3	30	5
3	12	24	24	4	15	4	9	6	3
3	32	24	24	18	20	8	15	9	21
24	24	15	21	14	8	6	15	3	18
12	36	18	9	2	40	9	9	9	2
30	32	21	15	4	15	6	30	3	3
12	12	15	3	20	15	7	12	30	24
30	32	12	3	6	6	10	6	6	6
12	36	30	21	4	30	8	24	15	1
27	4	6	3	18	5	9	9	27	12
9	28	12	18	2	30	6	15	24	9
18	8	12	24	14	25	8	24	27	15
30	24	6	3	6	50	8	30	18	30
24	28	30	18	14	16	2	6	12	9
30	32	24	18	16	45	9	12	6	9
18	20	3	30	16	35	8	12	6	30
12	8	3	24	6	45	10	3	24	24
21	24	3	24	8	20	9	12	18	21
15	28	9	9	8	8	5	18	30	24
18	4	12	12	10	18	7	21	30	30
30	20	3	18	20	45	1	18	6	7
9	12	6	27	4	10	2	27	3	12
15	40	15	24	14	18	3	12	24	21
12	16	18	6	4	35	2	3	15	3
18	32	12	24	2	50	8	3	12	1
21	8	18	30	2	5	10	27	21	21
21	12	27	24	14	30	7	18	15	21
15	20	21	27	6	30	1	6	21	3
6	40	24	24	12	30	2	30	18	6
6	8	30	3	14	35	6	9	21	9
12	20	30	18	6	20	3	3	27	9
6	16	18	30	6	30	5	30	9	6
21	28	6	6	20	30	8	18	6	27
21	8	12	27	4	8	2	27	3	18
15	4	12	15	18	35	5	3	6	21
15	32	6	21	6	20	4	6	12	30
6	16	12	21	14	15	2	18	30	27
6	24	21	12	18	40	7	27	24	3
15	24	12	21	4	15	2	24	15	15
6	12	15	27	10	15	9	21	27	9
9	8	8	12	8	40	7	30	30	30
27	40	30	30	6	15	8	24	12	18
9	8	18	27	8	45	6	12	18	27
18	16	3	24	6	40	7	24	21	27
30	28	30	9	18	40	8	12	24	30
9	16	24	30	8	18	4	21	18	27
18	20	15	9	6	35	3	27	3	12
18	36	18	21	18	20	8	18	27	30
18	4	9	12	10	30	7	12	9	27
24	36	3	27	4	10	10	9	12	9
27	24	21	6	16	15	10	12	6	27
21	16	12	3	20	15	10	18	30	3
9	36	27	18	10	35	5	12	21	9
21	12	21	27	18	20	1	15	15	6
27	24	12	24	2	50	5	18	18	18
9	8	27	3	16	10	6	24	12	18
21	40	18	15	16	45	2	27	9	21
12	32	9	30	2	20	2	30	15	9
6	28	9	27	4	16	4	30	6	21
27	36	21	3	16	20	9	24	15	24
30	40	18	30	12	50	10	6	27	6
9	20	24	21	4	15	2	12	3	3
27	8	15	30	2	30	2	3	30	12
12	8	30	15	6	20	6	9	27	24
15	4	9	27	6	45	8	21	30	6
21	36	9	9	20	5	3	24	30	12
30	40	30	6	14	25	6	18	30	3
18	4	6	24	12	25	10	6	24	9
3	28	18	6	20	40	7	6	30	27
15	32	3	6	4	25	4	3	3	12
6	28	18	21	10	20	4	15	15	12
18	28	3	30	20	25	1	24	9	18
9	28	12	18	6	35	4	24	12	12
9	36	12	12	4	45	1	15	30	12
24	32	12	30	12	30	4	12	30	15
21	40	24	6	4	15	9	30	9	27
9	4	15	21	20	20	1	12	3	24
3	20	9	30	18	25	3	27	27	18
9	36	12	30	20	25	6	3	21	21
6	4	16	6	8	40	9	3	21	24
3	28	40	15	18	40	10	3	3	30
12	40	40	9	14	20	3	6	12	3
18	12	32	30	8	50	10	24	3	27
9	20	12	6	18	10	9	21	3	12
18	28	40	12	2	40	3	9	30	27
3	16	8	6	20	15	9	21	9	12
12	20	3	30	20	35	10	6	9	12
27	16	21	21	10	30	9	3	16	8
27	32	18	27	10	16	2	12	4	8
27	32	12	18	6	14	10	18	8	6
9	16	12	21	4	10	5	9	12	8
9	36	9	9	12	25	3	18	4	4
30	32	30	27	8	12	6	15	12	2
3	20	24	24	6	16	3	6	10	5
15	8	21	15	4	10	2	6	14	6
12	36	15	18	18	14	7	12	4	6
12	8	27	18	14	35	10	30	14	5
27	28	18	15	4	10	1	21	12	3
18	4	30	12	12	16	2	9	6	1
21	28	6	3	18	35	1	27	6	4
12	4	30	6	2	50	9	21	3	21
18	36	6	24	20	10	5	18	30	9
3	32	3	15	14	10	5	18	6	27
21	28	27	18	12	50	1	12	27	3
12	40	3	12	6	40	3	12	3	18
30	28	24	30	6	10	10	30	24	12
21	40	18	30	10	16	5	21	27	18
18	28	30	12	10	50	5	15	27	24
12	32	24	3	14	30	4	30	18	21
30	12	6	9	10	14	7	6	15	9
15	24	6	15	20	10	5	18	18	24
6	24	24	21	54	5	4	21	27	21
9	16	15	8	6	35	6	9	27	3
24	12	9	3	14	2	7	18	12	27
18	28	18	14	20	14	4	3	27	30
18	16	3	12	4	25	2	6	15	15
15	24	27	27	10	35	8	18	15	15
30	40	24	27	10	25	7	9	30	27
12	4	12	6	18	20	10	3	27	30
9	36	6	27	4	18	1	15	6	30
6	20	3	3	12	40	3	6	12	6
9	16	24	20	6	5	2	18	15	6
3	16	30	27	10	35	10	12	21	12
15	20	27	12	4	30	10	24	9	27
15	12	6	12	18	20	10	9	6	24
24	4	27	12	20	50	3	24	27	12
6	4	15	27	16	15	6	15	21	9
6	4	12	18	12	25	10	18	6	21
24	40	21	30	20	20	2	15	27	27
18	24	9	27	20	30	10	12	24	3
9	8	9	12	8	50	7	30	6	30
6	8	18	18	8	25	8	12	15	15
12	32	6	15	20	5	4	12	15	3
21	20	15	21	2	35	3	9	6	3
15	40	9	24	16	20	4	9	12	18
15	36	6	18	8	25	1	15	6	9
12	8	30	6	2	50	8	15	6	24
12	8	18	15	4	25	2	9	3	9
18	28	6	15	18	35	8	24	27	12
6	20	15	12	14	4	8	9	18	30
3	16	16	3	16	30	10	27	24	18
18	28	20	12	14	25	7	27	9	21
24	40	40	3	14	30	3	3	21	30
30	12	4	6	16	15	5	21	6	15
12	40	32	27	18	15	6	24	30	24
3	4	36	6	8	35	7	24	18	9
6	16	12	6	10	40	9	18	6	3
9	16	18	18	20	45	6	18	18	12
15	28	15	27	18	10	6	24	14	1
18	32	12	6	12	16	7	6	14	8
15	12	24	3	18	40	10	30	20	5
15	40	3	3	8	18	9	24	10	10
3	20	6	18	12	45	3	12	10	6
27	40	12	3	14	30	2	3	6	3
27	40	27	24	18	10	3	15	4	7
12	24	6	3	14	10	10	30	8	7
30	36	24	21	10	20	1	12	18	1
30	32	6	30	16	2	3	18	4	6
12	36	27	3	4	10	10	3	8	2
12	8	12	30	2	50	1	21	18	9
3	32	21	21	18	15	10	3	4	8
30	20	18	15	4	10	7	12	18	8
12	20	3	9	4	15	9	15	6	3
6	4	9	24	16	10	4	21	2	6
3	32	9	27	10	15	5	12	4	2
18	12	18	15	20	20	5	27	8	7
6	12	9	12	16	4	6	21	14	10
6	20	15	24	14	40	7	18	4	7
30	20	12	12	8	50	6	6	14	7
18	24	9	9	8	35	6	9	14	5
6	20	27	18	6	45	9	6	4	2
3	40	12	9	12	40	7	6	12	9
24	40	15	30	10	45	2	6	6	4
21	20	9	18	20	8	6	6	2	3
12	40	12	12	16	2	8	12	16	1
9	32	12	9	8	16	10	24	12	10
12	4	30	6	2	45	8	6	27	27
24	32	18	15	12	15	2	12	27	3
21	16	21	3	18	35	3	21	12	9
12	4	3	6	4	20	4	12	3	18
15	24	28	9	18	15	10	9	27	12
27	4	40	18	12	40	2	18	6	6
24	12	27	9	4	4	2	24	6	3
12	4	18	27	4	35	10	27	12	3
24	4	6	30	12	5	9	3	15	18
12	16	6	12	8	25	3	27	21	15
30	12	12	21	20	25	1	18	21	24
30	8	18	21	10	20	2	18	9	6
3	12	9	8	8	25	5	12	6	3
15	36	36	3	14	45	10	18	12	24
15	28	9	24	2	25	8	15	2	1
24	40	6	27	12	8	2	6	18	7
6	16	9	21	14	20	6	21	8	5
18	12	30	15	8	6	5	18	12	10
3	24	18	24	4	25	5	30	10	10
24	32	9	12	10	40	8	12	4	6
12	32	15	3	18	16	9	9	10	10
3	12	9	3	2	25	9	9	16	1
9	36	3	6	14	15	6	18	18	9
18	4	9	18	10	10	9	24	30	12
30	16	3	15	16	20	7	9	24	24
18	16	6	18	12	14	7	21	24	12
9	40	3	21	14	35	10	21	3	3
21	32	15	15	4	15	6	9	9	15
30	28	6	12	10	50	3	9	12	30
9	32	15	27	18	10	1	3	18	6
9	28	27	9	8	50	1	24	27	27
12	16	18	18	10	2	10	24	15	21
24	28	9	12	18	40	9	27	9	15
24	16	18	9	10	5	2	15	15	15
24	8	15	27	4	18	4	30	9	27
6	4	18	27	6	30	1	3	9	21
24	16	21	24	4	30	3	15	24	27
15	36	30	6	8	25	4	3	27	12
27	40	3	15	2	20	2	30	6	24
21	24	9	21	14	10	10	21	21	24
27	36	30	27	6	18	9	3	21	3
3	16	27	30	12	30	8	15	21	12
27	12	15	3	14	45	5	30	27	24
30	4	12	21	6	8	8	6	27	18
9	20	9	27	6	30	3	9	24	3
27	4	18	27	20	10	8	15	24	21
12	40	6	12	18	40	1	18	21	27
30	28	30	27	18	10	9	30	6	24
27	12	24	24	14	15	9	15	12	3
18	28	6	24	16	5	10	27	18	30
24	20	24	12	12	30	1	9	3	3
12	12	12	30	18	20	8	6	20	3
6	12	21	15	16	16	6	3	8	6
12	4	27	12	6	16	5	12	16	4
3	28	24	12	8	20	3	21	6	6
15	32	21	3	16	4	3	9	10	6
6	40	6	6	4	20	5	18	18	9
15	4	21	18	12	14	5	6	2	5
27	32	18	6	16	5	5	24	12	27
27	28	27	15	16	20	9	18	24	15
3	40	3	15	20	35	2	9	12	12
6	32	15	21	18	50	5	3	30	12
24	20	21	6	12	4	3	15	30	27
27	24	9	3	14	45	8	27	30	24
21	40	21	24	14	14	9	12	27	30
18	20	21	9	16	35	1	24	30	12
9	4	18	6	24	45	2	15	30	21
6	24	18	30	20	16	9	18	12	27
12	36	18	6	20	5	2	9	24	9
12	28	24	18	4	30	9	24	6	18
12	20	27	21	6	40	6	15	27	21
18	4	3	9	12	10	1	3	18	30
21	28	15	6	20	35	1	30	15	30
15	8	3	21	8	15	5	18	6	12
6	12	12	15	4	10	9	9	3	21
9	40	30	30	16	20	4	15	30	30
21	32	30	15	48	25	4	6	27	15
15	40	24	9	14	30	1	21	21	6
9	8	6	16	10	30	8	27	15	9
12	12	12	3	6	8	6	18	24	30
12	12	6	30	20	15	3	3	30	30
9	32	18	21	48	25	4	30	21	18
3	28	30	12	20	30	2	12	30	3
24	16	30	21	20	6	9	30	3	15
24	8	3	3	16	25	7	27	27	21
3	24	9	27	12	20	4	21	6	3
24	24	6	3	14	18	1	12	18	9
21	36	21	6	12	35	9	30	15	9
21	28	30	15	2	35	4	21	21	3
3	12	30	21	14	50	8	30	3	24
24	28	9	24	6	5	5	12	12	4
30	16	30	12	2	6	9	27	16	4
12	16	6	15	12	45	7	12	16	10
6	4	3	3	2	4	9	12	12	2
27	24	18	27	6	15	10	12	10	8
12	16	24	15	10	18	6	12	4	1
30	16	24	30	10	16	6	18	18	5
3	24	6	9	12	15	10	12	10	10
27	4	9	21	14	14	3	30	6	5
18	16	3	12	8	18	6	21	12	2
6	40	6	9	8	30	6	30	4	7
12	4	18	12	16	35	10	15	12	1
27	16	21	18	20	35	6	12	4	3
27	36	15	12	2	10	3	24	12	5
6	20	27	27	10	5	7	27	18	5
9	12	30	18	12	40	1	9	30	12
12	36	9	21	6	10	8	12	12	6
6	36	3	30	8	35	5	9	24	21
21	8	9	9	2	6	1	9	15	18
21	4	24	24	2	5	4	12	27	6
18	20	27	24	14	16	10	9	24	18
3	24	9	21	10	5	1	3	6	6
30	28	12	15	20	15	8	6	12	15
18	16	12	9	4	15	10	27	18	6
12	36	9	15	8	45	2	9	3	27
9	32	21	30	20	14	1	12	18	6
27	24	9	15	20	35	7	6	3	12
12	36	21	18	10	45	2	27	12	30
24	40	9	9	14	8	6	24	3	30
21	4	6	3	16	25	1	24	6	3
9	20	15	24	20	4	10	15	27	27
21	20	24	21	14	50	10	6	3	30
30	12	9	30	42	5	1	27	3	27
6	28	15	6	10	14	9	6	27	9
9	4	18	18	8	45	1	18	6	3
9	20	24	27	36	35	9	24	6	15
18	40	30	21	20	30	3	21	12	10
15	12	21	30	8	10	10	9	20	4
9	36	18	12	2	40	6	15	18	10
24	36	18	27	18	5	2	18	21	9
6	4	24	9	20	15	2	27	9	15
12	24	3	30	4	40	5	27	30	15
15	20	6	9	20	40	1	6	3	12
15	36	24	9	6	10	3	6	18	18
21	36	9	12	12	10	10	6	9	18
27	40	30	18	12	10	2	27	30	30
6	12	9	3	10	50	6	12	15	9
12	20	9	12	2	20	1	21	24	6
18	36	9	18	16	10	1	3	18	27
18	16	27	12	16	25	8	6	3	27
24	8	3	15	18	25	8	27	27	21
12	12	12	9	20	20	9	30	3	15
15	32	6	15	10	5	10	15	12	15
18	16	30	9	18	15	9	9	21	9
27	36	18	24	8	20	1	6	9	30
12	8	21	30	18	45	3	12	12	24
30	12	18	9	12	50	1	18	27	15
6	32	27	12	10	45	7	3	15	27
21	28	15	21	20	25	5	27	3	18
15	8	27	18	12	15	1	6	6	6
18	20	3	18	10	40	3	12	30	12
9	8	27	3	14	30	7	12	27	15
30	24	6	3	10	10	4	9	24	21
12	20	15	18	16	35	5	3	6	12
18	20	24	3	18	14	2	3	6	3
9	40	30	6	10	15	4	21	9	18
24	12	27	18	14	35	3	21	18	21
3	32	21	21	6	10	1	12	8	4
12	16	30	6	20	16	1	12	16	9
12	8	21	24	16	6	4	6	12	8
24	28	6	3	16	25	1	21	12	30
3	24	27	24	8	10	3	6	30	27
24	36	18	21	12	40	5	12	21	24
12	8	18	30	14	16	6	6	24	12
27	20	18	15	20	15	8	3	3	6
27	24	15	21	16	5	9	27	9	6
12	24	9	15	8	15	10	18	6	8
21	40	27	9	18	20	2	6	2	6
9	28	18	3	6	12	8	24	14	9
30	32	27	9	2	45	5	30	24	18
21	32	15	24	18	50	3	12	24	3
18	8	18	27	20	16	10	6	27	21
27	20	30	9	4	6	8	15	9	15
12	12	9	30	4	45	10	6	24	6
18	24	3	15	2	25	8	30	18	21
15	12	3	15	14	10	3	15	9	12
3	8	24	3	16	35	4	3	21	15
24	8	9	24	6	15	1	12	6	6
9	12	21	9	14	45	5	15	6	12
21	28	30	18	16	50	10	21	24	3
6	36	24	3	20	16	8	24	18	24
18	40	21	6	6	20	4	18	24	30
12	32	30	30	4	50	1	21	18	30
18	12	9	18	18	5	5	3	9	15
15	16	21	30	18	30	2	3	30	3
3	20	9	3	16	10	9	27	30	18
24	16	3	18	6	50	10	12	12	24
15	24	15	30	8	45	10	6	6	3
6	28	12	12	16	12	8	15	8	10
3	28	30	9	12	50	9	18	8	2
24	28	30	27	14	15	5	30	21	6
9	12	12	18	18	10	3	9	18	18
21	16	24	12	16	50	10	21	6	27
27	36	3	21	14	20	3	9	18	12
3	16	6	30	18	25	5	18	9	3
3	20	24	15	14	14	9	18	6	27
9	28	9	15	6	30	3	30	9	6
12	4	30	30	12	50	3	9	12	4
21	24	18	9	12	25	2	30	20	1
15	24	15	27	20	20	7	12	10	9
27	36	3	27	6	50	7	15	18	9
24	28	30	27	8	2	7	24	3	6
24	12	30	12	14	16	10	9	21	3
27	12	18	27	12	20	8	21	30	6
12	24	3	21	4	30	4	15	21	3
9	24	18	27	4	20	4	18	30	21
24	28	18	9	6	20	6	12	30	6
12	4	24	21	10	45	9	12	6	3
27	24	12	15	6	10	10	6	4	1
3	24	9	15	14	5	3	30	24	30
18	4	15	9	14	30	4	21	9	18
18	36	24	27	4	10	3	18	6	27
27	36	12	30	18	40	2	27	3	21
15	32	3	24	6	40	2	12	24	3
24	28	27	9	18	40	7	27	27	30
27	36	24	6	4	20	3	15	24	15
24	4	12	21	10	30	2	21	18	27
9	24	9	12	8	50	7	21	27	18
15	28	9	12	12	15	9	6	15	6
49	45	30	18	16	25	6	15	15	18
42	15	24	18	16	4	1	18	3	5
49	10	20	12	16	30	9	24	30	27
42	45	18	9	12	12	7	3	3	9
49	35	21	15	12	6	9	3	9	9
49	10	27	15	14	6	3	15	6	10
14	30	27	12	18	50	9	27	30	21
42	45	32	21	4	40	10	18	6	27
70	15	3	6	42	12	8	3	15	21
14	50	27	21	14	2	8	18	18	8
70	20	3	24	14	4	3	12	15	2
35	25	16	6	14	45	2	15	9	24
42	5	3	6	18	12	4	12	12	18
35	5	15	24	12	18	3	3	15	9
70	10	40	3	4	15	2	6	18	30
14	24	18	12	16	20	4	6	16	5
42	5	3	15	12	20	5	30	12	7
56	20	12	12	16	30	7	12	2	8
56	28	9	24	18	20	4	6	3	6
35	28	15	15	8	40	9	24	18	8
28	8	24	30	12	16	2	9	18	10
49	25	3	6	12	40	4	12	21	30
56	15	21	15	24	40	6	15	9	9
14	5	21	18	20	20	9	9	3	6
49	45	27	20	8	20	4	15	9	15
63	5	18	30	6	12	10	27	24	8
70	35	21	3	14	16	7	15	12	4
70	10	21	15	48	50	8	6	9	12
28	50	15	6	10	14	9	21	24	12
7	15	30	9	14	4	6	12	27	5
63	30	12	12	4	18	7	30	12	5
42	35	9	12	20	2	5	15	30	2
42	45	21	15	6	4	6	15	12	5
28	35	24	18	20	18	8	9	15	6
28	36	9	9	2	4	9	15	8	10
7	24	21	24	12	15	9	15	4	1
7	4	9	3	30	50	5	18	16	5
14	20	18	21	60	25	8	3	4	2
7	24	24	12	24	18	6	3	4	10
21	40	15	15	48	45	8	6	8	1
35	20	6	6	16	14	3	30	4	4
28	25	3	9	16	4	1	21	4	4
63	20	6	15	16	18	3	30	20	7
7	35	3	30	16	2	4	27	14	2
28	40	15	30	8	16	4	3	2	5
56	5	18	6	2	12	6	21	18	9
70	40	18	30	6	12	3	3	8	9
70	40	30	15	12	40	1	6	16	7
56	4	21	9	12	2	6	3	2	10
70	50	3	27	20	14	6	24	2	5
63	40	21	30	12	40	6	27	15	3
7	40	12	15	20	10	5	6	3	5
14	24	6	30	10	18	2	21	2	5
63	28	3	21	18	2	6	15	8	3
56	32	3	27	12	50	4	24	9	9
28	4	30	6	6	10	7	21	24	9
35	32	3	15	12	15	2	12	15	9
35	16	6	10	12	4	4	21	3	6
49	40	12	24	48	20	3	15	21	10
28	16	18	6	60	14	4	9	6	9
7	36	18	18	42	2	7	15	4	5
35	16	24	15	20	18	10	24	18	5
42	16	6	15	18	12	2	30	12	7
42	20	6	27	10	25	4	27	24	27
70	20	18	12	8	30	8	18	21	15
35	16	4	24	6	35	4	6	24	24
70	4	15	15	16	15	5	3	12	2
7	4	9	6	14	4	2	9	12	6
49	4	21	3	2	14	9	27	27	3
28	24	6	27	8	5	3	12	18	9
28	32	6	30	2	8	4	24	18	7
49	40	12	27	18	20	2	15	6	15
14	5	15	30	20	10	5	21	9	6
70	35	6	3	12	40	6	18	30	21
70	30	15	21	2	30	9	30	3	12
14	20	18	27	20	10	6	9	3	27
42	30	18	12	16	40	1	18	9	21
70	15	15	6	8	40	5	30	30	21
49	5	24	15	18	50	4	24	6	21
42	50	3	27	10	30	4	21	15	18
63	25	24	9	16	40	1	6	27	3
14	5	21	12	12	35	10	30	21	30
21	30	18	21	8	50	6	3	6	12
14	5	27	3	4	30	6	27	27	27
7	40	15	9	4	10	1	3	3	9
49	15	3	12	14	30	8	27	9	24
14	45	18	30	8	10	1	15	21	30
49	20	6	18	12	40	2	30	6	9
7	50	6	15	4	50	6	18	3	15
70	10	6	6	8	15	10	3	21	24
49	40	24	15	6	40	1	3	30	18
28	32	12	24	8	10	8	15	30	15
49	28	32	21	4	35	10	3	21	3
14	8	24	27	18	40	9	27	12	27
7	28	3	15	14	30	3	18	12	6
42	32	40	6	2	5	3	15	18	27
35	4	15	15	8	6	1	24	3	3
70	32	20	21	20	50	2	12	9	12
28	24	16	30	14	25	4	12	12	18
7	12	30	3	16	15	4	18	12	18
7	8	24	3	18	35	8	15	6	24
28	12	40	3	2	50	2	21	12	15
70	32	9	3	12	6	10	6	3	6
42	28	21	12	4	40	4	21	18	9
35	40	4	18	2	15	8	24	18	6
7	28	4	3	14	35	8	18	9	9
42	28	6	18	10	40	2	24	27	12
56	40	15	15	18	20	3	3	30	3
63	12	18	12	18	5	10	15	6	24
21	36	15	24	12	30	10	6	24	24
7	4	30	27	16	45	10	30	21	4
21	8	15	18	2	35	8	12	24	5
28	12	12	24	6	15	2	21	18	10
63	40	6	15	4	10	9	9	15	27
63	8	30	15	20	14	5	30	30	6
56	12	12	3	6	30	4	15	15	2
21	36	15	9	10	15	2	3	27	8
56	36	18	30	10	4	5	9	21	7
35	36	3	24	30	6	2	3	18	9
35	25	4	21	4	20	4	12	12	30
49	15	9	3	36	14	3	18	18	6
28	10	12	12	20	15	7	24	15	27
28	5	18	27	14	20	1	24	3	8
21	30	3	9	18	8	2	18	3	2
21	10	8	12	8	40	6	9	27	21
70	10	32	15	20	20	9	30	3	30
35	16	12	15	8	10	8	27	6	12
28	24	15	24	14	5	1	24	9	9
42	20	24	30	10	15	7	3	18	7
49	32	21	24	14	4	3	18	14	7
42	36	12	3	18	40	10	6	16	5
49	16	6	9	14	40	7	18	16	2
28	12	3	12	14	10	8	9	12	2
56	28	6	27	12	45	8	30	20	2
42	35	9	9	14	6	5	6	10	7
28	25	9	6	16	20	2	6	20	6
63	5	30	27	16	5	6	15	12	4
70	24	6	24	12	4	5	27	10	4
63	16	21	6	16	40	5	12	6	2
70	20	30	18	4	25	1	30	12	4
21	28	24	30	10	25	1	27	4	2
63	36	9	27	16	18	5	15	6	7
70	32	3	21	4	20	4	27	20	2
56	28	9	3	2	30	10	27	3	18
21	4	3	27	16	35	8	18	24	30
56	8	30	21	10	10	2	30	27	9
7	35	18	21	6	20	3	9	3	9
56	8	24	3	4	50	8	3	24	18
42	12	27	30	18	15	5	24	24	30
70	16	27	30	8	20	5	9	30	8
28	40	6	27	6	50	10	15	21	9
49	40	15	12	18	35	5	27	24	21
49	28	30	21	18	10	2	9	18	3
70	24	12	21	12	15	6	3	18	21
7	40	12	21	18	10	8	15	21	21
35	32	21	3	20	2	9	6	24	3
14	4	3	9	20	45	6	21	9	9
63	36	18	27	12	45	4	6	24	9
14	8	21	9	10	10	7	3	27	5
7	32	6	24	2	10	3	6	12	10
70	16	9	21	8	40	10	3	12	9
7	20	15	27	12	18	2	6	9	2
56	16	3	3	54	40	7	30	18	12
56	16	24	12	30	15	5	3	24	6
21	20	21	12	6	8	3	27	6	30
70	24	9	30	4	25	5	3	21	10
35	12	27	30	20	40	1	15	3	2
7	12	21	6	42	10	8	3	15	4
35	16	12	12	12	30	2	12	12	8
7	12	18	12	8	50	4	15	9	7
70	8	3	27	10	12	8	3	21	1
42	10	24	18	10	5	4	24	18	21
63	5	32	12	30	5	9	3	6	21
42	50	30	20	20	20	10	18	9	6
63	35	6	12	18	14	6	12	12	7
7	45	12	18	6	16	2	18	24	6
56	25	12	6	18	15	8	24	6	15
42	30	27	15	2	14	9	6	21	2
14	30	27	6	10	2	5	6	12	6
70	20	30	27	16	35	9	12	24	30
63	45	27	15	20	5	7	27	18	6
49	25	6	9	4	30	4	9	24	15
21	50	21	15	12	5	6	21	21	24
7	45	30	6	20	2	7	12	27	9
70	10	24	30	2	2	6	12	18	1
28	35	12	15	12	6	7	21	27	5
70	50	4	21	30	15	10	6	15	30
56	25	4	15	60	45	2	24	9	15
14	35	12	12	12	2	5	18	24	8
63	12	3	15	16	10	6	21	21	24
63	4	21	15	12	5	1	3	9	15
42	28	24	18	2	30	5	30	6	24
21	24	24	6	16	50	7	27	21	15
35	40	15	21	14	25	3	21	30	24
70	8	12	6	16	35	10	6	30	15
63	4	4	12	20	5	6	18	24	9
63	24	3	12	18	15	5	30	27	15
14	20	40	21	16	25	5	21	24	15
42	36	12	30	14	20	4	18	9	24
42	40	12	6	18	8	1	30	9	3
63	16	24	30	20	35	10	30	6	3
70	20	15	9	18	45	4	3	24	21
21	8	8	30	18	25	7	21	24	21
70	36	3	12	16	10	5	15	18	3
21	32	27	12	18	45	6	30	3	24
49	8	40	21	14	30	5	9	12	30
35	40	27	24	2	16	8	9	30	27
35	24	18	21	14	18	5	15	15	21
56	12	12	27	12	15	1	9	24	15
56	28	15	9	8	5	10	3	15	18
49	4	18	27	12	45	10	3	24	12
56	32	9	15	6	45	10	27	15	30
49	20	6	12	8	25	8	9	9	21
42	8	18	15	24	5	6	30	15	9
35	24	3	30	16	35	4	30	9	15
35	20	21	18	12	10	1	15	6	24
63	4	3	6	4	14	6	15	12	24
49	8	6	18	6	5	9	27	12	3
14	24	9	18	6	5	1	9	21	8
7	12	27	27	18	10	1	3	18	6
35	28	12	6	16	15	7	6	6	8
35	12	6	15	20	4	9	9	18	10
56	24	18	27	8	15	7	18	9	27
70	36	6	27	18	25	5	6	9	12
21	28	3	3	6	15	7	3	15	9
56	12	21	24	16	30	5	24	12	6
35	16	24	9	12	10	6	30	9	7
70	24	24	27	4	5	4	21	18	8
56	35	12	27	4	16	8	12	21	21
7	30	6	18	18	16	4	6	9	3
42	20	24	18	20	5	7	15	4	7
49	20	6	9	8	45	9	12	20	5
56	20	12	6	12	45	3	18	8	3
35	20	27	24	18	5	2	30	2	3
42	16	27	6	14	35	10	18	16	3
42	24	27	30	18	40	1	30	8	10
63	28	27	27	6	45	7	15	6	10
7	24	24	27	60	50	6	15	12	8
7	8	30	21	36	10	7	21	10	5
7	8	30	3	18	40	8	3	20	10
14	4	21	30	42	30	1	15	12	7
14	20	12	15	42	4	3	9	14	4
56	5	3	9	42	30	6	21	10	1
28	35	6	9	4	20	3	12	12	6
28	40	24	21	16	14	10	15	10	4
35	50	24	30	18	4	1	15	20	2
56	10	30	9	2	12	2	12	4	4
49	15	27	9	6	18	9	21	18	5
28	5	30	24	36	50	5	15	8	8
14	10	9	9	6	14	5	6	20	8
35	5	18	15	20	12	6	12	12	10
7	32	30	18	4	50	1	12	20	10
56	20	18	21	18	10	1	12	2	10
28	20	15	18	10	10	8	3	18	7
42	12	30	21	10	10	9	3	10	7
56	8	27	3	2	10	5	9	8	10
70	24	3	21	18	25	3	27	18	10
21	16	12	6	12	30	3	15	4	5
14	32	12	3	42	5	1	27	14	9
35	24	9	9	24	18	1	24	14	7
56	35	15	9	20	20	2	3	20	9
28	25	15	30	2	2	4	21	8	3
28	10	9	18	2	8	7	27	4	7
21	50	30	21	20	14	6	15	6	9
28	35	9	15	12	4	5	30	10	4
21	15	6	15	4	20	9	30	12	12
35	35	27	9	18	20	6	15	21	18
49	35	9	21	18	40	10	21	9	9
28	12	18	9	6	8	4	9	10	4
7	32	9	30	2	18	9	24	12	10
56	12	32	4	4	45	2	3	12	27
28	4	36	15	42	10	7	18	12	6
56	32	12	30	12	14	7	30	9	9
42	36	24	9	12	50	7	18	8	6
63	4	6	24	18	6	5	12	16	10
70	24	24	9	8	45	5	27	9	9
63	12	18	12	14	5	1	27	6	24
42	24	3	15	18	40	5	6	3	7
63	8	15	12	14	20	1	18	18	27
35	32	30	12	8	35	6	30	27	24
49	8	3	24	16	40	4	18	21	5
35	20	21	21	2	45	4	15	24	6
63	24	24	12	14	10	9	30	24	2
14	5	18	18	4	25	5	27	30	3
56	5	12	9	10	25	8	9	6	15
14	40	12	30	8	10	3	27	15	18
35	40	18	30	10	20	4	30	24	27
70	40	27	21	6	25	4	15	30	30
35	36	24	6	6	40	6	27	18	2
56	32	12	6	2	25	10	18	12	2
35	25	24	12	20	25	5	21	2	2
21	4	9	15	12	25	6	12	6	10
70	32	15	18	6	30	5	3	9	6
28	8	12	18	20	40	7	21	27	12
49	28	6	18	12	25	10	15	24	21
63	4	21	15	16	40	1	3	21	27
63	36	24	3	2	15	5	3	21	2
56	32	3	30	12	50	7	30	24	21
49	16	12	24	10	40	10	30	15	9
63	20	27	12	20	45	7	12	18	8
21	8	3	30	2	50	1	24	12	4
63	28	30	24	10	40	3	30	12	15
35	36	15	15	4	50	3	15	12	3
49	12	30	9	8	50	4	9	9	3
42	15	24	18	10	50	8	24	30	15
49	5	12	30	4	45	5	9	30	3
70	8	30	18	10	20	9	18	15	6
35	40	12	9	12	25	3	3	24	15
56	4	21	27	2	5	9	18	6	9
28	24	30	27	6	45	10	27	18	6
42	40	12	21	20	25	4	21	12	7
42	24	15	30	12	50	6	12	21	30
56	4	27	12	16	10	6	12	21	3
28	28	18	6	14	25	7	27	6	18
70	28	9	12	10	25	1	9	15	9
21	12	9	12	6	30	6	15	12	18
7	20	3	12	14	10	2	24	30	9
49	8	20	4	14	50	2	12	30	27
56	12	27	10	20	14	5	9	27	3
63	4	36	21	6	10	1	15	27	24
21	32	28	21	12	50	6	12	12	9
7	24	24	18	14	18	7	6	2	10
56	36	24	9	12	14	10	21	18	3
21	12	27	24	4	8	8	3	18	15
35	12	6	27	18	4	7	6	3	8
21	20	15	6	6	20	4	21	30	6
56	36	21	3	18	30	9	3	21	8
56	28	21	27	4	20	2	12	4	9
56	36	27	9	12	2	9	30	4	4
56	24	18	3	12	6	9	3	20	9
42	20	21	9	4	4	4	15	12	3
42	12	27	15	8	18	5	9	6	5
63	12	6	30	14	25	6	27	30	6
35	4	24	30	6	10	4	24	12	1
21	36	21	18	4	5	6	24	30	27
21	28	15	15	60	45	7	15	12	9
63	28	27	20	18	12	9	24	15	6
28	8	18	3	18	18	6	30	9	6
35	28	30	30	54	10	1	27	15	24
35	40	15	24	6	14	5	3	9	2
49	40	30	24	12	12	2	3	6	30
63	32	24	24	16	18	9	27	16	7
28	16	27	21	12	16	7	9	20	10
42	12	30	6	14	12	7	21	12	8
42	36	27	3	48	18	6	9	14	9
63	12	9	6	10	6	3	12	6	10
63	36	30	24	24	16	7	21	18	10
56	16	27	16	10	2	10	6	27	30
49	16	21	6	12	14	7	30	10	9
35	40	15	9	30	10	5	3	8	7
35	36	21	12	10	30	6	18	27	27
70	28	28	30	16	35	7	27	6	18
42	32	6	24	12	10	9	30	8	4
21	28	3	21	14	50	10	24	24	30
28	24	20	18	12	50	3	15	18	30
35	40	36	12	18	25	2	24	30	9
21	16	18	14	12	50	2	27	6	24
56	32	18	16	14	18	9	30	6	18
70	4	16	15	12	10	5	18	18	12
42	28	9	18	8	6	1	12	18	3
21	24	12	12	2	40	2	9	27	30
70	24	12	12	24	25	10	9	24	6
21	16	21	9	30	20	4	12	3	30
42	12	18	2	16	8	1	24	9	27
14	28	9	27	4	5	7	9	15	7
49	32	3	9	10	25	6	3	21	10
63	36	6	12	10	18	2	21	24	3
35	40	30	24	30	30	10	24	8	5
63	32	24	6	4	12	10	24	20	6
56	40	24	18	18	20	7	6	4	4
7	16	12	27	12	2	7	6	8	7
42	16	24	30	18	16	2	9	20	4
42	12	12	12	6	18	5	21	12	9
49	24	12	15	36	6	2	6	14	1
28	32	21	30	14	5	6	18	15	7
35	8	6	15	2	50	2	27	15	6
14	12	9	21	2	50	5	6	15	30
42	32	6	12	2	25	10	6	30	6
49	4	30	21	18	2	5	21	18	18
49	40	6	15	18	25	8	27	15	7
70	32	27	15	4	40	7	15	24	6
28	16	15	9	2	30	8	24	24	6
70	8	30	27	4	25	5	24	27	2
14	4	24	21	36	8	8	15	18	6
70	20	12	27	16	25	8	6	9	15
35	8	18	18	14	20	6	24	18	8
14	4	21	21	2	8	5	21	20	8
14	28	21	30	20	14	1	15	6	9
42	16	30	24	12	30	4	30	12	9
28	20	24	9	2	20	2	27	21	6
56	28	27	18	10	20	8	21	6	6
28	24	3	6	48	45	8	27	9	6
63	32	15	9	60	10	3	21	6	24
49	32	30	27	24	50	10	6	10	1
70	8	24	9	20	18	1	12	20	7
63	32	18	21	6	16	6	30	16	2
14	40	21	12	8	20	6	6	24	9
14	24	18	30	12	8	4	21	6	4
28	28	12	6	6	2	4	3	27	30
21	4	15	6	6	12	4	24	8	8
