# Supplementary material for: Mining Association rules for Low-Frequency itemsets
Source: PLoS One. 2018 Jul 23;13(7):e0198066. doi: 10.1371/journal.pone.0198066 (PMC6056028; doi:10.1371/journal.pone.0198066)
Supplement: S1 Transaction Datasets for Frequency and Utility Mining — The small datasets for calculating the frequency of itemsets in transaction database contain Accidents, Chess, Connection, Mushroom, PUSBM, and Retail [32] transaction datasets. There are 500, 1000, 2000, and 5000 transactions per dataset. The small datasets for calculating the utility of itemsets in a transaction database contain Accidents, Chess, Connection, Mushroom, PUSBM, and Retail [32] transaction datasets. There are 500, 1000, 2000, and 5000 transactions per dataset. The large datasets for caluclating the frequency of itemsets in a transaction database contain Accidents, Connection, and PUSBM [32] datasets. There are 10000, 20000, 30000, and 50000 transactions per dataset. The large datasets for calculating the utility of itemsets in a transaction database contain Accidents, Connection, and PUSBM [32] transaction datasets. There are 10000, 20000, 30000, and 50000 transactions per dataset. (ZIP) [file pone.0198066.s001.zip › Data Files/Utility_connect20k.txt]

6	14	3	4	28	21	35	30	28	21
2	6	4	20	4	6	20	54	7	21
7	4	24	32	28	21	40	36	1	9
10	10	21	24	24	9	5	15	10	30
8	2	6	12	36	6	10	27	3	18
7	12	5	4	4	21	10	27	5	18
6	8	3	12	4	27	45	21	8	30
3	16	24	32	16	27	5	27	3	15
1	10	40	40	32	21	30	3	2	30
4	14	20	40	16	6	35	60	32	9
8	2	24	32	16	24	10	54	1	21
7	16	12	20	28	15	35	21	8	15
3	6	8	10	8	9	5	9	2	3
7	4	20	10	32	24	20	18	3	9
4	2	20	20	12	21	40	27	2	6
9	20	36	6	8	30	40	40	9	18
1	8	36	20	28	27	40	30	8	15
3	6	4	16	32	24	15	27	6	18
6	2	40	2	4	24	30	9	6	30
10	8	27	8	40	30	50	6	2	18
4	10	21	4	12	3	40	24	1	15
4	16	18	20	24	21	10	60	32	6
8	20	30	8	24	6	35	12	6	27
9	4	3	4	12	12	5	3	4	15
4	14	12	20	36	18	15	24	2	6
10	16	3	9	24	30	10	21	4	9
2	10	1	8	12	27	5	30	7	24
5	14	30	20	36	21	25	18	1	12
1	16	20	24	8	15	15	3	7	27
2	14	18	8	32	9	40	18	5	18
7	20	9	40	12	3	35	6	4	12
5	18	15	8	36	21	10	6	20	12
5	8	15	36	16	9	15	30	28	2
10	20	36	20	36	6	5	30	8	4
5	2	30	4	28	6	10	6	40	6
3	4	6	24	32	9	35	42	4	20
1	16	24	12	40	18	40	6	16	9
6	6	12	8	40	15	15	36	32	30
8	10	24	4	40	27	15	36	40	6
12	10	6	32	36	15	40	36	32	20
3	12	4	7	12	18	45	18	12	24
9	14	2	12	36	15	35	48	32	9
7	16	27	12	36	15	10	60	12	14
7	12	12	24	32	18	30	30	32	18
8	20	12	16	8	15	50	12	20	15
6	6	28	20	20	27	15	30	8	10
4	6	24	16	8	30	5	18	10	12
10	8	24	8	4	15	5	36	9	15
8	16	12	16	28	18	45	54	5	30
3	12	12	20	8	12	30	54	2	6
4	14	16	14	32	9	45	36	1	9
7	4	36	6	12	3	50	48	1	21
9	16	4	10	28	15	35	54	24	3
2	12	40	8	24	21	5	30	7	12
2	16	12	16	24	24	30	24	1	27
9	18	36	18	36	15	50	48	1	15
6	16	36	28	4	21	30	12	7	24
6	4	30	8	40	24	40	48	4	18
1	8	21	20	12	30	35	24	6	9
8	8	3	32	20	27	10	24	6	6
2	20	21	20	8	27	50	30	5	27
3	12	8	8	40	27	50	24	10	6
5	10	9	8	4	15	20	30	5	21
5	18	12	28	4	18	25	6	16	30
5	8	28	28	40	12	20	48	2	21
5	18	15	28	32	18	15	30	2	3
5	12	15	20	32	15	30	12	1	6
6	10	6	20	24	3	5	48	3	24
7	18	24	28	24	15	15	15	4	24
10	10	32	12	40	30	30	12	8	27
4	12	18	28	24	24	25	9	5	21
5	12	6	16	16	12	20	27	2	9
3	6	8	8	36	30	10	18	1	30
10	6	5	16	12	6	35	21	6	9
1	8	36	12	16	12	10	27	3	30
1	4	12	40	4	18	30	27	1	30
3	2	32	18	16	6	40	9	2	24
2	4	8	12	16	12	40	12	3	15
1	8	32	16	28	15	30	21	10	6
8	4	16	2	8	18	5	40	1	3
8	2	8	10	32	18	5	18	2	12
9	8	40	8	72	24	45	21	10	21
8	10	40	12	32	6	50	30	1	24
5	10	27	36	28	3	20	30	10	27
3	18	18	12	40	18	50	21	6	24
6	2	10	10	28	24	25	21	4	15
10	20	9	4	20	6	10	27	1	18
5	4	30	28	28	24	5	15	4	18
9	18	16	40	24	18	25	12	10	12
9	6	21	40	28	9	30	6	9	9
1	10	6	2	40	27	25	12	2	21
9	2	2	2	24	27	45	3	8	3
1	20	5	16	20	24	45	9	4	18
6	12	7	10	32	21	15	16	4	21
8	6	3	14	32	6	15	18	8	6
5	18	1	16	64	21	45	18	4	6
8	16	4	10	8	12	10	9	6	27
4	12	3	14	16	12	35	24	5	6
5	8	5	4	28	6	45	21	4	9
9	8	4	6	8	9	20	4	10	18
7	18	9	20	16	27	50	6	9	30
10	4	9	8	72	6	20	30	5	12
5	16	3	18	36	21	5	12	3	9
10	8	7	8	4	15	40	9	2	18
7	14	7	2	28	30	15	16	5	30
5	8	8	16	36	3	15	3	10	30
10	4	6	18	16	27	15	30	8	24
1	14	3	16	16	18	20	21	5	3
8	2	7	2	16	30	25	32	40	21
5	2	4	12	36	12	15	28	1	27
5	12	4	2	24	24	25	24	3	15
7	14	4	18	36	6	15	40	7	9
3	8	10	14	20	24	30	12	1	21
7	2	6	20	80	27	45	24	2	30
5	2	7	20	36	21	35	6	1	6
4	10	6	3	64	21	10	6	5	30
5	8	2	4	32	24	45	6	9	12
7	4	4	7	24	27	50	18	7	15
10	6	5	10	40	27	15	3	10	12
8	2	5	6	50	18	50	30	3	24
4	20	1	1	45	30	50	3	9	9
9	12	6	6	20	3	15	9	6	15
7	2	8	7	35	24	40	20	4	9
7	12	9	1	20	27	35	24	8	27
7	4	9	3	45	24	10	24	4	24
5	4	5	3	5	9	50	30	9	27
9	12	2	8	48	24	35	12	4	24
7	6	1	2	40	24	35	30	6	18
7	10	5	10	8	30	25	30	8	27
7	20	5	8	4	27	5	24	5	18
9	8	7	32	8	18	50	18	5	6
8	8	3	20	40	21	5	6	3	12
3	10	3	8	32	6	20	12	6	24
1	20	2	4	28	30	15	20	10	3
8	6	4	28	12	27	25	12	8	12
5	16	2	7	28	6	25	18	1	30
5	6	4	28	32	12	50	3	1	15
6	18	24	2	36	24	35	9	4	3
3	10	40	2	8	9	10	6	6	3
3	20	24	14	28	9	30	15	1	27
9	18	8	8	16	9	15	32	10	12
6	4	20	14	40	15	50	21	7	9
6	6	20	4	32	30	30	12	9	9
6	16	36	12	4	24	45	27	8	30
5	20	4	8	4	3	50	3	2	12
10	16	24	24	24	24	5	30	6	18
8	4	27	24	12	6	25	6	4	6
9	8	2	32	40	27	35	9	1	30
5	6	16	12	40	30	25	12	2	6
9	4	9	36	8	3	30	18	3	27
3	1	15	40	28	12	35	3	4	24
7	9	24	32	40	30	15	21	4	9
10	5	3	40	16	3	30	21	3	9
2	7	12	12	4	30	45	15	5	30
7	8	15	4	40	15	15	30	3	9
1	7	27	28	16	9	40	24	6	18
3	6	30	28	28	15	30	48	9	9
7	6	18	28	12	3	25	54	8	30
4	8	21	32	4	21	15	18	7	3
3	4	24	4	16	3	5	3	10	15
10	5	6	12	40	15	50	9	3	3
8	6	30	24	8	18	35	9	4	21
4	7	27	4	20	6	25	6	9	18
3	7	20	36	16	30	5	24	8	15
8	3	15	8	12	15	35	30	8	15
4	5	3	24	24	18	10	27	7	21
4	10	24	28	24	3	45	12	4	30
4	8	15	28	24	9	35	21	9	24
6	10	15	4	20	30	45	18	2	9
7	2	15	24	28	27	5	6	32	30
7	4	15	28	32	18	5	12	10	12
4	6	24	20	28	6	35	21	2	24
1	7	9	24	32	12	15	9	4	18
9	10	15	32	8	24	45	30	10	30
5	9	21	20	28	30	5	18	2	3
4	8	30	12	4	12	20	8	8	30
7	1	6	8	4	3	45	18	10	3
5	4	27	12	16	21	35	27	5	21
4	10	6	16	12	30	15	30	3	21
8	8	6	4	32	6	15	27	9	30
6	9	6	40	16	15	40	27	7	9
3	6	18	40	16	30	5	9	7	15
9	1	3	36	40	24	10	48	8	24
2	6	9	12	36	9	45	48	28	12
3	1	30	36	32	24	30	30	7	24
10	5	12	4	32	9	10	21	8	3
8	1	21	20	12	9	25	15	6	24
6	9	12	24	16	24	40	18	2	9
10	10	3	40	28	27	5	9	5	12
4	7	36	28	8	6	10	27	3	3
8	3	21	24	40	24	5	12	8	18
6	9	15	32	8	21	50	30	5	12
6	8	24	36	4	24	45	21	3	24
3	10	15	4	32	27	50	27	10	6
7	8	9	24	20	12	15	42	4	21
8	2	21	12	16	15	25	6	1	18
2	8	40	16	4	3	45	9	3	9
8	10	6	12	40	9	25	21	3	9
2	5	6	12	32	15	35	6	6	3
6	3	15	8	4	21	45	24	9	18
6	7	12	4	4	9	45	32	9	3
6	3	18	28	24	6	20	6	4	30
2	20	21	8	32	21	15	27	1	15
2	5	30	40	4	12	50	9	6	21
8	1	15	24	12	21	50	18	4	20
8	2	3	12	20	12	40	60	36	16
7	10	21	24	12	3	30	54	12	14
9	7	24	36	16	30	10	36	8	6
10	9	21	28	24	9	40	6	4	20
1	4	30	36	24	9	25	6	4	30
2	10	9	28	4	30	15	24	8	30
2	4	18	32	12	12	45	36	16	20
3	1	36	36	16	12	40	54	32	21
10	10	21	8	12	3	15	18	40	15
7	7	15	36	36	6	30	24	16	2
2	10	27	36	32	27	40	30	16	21
6	8	12	24	16	21	20	6	1	2
5	9	30	28	24	18	30	24	2	3
1	2	20	8	12	30	40	48	9	18
4	2	15	28	36	6	30	36	3	24
1	7	18	12	4	9	35	6	4	6
1	6	15	36	40	30	25	30	1	12
2	5	9	40	28	12	40	18	20	30
5	5	12	12	36	9	40	54	7	9
10	8	6	4	12	12	40	30	3	3
2	3	27	4	32	9	15	24	6	30
9	2	6	36	8	15	25	24	10	15
10	5	18	28	4	9	30	21	7	18
4	8	15	20	32	12	20	54	6	30
10	1	6	4	28	18	20	6	6	21
7	7	9	12	20	12	45	30	9	18
20	6	18	28	24	30	40	12	9	27
2	3	36	36	4	24	50	24	9	27
6	9	9	36	24	6	45	30	7	30
1	8	9	16	12	18	35	3	3	12
3	3	18	24	36	27	30	12	1	30
3	4	9	8	28	15	30	30	2	6
8	6	8	40	24	30	15	9	3	24
10	2	24	16	32	15	30	24	4	12
6	9	6	20	16	18	20	30	5	18
3	9	18	4	24	12	5	18	9	30
3	3	3	20	12	12	25	32	9	6
6	7	21	24	20	12	10	21	3	9
5	4	6	32	12	12	25	27	3	15
6	2	18	4	40	18	15	30	5	18
2	10	40	10	36	3	30	12	7	9
5	6	28	6	32	9	20	21	2	9
2	8	20	9	12	30	5	6	5	24
7	2	8	6	36	6	20	30	3	27
10	10	20	20	48	27	35	21	10	27
3	8	12	14	8	21	35	24	9	24
8	2	40	1	8	9	40	21	8	21
1	5	36	4	12	21	45	12	1	21
8	9	10	10	40	6	40	6	4	9
2	3	3	24	8	18	10	12	6	15
6	6	12	12	32	12	30	27	4	9
9	8	9	28	20	3	10	6	8	24
4	8	30	12	36	30	40	4	2	3
9	10	18	40	8	24	30	30	4	21
8	4	32	12	28	9	25	6	9	21
6	1	9	16	32	18	20	15	9	3
14	5	6	8	12	9	50	24	7	15
6	10	15	20	28	30	40	6	4	9
3	8	12	32	20	15	20	9	3	12
5	6	15	4	4	27	20	4	1	21
3	10	3	12	24	27	10	15	2	3
3	8	27	16	20	27	30	30	3	24
6	8	3	8	32	12	40	30	6	15
3	9	15	16	32	24	35	24	1	24
6	4	24	32	28	21	50	3	7	3
10	4	15	16	20	6	5	24	9	18
6	2	21	16	4	9	40	24	9	27
6	12	12	8	40	24	50	12	6	3
7	6	30	20	12	24	5	3	5	6
6	6	18	4	28	21	10	24	8	3
9	6	30	32	40	21	50	12	7	21
10	5	15	32	28	24	10	21	6	27
10	10	30	40	16	15	40	12	8	21
3	8	27	36	16	21	30	24	9	18
6	5	3	12	24	9	20	36	28	18
6	9	18	16	40	6	50	4	6	24
1	20	21	8	24	30	45	4	4	21
8	8	3	8	16	21	30	8	6	3
3	4	30	36	20	12	45	3	7	9
10	10	3	20	12	21	45	24	2	15
10	4	6	8	16	9	25	24	1	6
5	10	32	36	12	6	35	15	7	12
1	4	15	24	8	18	30	3	2	6
2	7	21	4	4	9	10	6	4	30
4	2	30	40	12	3	35	18	5	18
1	9	24	40	40	9	15	18	8	12
5	2	9	24	20	9	15	3	1	18
8	7	6	40	24	24	40	15	3	27
6	8	30	24	4	3	20	24	4	30
7	7	15	8	32	12	40	3	9	27
2	3	30	32	4	24	5	6	5	6
6	8	30	12	40	12	40	8	1	24
10	4	27	32	36	27	45	30	9	12
2	6	9	28	16	9	35	21	8	15
10	2	21	28	4	30	40	27	9	3
2	5	30	28	12	30	45	15	3	9
16	10	3	4	8	15	50	12	4	18
18	10	3	24	12	3	25	18	7	6
5	1	12	24	4	3	30	20	7	12
12	8	15	16	24	27	50	24	6	27
3	6	3	32	32	6	40	27	9	15
3	2	15	24	8	15	5	27	2	18
6	5	30	36	12	27	10	24	2	30
10	8	18	40	28	24	35	21	2	21
2	4	12	28	16	6	15	30	5	12
5	7	30	24	8	9	50	36	7	15
10	3	6	4	36	30	45	9	9	12
10	14	18	8	28	18	30	3	8	30
8	4	30	8	40	3	5	15	9	30
1	9	21	36	32	12	35	3	3	18
8	8	27	28	28	12	10	30	10	12
9	2	24	40	36	15	20	28	8	9
1	6	27	36	28	12	45	15	3	27
1	8	21	20	4	21	45	6	2	24
2	7	12	36	32	3	40	12	5	15
9	7	12	28	12	18	45	12	2	27
10	4	21	16	32	30	5	30	3	18
8	9	3	28	24	21	10	48	16	15
4	1	21	8	8	30	45	54	5	24
9	4	6	32	16	18	35	30	2	6
2	4	21	24	12	24	5	54	4	15
10	2	18	24	20	9	25	12	2	18
3	8	24	8	4	30	25	24	3	3
6	5	18	36	28	6	45	27	4	27
5	1	15	36	24	6	20	36	6	30
14	9	15	28	28	6	40	3	10	18
2	3	16	20	32	21	5	15	8	30
8	4	3	4	4	6	20	3	10	27
18	6	6	24	24	21	15	12	7	12
3	9	18	8	32	9	35	21	2	18
9	6	24	8	32	24	40	12	5	21
10	7	27	8	16	18	10	12	8	6
1	5	9	4	12	12	10	24	10	27
8	8	6	12	24	9	25	9	7	21
7	7	30	8	20	3	10	9	3	3
2	3	12	32	4	24	40	12	5	27
5	8	18	12	4	3	20	12	7	3
10	5	30	20	40	15	10	21	4	6
5	7	12	4	8	15	10	32	3	24
7	2	12	8	12	21	30	15	5	9
4	2	15	36	36	6	15	6	10	27
1	8	9	4	16	24	50	9	9	6
3	8	9	32	40	6	10	36	6	6
7	2	30	12	32	18	20	6	2	30
5	16	30	40	20	12	5	36	3	30
9	8	9	12	28	15	50	6	2	3
5	2	24	20	12	15	40	27	3	21
6	10	6	4	16	15	5	24	10	27
6	9	27	8	36	18	5	4	3	30
8	9	27	4	32	12	10	15	5	15
8	5	32	40	24	3	20	6	9	15
5	2	30	28	24	24	30	21	4	30
9	2	21	24	8	12	15	18	4	6
10	5	9	32	8	18	15	12	1	9
8	2	24	12	12	6	30	4	20	15
9	5	6	36	28	6	20	4	6	24
9	4	12	32	36	24	10	16	7	12
9	3	9	16	32	27	40	8	10	9
7	7	30	8	36	24	35	16	6	21
4	10	12	36	40	21	15	8	12	21
3	5	6	12	4	30	10	36	3	21
2	12	15	28	12	15	25	40	10	18
3	9	27	16	36	3	15	40	10	24
8	9	24	36	32	30	35	32	2	30
10	1	12	16	32	21	50	40	2	21
2	5	27	36	4	15	50	4	7	18
8	6	12	4	36	6	35	16	4	4
6	8	27	16	20	24	20	28	2	9
10	20	30	24	16	18	5	40	8	24
2	9	18	8	36	18	40	12	9	12
2	8	30	4	28	15	40	12	3	21
8	4	15	12	28	30	15	16	28	6
9	6	21	36	32	15	5	32	5	3
10	4	8	24	24	21	5	8	10	30
9	3	6	20	4	24	10	12	1	24
10	8	15	4	16	27	45	8	4	9
3	10	24	20	4	9	20	15	8	18
9	2	9	40	40	15	5	15	10	3
8	10	24	32	36	9	30	12	1	27
4	1	18	28	16	27	45	15	7	15
8	1	12	20	20	18	45	18	7	21
2	6	12	32	32	24	50	21	2	15
3	20	12	36	32	6	30	24	10	24
8	8	21	24	32	15	5	15	4	24
4	9	12	32	40	3	50	6	12	30
3	2	27	4	12	24	30	48	5	24
5	10	9	32	12	9	5	36	8	24
8	6	6	4	20	18	20	30	5	15
6	1	24	40	8	6	10	21	1	12
14	7	6	40	12	30	30	3	3	21
1	7	27	36	28	6	35	18	8	30
10	4	15	12	20	21	10	24	6	6
5	7	3	8	24	21	20	6	4	6
4	6	27	16	12	24	40	18	1	30
2	3	3	24	32	30	40	12	10	15
8	7	15	12	32	15	30	27	10	3
3	4	16	32	12	18	50	3	3	21
6	2	15	8	8	6	15	21	1	30
20	3	18	12	4	9	20	15	7	15
7	16	21	12	20	6	45	15	4	9
7	6	18	36	12	30	25	30	10	18
1	4	18	40	24	24	40	27	6	18
9	6	36	32	36	15	25	18	7	6
2	20	18	32	32	6	25	21	8	12
10	4	21	4	16	15	10	27	1	3
2	12	32	20	20	21	25	9	5	15
2	10	30	28	36	3	15	15	2	30
5	12	3	36	28	24	25	36	12	30
9	14	28	32	20	12	20	12	3	9
5	12	3	16	40	15	30	36	2	18
2	16	27	16	16	6	10	18	8	12
20	16	6	16	36	27	10	9	2	21
3	18	5	4	4	6	15	21	1	6
5	10	9	32	28	27	45	24	9	6
9	18	7	16	20	24	40	24	5	18
1	6	10	8	40	6	20	12	10	27
3	2	9	6	4	3	50	30	6	15
8	6	6	12	12	9	15	18	4	21
3	4	12	12	16	9	15	30	7	9
7	10	21	4	28	15	35	24	4	27
9	1	3	36	8	24	10	27	2	15
6	8	24	40	12	9	5	3	2	18
6	5	21	16	36	21	40	6	40	27
9	9	18	24	16	24	50	42	5	24
10	10	3	24	8	21	25	3	5	21
6	7	3	24	36	18	25	21	2	24
4	5	28	8	24	3	35	27	2	30
4	2	21	28	20	30	25	18	10	18
20	7	15	16	12	21	20	27	3	15
6	6	12	24	12	18	40	24	10	3
12	10	6	20	28	30	10	21	6	30
1	6	27	32	16	6	15	8	8	30
2	3	21	4	4	21	45	9	4	6
4	20	18	28	32	18	5	15	1	24
8	1	24	20	32	30	30	21	5	12
1	9	6	12	36	18	30	6	4	3
5	10	9	32	28	18	50	24	1	21
2	7	15	20	4	6	30	15	7	3
6	2	27	32	4	18	10	4	8	30
10	6	30	40	12	6	10	15	2	3
1	10	3	32	36	6	35	18	3	15
6	2	18	16	40	30	15	30	6	24
4	2	30	24	24	3	20	6	1	6
10	7	18	24	12	6	20	15	4	12
14	6	18	12	36	24	30	6	9	3
1	4	30	12	40	18	20	20	8	24
6	8	6	16	12	12	40	3	4	18
14	12	18	24	28	9	45	30	8	6
6	7	18	28	40	3	45	27	2	12
14	8	21	32	28	6	50	60	4	30
2	10	18	36	8	6	50	60	40	6
16	9	27	40	16	30	10	12	7	12
14	2	24	16	8	12	15	12	6	18
6	2	21	16	32	18	30	36	7	9
16	7	24	16	36	6	5	12	10	27
14	9	12	24	32	3	25	24	1	12
2	10	6	28	36	18	45	16	6	18
4	1	30	12	24	27	40	18	3	18
20	4	36	20	4	24	10	21	9	27
2	10	21	12	12	12	50	18	2	15
20	4	6	12	4	18	25	27	5	27
3	6	27	28	24	27	10	4	5	27
7	7	3	8	16	6	20	24	6	21
8	3	6	40	8	12	15	20	9	10
6	3	30	12	28	9	15	8	2	12
1	10	6	32	36	9	45	4	6	30
4	4	3	8	16	9	35	28	3	30
7	4	27	28	4	3	45	32	4	27
8	9	27	32	16	12	5	8	12	6
4	8	21	32	8	18	15	40	5	27
2	3	36	12	16	21	10	20	6	15
3	6	30	8	24	27	5	4	10	21
10	7	3	20	12	12	40	32	5	30
5	4	21	16	12	27	50	15	4	15
4	2	18	40	36	24	20	42	8	3
4	3	15	32	20	18	20	24	3	21
10	18	18	16	16	21	20	54	3	27
6	6	27	28	8	3	40	18	5	15
8	1	24	4	8	12	45	3	9	12
8	1	15	16	20	12	25	16	5	15
10	5	18	32	36	27	45	3	10	27
2	18	15	20	20	27	35	3	10	12
2	3	24	32	4	15	35	3	1	21
6	10	24	36	28	3	50	9	9	24
6	6	16	16	20	24	35	18	6	9
1	1	21	40	24	21	20	24	5	27
9	6	12	8	32	24	20	21	1	18
9	16	15	8	28	12	15	15	10	6
2	7	15	28	12	9	45	6	10	21
9	10	27	4	40	30	35	21	2	30
1	8	30	12	20	30	40	30	4	30
7	14	28	16	12	15	10	12	1	30
3	20	15	4	40	6	35	54	10	15
2	2	15	36	24	15	30	6	10	21
8	14	1	36	28	6	15	27	10	27
6	18	2	4	16	9	15	8	1	24
4	16	5	16	28	30	15	18	1	15
4	20	10	6	36	30	30	24	8	6
2	10	9	8	12	3	40	6	10	12
9	8	21	36	12	27	45	21	4	6
5	9	3	24	28	12	35	54	24	3
2	7	12	16	16	3	25	6	5	15
7	6	24	8	32	9	20	21	1	15
1	6	21	12	4	3	5	9	4	27
1	7	32	4	20	15	35	30	4	12
4	5	21	20	12	9	5	24	2	3
10	7	6	32	12	3	10	18	5	30
3	1	15	12	20	27	15	20	4	24
9	7	30	36	8	27	25	12	9	15
2	18	6	16	12	3	5	6	4	18
8	3	27	24	12	3	25	27	1	6
12	10	24	36	32	24	15	30	6	30
5	2	27	28	28	18	45	48	1	27
4	4	3	28	8	3	40	60	6	30
8	2	27	40	32	12	45	30	40	21
5	8	6	40	20	3	15	48	9	24
10	10	6	36	32	18	30	48	2	3
10	4	12	32	16	9	15	12	7	3
8	4	21	40	36	21	20	24	1	6
6	9	6	4	8	24	30	42	5	21
10	4	21	8	40	3	50	48	5	27
1	3	24	12	28	24	25	48	4	6
6	4	9	32	28	24	20	36	5	12
14	1	3	24	8	9	50	54	5	16
18	7	9	4	28	21	15	42	6	24
5	14	24	24	20	30	35	18	4	27
8	6	9	28	20	6	10	30	10	21
18	10	12	12	40	21	25	6	5	18
16	1	30	12	40	12	20	42	9	30
6	2	18	36	24	30	40	48	9	18
16	4	16	16	16	15	30	24	3	24
10	8	18	28	12	9	30	12	8	21
20	9	3	12	16	15	20	24	10	9
6	1	12	36	12	15	15	60	24	16
5	9	24	36	28	15	45	48	8	8
14	6	12	32	40	27	50	42	28	10
12	6	21	20	4	3	5	6	12	12
14	4	15	20	12	27	25	48	28	2
6	4	15	40	16	6	40	30	4	10
16	5	30	20	40	27	10	54	20	9
4	4	24	32	20	15	10	30	12	8
14	10	21	8	4	24	40	18	20	21
2	6	18	16	20	6	5	42	28	3
10	4	6	28	32	21	40	54	20	12
20	6	27	40	4	3	15	60	2	2
10	1	6	24	20	3	15	48	4	3
1	12	30	4	40	15	20	18	3	27
8	6	15	24	12	24	35	12	6	3
18	8	18	8	20	15	5	60	1	30
8	10	27	24	8	30	10	42	12	18
18	3	15	36	40	30	30	48	1	3
2	18	15	40	24	15	30	48	2	24
4	5	6	8	24	9	20	60	8	30
16	9	18	16	40	12	20	12	3	3
10	5	8	24	12	15	50	30	9	30
9	1	3	32	16	21	25	6	2	21
20	3	12	8	8	9	35	36	3	18
6	2	6	20	36	30	40	6	4	21
6	8	15	24	40	21	20	30	5	3
18	18	9	36	24	6	20	60	4	12
2	16	16	4	36	15	35	48	8	15
3	10	15	36	36	6	15	18	9	24
1	12	24	40	24	24	45	42	4	27
6	8	3	40	40	18	25	36	3	27
2	12	9	24	40	9	10	12	28	27
6	20	6	8	24	21	10	42	1	21
8	12	7	10	12	30	10	30	4	18
5	6	5	20	36	27	15	12	2	6
10	1	21	12	4	3	35	12	1	4
10	8	30	16	32	30	50	54	10	30
8	5	30	24	28	21	40	54	9	30
12	9	30	28	4	27	5	18	4	24
8	3	20	32	8	9	40	54	1	9
8	8	6	12	8	18	50	24	6	15
18	4	9	12	40	3	35	6	1	27
8	3	3	36	12	6	20	60	28	6
4	10	21	28	20	21	30	36	4	15
3	12	18	36	36	30	35	42	6	30
3	6	30	16	12	27	5	36	8	12
8	7	18	4	20	30	15	30	9	3
18	4	30	8	8	3	40	12	3	12
20	8	6	8	40	15	50	21	2	21
8	4	18	16	28	30	15	20	3	15
10	10	15	40	28	21	15	12	9	27
10	2	12	16	36	12	50	12	6	24
16	7	18	4	16	30	10	12	6	15
10	7	12	20	8	15	15	21	9	6
5	12	12	8	32	18	20	9	6	3
10	12	5	8	16	30	15	24	1	12
7	3	12	16	4	15	45	12	2	18
4	5	6	20	32	24	10	24	7	27
14	9	36	40	16	27	20	21	1	21
6	3	27	28	16	18	20	6	9	6
10	1	24	4	32	15	20	3	9	24
10	4	18	20	20	18	20	24	3	12
10	4	15	32	28	18	45	27	10	24
6	16	18	12	20	3	25	18	3	9
2	1	24	12	24	24	30	12	8	6
18	4	12	8	20	18	40	18	4	30
5	10	6	8	16	18	15	9	9	12
14	8	21	20	20	6	15	30	9	6
9	8	15	16	32	27	10	16	3	6
20	2	30	8	24	9	35	9	9	27
6	6	32	8	28	6	40	30	5	6
9	9	21	8	12	15	15	9	3	12
20	6	6	4	28	21	45	6	9	6
3	4	27	32	24	15	5	32	3	24
16	2	15	28	4	15	35	18	5	18
7	1	8	40	12	3	45	3	8	3
12	10	6	4	36	30	50	6	7	3
12	8	10	12	36	6	40	15	2	9
10	2	9	24	16	15	5	4	8	24
8	5	8	32	16	24	10	27	10	15
10	5	6	3	28	24	15	18	3	9
16	5	9	40	20	12	10	15	9	27
18	1	9	32	28	3	35	24	5	18
7	3	18	28	28	12	45	16	2	21
5	3	27	32	8	27	45	32	9	10
5	5	21	24	8	18	30	40	6	21
4	6	36	24	36	18	5	28	3	18
2	4	15	32	20	24	20	24	4	9
1	8	2	20	20	9	15	4	4	9
2	4	4	28	16	9	45	8	2	27
3	5	1	3	4	12	25	20	3	18
2	2	9	40	12	18	20	12	8	18
10	6	15	24	36	30	5	32	3	18
2	8	18	16	16	9	5	21	2	18
9	5	9	32	24	15	25	40	7	21
1	2	12	36	4	9	15	12	8	18
6	8	32	40	28	18	10	27	8	6
10	1	3	20	28	12	20	30	1	18
6	6	10	36	36	30	45	12	1	6
12	5	3	5	20	9	40	3	2	6
14	6	4	8	24	3	45	3	1	18
18	8	9	32	12	27	35	24	1	3
16	5	20	40	28	27	10	15	8	15
6	3	27	16	32	9	35	21	5	30
10	7	4	1	12	6	45	3	2	15
6	4	32	1	40	21	30	12	1	6
5	6	28	10	32	6	25	24	9	12
16	1	8	14	4	21	50	30	8	24
6	1	36	20	28	6	35	12	6	6
8	4	40	2	36	18	25	3	3	24
5	5	4	14	8	27	45	12	6	6
4	5	8	16	16	18	25	15	10	15
10	6	6	7	20	15	40	3	4	3
4	8	8	16	36	30	50	12	4	18
16	5	3	36	4	18	15	18	2	12
8	8	3	12	8	30	35	40	7	21
20	5	6	36	36	12	5	12	10	27
4	6	8	12	20	18	45	15	1	21
10	6	21	24	8	18	45	18	6	24
16	6	6	36	32	9	45	12	9	24
8	10	12	28	12	6	25	27	2	18
6	1	30	36	4	3	45	40	7	15
4	5	24	4	12	15	5	16	6	24
20	5	15	36	16	21	35	6	3	12
8	5	18	24	36	30	20	40	1	30
8	1	12	12	12	27	25	21	1	24
7	12	15	32	40	24	45	3	7	12
2	1	18	28	4	27	10	30	6	21
8	8	6	20	20	30	25	6	6	3
6	2	9	24	8	6	30	15	7	30
12	9	24	12	8	27	5	6	5	3
8	14	4	12	12	15	20	21	8	24
8	4	30	40	4	15	35	24	7	21
4	10	24	20	24	21	35	3	8	27
3	6	24	28	36	6	15	21	4	9
6	2	24	20	40	6	50	21	5	6
8	8	15	20	4	9	15	15	10	30
6	6	3	28	12	9	5	36	4	3
1	7	15	8	4	18	5	3	9	6
2	20	15	20	36	12	5	18	3	12
10	6	30	32	12	15	35	24	10	27
10	10	15	20	28	21	10	18	8	12
5	5	32	20	4	6	15	30	1	6
7	2	30	12	36	27	35	12	9	3
6	10	21	32	24	15	45	3	6	30
10	4	6	20	4	24	40	24	9	3
5	4	30	8	12	6	50	24	1	30
9	10	12	24	40	9	40	12	8	15
2	1	9	4	4	18	40	21	7	6
9	10	18	28	28	18	25	3	9	21
3	6	12	8	24	30	15	30	3	3
3	8	27	12	8	6	40	24	4	24
1	4	8	32	12	30	30	18	6	18
2	4	3	32	20	15	35	6	8	24
5	5	15	40	4	9	35	40	7	30
5	6	12	4	4	9	10	24	7	30
3	8	18	24	36	24	5	18	6	21
10	10	15	24	16	30	30	3	10	24
5	7	9	36	20	30	10	30	10	9
7	6	27	12	8	12	30	12	7	3
10	8	18	8	32	21	35	21	10	15
3	9	6	12	28	15	5	9	1	15
9	7	12	8	32	24	25	40	3	18
2	6	30	12	20	6	20	24	2	18
10	4	24	40	4	12	10	30	8	3
3	9	27	36	8	21	15	6	7	24
5	9	21	36	16	27	15	18	7	30
10	7	27	8	24	15	25	6	20	15
10	6	30	12	32	9	35	12	3	24
5	14	24	8	4	24	45	6	5	6
5	10	27	16	8	12	45	36	3	18
4	7	6	4	4	21	15	21	9	15
9	1	6	40	16	12	5	27	9	9
4	3	3	16	20	12	20	8	8	15
5	2	30	40	20	9	15	27	9	3
14	1	21	24	4	18	15	15	7	3
5	1	30	20	8	18	20	18	8	15
8	1	15	8	32	6	45	20	10	24
5	4	9	16	40	21	25	40	8	30
3	9	18	16	16	24	5	40	10	12
7	14	3	32	12	9	30	20	4	30
9	6	12	20	24	9	20	12	6	24
7	8	30	8	24	30	15	40	4	3
1	2	30	20	32	3	5	4	6	15
4	1	18	8	40	24	15	28	1	18
10	8	3	8	32	6	5	24	4	21
1	16	27	24	24	27	5	4	7	21
8	1	27	4	8	27	40	4	1	21
5	2	21	16	8	9	20	40	8	24
2	2	6	20	16	3	50	40	32	15
8	2	21	36	36	24	25	8	4	3
8	8	12	32	20	24	5	36	9	15
7	5	21	36	16	3	15	24	3	27
7	3	15	28	8	24	35	28	4	3
6	4	15	8	36	30	35	12	6	12
10	8	21	36	20	15	40	9	2	3
10	2	30	24	20	9	25	30	6	15
10	6	21	24	8	15	50	24	2	6
4	3	24	40	32	21	50	60	28	12
1	10	3	12	20	6	25	6	1	30
2	14	12	40	36	6	40	60	7	30
4	5	27	24	12	3	5	48	6	24
9	9	21	32	4	12	45	6	7	6
5	2	27	12	36	18	35	21	9	27
7	5	6	28	12	15	5	4	6	27
9	7	27	36	4	27	35	30	5	12
5	4	6	40	12	15	25	27	6	15
3	1	27	36	20	15	10	18	2	24
5	9	27	12	8	9	30	9	10	3
5	5	40	28	32	3	40	3	9	15
10	6	21	28	24	18	45	24	4	3
14	5	12	12	12	18	5	12	10	18
3	4	3	36	16	27	40	6	8	6
6	5	9	24	16	12	35	24	4	3
4	6	21	8	28	18	5	27	5	27
1	4	28	40	16	24	45	30	1	30
6	20	24	4	40	24	20	6	5	18
4	6	12	40	36	12	40	60	36	27
7	6	24	24	4	6	35	36	5	27
9	14	9	16	28	21	35	24	7	9
2	2	10	36	20	30	50	18	5	15
5	2	8	8	12	18	15	21	5	15
2	14	7	24	20	18	20	16	7	6
2	8	3	36	4	6	30	15	4	12
2	18	3	7	16	21	5	3	2	18
1	8	2	36	12	15	45	3	3	24
9	3	6	24	4	3	10	30	6	27
7	3	3	32	24	27	35	24	9	21
6	8	15	20	24	21	20	60	4	21
8	1	30	36	8	15	30	12	10	30
8	4	9	4	20	27	15	24	2	21
1	8	24	12	16	15	40	24	8	6
7	2	24	28	4	18	15	3	3	9
16	4	24	24	40	12	40	27	3	9
1	9	27	12	36	6	40	3	7	9
8	1	3	4	36	30	40	9	9	30
2	8	21	28	28	30	50	28	2	9
10	8	21	8	12	6	40	30	4	6
7	16	12	36	8	6	45	3	4	9
6	9	27	28	12	30	40	21	2	21
14	5	3	24	32	27	50	42	1	6
7	3	27	20	28	21	30	6	3	30
10	1	18	8	36	3	30	60	8	6
4	4	6	16	4	3	10	6	3	24
8	4	12	28	8	21	30	30	7	21
4	1	6	36	28	27	10	30	10	18
8	5	9	16	12	12	20	24	2	12
2	9	9	8	28	27	20	36	5	24
4	20	27	12	4	27	50	12	5	6
4	9	18	28	20	18	20	42	1	18
10	2	30	4	40	9	30	30	4	18
2	6	12	16	16	24	40	48	28	9
8	4	18	32	16	30	45	24	8	9
10	8	40	32	32	27	35	60	2	15
14	9	6	16	40	30	50	42	2	9
2	1	27	24	12	21	5	12	4	3
5	4	24	8	12	21	50	6	36	2
2	4	24	28	12	24	15	48	40	18
10	5	6	4	32	3	15	36	4	6
14	7	21	36	40	27	40	54	12	16
2	3	6	40	12	21	35	36	20	6
8	3	21	28	20	18	25	30	8	14
1	4	3	12	20	18	5	12	8	16
16	2	30	28	16	6	15	36	24	18
7	7	6	8	12	12	40	18	16	6
18	10	27	8	16	18	25	42	36	14
14	6	21	16	32	27	50	30	32	12
8	2	8	4	36	21	50	60	24	18
12	9	15	20	4	30	30	6	12	30
18	3	30	32	20	18	15	54	24	9
1	7	18	12	40	12	15	6	10	18
8	4	6	12	24	27	15	60	3	27
6	14	12	16	8	24	30	12	10	21
6	9	21	12	4	24	50	6	4	6
16	1	24	4	36	6	20	12	4	27
12	8	21	28	28	6	15	24	32	15
4	8	27	24	28	21	50	42	2	21
2	20	12	16	20	18	30	48	5	3
7	3	9	36	36	6	20	12	1	27
4	1	21	40	32	12	45	36	10	27
16	6	28	24	32	15	50	12	5	12
3	7	3	16	8	3	10	30	2	30
20	3	18	40	24	6	30	24	8	6
8	20	30	36	28	9	25	6	6	15
2	9	21	28	16	21	35	42	9	6
6	8	18	4	32	21	40	36	4	16
2	2	20	20	40	3	20	24	5	12
8	2	9	32	16	6	30	54	9	24
1	18	6	8	20	9	20	24	1	21
6	14	10	40	4	21	10	6	7	12
4	14	9	16	40	21	35	36	16	6
2	8	8	4	32	30	5	18	9	3
1	14	4	10	24	15	30	18	5	9
9	2	8	24	12	18	25	60	10	21
4	2	21	24	28	6	5	48	4	6
6	9	9	20	32	27	20	36	4	18
18	7	24	4	24	18	40	12	10	30
7	6	30	28	4	18	30	36	8	12
2	8	36	8	12	21	5	24	7	9
4	9	12	32	24	6	45	54	9	27
18	3	9	28	4	6	10	18	7	24
2	5	3	4	28	27	50	6	20	15
5	10	6	16	36	30	15	48	4	9
10	5	30	36	8	24	20	48	10	3
20	6	9	12	20	27	30	6	5	12
10	7	15	28	40	9	5	9	5	18
8	5	27	20	12	24	15	24	3	6
9	5	9	16	28	3	45	16	4	15
10	4	18	36	40	15	35	16	3	3
3	8	3	32	32	9	35	30	4	30
4	9	15	20	16	12	5	30	10	15
2	14	12	28	40	6	15	21	7	12
5	10	2	12	12	15	15	18	5	6
20	9	21	16	36	15	15	24	10	15
1	7	27	36	4	21	25	21	8	24
7	9	20	8	12	6	40	18	2	6
8	6	24	36	32	24	10	18	8	27
10	1	21	36	24	6	40	9	9	18
16	1	21	20	24	27	50	32	10	15
5	5	15	32	40	24	30	18	4	18
8	2	15	8	40	21	45	27	7	27
1	5	12	4	4	12	45	15	2	21
16	8	12	8	16	21	50	18	8	15
9	6	30	36	40	9	15	30	6	15
4	10	30	20	8	24	5	20	7	9
5	7	15	4	32	21	35	27	6	21
9	5	32	4	16	15	15	27	8	30
2	8	30	8	16	27	15	6	10	30
8	8	2	12	32	27	45	24	4	24
4	1	7	28	40	27	5	21	6	6
4	3	1	10	16	6	25	21	10	18
18	8	2	8	12	27	20	3	5	24
12	2	30	12	32	27	25	12	9	6
4	5	9	36	36	3	40	20	9	24
10	10	30	32	20	21	15	16	2	8
6	7	21	24	16	21	5	4	9	21
8	10	40	16	20	3	30	24	5	12
9	7	15	16	8	15	20	20	6	15
2	6	6	8	32	12	35	32	8	18
2	8	2	24	36	18	50	32	4	21
8	9	10	8	28	9	20	8	8	12
9	1	4	36	16	24	15	24	1	30
14	9	3	36	24	30	35	20	2	15
18	2	24	8	24	3	25	18	8	27
8	2	30	8	32	15	30	40	9	21
12	3	18	20	12	21	50	12	10	30
7	3	32	28	4	30	50	6	5	9
1	1	15	12	20	18	20	6	3	3
18	1	4	16	8	30	30	21	4	18
10	6	9	8	28	27	35	15	2	9
6	2	8	8	4	21	25	18	9	21
6	6	15	32	40	27	10	9	5	12
18	9	20	32	8	21	50	27	8	12
20	4	6	4	40	21	35	15	3	15
10	6	40	8	40	30	45	6	9	12
10	10	16	7	20	21	30	12	9	30
8	3	20	7	40	21	15	24	9	21
2	2	4	10	36	30	5	6	7	6
8	5	40	2	20	6	10	15	2	30
4	3	12	2	28	24	45	32	7	6
4	5	32	20	4	18	5	12	9	3
9	6	24	4	32	18	5	18	9	6
6	10	36	10	36	15	25	24	5	15
7	9	1	9	40	30	40	18	8	3
20	10	2	12	20	12	45	15	1	12
2	5	12	20	12	6	25	30	3	18
10	5	3	4	24	30	5	16	2	6
4	10	24	36	4	15	35	27	5	30
7	4	32	24	28	24	45	3	7	3
12	2	21	24	36	3	25	21	1	15
6	4	3	12	24	6	50	30	8	18
2	3	18	12	32	3	10	24	9	15
9	5	30	40	16	15	25	40	6	24
8	8	3	28	20	18	20	24	4	3
4	4	24	4	8	24	50	40	1	27
18	9	15	28	28	9	50	9	7	9
1	12	9	4	16	30	25	3	1	24
10	2	24	24	16	27	40	9	7	18
6	2	6	12	32	9	45	30	6	24
9	14	3	4	36	15	30	24	10	12
8	6	6	24	32	12	50	3	5	12
20	12	3	4	24	12	35	18	8	3
12	4	12	16	8	6	30	27	8	3
4	7	9	4	24	30	10	36	7	6
5	6	9	16	4	3	15	32	10	3
3	5	18	36	40	24	15	20	5	24
10	5	9	12	40	9	45	36	12	24
5	2	6	36	4	18	50	28	7	27
9	20	30	20	24	3	10	12	4	9
1	10	24	36	4	15	30	12	2	12
3	8	15	24	20	18	5	4	6	24
9	5	21	28	12	18	10	40	7	18
4	6	6	16	8	21	45	24	2	6
5	2	27	28	28	9	50	16	9	15
1	1	27	16	24	9	45	8	3	6
1	9	9	40	24	6	45	12	8	30
8	1	12	24	16	21	15	32	5	27
5	8	24	36	20	21	30	4	24	24
2	6	12	12	4	27	15	40	4	30
10	1	16	16	24	18	30	12	6	3
7	4	24	12	12	12	10	40	4	6
4	4	15	24	36	12	35	32	7	6
7	3	18	40	28	30	10	24	24	18
8	4	6	4	8	12	30	8	28	4
3	6	21	16	36	12	5	24	4	18
9	4	15	28	32	18	10	20	32	18
7	9	18	12	8	9	50	32	36	2
9	6	3	24	36	24	45	16	40	16
5	4	6	36	4	9	35	24	20	16
1	2	15	32	16	12	30	8	32	18
1	6	27	24	24	27	40	28	8	6
10	1	28	40	8	27	5	32	20	15
4	9	9	40	28	6	40	40	12	9
4	7	12	24	12	15	45	12	4	24
3	9	27	40	8	18	5	8	8	15
2	1	12	40	28	15	10	16	10	14
3	2	21	16	8	9	5	8	5	3
8	4	24	36	40	15	50	24	8	12
5	5	24	8	8	21	50	16	8	30
1	4	12	20	16	21	40	16	7	6
6	4	21	24	12	18	10	36	8	3
7	8	30	4	24	24	25	24	9	24
10	12	27	12	20	3	10	16	2	6
9	7	15	32	4	3	30	8	4	15
5	4	3	24	4	3	20	20	6	24
6	1	20	24	24	18	45	12	8	3
4	6	27	20	8	6	25	12	2	27
1	2	18	12	4	9	25	36	10	30
2	6	9	4	28	6	50	4	9	3
4	1	24	24	20	3	35	28	4	15
7	10	9	8	24	30	50	4	1	30
9	18	6	24	16	12	40	20	7	14
9	18	32	20	20	15	25	20	6	30
2	18	15	24	8	24	20	16	3	12
10	16	18	24	4	27	50	28	5	18
4	2	5	28	24	24	5	4	7	3
2	20	4	16	8	6	40	24	20	24
7	12	1	8	28	3	35	36	4	27
6	12	4	8	28	27	45	4	1	30
9	14	4	4	24	6	45	24	9	6
5	3	27	8	36	6	5	28	9	3
1	1	18	40	40	27	35	32	1	12
6	9	18	32	16	12	30	24	8	24
9	9	9	16	24	18	25	4	7	9
7	2	30	12	28	27	50	16	6	15
6	6	12	32	40	6	30	28	9	12
9	10	12	24	8	6	15	8	7	21
5	10	21	20	12	6	45	16	3	27
4	5	3	16	28	3	30	16	20	27
6	10	18	24	20	30	35	32	9	12
5	18	30	32	40	30	30	12	3	30
1	5	15	28	16	21	5	32	4	3
6	1	15	4	20	15	5	32	1	18
4	1	24	8	16	24	50	4	7	14
6	2	18	40	40	9	10	20	8	12
7	20	9	28	36	21	20	24	4	10
9	7	9	28	4	3	50	16	5	20
10	7	24	40	40	24	40	32	8	18
5	9	6	40	28	24	50	24	3	14
6	4	3	32	32	6	50	8	7	20
4	20	12	28	4	12	40	12	1	20
2	6	21	28	16	30	30	20	7	16
2	9	18	12	16	12	15	8	9	12
9	9	30	40	32	9	30	20	6	14
10	8	18	12	20	27	40	24	4	20
8	2	3	8	28	9	45	12	1	20
8	4	21	4	16	27	50	32	8	18
3	8	9	8	32	27	45	24	7	2
1	9	3	24	4	9	40	12	6	20
1	10	21	40	16	15	15	20	6	14
10	3	6	40	28	15	5	32	5	6
6	9	6	20	24	3	45	20	4	12
6	6	40	16	28	9	40	36	9	14
5	4	30	36	20	21	10	4	5	16
9	10	3	36	8	24	45	32	3	18
3	7	6	36	20	6	40	16	10	16
5	1	6	24	8	15	20	40	10	8
3	20	12	32	4	21	20	36	7	6
4	7	24	4	32	6	35	40	9	16
6	9	9	20	12	27	15	24	6	24
6	10	27	40	16	15	20	28	7	6
6	5	12	20	12	21	45	4	6	8
5	8	6	4	28	30	25	12	7	12
10	4	27	36	24	24	10	32	1	15
1	3	15	32	4	6	15	8	2	3
10	9	21	20	16	21	10	12	8	3
5	5	20	32	32	9	30	40	5	6
7	9	15	28	16	21	25	16	1	18
9	8	30	12	16	21	20	28	3	12
4	14	3	12	36	24	40	40	5	12
7	3	18	16	8	30	20	28	5	15
6	4	30	20	20	3	50	12	1	4
8	4	16	4	16	30	5	16	6	20
8	4	15	32	16	6	45	40	2	2
7	2	15	16	24	24	10	24	4	21
7	4	6	12	12	9	5	40	4	18
4	8	10	20	28	15	30	24	7	3
3	18	5	28	24	18	50	4	3	4
4	14	5	8	12	6	30	28	5	30
5	8	3	5	24	18	25	16	7	18
6	6	3	28	24	6	50	24	5	27
5	7	18	8	24	18	40	20	6	10
1	3	30	8	32	30	45	28	10	20
7	6	18	8	12	18	10	24	1	6
1	6	3	16	12	18	5	4	7	21
7	3	4	28	28	3	30	8	5	6
7	10	21	40	12	24	15	20	9	30
7	7	9	12	40	30	15	28	3	9
7	8	21	4	8	27	50	4	9	6
8	9	18	4	8	15	40	24	1	6
7	4	30	36	28	3	40	32	10	6
8	14	12	28	20	9	40	40	8	24
1	8	15	16	32	15	45	28	3	12
10	5	12	20	12	24	5	20	12	18
6	1	30	16	36	9	35	4	40	9
3	9	27	20	28	15	15	8	5	18
6	8	24	28	32	6	45	12	7	3
6	12	9	28	8	15	45	8	7	9
9	10	3	28	8	24	25	12	3	15
2	10	30	16	8	15	15	28	1	27
5	6	30	40	8	3	25	4	3	3
8	9	16	40	4	3	35	28	3	9
10	5	21	4	4	18	10	40	6	3
2	5	24	12	4	27	35	4	16	9
5	8	24	12	24	27	5	32	10	9
9	12	18	28	4	15	45	24	6	27
4	5	24	8	40	24	40	24	2	24
14	6	3	20	40	9	25	16	40	16
2	1	12	12	32	12	45	8	20	16
3	6	24	12	24	24	50	32	32	4
5	2	6	8	24	27	5	12	28	8
5	3	20	16	8	24	25	40	32	10
1	6	3	24	12	15	10	28	8	18
3	8	10	8	28	6	25	28	20	3
3	8	5	5	20	6	45	4	32	9
2	3	2	32	24	9	30	4	32	21
10	5	12	4	36	15	35	12	20	18
7	6	24	36	36	15	20	40	16	12
9	5	3	28	8	15	25	16	9	27
4	2	40	36	36	30	25	20	8	6
7	5	12	16	40	18	30	28	1	9
14	10	4	40	20	3	40	12	10	18
5	6	6	8	4	6	50	36	10	6
1	7	10	24	8	6	15	40	6	9
8	4	30	12	28	27	20	36	5	12
2	1	18	12	28	21	50	20	7	30
2	8	16	9	40	27	25	20	8	18
8	9	16	4	40	15	10	28	9	9
10	6	8	18	12	30	15	32	24	9
5	2	8	6	32	21	35	4	3	6
6	6	40	20	28	30	35	20	4	30
1	6	1	3	36	9	40	24	10	27
10	4	9	20	24	21	20	16	8	9
8	3	15	40	28	30	10	12	4	18
4	6	40	28	40	24	20	12	5	9
1	7	9	40	40	27	30	32	3	27
8	7	3	40	20	3	10	32	12	27
3	7	3	12	8	27	40	32	20	9
9	3	6	20	28	21	25	36	5	9
7	16	30	40	8	27	30	36	6	30
5	3	15	20	32	30	45	40	5	30
4	8	9	40	24	24	25	4	2	9
8	12	27	40	20	9	30	16	1	3
3	7	3	8	8	27	30	8	8	18
2	8	12	28	16	21	50	24	5	24
6	7	15	36	28	12	10	18	6	12
8	7	15	28	16	21	35	30	1	9
4	4	9	24	40	24	10	6	7	21
3	6	12	4	16	18	50	9	1	9
8	20	21	28	24	21	25	3	3	15
7	3	9	32	16	21	15	18	8	15
10	2	15	8	36	27	35	24	2	9
2	3	24	40	36	15	50	36	36	27
8	10	15	12	8	21	15	18	1	12
6	4	6	4	32	3	10	6	7	6
1	8	12	24	32	30	5	36	10	6
8	8	24	8	12	24	25	18	10	30
6	3	15	32	36	9	45	27	6	6
4	6	9	28	24	27	5	6	5	21
5	8	6	16	8	3	45	12	8	21
8	1	6	4	4	21	20	30	2	21
20	1	9	16	20	9	10	21	2	24
4	5	16	28	8	18	10	3	10	9
10	8	24	36	16	27	45	21	2	12
6	9	30	32	36	27	10	12	7	21
14	5	21	28	8	21	30	27	6	3
6	16	12	4	24	21	40	6	3	24
4	1	27	16	24	21	40	27	3	9
6	5	9	32	28	3	5	27	10	30
7	5	15	8	20	30	45	6	8	18
8	18	6	24	12	3	10	48	8	18
5	1	9	40	36	15	35	36	6	3
9	7	27	4	24	12	40	18	5	30
7	1	12	36	8	9	5	18	1	9
4	5	3	12	16	24	10	40	5	21
8	6	12	12	32	6	5	27	3	21
6	14	15	12	12	12	30	6	7	9
9	3	6	4	8	21	30	30	9	3
9	10	8	32	32	24	20	3	1	12
8	8	6	4	16	6	50	12	4	12
9	10	3	8	40	3	25	6	7	3
4	5	9	20	40	6	45	30	1	12
8	4	27	20	20	12	5	21	4	27
3	2	30	24	24	18	5	42	32	12
10	8	32	40	32	27	35	30	2	6
2	2	3	28	8	21	15	24	8	9
2	4	12	8	40	30	35	15	5	6
5	12	24	40	32	15	20	3	4	21
8	18	3	40	12	12	25	30	7	12
5	2	4	20	24	30	10	18	9	24
8	12	6	24	36	3	20	24	2	27
7	14	7	2	28	12	10	9	2	9
6	10	10	4	8	18	25	3	1	12
7	14	24	40	16	21	40	15	7	12
10	8	21	8	40	27	30	27	7	24
7	1	6	8	20	9	5	30	1	27
3	2	9	8	24	6	40	30	4	15
4	8	24	8	16	12	40	42	4	12
9	7	15	28	12	12	50	27	9	21
3	5	9	24	36	24	15	21	5	9
5	5	20	16	32	30	50	27	5	24
5	4	15	24	16	21	45	24	4	24
1	4	21	36	16	9	20	6	1	24
4	6	6	24	8	21	20	9	6	9
9	4	6	28	24	21	35	12	8	27
9	3	18	28	8	27	45	9	4	30
10	7	9	32	20	6	45	48	8	4
3	2	6	24	4	9	30	36	40	8
6	9	3	16	16	9	20	18	8	12
4	14	6	4	8	6	15	24	4	18
4	7	12	24	28	24	35	36	36	4
10	9	21	8	32	18	10	30	12	16
1	3	3	36	28	18	5	30	28	24
8	2	30	12	4	21	15	42	12	21
9	4	9	16	16	21	50	6	8	21
4	7	18	16	16	12	45	54	36	8
20	1	27	36	12	30	45	12	4	24
8	4	18	8	12	21	15	54	24	18
8	10	15	32	28	30	15	42	28	15
4	16	21	20	28	21	10	6	40	15
6	8	27	8	28	24	35	42	20	3
4	1	21	24	20	18	20	6	1	4
2	2	30	20	32	24	10	6	4	21
4	10	27	40	28	15	45	60	4	12
8	10	18	36	4	15	45	30	5	30
12	3	3	24	4	18	40	48	6	15
4	3	9	36	36	21	10	42	32	24
8	8	9	4	32	6	10	12	6	27
1	8	12	36	32	3	30	42	8	18
1	7	12	32	40	12	45	42	4	12
7	8	24	16	28	21	10	36	4	3
16	7	3	40	12	9	5	36	1	18
2	4	12	36	32	3	5	12	3	6
8	5	9	12	12	15	10	48	9	15
8	10	9	16	32	30	40	48	3	6
10	16	20	8	36	21	35	48	6	24
6	16	18	28	16	9	30	48	1	6
2	10	18	8	36	27	50	60	8	18
3	2	12	32	36	6	10	60	8	24
7	4	30	12	20	6	45	42	6	27
9	8	3	16	4	6	10	48	24	12
9	4	10	40	12	9	15	48	7	18
8	10	9	7	36	27	20	48	1	30
4	3	9	8	12	18	35	18	2	12
10	10	6	20	8	9	45	48	7	6
5	2	21	28	40	9	45	54	2	12
5	3	21	40	20	12	40	12	7	9
7	10	18	36	20	24	10	30	6	12
5	8	3	12	28	30	50	18	6	30
8	4	27	32	36	27	35	21	1	24
2	7	21	16	36	30	45	32	3	12
8	1	6	28	32	21	50	6	2	15
7	4	24	20	20	12	50	24	7	9
5	6	3	32	20	12	5	27	6	15
20	8	12	16	20	6	35	21	9	27
8	4	3	16	16	9	35	8	6	18
7	1	30	40	20	30	15	27	8	12
4	10	3	32	8	30	30	24	7	18
9	4	27	32	24	24	50	30	3	3
9	4	12	4	24	6	50	16	8	21
5	5	27	4	40	18	15	8	6	3
10	8	3	8	4	18	40	12	6	27
5	8	30	12	24	18	5	4	9	30
10	4	30	20	8	15	10	3	6	9
12	10	21	20	4	18	10	18	4	6
1	6	18	12	24	12	50	9	8	15
8	6	30	36	4	30	10	3	1	30
8	6	12	8	36	15	25	40	10	15
4	3	30	12	28	9	40	12	3	30
4	14	24	40	24	18	45	27	3	24
3	4	24	36	24	24	30	3	7	21
2	4	12	40	20	18	45	9	2	9
9	2	20	4	32	12	50	27	4	9
10	2	15	32	36	30	35	6	7	15
8	5	6	4	36	18	30	15	2	27
10	10	6	20	12	15	40	12	3	30
5	7	24	16	28	3	10	6	9	6
1	20	30	24	40	3	10	27	1	9
9	4	28	20	16	15	35	24	2	12
4	2	18	24	12	18	35	30	2	18
3	16	5	16	28	24	25	27	3	30
7	4	3	20	12	6	15	21	2	27
9	20	6	40	36	18	10	4	1	15
9	16	9	20	24	6	20	27	10	18
9	10	9	1	16	21	10	24	3	24
9	12	8	24	32	3	30	21	2	18
8	8	24	28	40	15	50	12	1	9
6	16	27	8	36	6	10	3	7	6
3	8	3	12	16	30	35	12	3	3
6	9	24	40	36	3	25	6	5	27
10	5	4	12	40	15	20	3	4	3
8	2	6	32	32	15	35	18	3	24
3	1	24	28	4	6	40	3	10	9
2	1	24	4	4	21	30	3	3	15
4	8	24	20	32	18	20	16	5	6
10	12	27	20	8	21	40	27	2	6
2	10	3	4	36	18	20	12	2	9
20	1	30	16	12	18	25	12	7	24
14	6	18	36	16	3	25	18	2	27
4	2	3	20	40	30	15	36	10	12
10	8	30	4	4	27	20	21	1	3
8	7	28	24	20	6	15	9	3	21
1	4	27	40	24	3	25	27	3	30
8	6	10	10	12	24	45	9	5	30
2	3	6	32	28	24	15	12	8	30
18	5	24	20	12	9	35	3	1	15
9	1	8	4	36	6	10	12	7	27
4	8	40	9	12	3	35	54	5	15
4	1	40	8	40	9	30	21	8	15
8	4	4	12	12	3	10	18	4	30
9	6	4	1	28	9	45	27	10	15
8	10	10	5	8	3	10	6	4	12
3	1	18	20	24	30	40	9	10	27
10	3	24	8	12	24	35	18	6	9
2	3	27	40	8	15	50	27	10	18
5	4	21	28	24	18	5	16	6	9
1	4	6	20	24	15	20	15	1	21
8	6	6	16	24	21	35	27	9	18
1	7	9	4	4	30	5	30	3	24
10	4	15	40	36	9	15	27	3	30
6	4	9	8	32	9	20	12	2	21
2	4	21	16	28	6	40	27	9	9
6	8	9	24	32	3	35	9	3	15
3	4	9	36	28	9	20	15	2	30
8	18	12	8	12	24	40	21	4	3
6	8	40	32	32	24	30	3	10	21
7	20	21	36	36	9	15	9	4	12
9	16	6	16	28	9	35	24	2	9
10	8	24	4	40	27	15	30	40	15
9	8	8	20	4	27	40	36	6	21
7	18	6	28	36	6	20	54	5	6
10	2	15	40	28	6	35	15	2	24
18	16	8	28	24	9	45	21	7	21
2	14	4	24	4	18	50	12	4	6
10	14	8	4	12	6	10	48	40	21
1	12	28	4	36	18	45	54	8	18
7	10	12	40	36	21	5	30	6	3
4	6	24	12	40	21	10	3	6	6
6	14	28	4	32	27	15	6	1	24
9	16	20	2	12	30	50	24	10	24
5	18	28	8	36	15	20	21	1	12
10	14	32	12	56	24	50	24	10	12
4	10	36	14	36	27	25	15	4	27
7	18	9	32	32	18	45	6	5	6
5	12	18	32	24	12	10	30	5	3
10	6	18	28	28	6	5	30	1	18
4	8	30	40	32	24	30	15	6	6
7	12	4	4	20	6	25	27	7	30
10	6	3	20	36	15	35	30	8	15
10	12	8	28	32	3	25	30	2	3
1	16	24	12	8	27	50	15	9	15
6	8	1	4	8	9	45	60	12	20
5	18	36	12	16	9	50	18	1	3
8	6	40	2	28	15	25	24	8	27
6	20	8	18	36	24	50	12	4	24
4	6	30	36	8	18	50	24	4	18
3	14	9	16	40	18	20	30	2	24
4	18	9	32	28	9	25	12	1	9
5	20	1	6	36	24	50	60	7	27
2	6	3	8	20	6	50	42	4	21
1	16	3	4	16	24	50	6	16	27
7	10	40	8	24	6	30	36	1	9
10	2	21	28	28	30	5	18	2	18
3	8	3	16	32	27	35	15	8	30
4	8	4	12	8	30	35	27	4	15
10	20	40	32	36	15	30	24	5	9
10	16	15	36	28	30	50	6	9	15
9	4	6	20	8	27	50	30	6	27
7	18	2	8	24	18	10	18	7	24
6	2	10	8	4	6	25	15	3	21
3	4	9	36	32	21	25	6	2	9
8	6	36	32	24	3	30	15	1	6
5	4	3	16	36	6	35	24	10	15
16	6	9	2	28	15	20	6	1	9
5	14	5	14	32	27	5	4	9	12
8	20	10	12	40	12	35	12	10	18
9	8	2	16	24	27	45	27	3	15
6	20	4	12	40	6	5	6	7	21
6	14	1	16	4	9	45	6	2	21
1	16	10	6	24	9	10	28	6	12
5	10	6	10	32	6	30	15	10	3
6	2	2	6	56	12	30	12	7	3
7	12	9	4	20	9	25	27	2	18
2	14	9	8	28	21	40	8	32	18
7	4	3	8	8	21	20	4	1	18
10	4	1	10	40	30	5	40	2	3
4	2	6	2	16	21	40	12	1	24
9	12	7	8	20	6	45	6	5	30
7	2	3	10	8	21	50	21	8	21
2	14	1	2	28	3	40	6	8	21
9	10	8	9	24	12	45	9	1	3
1	4	6	9	40	12	45	54	7	21
12	8	5	5	5	6	40	27	10	27
3	20	7	4	40	27	50	21	8	24
6	14	2	5	45	15	35	40	4	15
7	2	1	4	15	6	10	27	5	24
3	8	2	2	10	6	35	6	3	9
9	10	8	9	35	9	20	3	7	30
10	20	7	4	56	12	10	3	2	9
9	6	9	4	32	6	10	21	7	27
2	6	10	36	40	6	25	6	9	3
4	10	3	12	12	6	10	27	8	3
9	16	6	32	24	3	15	20	1	24
3	10	6	4	8	18	35	27	10	15
7	2	3	2	24	18	10	24	2	9
3	20	10	36	24	12	50	12	5	15
7	8	3	8	28	27	15	24	3	6
8	7	21	20	32	12	35	15	5	15
6	5	12	8	36	21	45	24	2	3
1	1	3	20	28	24	15	15	9	24
4	9	6	40	40	12	15	54	2	3
8	3	30	28	24	9	25	60	12	18
2	7	3	8	4	12	10	60	9	30
16	4	27	8	40	21	10	27	3	24
12	5	21	36	8	3	40	30	1	12
2	2	21	28	40	6	30	24	7	27
14	3	6	24	40	27	20	15	2	24
6	2	12	32	40	3	35	30	5	24
9	1	21	32	4	3	45	6	5	27
3	5	30	12	36	12	15	27	8	30
3	8	6	8	4	15	25	21	5	21
3	6	12	24	32	27	30	30	3	24
5	6	15	12	28	15	40	60	20	24
2	2	18	16	36	21	5	24	6	21
1	4	28	20	40	24	40	3	6	30
1	1	6	40	24	24	45	9	7	3
8	7	3	28	24	30	15	15	9	30
3	8	21	32	36	24	50	12	5	3
8	1	9	24	8	24	35	6	6	30
8	10	27	12	28	15	35	21	10	15
4	8	18	20	12	3	40	9	4	15
5	4	12	12	16	12	50	24	16	14
1	8	30	20	24	18	10	24	24	12
3	7	3	24	36	24	25	48	8	8
12	6	24	24	20	12	20	24	40	8
6	9	9	12	36	24	5	24	32	24
2	7	6	4	24	3	20	6	4	6
2	8	3	4	12	30	35	48	28	18
9	6	4	40	8	12	20	48	12	12
20	6	24	4	20	6	15	48	24	15
8	1	15	8	8	27	10	60	16	8
3	5	12	40	4	27	45	24	32	12
1	9	30	16	20	18	5	54	6	10
16	2	15	12	20	15	5	48	9	27
9	6	36	40	32	15	10	18	3	3
1	8	3	4	12	27	30	24	3	12
6	8	3	36	40	15	30	36	10	30
5	3	6	40	12	24	30	24	12	21
8	1	15	16	32	24	15	24	2	27
4	4	18	16	8	21	5	12	2	15
9	10	18	20	20	6	30	48	8	30
2	3	18	12	32	24	45	15	9	12
18	2	18	28	40	21	25	18	6	21
3	10	18	24	32	27	25	3	7	6
6	3	30	12	4	27	30	6	10	21
16	9	30	40	40	3	15	15	2	30
12	7	8	28	16	21	35	9	4	21
8	7	6	12	32	30	15	3	3	6
12	6	18	20	28	3	20	6	1	30
5	8	24	32	24	3	15	3	1	6
18	7	30	36	16	30	25	6	9	15
9	8	12	28	24	12	20	30	9	21
8	8	12	16	12	6	20	15	6	9
10	1	12	12	36	30	5	30	7	21
6	3	9	12	12	27	40	20	8	21
3	2	18	20	36	30	10	27	6	3
4	16	12	28	36	6	50	18	7	21
3	8	15	40	40	6	15	12	3	24
3	7	8	6	32	3	50	27	4	27
4	3	16	9	16	24	15	60	4	27
10	3	4	4	12	30	40	30	8	3
8	10	28	20	24	9	10	21	10	12
7	2	20	10	36	21	25	9	6	21
8	1	16	40	12	27	45	6	4	18
7	7	6	7	4	6	50	15	8	12
6	4	24	4	40	15	10	12	2	12
8	7	6	40	24	21	15	24	7	27
9	3	24	20	16	12	40	36	10	6
1	5	9	4	36	3	30	3	2	6
7	5	40	4	4	30	5	18	3	27
9	3	18	12	36	15	30	6	6	15
14	3	24	36	28	6	5	15	6	6
6	7	15	24	12	12	30	36	4	6
1	7	6	28	28	12	25	30	6	30
6	8	12	12	4	21	20	12	10	18
2	6	24	4	16	6	50	18	1	15
18	4	15	32	4	18	25	27	8	9
6	10	6	12	16	6	5	28	4	6
10	10	24	32	36	3	35	24	9	30
1	2	18	36	40	21	10	18	5	30
10	2	27	40	24	15	10	6	9	15
2	1	21	28	40	12	40	24	12	30
3	4	3	32	4	24	25	36	1	24
2	12	6	36	36	30	15	24	10	15
9	4	21	40	4	12	25	4	7	6
10	6	27	4	20	9	35	24	9	15
9	8	24	36	24	6	50	27	2	24
2	9	3	36	24	12	15	6	10	21
7	8	8	16	4	6	50	18	2	15
9	8	24	20	16	12	20	27	8	6
10	2	6	28	32	9	50	24	6	24
10	8	27	4	28	6	10	48	10	9
4	2	21	8	4	18	45	6	3	15
6	5	9	16	36	6	25	15	5	24
2	2	24	4	28	12	20	24	8	6
20	3	12	16	36	12	45	24	2	3
6	7	9	8	28	30	40	24	3	12
2	10	9	24	12	18	10	6	5	15
1	16	30	40	28	12	45	15	8	6
4	1	18	16	16	6	40	27	7	30
6	4	12	12	4	9	40	42	10	24
10	2	15	40	24	3	40	42	8	30
9	1	18	24	32	15	35	18	2	24
20	2	24	32	24	30	35	24	28	12
9	7	6	16	28	6	5	24	8	3
10	8	27	28	40	12	45	18	9	21
1	5	18	32	28	12	50	54	3	27
6	3	15	24	36	9	25	30	9	30
1	10	6	4	28	3	10	12	8	9
5	7	30	16	40	21	30	6	9	30
5	4	30	28	40	27	35	42	2	18
2	8	27	16	12	15	10	6	5	24
4	7	30	12	40	3	35	36	9	21
6	8	9	28	24	9	40	60	8	30
2	5	27	40	12	12	35	30	6	12
16	9	24	40	40	6	35	24	3	16
2	1	3	28	12	12	45	36	10	21
10	14	24	12	28	3	40	36	2	9
2	5	30	40	28	18	10	6	3	21
2	1	6	24	8	12	40	36	6	30
2	1	30	36	16	21	25	54	3	9
6	7	12	20	8	6	50	36	24	3
8	5	21	40	24	9	45	60	10	30
2	8	21	24	4	6	15	54	9	6
4	5	9	20	24	9	10	24	9	18
7	3	27	36	12	24	50	42	5	3
3	1	6	20	16	6	20	36	3	12
14	2	30	8	36	6	10	36	4	12
8	9	3	12	20	3	10	42	1	27
4	8	32	28	12	3	30	60	10	21
1	8	15	24	28	24	45	24	9	18
7	3	9	4	24	24	30	30	9	12
1	9	21	12	28	12	30	48	3	3
4	5	24	32	36	30	35	60	36	15
1	4	24	36	40	30	20	48	2	24
3	10	9	24	12	18	45	60	4	24
6	8	30	28	4	15	20	60	9	9
4	9	21	36	24	12	50	36	10	3
10	8	24	24	4	30	15	54	8	21
10	2	27	4	4	30	45	18	36	27
7	2	12	12	8	18	35	18	3	27
3	8	24	16	24	6	5	54	2	30
9	2	9	40	4	27	45	24	3	30
5	1	6	32	24	30	20	6	5	9
8	6	24	32	16	15	50	30	6	4
1	2	24	32	28	6	35	54	4	27
10	4	24	20	24	15	10	24	10	15
6	8	3	12	8	21	40	60	1	12
5	4	3	8	28	12	40	12	3	30
2	3	27	8	8	27	15	6	20	21
3	4	18	20	12	24	20	18	10	18
8	20	24	12	28	3	45	36	5	3
3	7	9	40	20	27	50	18	6	18
10	1	15	40	28	21	25	24	3	24
4	3	27	36	28	12	20	60	12	30
5	6	6	28	12	21	5	6	6	9
3	9	28	40	20	30	35	6	6	3
6	2	9	36	32	12	45	48	8	12
8	7	18	32	12	24	40	18	7	30
6	5	3	36	12	15	20	18	4	3
5	4	24	4	8	3	45	12	1	18
4	10	21	8	16	3	30	48	4	15
9	7	9	16	16	9	50	30	8	18
7	5	9	20	16	9	10	6	8	9
5	6	6	32	28	3	50	6	32	8
9	10	21	20	32	12	30	6	4	3
8	18	3	28	28	3	5	60	20	15
4	8	6	12	12	18	30	60	40	6
16	1	27	8	16	3	10	24	28	2
3	9	6	28	4	27	35	30	36	18
6	8	12	40	28	15	40	42	8	2
20	1	21	24	12	6	30	12	8	4
9	2	12	36	16	9	20	6	4	10
9	6	15	16	36	18	50	48	24	14
2	2	12	12	4	18	45	54	8	20
9	4	6	36	36	3	5	54	12	12
9	8	24	32	20	15	15	48	20	15
5	6	6	32	4	30	45	48	20	6
8	9	27	20	40	9	10	42	28	30
6	6	27	40	32	15	35	36	40	10
4	6	27	16	40	9	20	6	4	6
9	2	24	12	40	12	25	24	24	21
4	10	30	24	20	24	5	54	20	2
7	5	30	12	32	24	15	30	32	9
5	18	15	16	28	30	15	54	40	6
7	9	27	36	40	9	20	36	12	6
10	8	18	36	36	6	45	24	9	27
1	2	21	40	16	15	50	36	1	3
6	18	18	40	8	6	40	18	9	9
1	10	15	4	12	6	35	24	5	3
8	8	30	32	24	27	5	18	4	8
7	10	18	40	12	24	30	36	8	6
2	18	6	20	40	30	15	36	3	3
6	4	18	4	20	18	35	6	9	6
4	6	12	16	20	27	40	24	8	24
4	5	3	20	40	12	25	18	4	6
3	3	6	28	32	18	30	48	4	15
9	2	6	8	20	27	20	30	12	12
7	6	6	28	32	30	10	42	3	12
3	12	18	8	40	12	45	48	10	21
10	4	27	40	24	9	40	18	3	9
5	9	15	24	16	21	30	54	4	30
8	6	40	40	4	9	45	36	3	27
6	3	30	32	16	30	45	24	3	21
4	7	15	4	36	24	40	60	5	30
6	14	18	16	40	12	25	42	10	6
2	6	18	32	20	9	40	24	7	18
3	2	24	28	8	3	35	6	5	27
5	6	40	36	16	30	40	24	7	27
6	8	30	8	40	9	45	18	8	27
3	14	24	12	16	21	10	6	1	20
8	8	40	32	40	15	10	54	5	15
7	10	21	8	24	27	15	48	9	24
1	18	24	8	20	15	40	60	6	30
10	16	36	8	4	21	35	24	3	18
2	2	18	40	28	24	35	60	5	18
3	16	3	12	4	21	30	30	1	27
10	20	10	36	16	30	35	36	6	21
9	10	8	20	32	9	5	42	8	24
2	8	2	36	16	3	50	48	10	18
8	2	6	6	28	18	40	42	7	24
4	16	8	24	16	27	15	60	2	18
3	12	12	36	32	24	15	54	7	24
7	12	12	12	24	24	50	18	3	6
7	4	18	20	20	12	35	42	3	30
8	6	3	12	20	21	5	6	9	21
6	6	15	20	40	12	50	60	4	16
10	3	15	24	4	30	5	48	8	27
4	5	24	4	4	27	35	12	8	6
6	6	3	12	24	18	20	18	4	9
3	5	36	12	8	30	10	42	4	6
10	10	27	32	8	3	10	18	9	24
10	5	21	12	8	30	30	36	9	9
1	5	21	16	36	12	15	36	9	12
8	2	30	20	12	12	20	54	8	6
5	9	30	32	16	24	50	6	8	27
5	4	15	16	36	3	30	12	1	21
3	8	21	40	36	15	5	48	9	9
1	4	3	20	32	3	20	48	6	12
10	10	3	24	8	27	15	48	1	12
16	5	30	32	28	3	25	48	1	18
6	9	27	20	20	6	45	24	5	9
8	7	12	20	4	15	15	24	6	4
10	1	18	12	24	18	10	42	10	12
1	2	24	4	20	6	50	42	10	18
9	2	30	28	20	27	5	30	5	18
6	8	6	20	32	21	30	24	7	14
6	10	9	40	28	21	15	60	9	3
2	9	21	32	4	21	40	12	1	8
18	2	3	24	20	18	20	60	10	6
4	20	3	20	36	9	20	48	9	24
7	6	30	24	20	21	30	6	4	3
7	2	15	12	32	15	15	6	3	27
4	4	6	20	40	12	15	6	7	18
9	4	30	40	16	30	5	42	4	21
9	6	12	20	32	3	45	24	5	12
8	8	15	24	36	3	40	60	8	3
12	8	27	40	28	24	40	24	8	18
16	10	30	8	4	15	50	42	10	18
6	8	30	36	8	21	20	60	9	9
4	6	24	8	12	24	40	42	2	24
2	10	18	24	36	24	20	6	9	6
3	4	15	12	12	24	25	60	3	6
9	1	24	20	32	21	10	36	10	16
16	9	27	32	28	12	50	48	5	16
1	4	3	4	36	30	25	36	8	20
6	8	18	40	40	12	5	18	10	16
6	9	30	40	40	27	5	48	5	10
5	14	3	16	36	24	5	54	10	16
16	6	24	40	16	24	15	24	10	8
18	6	24	24	4	18	40	12	4	20
18	3	30	40	32	21	5	6	6	8
8	6	6	36	28	30	5	42	3	12
10	8	27	24	40	30	10	60	7	14
8	6	12	4	20	27	50	36	6	18
1	4	21	36	36	24	20	48	5	18
2	7	4	16	20	3	20	30	5	20
6	7	6	8	16	24	25	36	6	18
4	6	6	20	28	15	50	60	5	14
4	7	3	24	4	30	20	60	2	2
5	6	15	12	16	6	25	36	5	10
1	9	15	36	36	9	40	60	2	12
3	4	30	36	8	30	35	18	1	20
5	9	15	12	40	27	40	60	2	30
2	3	12	8	16	18	15	42	6	6
8	10	3	36	8	6	50	30	1	12
3	18	18	32	36	18	35	48	3	18
5	1	21	12	4	3	25	60	8	15
9	9	12	40	8	3	15	30	10	18
2	3	32	24	28	9	35	54	2	18
3	6	21	32	28	18	15	24	1	27
10	4	30	16	12	30	35	18	1	15
4	12	21	4	36	18	50	48	1	24
8	10	15	24	16	18	40	24	9	9
10	14	27	40	8	24	5	6	10	4
3	12	27	16	20	18	20	12	2	27
9	12	12	32	4	21	35	24	10	15
8	14	27	8	12	21	40	60	5	6
4	4	3	12	24	21	35	24	7	12
4	18	6	24	24	18	45	42	2	20
3	12	8	32	20	9	50	18	10	21
1	10	8	3	28	21	45	48	1	12
9	12	4	40	16	21	45	60	5	9
6	6	4	32	24	30	45	42	1	18
5	14	18	36	28	24	5	24	6	27
9	6	15	4	4	18	50	54	2	12
9	9	27	40	40	27	30	12	9	9
9	6	18	16	8	18	25	24	9	21
7	5	40	32	16	27	15	54	5	21
2	9	6	28	36	21	50	24	2	30
6	9	18	8	12	27	15	30	7	30
6	5	27	32	28	24	45	36	9	20
4	7	3	32	12	15	25	48	8	9
4	12	18	28	20	3	10	30	9	21
3	9	3	16	20	15	40	48	9	21
20	10	18	16	8	6	30	30	10	18
4	2	30	32	28	24	40	30	4	12
3	2	21	8	32	24	5	42	3	12
5	7	3	20	40	3	35	36	16	3
3	7	3	20	24	18	15	42	7	24
8	10	9	12	28	18	15	54	1	3
4	1	27	20	28	24	40	48	1	9
16	9	24	8	32	24	45	12	24	3
1	9	21	40	12	6	5	18	4	18
7	8	30	20	20	30	45	30	8	15
7	1	6	4	32	3	10	6	2	12
12	7	18	28	32	6	20	30	1	9
6	5	21	40	28	15	10	24	24	24
10	7	6	4	12	6	5	6	6	30
8	2	36	40	16	6	35	36	8	6
5	8	21	24	4	18	50	54	6	24
2	7	24	16	16	3	10	6	40	30
14	4	6	16	24	9	30	48	2	24
9	14	18	32	28	27	45	60	9	21
1	3	18	24	28	27	15	36	7	24
18	5	24	12	24	27	15	18	40	10
8	3	9	16	32	6	20	12	40	16
12	10	9	12	36	15	15	30	40	2
16	14	6	20	32	6	45	30	36	12
8	2	3	8	20	21	20	54	12	8
6	8	12	8	4	30	35	42	40	8
5	1	9	36	4	24	30	42	8	18
10	12	24	40	24	12	15	6	36	3
6	3	30	16	28	15	20	30	28	15
12	1	15	4	4	6	30	18	32	4
20	9	30	40	4	21	40	12	12	6
10	6	12	28	40	6	35	12	40	24
10	2	12	8	4	21	35	60	10	3
8	9	12	8	8	27	15	30	2	6
3	10	24	8	40	21	40	48	10	15
14	9	18	16	28	21	15	54	28	24
10	3	18	20	24	6	50	48	2	21
4	10	30	20	24	18	30	54	3	6
2	5	15	12	8	9	50	12	1	27
6	6	9	32	24	21	50	30	7	6
5	4	24	36	12	3	25	36	10	24
8	9	12	12	36	30	35	60	3	3
10	6	6	4	36	9	30	42	5	6
1	2	36	24	8	9	15	36	3	3
9	8	15	28	16	12	35	60	6	30
2	14	4	28	36	24	40	60	10	3
18	8	4	8	12	3	50	60	28	15
3	10	6	12	16	3	5	30	8	15
2	2	10	9	16	3	40	60	4	30
8	4	8	20	12	15	20	24	9	9
9	9	18	40	4	21	30	6	8	15
7	5	3	40	12	15	10	24	9	9
7	5	32	8	28	12	5	6	3	18
3	8	21	40	28	6	30	12	3	18
9	8	15	12	24	9	10	42	3	18
14	7	3	32	28	24	10	18	8	21
8	5	3	32	24	18	40	18	7	12
6	2	12	36	32	6	40	24	5	27
9	9	27	8	40	3	30	24	5	9
14	1	15	4	8	3	20	60	5	18
5	9	15	40	28	3	30	12	10	9
7	9	12	8	36	9	25	36	6	6
6	3	21	20	32	3	50	48	20	3
7	2	27	16	40	24	5	48	10	9
1	7	4	12	20	18	25	42	6	15
9	7	24	28	32	24	25	18	7	30
10	2	8	28	8	15	15	24	7	21
6	3	4	4	16	21	25	12	12	27
1	6	9	28	20	12	20	12	4	21
5	1	5	1	8	15	40	36	8	9
4	10	8	8	4	3	30	30	6	30
4	10	15	40	32	12	25	48	7	3
20	7	9	20	12	6	45	36	16	15
6	5	9	36	40	18	30	30	5	18
3	4	16	8	8	3	40	30	4	21
4	5	27	24	24	27	50	48	2	24
7	6	27	12	36	3	45	30	40	14
4	8	3	20	4	27	10	24	4	8
1	7	27	20	4	18	45	30	16	20
5	4	27	12	12	21	45	60	24	12
18	2	10	24	24	3	5	36	40	18
6	4	3	40	16	12	25	54	36	24
12	8	10	1	24	12	5	12	28	18
16	7	6	8	28	15	15	42	20	15
4	4	21	36	4	3	5	60	36	18
20	1	18	28	4	30	20	6	12	9
10	9	21	28	28	21	30	6	8	24
1	9	3	36	32	6	20	18	2	24
2	1	12	8	24	15	30	60	36	21
6	8	27	12	28	18	10	18	9	21
5	4	16	12	20	30	35	24	2	12
5	9	24	40	24	27	25	48	8	18
18	9	5	8	24	15	35	6	10	15
5	7	5	7	4	24	35	42	8	30
3	3	9	20	32	3	5	6	6	9
8	2	9	28	4	21	50	24	4	27
2	5	36	8	20	6	45	36	3	3
6	8	9	40	24	3	5	54	4	9
7	3	20	9	24	9	5	60	3	30
10	6	8	9	16	21	15	12	9	27
10	6	20	7	36	15	5	42	4	6
1	2	32	10	8	18	50	24	4	6
5	10	4	20	28	30	30	30	8	6
3	10	24	2	16	15	40	18	3	21
6	6	36	4	28	24	20	24	1	9
1	1	24	3	12	9	45	60	6	27
5	8	28	32	28	18	5	42	4	15
6	10	1	7	40	6	35	42	2	27
8	7	2	32	32	15	20	24	1	3
5	10	27	32	8	21	20	42	5	18
14	4	24	20	4	3	20	42	8	9
7	2	6	24	24	18	15	36	4	24
2	2	24	36	8	21	25	60	2	9
9	5	9	8	12	9	20	6	5	18
2	10	24	24	36	9	30	42	6	6
4	2	3	32	40	27	20	60	4	21
6	8	6	28	32	27	50	18	1	15
9	6	21	4	24	21	5	12	16	21
2	2	9	40	8	27	25	42	5	6
5	4	12	36	4	3	30	24	1	21
9	6	3	36	32	30	15	42	8	3
2	10	3	20	40	6	20	24	8	9
16	6	9	16	28	9	5	54	40	15
6	3	18	40	4	18	20	36	3	27
1	12	21	24	40	18	45	18	2	30
8	1	30	8	8	9	35	36	1	18
12	7	6	16	32	3	25	18	32	8
5	7	24	40	36	3	25	18	4	8
12	6	18	32	32	18	45	42	8	10
18	14	6	4	16	30	45	42	16	18
2	5	9	24	20	24	5	18	28	4
2	6	21	4	40	30	40	54	40	20
20	8	9	40	4	12	35	36	16	9
4	8	24	24	36	9	25	6	20	15
1	8	30	12	28	6	20	24	12	24
5	3	18	12	16	18	35	12	9	9
10	6	21	8	40	9	5	12	20	6
4	4	24	32	4	30	45	18	7	15
9	6	18	40	24	21	40	54	1	6
16	3	3	12	8	9	40	48	7	12
1	18	24	32	4	12	25	48	9	3
10	3	3	8	12	27	25	36	4	6
3	6	9	16	32	6	15	36	7	6
10	18	9	40	40	30	10	60	36	30
1	4	6	40	4	18	25	48	5	24
9	4	5	6	28	27	5	24	6	30
8	16	3	16	32	18	10	42	4	27
7	20	36	32	36	18	5	6	4	15
9	8	12	40	12	15	25	6	4	21
2	3	30	32	36	30	25	42	5	27
3	8	3	12	40	27	5	30	1	3
3	6	30	24	24	3	25	24	5	3
3	9	18	16	20	9	10	36	8	15
6	1	6	28	12	27	35	42	8	27
9	8	27	36	8	27	25	60	1	30
5	2	30	8	32	24	25	30	8	9
7	6	6	12	12	15	10	36	1	18
1	1	18	24	4	6	15	24	1	15
3	6	3	36	24	3	15	36	8	30
4	6	9	16	12	15	10	36	1	18
9	4	18	32	8	12	15	30	1	9
5	2	15	20	28	30	10	60	7	15
10	4	6	8	16	24	15	24	6	21
1	2	30	4	28	9	40	6	10	6
4	7	18	16	36	15	10	42	7	14
10	7	21	16	32	21	30	36	4	18
3	8	12	36	28	15	20	48	5	30
10	8	3	16	12	15	5	18	10	24
4	5	21	36	36	3	25	30	4	18
10	1	21	36	8	21	45	48	8	15
8	10	30	12	16	15	15	48	10	24
10	10	18	40	28	24	25	60	1	21
7	6	21	32	4	18	30	60	7	2
1	6	21	12	16	18	20	18	3	20
6	2	15	20	12	18	5	60	2	18
1	10	6	4	4	24	5	42	10	14
3	8	12	4	8	21	5	12	2	16
8	5	30	4	16	18	40	12	7	12
9	18	24	12	8	24	20	6	4	10
6	2	15	24	32	21	50	30	5	8
3	5	27	8	4	30	35	54	8	6
9	3	3	40	4	27	15	42	2	8
10	12	24	40	4	27	45	24	4	20
6	2	15	12	40	15	35	12	4	16
1	2	3	24	12	21	50	54	10	10
7	8	30	32	8	15	35	12	4	18
4	8	16	36	4	30	50	60	5	12
6	10	12	8	8	18	5	54	3	8
7	1	12	28	12	3	45	60	9	18
10	3	12	20	20	3	30	24	7	16
2	10	27	28	28	30	15	60	4	20
6	10	21	24	28	3	5	18	4	8
5	2	27	36	8	21	20	12	8	2
5	2	15	32	20	30	35	36	10	12
6	7	24	8	20	15	10	18	3	20
2	2	30	24	8	9	35	30	5	24
4	18	30	4	36	9	40	36	3	18
2	8	27	36	12	27	40	12	7	30
2	4	30	40	20	9	45	24	2	27
10	4	12	24	12	27	15	12	5	27
10	7	18	24	24	9	30	24	5	15
10	1	18	28	36	30	25	6	7	27
6	20	21	28	36	21	30	54	2	24
4	10	3	32	28	12	45	18	9	24
4	10	30	40	28	3	30	24	2	2
7	6	9	20	16	27	45	6	10	12
8	16	20	24	28	30	25	12	8	3
8	14	21	20	20	12	10	36	3	6
3	16	4	28	40	3	5	48	10	9
3	16	4	16	32	21	35	24	3	20
5	6	7	36	16	6	50	60	5	21
5	10	8	7	24	3	25	48	4	6
10	4	4	36	32	21	25	60	1	12
2	20	28	28	8	3	50	60	1	12
8	2	15	8	32	18	5	36	8	9
7	8	3	8	28	30	35	24	7	6
5	4	24	36	8	18	50	60	6	27
7	1	6	8	24	24	25	18	10	6
4	9	32	8	32	3	10	42	9	21
5	8	15	40	20	27	45	36	8	18
8	7	3	28	40	21	20	30	7	30
3	2	21	16	4	6	25	42	6	6
4	7	12	32	32	24	5	48	4	6
4	12	3	24	20	30	5	48	9	24
3	1	21	8	12	6	40	48	10	30
16	5	15	4	24	6	30	48	16	4
3	3	27	8	36	30	10	48	32	10
3	8	21	24	36	24	40	54	12	20
2	8	15	28	8	21	25	24	8	20
8	4	27	40	36	15	45	24	8	14
4	3	3	16	8	15	5	18	28	20
16	2	12	8	40	30	45	6	12	21
10	1	12	16	24	9	20	24	16	12
7	4	18	28	16	27	45	48	28	9
6	3	30	24	32	27	50	42	32	4
5	6	24	20	16	3	45	24	24	15
4	7	6	32	12	27	15	18	16	9
5	12	4	12	32	24	45	12	12	27
7	2	3	20	4	24	30	60	5	21
10	18	8	2	4	21	40	30	1	12
1	10	4	12	12	24	30	60	10	12
6	4	16	32	20	18	35	60	6	6
5	10	18	24	40	3	50	48	8	27
6	5	9	4	28	15	50	12	4	9
7	2	9	20	24	3	35	48	10	9
4	2	6	12	24	9	30	6	24	27
5	1	15	16	8	30	50	6	5	21
3	1	20	36	36	18	20	36	4	24
2	9	27	32	36	30	30	42	6	24
16	3	10	24	4	9	20	42	4	3
7	8	8	40	20	27	25	24	7	6
10	5	6	2	32	15	35	24	5	9
1	5	6	40	32	24	10	6	9	24
4	6	27	4	32	3	40	36	16	6
6	3	18	20	32	21	20	30	9	30
6	7	16	24	24	3	50	36	8	9
2	7	24	28	12	24	45	24	4	24
7	6	3	32	8	18	15	48	24	6
6	4	12	24	4	27	10	30	8	12
3	8	24	28	12	15	20	54	4	6
3	1	40	36	4	27	20	24	28	14
6	5	24	12	12	27	35	54	20	18
2	2	10	4	32	21	45	6	8	10
5	1	7	4	16	3	15	6	24	9
6	5	10	5	32	9	10	30	12	18
9	6	9	16	36	3	45	30	32	30
4	6	27	16	16	30	20	54	4	18
1	3	24	12	36	6	45	42	32	6
10	1	24	8	20	30	15	36	32	3
5	3	18	12	36	27	25	42	32	6
9	6	6	8	20	18	20	60	10	3
2	8	15	28	36	24	10	60	8	30
8	5	18	36	4	15	45	36	5	6
6	6	28	40	28	15	45	6	7	24
6	4	30	32	12	12	5	24	10	21
6	2	6	12	16	9	35	60	6	15
4	9	7	10	12	21	25	60	6	30
9	5	4	40	8	15	30	24	7	6
8	9	16	24	24	18	20	48	10	15
2	1	3	20	28	21	15	24	9	9
7	9	32	1	4	12	35	54	9	30
1	9	40	8	12	18	25	6	10	30
8	1	16	14	28	6	40	12	7	24
2	9	32	2	24	24	50	36	20	3
5	6	36	14	16	6	45	42	8	24
3	9	16	20	40	9	50	42	7	15
3	10	32	1	40	27	15	48	3	15
7	10	40	12	40	18	5	12	3	6
3	10	10	1	8	18	20	6	4	3
2	4	6	32	12	21	40	6	1	30
8	5	21	36	36	15	35	6	7	27
4	10	6	40	36	9	45	24	16	27
4	2	21	20	8	27	10	12	3	15
4	7	8	36	24	24	5	42	2	21
5	1	6	36	40	3	40	48	8	9
1	10	6	4	16	18	45	54	8	6
6	5	9	12	24	3	35	54	8	3
1	7	12	4	40	3	5	48	8	18
8	9	6	4	12	3	35	6	8	30
3	12	9	8	4	9	30	12	9	21
1	5	3	24	24	24	30	48	10	3
10	10	21	8	40	27	35	30	36	15
7	9	3	24	24	18	20	6	6	24
4	10	30	32	12	21	40	36	5	30
12	4	24	20	16	21	15	24	9	3
12	6	15	12	32	15	20	18	4	4
12	8	6	32	16	3	50	60	32	16
9	4	12	32	8	3	45	12	4	20
2	10	9	4	16	9	25	42	4	16
1	7	24	24	8	9	45	48	28	10
6	2	18	36	28	15	15	6	28	16
3	10	27	8	4	15	45	24	36	9
20	4	3	32	28	21	5	48	20	27
1	5	3	36	20	6	40	30	36	24
8	6	24	40	24	21	50	60	10	27
9	5	24	40	4	3	40	18	8	12
2	9	12	16	24	3	50	54	7	3
[truncated: 18,000 more rows]
