# Supplementary material for: Mining Association rules for Low-Frequency itemsets
Source: PLoS One. 2018 Jul 23;13(7):e0198066. doi: 10.1371/journal.pone.0198066 (PMC6056028; doi:10.1371/journal.pone.0198066)
Supplement: S1 Transaction Datasets for Frequency and Utility Mining — The small datasets for calculating the frequency of itemsets in transaction database contain Accidents, Chess, Connection, Mushroom, PUSBM, and Retail [32] transaction datasets. There are 500, 1000, 2000, and 5000 transactions per dataset. The small datasets for calculating the utility of itemsets in a transaction database contain Accidents, Chess, Connection, Mushroom, PUSBM, and Retail [32] transaction datasets. There are 500, 1000, 2000, and 5000 transactions per dataset. The large datasets for caluclating the frequency of itemsets in a transaction database contain Accidents, Connection, and PUSBM [32] datasets. There are 10000, 20000, 30000, and 50000 transactions per dataset. The large datasets for calculating the utility of itemsets in a transaction database contain Accidents, Connection, and PUSBM [32] transaction datasets. There are 10000, 20000, 30000, and 50000 transactions per dataset. (ZIP) [file pone.0198066.s001.zip › Data Files/utility_connect3.txt]

8	5	3	24	12	27	30	21	3	6
1	8	21	40	20	24	45	9	7	12
6	3	27	28	32	15	10	32	7	27
8	9	15	8	20	9	15	9	1	18
9	4	30	36	16	27	5	24	1	15
1	5	15	36	8	9	45	18	4	30
10	7	12	8	8	21	50	18	8	21
6	7	27	20	20	30	50	24	10	9
5	3	21	36	20	12	40	18	16	15
5	4	24	24	12	21	25	60	6	27
6	12	15	40	32	9	5	6	9	15
7	3	15	12	28	9	5	48	10	30
3	5	3	16	4	27	25	15	7	9
2	7	21	16	32	3	45	21	10	24
16	9	3	4	32	21	5	12	9	18
2	2	18	28	32	24	5	18	1	6
1	3	12	4	20	9	15	27	7	15
4	2	18	4	8	21	15	12	3	27
4	2	30	24	16	12	15	6	3	27
3	10	24	8	16	27	5	3	6	6
10	5	3	12	28	15	10	16	5	15
4	3	30	8	12	12	40	3	5	15
10	8	30	40	16	3	5	15	1	24
8	2	6	36	24	12	40	21	7	12
9	7	9	4	40	27	45	27	5	21
7	5	21	40	32	3	5	6	1	9
9	1	30	8	40	24	10	24	6	9
10	2	15	40	8	21	20	8	3	18
4	6	15	4	28	3	5	3	5	27
5	2	9	28	40	15	10	12	6	21
5	7	9	32	32	30	5	21	1	24
14	10	9	16	8	15	15	30	4	15
9	8	27	36	28	24	50	24	7	15
2	9	18	28	36	24	10	12	5	27
10	1	30	16	24	6	5	21	8	15
1	14	9	4	32	15	10	30	5	15
7	3	27	24	28	21	20	27	7	6
20	5	21	20	28	9	35	24	4	6
4	7	3	28	20	6	10	48	4	18
12	8	21	28	32	21	35	36	24	24
2	8	27	12	24	12	40	36	7	30
4	10	21	4	4	30	45	42	1	18
9	2	27	8	8	21	45	54	1	15
2	5	27	28	8	12	30	6	2	18
8	3	9	8	4	27	45	20	1	15
4	10	3	8	24	15	10	9	9	3
9	20	12	8	36	12	20	27	9	21
9	8	6	16	24	30	40	30	6	21
4	8	9	4	4	30	35	30	7	27
7	2	24	8	4	9	20	24	2	18
3	7	15	32	24	27	30	20	9	21
1	4	27	4	8	6	45	15	4	9
10	6	40	36	20	18	5	6	7	27
10	1	6	24	16	12	15	21	10	3
2	1	30	4	8	15	20	6	1	12
7	3	15	4	8	3	20	40	10	9
16	10	30	32	36	27	35	24	9	30
8	20	24	40	4	12	20	12	9	24
2	4	24	4	32	21	15	9	6	12
12	7	3	16	36	27	50	24	12	6
12	3	12	8	40	9	30	24	1	12
1	14	12	4	24	3	50	40	7	12
1	10	24	40	16	27	35	12	5	30
2	3	9	40	32	30	20	4	2	6
20	2	18	4	40	27	30	12	20	15
9	6	6	28	28	21	5	4	4	24
2	8	3	36	8	21	35	28	10	15
2	2	9	36	20	15	5	28	2	6
1	8	9	24	20	9	15	28	3	6
8	5	9	36	20	12	10	40	24	15
9	8	24	36	20	30	50	28	5	24
2	3	9	12	40	24	50	20	2	30
7	6	3	28	36	18	25	8	1	24
9	10	24	16	36	3	25	28	4	21
6	1	3	20	8	12	45	8	5	15
9	5	6	20	8	12	15	36	9	14
9	6	15	28	8	9	35	24	6	30
7	16	21	40	4	15	20	4	9	30
3	9	15	36	36	27	10	16	2	9
5	4	6	24	40	24	5	36	40	6
7	2	6	12	8	9	45	24	10	6
8	20	18	24	36	21	30	16	6	15
5	6	21	20	24	27	45	40	10	27
1	7	9	12	4	18	40	16	40	30
5	10	12	12	4	15	30	24	6	18
2	10	36	40	8	12	5	40	4	27
6	8	21	12	20	30	30	20	1	9
12	4	27	4	12	24	35	40	36	15
7	18	24	12	24	24	25	12	6	6
5	6	3	12	16	12	5	4	3	3
5	12	32	4	24	21	20	3	4	9
16	18	18	32	24	6	10	3	10	15
1	14	9	36	36	15	25	18	6	3
9	10	24	12	12	21	35	12	9	15
4	6	27	12	8	27	10	9	4	30
8	4	27	36	28	3	5	30	2	15
7	14	8	4	28	24	10	3	8	24
6	12	6	8	12	12	40	36	40	15
5	10	8	24	36	18	45	60	5	12
2	4	9	40	12	21	5	12	5	30
10	14	9	16	28	24	30	24	3	27
5	6	4	40	24	21	5	18	4	12
7	20	5	4	16	21	10	3	4	18
1	20	6	36	12	15	45	3	8	21
2	18	1	28	4	12	40	24	8	6
10	8	9	24	16	30	5	28	4	18
6	8	1	28	8	24	20	18	10	30
2	2	2	10	24	30	35	27	7	9
1	16	2	32	40	6	10	15	6	12
6	12	12	24	4	15	50	30	1	24
9	18	3	24	28	6	5	27	6	6
5	7	21	4	12	9	30	15	8	24
14	2	24	20	20	30	40	9	4	6
14	6	12	8	40	9	5	24	4	6
4	4	12	20	16	27	45	3	8	27
9	18	6	12	36	27	40	24	4	6
4	8	24	40	36	15	50	24	5	6
2	6	9	16	40	9	10	15	1	18
3	9	12	40	40	15	5	12	10	21
7	8	21	32	8	15	15	27	5	27
8	9	6	24	16	6	15	20	10	12
1	9	12	36	8	30	35	3	4	15
1	4	18	32	40	30	5	18	10	21
1	3	9	36	8	27	25	6	2	3
18	7	12	20	32	12	50	21	2	30
12	8	30	24	32	18	40	16	5	18
2	3	24	12	24	15	25	6	2	12
8	6	21	40	24	6	20	24	7	24
6	8	6	24	4	18	30	9	2	12
6	4	6	12	40	9	45	32	10	21
1	1	27	32	8	30	30	18	1	9
5	10	21	4	24	30	10	15	4	21
7	1	6	16	12	24	10	21	5	12
8	3	9	16	32	18	20	12	7	9
2	3	15	24	12	12	20	27	3	12
10	5	30	20	24	21	30	15	8	6
4	1	24	28	12	21	35	21	4	18
4	2	21	4	40	6	5	8	5	21
1	2	6	24	8	27	40	21	7	27
6	2	21	4	24	21	10	24	8	9
5	1	27	16	20	21	20	24	5	3
6	8	3	8	36	6	50	27	10	27
12	6	21	4	32	24	30	20	9	24
2	2	3	28	28	3	45	27	4	12
8	4	6	16	20	6	25	18	10	30
2	1	21	20	24	9	40	8	2	15
3	3	21	28	16	15	25	21	7	15
2	12	21	8	20	21	30	9	1	3
10	4	27	20	4	12	5	15	9	12
18	8	24	8	40	30	25	30	9	24
4	6	18	12	24	27	10	3	9	21
1	3	24	12	28	18	20	16	10	9
5	2	24	36	32	21	35	3	1	30
4	4	21	16	24	3	25	24	6	12
1	10	3	36	24	27	20	12	1	3
9	1	30	8	20	9	35	18	5	6
9	9	18	32	28	30	15	27	10	27
20	2	15	28	16	21	20	27	3	3
8	7	6	4	24	6	40	16	7	18
7	4	12	16	12	3	35	30	4	9
8	2	12	24	32	3	15	12	10	9
7	9	24	20	28	30	20	21	5	6
10	2	30	4	28	21	45	42	3	21
14	6	27	32	20	3	15	24	9	12
20	6	6	12	20	15	25	4	2	24
12	10	9	28	40	24	30	6	3	27
4	14	30	8	32	21	45	30	8	15
2	10	3	24	32	24	5	24	10	27
14	10	12	20	8	24	45	16	7	12
10	2	3	24	16	27	20	15	2	12
12	4	12	16	20	9	30	24	4	18
5	4	9	40	8	21	20	18	6	27
12	16	18	20	20	30	25	24	8	30
7	9	12	40	20	27	10	9	5	9
4	9	27	28	32	24	35	24	7	9
8	4	12	8	8	6	50	4	24	9
4	10	12	16	4	12	45	36	7	6
10	2	18	4	8	15	15	16	6	30
7	8	9	16	20	24	30	12	6	18
18	5	21	28	36	18	30	36	8	9
2	8	12	28	20	30	35	20	8	21
6	4	3	16	20	12	10	32	7	27
4	9	21	40	12	21	40	28	3	27
2	8	27	40	8	12	40	16	6	12
4	2	18	4	16	21	20	16	4	12
3	6	30	8	12	3	5	12	2	6
4	3	21	8	24	6	45	8	3	9
12	1	18	28	20	12	50	12	24	9
12	1	18	36	16	9	30	24	7	3
2	5	28	36	12	15	45	40	10	18
6	5	18	32	8	18	5	4	10	24
6	2	9	8	36	12	30	16	28	12
14	8	24	32	20	12	30	4	1	30
4	4	9	20	36	27	45	12	9	15
9	2	21	28	32	27	40	4	2	24
2	5	24	4	36	24	35	21	4	30
6	2	24	28	24	9	35	18	7	27
2	12	24	32	32	30	40	15	7	3
9	10	30	12	4	15	25	21	3	18
9	6	24	20	20	30	50	6	8	30
3	2	15	12	12	27	10	15	1	21
10	2	9	32	40	9	10	12	3	30
5	1	3	8	36	24	15	32	10	9
5	1	30	40	36	18	50	6	6	9
6	16	30	40	40	12	20	9	7	24
9	1	3	40	12	9	30	6	7	6
5	8	12	12	32	21	10	30	7	27
7	16	21	16	32	6	45	27	3	9
10	5	18	24	16	6	50	3	4	9
9	16	30	12	8	9	50	27	8	18
7	4	40	36	20	12	35	15	7	12
4	6	12	12	20	12	40	9	1	9
9	18	8	4	32	30	30	3	3	9
4	20	8	20	28	18	35	24	10	12
10	4	10	12	20	18	15	21	1	9
7	4	7	16	4	24	45	40	8	9
10	2	5	12	12	24	5	24	5	27
1	4	7	10	8	21	30	27	10	24
2	2	4	20	20	21	10	21	5	30
10	14	8	16	40	9	35	18	8	21
1	16	18	40	28	6	20	6	7	3
8	3	9	32	40	24	15	24	10	9
10	6	15	8	28	3	20	9	4	18
3	6	21	24	8	21	15	27	4	3
8	10	9	8	12	27	50	3	1	21
8	3	18	8	36	24	40	15	7	15
2	9	9	24	28	30	50	8	1	15
1	10	24	4	24	6	5	6	6	21
4	14	15	8	12	15	25	21	4	6
5	1	3	12	4	21	20	30	3	9
20	8	6	36	36	6	20	42	10	21
20	9	3	16	4	3	25	12	6	24
8	1	6	20	4	27	35	24	20	27
3	3	9	24	12	30	15	18	7	3
10	20	9	4	40	24	50	30	3	9
5	8	30	28	40	15	5	60	3	12
6	3	12	4	24	3	5	42	3	21
10	5	30	20	12	15	50	48	5	6
9	7	27	4	12	3	35	48	6	30
8	10	3	8	28	9	20	30	8	8
2	7	27	32	40	24	15	36	6	18
6	16	3	32	12	18	30	60	2	21
5	6	27	20	40	9	40	54	6	27
5	9	9	32	12	27	45	30	8	15
16	2	15	28	24	24	35	36	9	15
7	10	12	20	20	24	35	36	8	3
2	18	21	8	32	3	20	48	8	3
6	3	21	36	8	12	50	18	1	9
8	10	3	4	8	27	15	60	7	6
4	5	3	12	16	12	50	30	1	15
6	2	18	12	32	15	10	36	4	6
9	3	18	36	40	3	20	30	20	12
7	9	21	20	40	27	5	18	2	3
1	16	15	40	40	27	35	6	4	30
8	9	24	4	4	30	35	42	4	12
8	1	30	36	32	21	40	30	8	3
4	9	21	16	12	15	50	48	1	6
4	3	21	32	40	18	45	12	2	12
4	4	12	8	16	6	30	18	16	6
3	6	6	12	4	18	10	48	8	21
3	8	21	4	16	30	15	24	2	15
8	3	18	12	40	6	20	12	2	24
8	9	12	36	12	3	30	60	5	12
4	10	3	8	20	27	50	30	5	18
20	5	9	16	8	30	35	48	9	14
10	1	30	16	20	18	35	30	2	6
5	14	18	36	24	15	30	30	4	15
4	7	9	36	20	21	25	24	9	6
14	10	6	4	4	3	20	36	9	27
10	5	3	12	12	24	30	6	8	27
12	10	9	16	28	30	20	18	32	24
12	2	3	24	28	18	5	60	3	9
14	20	27	12	24	12	45	18	1	27
4	9	21	28	20	15	10	60	6	30
4	10	30	16	28	21	40	12	3	24
9	1	27	4	36	15	35	54	4	15
14	3	30	4	8	30	30	36	24	18
8	4	9	8	28	27	15	6	9	21
16	4	40	40	36	9	10	18	2	27
12	2	12	36	28	27	5	60	1	3
2	8	6	24	24	27	30	60	1	3
4	6	27	8	24	12	15	6	9	9
16	5	9	24	36	24	35	54	24	18
16	10	21	20	20	6	50	60	9	30
4	12	6	20	24	27	45	12	4	24
9	9	27	28	4	9	10	54	8	27
1	2	15	8	16	18	25	12	4	3
8	4	3	12	8	6	35	60	6	12
10	10	12	4	24	3	10	42	2	24
10	3	21	24	36	27	50	42	8	27
10	5	6	28	32	3	45	12	10	30
8	2	24	28	24	24	30	18	6	3
4	4	21	12	32	24	35	30	4	6
8	8	3	32	4	9	15	54	8	27
10	3	3	16	12	21	45	24	1	14
1	5	12	16	24	27	30	60	9	9
8	10	27	8	20	6	30	42	7	24
5	9	3	28	28	24	50	60	10	18
14	3	24	28	16	21	10	30	2	24
4	4	21	36	16	27	10	60	16	9
10	2	21	28	24	9	20	30	9	15
18	12	9	20	28	6	35	12	7	15
1	5	27	20	20	15	10	54	9	18
7	9	6	40	40	12	30	12	20	20
6	5	24	4	8	18	40	6	16	12
18	2	3	20	20	6	40	54	8	20
5	6	9	32	32	30	35	18	8	6
10	10	18	20	36	12	25	6	40	2
7	3	18	24	36	30	5	60	36	12
8	8	3	4	32	6	10	42	40	14
5	7	27	36	8	24	15	18	4	6
3	6	3	40	8	6	45	18	36	2
5	4	3	4	24	21	5	30	20	12
7	4	21	12	12	30	20	18	24	15
2	4	9	20	40	27	50	24	20	9
9	5	27	24	40	15	40	60	16	2
9	10	30	20	28	12	25	18	8	9
8	16	12	16	36	3	40	48	20	12
1	5	9	8	20	6	15	24	4	9
5	10	15	40	8	18	15	24	10	20
8	10	12	36	32	3	30	48	6	15
7	20	15	4	24	21	45	60	1	21
7	5	12	8	32	9	20	60	6	12
10	7	24	8	28	15	25	54	5	6
2	8	18	36	16	21	50	36	3	15
6	9	9	32	20	27	40	60	6	24
5	2	15	4	24	3	20	42	28	12
7	9	9	16	8	12	35	24	1	24
6	14	6	40	40	21	5	18	1	24
8	10	21	36	8	12	30	24	3	6
7	10	30	4	8	21	45	12	7	24
14	6	30	24	32	12	15	12	5	3
8	7	18	8	36	27	5	48	10	18
18	2	30	28	4	12	10	30	9	18
8	12	4	32	24	21	15	60	9	21
2	4	24	32	4	9	20	36	9	9
2	6	4	24	40	18	15	42	7	27
18	2	18	40	28	18	20	30	10	9
4	18	5	28	12	24	35	48	7	9
7	18	7	28	40	18	10	30	2	18
7	14	7	32	8	24	35	54	2	21
8	10	7	16	28	9	20	18	8	9
6	14	8	8	28	15	40	36	9	21
4	12	7	1	12	12	50	6	10	15
6	2	10	40	16	27	30	60	3	6
3	18	4	12	8	21	35	30	8	30
2	18	27	8	12	30	40	30	7	18
10	8	18	36	4	21	45	42	3	10
1	7	3	32	36	12	5	42	3	6
8	9	15	36	40	30	40	18	1	12
6	8	9	12	20	24	15	6	6	9
10	6	21	8	20	24	15	6	1	12
6	3	18	28	16	30	5	24	12	9
5	3	21	36	4	6	45	42	8	15
1	16	9	36	20	24	45	12	4	21
10	2	27	12	8	12	10	30	5	9
8	1	6	32	40	30	10	9	2	12
18	6	18	12	36	12	35	18	10	9
16	7	27	12	20	18	30	12	9	21
16	3	6	36	4	24	40	3	8	15
20	5	40	16	20	21	35	15	7	27
5	7	18	4	4	6	5	18	7	18
2	1	4	20	24	24	5	3	9	18
2	4	10	40	32	12	45	9	7	21
5	10	2	24	16	6	35	6	4	21
7	6	3	28	20	30	40	40	2	3
16	3	6	20	32	3	35	6	4	21
4	8	8	2	24	9	30	18	9	18
2	6	2	8	8	9	45	18	8	3
12	3	21	8	40	24	15	18	8	30
4	4	30	36	12	9	10	12	8	6
8	10	30	16	28	21	45	4	2	18
4	1	36	28	32	24	50	3	6	6
6	1	30	8	40	9	25	24	2	21
20	6	30	4	28	24	15	6	10	3
9	8	21	40	40	21	45	21	2	24
8	8	3	16	20	9	40	4	2	15
4	2	18	28	8	27	15	9	9	21
5	2	12	12	32	9	20	30	2	30
6	7	18	12	20	3	5	18	9	21
1	2	3	12	24	6	50	3	5	15
6	2	2	16	24	24	45	18	5	30
5	1	7	32	36	9	30	24	3	9
20	2	9	28	20	24	35	24	1	15
5	1	6	3	24	30	35	9	9	18
10	3	5	4	28	30	40	6	2	6
16	7	21	32	36	30	35	18	7	30
3	7	15	36	20	21	15	21	6	9
8	3	6	36	36	6	15	16	2	3
6	5	30	12	36	6	45	27	3	24
10	5	32	8	28	3	5	24	3	18
7	1	30	32	4	21	50	24	2	12
10	10	15	12	24	6	35	15	8	9
10	6	12	16	16	12	45	30	8	3
12	10	18	32	4	24	15	12	4	18
3	8	15	12	40	12	5	4	10	3
6	9	21	40	12	6	5	12	5	24
8	7	40	40	36	30	35	18	3	3
9	2	18	28	40	30	50	18	1	15
1	4	10	28	4	6	40	24	7	18
6	2	1	12	40	21	15	12	10	12
10	7	8	16	12	24	15	6	4	15
6	5	10	1	36	21	50	30	1	3
3	5	2	32	12	27	35	6	10	15
10	9	15	28	36	9	50	32	9	24
6	6	24	28	12	6	10	28	2	6
3	1	15	8	12	30	5	8	8	3
18	4	15	32	12	9	10	4	5	12
12	7	30	28	16	15	30	40	4	24
4	8	12	12	20	24	20	40	3	3
7	9	15	20	24	30	5	36	8	24
2	2	5	28	12	15	40	8	24	24
8	4	2	28	16	3	40	20	10	21
16	3	5	2	32	6	45	36	8	3
10	2	8	20	32	15	25	20	4	27
6	4	15	40	40	9	10	20	12	9
18	8	6	12	40	27	30	40	2	24
12	10	32	16	16	27	10	32	5	9
2	10	21	32	16	27	45	32	4	27
1	8	15	4	24	21	30	27	5	3
7	7	9	12	28	15	5	21	1	9
9	6	30	12	12	27	5	6	6	21
4	4	12	8	12	27	20	8	1	30
2	2	24	20	20	21	5	3	8	30
8	5	20	20	40	30	35	18	6	9
5	10	6	32	12	24	10	24	2	18
6	4	6	40	4	12	10	15	8	6
9	4	2	3	36	15	5	24	6	21
2	2	7	12	4	15	25	18	4	15
10	1	36	4	28	12	5	24	8	6
9	5	12	9	12	18	50	27	8	3
5	6	20	7	24	6	15	3	2	24
9	2	4	10	20	3	5	27	1	24
1	10	4	14	36	9	15	6	6	30
4	6	12	14	24	30	50	18	1	6
14	10	36	20	32	24	45	24	9	12
5	2	12	2	32	9	30	30	9	30
7	2	28	2	16	18	20	3	10	18
2	10	12	10	40	3	10	27	7	12
5	2	40	4	8	6	25	3	8	15
1	1	40	4	32	30	30	24	5	6
8	8	7	9	8	24	40	21	10	9
8	3	10	20	36	6	35	15	9	27
2	5	24	8	4	15	5	6	8	18
4	3	27	28	16	9	15	12	5	15
2	5	21	20	28	6	10	27	7	27
3	3	30	20	16	18	10	24	10	18
7	5	30	12	40	27	5	3	2	9
2	1	4	20	20	6	40	21	7	27
7	5	3	32	40	18	10	18	9	15
2	6	27	20	40	21	50	3	8	18
6	5	6	32	8	3	20	27	6	12
10	5	12	16	28	9	45	24	6	21
3	5	15	28	28	15	25	30	8	3
8	6	24	20	12	6	50	18	2	30
2	1	9	16	8	18	30	12	9	27
1	8	3	8	40	27	40	3	9	21
8	1	27	12	36	6	40	30	5	30
8	1	6	40	24	6	25	27	1	21
6	10	21	4	24	3	40	24	3	12
10	9	24	40	24	18	15	21	10	15
8	4	15	36	36	18	20	9	10	24
1	9	9	4	28	3	25	3	7	24
1	6	30	8	8	18	25	27	9	15
5	10	12	16	36	18	30	24	2	9
3	9	27	32	20	15	40	6	2	18
3	2	3	36	24	3	10	16	6	12
5	7	6	28	16	24	20	21	8	21
8	10	3	4	36	24	20	15	9	12
8	7	30	28	36	6	40	12	3	15
5	3	6	20	36	18	40	60	6	21
20	5	12	20	8	15	50	12	8	3
9	6	6	40	16	15	10	18	5	15
5	10	30	16	28	15	40	54	40	15
5	4	9	12	24	21	5	48	5	27
4	14	9	8	8	3	5	30	2	27
6	9	30	12	16	6	15	30	10	9
7	2	12	4	20	30	15	27	7	9
3	7	30	20	24	3	30	30	8	18
7	2	15	32	28	6	40	28	6	18
6	1	21	4	32	18	10	6	10	9
9	6	12	24	16	3	5	9	4	18
1	5	6	12	24	30	45	30	7	24
2	1	12	16	16	15	35	21	8	18
10	6	12	24	36	12	40	21	9	3
4	1	15	40	28	9	45	3	8	18
8	4	15	32	24	18	15	16	4	24
2	3	24	28	16	15	50	27	7	27
3	1	40	32	28	3	35	3	3	30
4	7	27	28	20	12	15	24	5	18
6	1	15	16	4	9	25	9	7	21
4	8	27	16	28	24	10	6	4	12
1	6	9	4	40	18	35	24	5	9
8	10	18	28	24	21	45	27	7	18
7	2	30	40	20	30	30	6	3	6
4	1	30	8	24	12	40	15	10	9
6	2	6	24	36	30	15	27	4	15
4	8	21	32	40	3	10	6	6	6
6	8	12	32	24	18	35	21	6	6
7	1	27	32	32	18	5	3	5	6
3	10	9	12	16	21	30	28	7	6
8	2	3	36	8	27	20	6	3	9
9	6	3	24	40	24	50	12	1	24
8	3	30	16	36	6	45	12	1	27
6	8	27	32	32	3	20	9	10	3
3	3	24	32	20	6	25	24	1	6
10	2	18	4	12	12	30	3	10	21
3	14	15	40	4	24	45	15	5	15
5	1	3	20	24	27	30	30	3	30
10	2	15	32	28	24	15	60	7	15
8	1	24	4	28	24	20	12	16	6
8	4	15	36	32	18	50	6	9	3
7	4	30	12	36	30	5	60	1	6
20	10	30	20	8	18	45	18	1	21
8	8	18	8	12	6	10	3	2	15
2	8	27	40	20	12	10	12	5	27
9	1	15	8	28	3	15	30	6	21
2	16	24	40	36	9	50	24	9	30
7	10	12	24	32	18	10	24	9	15
5	6	18	8	4	3	25	30	4	18
10	8	24	12	40	9	30	12	6	21
9	4	6	8	40	15	30	9	4	9
2	9	20	8	24	15	20	6	5	24
2	4	27	16	40	9	20	18	10	18
7	9	12	12	36	21	40	3	8	15
3	3	21	24	32	9	25	20	8	21
1	1	3	16	40	30	25	27	2	30
4	14	21	4	40	21	15	9	10	21
10	5	9	36	8	30	50	30	10	24
8	2	15	36	12	6	5	3	1	30
3	7	12	28	24	12	30	12	6	21
3	6	12	32	24	27	5	18	6	12
5	8	21	40	16	30	25	24	10	3
8	1	21	36	12	3	50	30	9	24
8	8	18	8	4	6	50	24	4	6
1	4	30	36	12	3	30	6	10	30
7	6	27	4	12	21	50	42	32	30
9	1	12	36	32	9	5	48	9	15
9	8	24	24	40	12	45	54	8	3
3	10	27	40	24	12	20	42	3	6
2	8	3	8	40	12	15	28	10	9
1	7	6	12	40	24	20	30	4	21
4	5	16	20	36	3	50	24	4	9
9	8	15	32	32	21	25	30	8	18
3	2	18	40	28	24	20	20	4	12
8	10	6	20	28	9	50	24	2	27
2	4	6	24	16	30	50	36	20	27
5	7	3	36	20	21	5	28	3	12
10	20	9	36	40	3	50	4	5	15
6	10	21	28	36	6	5	8	10	27
7	7	30	16	32	12	10	24	4	18
3	9	24	40	12	3	45	40	12	27
2	8	21	4	24	9	40	40	1	9
2	10	21	24	20	21	5	8	4	21
10	1	18	28	12	27	45	8	8	27
2	1	3	12	8	6	10	28	5	12
3	3	3	8	12	21	10	16	6	21
7	7	21	20	8	24	45	24	3	21
1	2	18	28	12	12	50	40	2	16
6	6	6	8	36	9	40	8	4	24
3	4	6	4	28	12	20	24	3	3
3	2	27	36	4	3	15	4	3	24
9	1	6	32	4	21	5	36	20	12
10	1	15	12	36	27	25	12	6	3
8	8	21	4	8	27	35	36	4	24
9	8	24	12	36	18	10	40	8	24
8	2	30	12	28	3	10	40	8	6
8	5	21	4	12	21	5	4	7	9
1	7	36	28	24	3	20	40	2	21
10	4	3	20	12	6	40	12	4	21
2	3	27	32	4	9	15	32	20	12
6	10	3	16	4	27	30	28	2	21
2	20	15	28	32	3	50	40	6	30
6	9	21	8	24	21	45	8	3	3
10	8	15	16	40	15	50	24	2	21
4	8	21	16	24	18	25	12	6	12
6	3	6	32	20	6	45	3	9	15
7	12	6	28	40	18	30	18	6	15
5	4	15	28	20	30	10	21	7	3
9	6	30	32	24	6	10	12	3	9
1	8	27	40	32	30	10	18	4	9
4	18	15	24	8	15	10	27	5	30
4	6	24	40	28	18	35	15	5	3
6	1	3	12	12	9	30	18	28	27
9	10	15	16	16	6	20	42	10	9
3	16	15	12	8	6	40	18	5	9
6	9	24	24	28	15	25	18	6	15
9	1	12	8	8	27	25	6	5	18
8	9	15	28	36	21	25	9	2	6
1	8	24	20	8	12	15	8	6	24
4	3	24	36	12	12	45	21	10	6
6	8	24	28	20	6	40	15	6	18
6	5	3	16	40	27	50	3	7	6
5	9	12	4	12	24	5	21	5	30
7	9	16	4	12	18	35	24	7	12
4	6	18	24	32	21	10	30	3	9
4	6	3	28	16	3	30	9	10	21
2	10	6	4	36	12	15	18	2	21
2	3	18	8	16	24	40	18	2	18
6	14	6	32	24	12	30	18	1	24
4	14	30	24	32	27	50	18	10	30
8	8	12	40	28	9	45	12	8	27
8	12	27	32	16	15	10	12	9	6
3	2	18	24	36	6	25	27	6	18
9	4	32	16	36	21	20	9	5	21
2	16	3	20	32	3	25	27	7	3
10	12	15	28	36	27	20	18	8	18
9	14	20	20	20	12	10	54	5	12
7	4	27	24	32	3	25	60	1	21
2	4	6	24	32	12	40	3	5	18
3	6	28	24	40	27	15	21	7	15
2	2	12	40	12	6	10	30	4	27
6	6	4	4	4	30	10	9	4	21
5	2	8	28	4	30	20	24	1	15
5	2	10	8	12	9	35	24	4	3
1	20	4	20	16	9	20	16	6	21
6	20	4	24	40	21	10	15	1	18
5	10	7	1	36	9	50	18	3	18
1	8	3	20	32	9	15	15	10	15
4	4	4	36	32	30	30	30	3	12
5	18	9	20	40	15	50	30	7	27
1	6	30	40	36	12	25	18	10	3
10	2	6	32	8	27	50	15	2	12
1	2	12	40	32	21	5	30	8	30
9	2	24	36	32	30	40	18	1	27
10	10	9	8	12	18	15	15	2	6
5	5	12	12	24	3	10	24	28	12
4	7	3	40	36	15	45	54	5	9
10	2	9	20	28	3	45	6	5	18
7	8	30	16	4	30	45	30	9	18
2	10	28	24	32	24	20	21	5	27
2	7	30	32	40	30	35	3	9	12
8	2	30	32	8	3	50	12	8	21
8	8	30	8	4	21	10	18	1	21
2	9	27	16	36	12	15	8	7	30
5	9	27	4	20	30	10	9	6	15
4	2	18	8	12	9	15	24	2	15
1	1	18	36	24	21	50	15	10	27
4	9	21	8	32	12	40	6	2	6
8	4	30	20	36	21	20	18	2	6
4	4	3	16	36	12	35	18	2	15
9	1	21	20	20	15	15	16	8	12
1	8	6	28	20	6	10	9	3	12
1	8	21	32	8	12	5	3	10	12
9	1	15	20	36	12	20	27	3	6
7	1	12	8	8	12	35	18	10	24
9	8	21	40	20	9	20	15	1	24
5	7	27	16	8	15	25	24	9	3
9	2	3	4	4	12	25	27	6	24
8	3	15	32	12	18	40	28	4	9
4	1	9	16	32	21	40	3	6	30
3	14	24	28	4	15	50	18	4	12
3	1	30	8	24	18	25	6	8	18
20	10	27	32	4	18	35	15	7	12
7	4	3	16	8	9	20	21	10	6
2	3	3	28	4	12	35	16	5	3
4	8	12	20	12	18	15	27	9	15
3	2	30	36	40	3	45	3	8	6
2	2	18	40	28	15	20	6	6	27
10	3	24	8	36	12	25	48	4	27
6	3	27	8	4	3	10	30	1	12
2	6	3	12	40	15	50	54	24	27
10	10	27	32	20	24	40	48	3	21
8	10	9	32	12	12	10	42	3	30
7	5	9	12	4	24	20	36	10	24
8	2	21	32	4	18	40	6	2	24
3	5	9	16	24	27	35	15	5	24
10	7	24	12	4	12	30	20	3	27
10	3	12	20	36	15	25	21	4	9
3	20	27	40	16	6	30	3	5	24
5	8	3	40	20	15	15	27	6	21
14	5	15	32	32	3	35	12	3	27
9	1	6	32	36	24	35	18	4	21
5	10	12	32	28	15	25	16	5	18
2	2	3	16	20	27	5	24	9	6
3	3	36	24	24	9	35	21	9	6
18	8	27	16	8	30	10	18	5	21
1	2	18	12	8	24	40	24	1	21
3	5	3	24	32	3	10	9	7	6
6	9	9	4	12	18	5	8	2	24
6	5	12	4	32	27	30	18	7	15
5	2	27	32	4	27	30	24	5	9
4	4	3	32	20	3	20	30	5	30
2	4	27	28	8	18	20	12	8	9
2	3	6	8	8	6	40	24	7	30
3	2	18	28	36	27	15	32	7	27
2	9	30	12	24	18	35	15	5	30
9	12	6	16	20	15	40	18	10	15
1	7	9	24	12	18	30	21	7	3
6	9	24	20	32	3	5	24	2	27
5	6	3	32	40	21	35	3	5	6
10	6	12	28	24	15	20	28	2	21
1	12	12	20	36	27	45	9	5	30
8	9	3	28	40	15	30	48	8	30
5	5	21	16	16	3	45	6	28	18
2	2	27	16	40	12	45	48	9	30
5	12	21	4	16	15	15	48	8	9
4	8	27	36	20	18	25	12	3	3
9	7	15	4	8	21	35	3	3	27
2	10	21	32	4	9	40	8	7	12
8	6	15	28	8	9	45	21	10	3
7	14	9	28	24	6	20	12	2	30
9	5	30	40	40	12	15	24	9	3
8	9	15	16	36	18	45	3	3	30
6	7	24	28	16	27	30	8	7	21
8	9	9	36	28	30	20	24	8	3
10	4	36	4	24	9	15	3	9	3
6	1	12	28	24	6	15	18	6	27
2	10	6	16	32	30	30	9	6	12
8	4	12	20	4	21	10	40	3	12
7	8	24	8	28	18	20	12	2	21
10	4	24	24	40	21	35	24	3	9
9	4	6	8	16	27	25	3	5	6
3	7	12	16	24	6	30	32	10	18
4	9	3	36	32	27	30	12	8	21
7	7	24	12	36	3	45	4	1	27
7	14	30	40	28	3	40	40	5	30
3	4	18	20	8	12	25	20	7	30
1	1	21	28	36	27	35	28	1	30
4	3	12	12	24	24	20	20	28	9
8	4	9	20	40	30	35	24	3	24
10	6	18	16	16	12	15	24	3	21
3	10	3	16	20	27	5	20	5	24
5	2	27	28	12	3	35	8	3	24
10	1	3	20	28	24	20	40	8	27
7	9	18	16	40	18	10	40	8	6
9	3	21	32	32	30	45	24	8	8
9	7	27	20	4	30	20	32	4	9
2	10	18	8	20	15	35	20	9	12
10	9	6	12	8	21	35	40	5	27
5	4	15	40	24	27	20	4	40	15
8	9	6	20	8	15	40	32	10	18
9	2	3	28	12	24	35	4	8	18
9	2	27	40	28	12	15	4	4	3
4	7	15	32	4	18	10	8	36	24
4	7	12	16	24	18	20	12	1	21
9	5	36	12	28	15	15	24	5	18
1	7	24	16	40	30	25	28	3	30
2	7	12	36	40	15	35	40	36	24
6	8	21	24	32	15	20	4	7	21
5	10	15	24	12	18	50	24	9	9
9	8	6	16	8	6	15	28	2	6
2	1	24	12	8	15	20	24	8	21
7	7	27	8	40	9	40	15	8	6
2	18	9	40	16	9	15	9	10	24
4	5	21	36	24	27	45	15	2	27
7	7	27	12	36	21	45	3	9	24
1	8	3	40	16	24	30	15	9	9
5	2	21	8	36	12	15	9	5	6
3	5	21	36	24	12	10	18	4	15
2	6	9	16	32	6	20	60	8	30
2	1	18	32	16	18	45	48	5	6
4	6	15	24	12	12	35	42	8	21
5	10	24	12	24	6	15	18	1	27
8	4	6	28	8	18	5	18	8	30
10	9	30	12	32	21	40	18	9	30
7	5	24	4	8	21	5	27	7	9
6	2	9	24	8	3	10	28	9	12
2	6	21	28	8	30	30	12	4	9
4	8	24	16	32	3	5	15	5	30
2	3	21	40	12	6	10	6	1	30
6	8	15	36	4	3	45	18	5	3
8	2	36	28	8	6	20	24	9	3
2	6	27	28	20	18	5	21	3	30
10	9	27	24	20	6	15	3	5	21
10	2	12	28	36	15	25	6	7	30
6	4	18	40	16	15	20	21	7	30
1	2	27	40	12	6	20	6	9	27
9	16	4	12	4	15	30	21	7	9
6	4	18	8	4	21	5	24	10	12
6	2	15	12	24	3	30	12	9	3
3	6	12	36	20	24	25	18	7	12
6	8	21	24	8	24	45	30	2	6
3	10	9	16	28	30	15	12	12	18
6	4	32	36	16	12	30	48	10	24
9	10	6	8	28	30	50	42	9	6
5	16	3	32	8	21	35	27	7	21
4	18	32	12	40	12	15	15	10	15
7	12	21	36	40	27	10	12	9	9
7	8	10	12	40	9	10	30	9	15
3	8	5	40	20	24	5	6	4	15
10	12	5	36	4	21	40	30	4	12
2	8	7	36	28	21	40	16	7	18
4	2	9	8	16	21	25	15	9	24
5	12	7	5	40	18	5	21	6	9
6	2	4	28	28	18	15	9	8	6
8	20	40	20	16	15	25	15	6	30
3	14	27	40	16	9	15	3	4	9
3	2	6	20	12	30	30	12	1	12
1	6	30	20	12	30	15	12	2	6
10	4	6	40	32	21	40	21	6	15
3	8	27	28	40	15	35	12	10	27
7	5	9	40	20	6	25	60	40	27
10	5	15	20	40	24	25	30	9	27
4	1	3	32	32	6	20	18	7	18
9	3	9	40	24	9	20	21	2	12
7	8	32	36	40	21	45	24	5	18
10	9	3	16	36	6	50	24	10	18
3	4	18	20	4	6	40	3	1	9
6	2	12	8	4	12	5	15	9	9
6	10	3	32	4	21	20	18	9	18
4	10	18	20	28	18	20	40	3	9
7	1	3	4	24	9	25	6	9	18
4	16	12	8	4	12	5	3	5	6
5	4	6	8	12	12	10	3	2	27
1	9	30	40	28	6	15	27	2	18
10	9	15	36	8	9	30	21	2	24
4	8	30	36	12	18	30	24	4	6
9	5	27	16	28	30	30	12	3	27
1	2	15	28	28	3	20	15	4	3
2	20	27	16	24	15	50	30	5	6
9	10	9	12	40	12	20	18	6	27
16	6	21	36	40	9	45	27	1	15
7	1	18	20	28	30	20	12	9	27
9	1	3	32	20	21	35	6	10	18
10	10	30	36	40	21	10	15	3	24
5	8	21	4	12	15	25	15	4	24
7	2	21	40	4	24	20	48	10	9
10	18	21	8	4	30	50	42	10	27
4	9	12	4	8	27	15	42	8	24
16	4	15	24	40	3	35	3	7	9
2	2	6	32	12	21	35	12	4	3
10	10	9	8	36	18	45	20	9	6
12	10	15	8	8	30	20	21	10	27
20	1	16	24	4	30	15	6	6	3
16	10	24	24	36	18	40	27	4	6
16	2	15	24	12	9	15	15	6	27
7	6	27	12	16	3	30	12	7	6
7	9	3	24	36	24	20	18	2	21
4	4	12	4	20	12	5	18	10	21
3	3	18	16	32	6	30	3	9	30
8	7	9	40	40	27	45	4	2	3
4	7	6	16	32	18	30	12	5	27
6	12	21	12	32	27	10	12	2	6
8	3	6	32	24	27	40	6	9	24
8	3	21	8	16	30	10	36	10	12
3	4	30	28	32	18	35	30	4	30
4	10	21	8	8	18	30	6	7	15
10	4	6	16	32	21	30	6	7	27
10	7	6	24	32	21	20	24	4	30
8	5	3	20	24	3	10	30	1	12
9	9	6	4	16	21	15	20	2	18
7	10	30	24	4	27	15	18	10	6
9	9	4	4	16	9	45	30	2	30
10	6	6	4	24	27	15	21	4	6
7	3	21	40	24	15	45	3	10	9
1	1	24	16	36	21	40	20	7	24
5	6	30	36	32	3	15	16	4	3
6	8	6	40	28	3	50	24	3	15
5	20	30	28	36	6	5	20	5	3
4	8	30	28	4	27	25	12	7	15
8	6	6	20	24	6	30	20	7	27
6	9	18	8	4	21	15	40	2	21
8	2	21	32	24	9	25	20	9	14
4	9	18	36	16	9	40	20	8	24
2	14	6	24	8	18	15	40	5	15
9	1	18	28	24	27	40	28	9	3
4	2	18	12	12	30	45	40	1	3
7	8	18	4	24	15	10	16	12	9
8	1	15	4	32	21	45	20	5	3
3	8	24	4	16	6	50	8	5	21
6	8	15	36	4	18	5	24	2	6
4	5	27	36	4	30	45	8	1	24
5	6	27	16	8	27	20	30	9	24
1	5	24	32	24	27	5	15	3	15
4	18	21	28	16	12	45	12	9	24
8	10	9	16	16	9	10	12	3	30
1	3	12	4	28	27	35	6	8	21
8	6	6	16	16	6	15	48	9	6
8	20	6	8	32	15	20	24	9	6
4	6	24	32	20	15	25	24	5	27
5	3	27	28	36	27	10	18	10	27
6	3	3	20	24	30	40	18	2	3
2	4	3	8	28	12	5	24	6	9
1	2	6	28	16	18	30	18	5	27
5	18	15	8	20	21	40	30	9	30
9	3	15	20	20	9	25	6	10	12
3	4	15	16	16	30	25	18	5	6
1	4	24	16	36	30	15	24	9	27
7	7	30	12	12	27	30	6	10	3
2	2	12	20	12	15	25	3	8	30
7	12	21	28	4	6	25	21	5	21
5	4	18	24	36	3	15	3	8	21
3	12	9	28	20	21	10	18	7	12
1	14	16	16	20	18	5	3	2	6
5	4	9	16	40	30	50	6	5	30
8	14	24	12	36	27	15	24	36	15
10	18	16	4	40	12	30	60	4	15
4	14	3	36	12	12	35	60	9	9
4	10	12	8	20	18	20	15	4	15
1	16	2	28	4	21	40	18	3	21
9	2	2	36	8	6	25	24	3	27
8	8	5	40	12	9	15	8	1	21
3	10	4	36	32	3	25	12	8	27
5	16	4	7	8	24	40	30	7	15
5	8	2	24	36	18	15	18	7	27
5	3	3	20	32	6	15	24	9	24
9	5	18	16	16	6	50	12	8	18
8	8	12	20	4	15	35	30	12	6
5	8	27	32	20	30	10	12	3	9
6	4	30	40	4	6	25	3	3	9
2	2	15	36	28	6	30	21	3	3
5	7	24	32	8	3	25	15	2	12
10	7	27	36	12	9	5	12	1	18
10	1	15	20	40	27	25	30	4	3
6	1	18	12	32	18	30	6	5	18
9	9	15	8	12	30	10	32	2	24
10	6	27	32	28	6	20	21	5	9
2	14	6	36	12	21	35	24	1	21
7	9	30	40	4	12	45	21	4	6
14	4	9	24	16	3	40	36	6	3
3	4	27	4	8	15	40	6	1	9
10	4	27	24	20	24	20	6	2	3
10	3	3	24	40	12	5	60	40	21
4	8	21	32	12	27	25	6	6	9
3	10	12	36	28	3	30	12	9	27
3	6	12	24	24	18	10	24	10	21
1	2	3	16	28	15	10	12	3	15
14	9	24	12	20	30	40	60	2	18
6	4	18	28	20	18	20	36	10	24
5	12	27	20	36	27	5	60	7	27
6	7	15	40	32	12	25	24	1	15
2	1	3	4	28	6	35	42	8	6
2	3	27	8	40	30	25	18	28	12
6	8	9	12	4	21	50	54	2	9
6	2	27	12	24	21	15	6	6	21
10	8	12	4	28	27	50	54	6	30
7	10	24	12	28	18	50	18	8	3
10	2	3	4	20	6	20	60	3	6
8	1	9	12	36	6	50	54	9	27
8	6	12	16	16	21	45	12	3	30
20	4	3	16	20	9	40	36	12	12
16	10	6	32	8	24	40	6	9	24
4	6	9	20	28	12	20	18	10	15
3	4	27	16	4	15	30	36	8	18
4	9	30	16	24	24	35	36	5	21
1	7	27	20	40	21	25	36	10	8
5	10	6	28	32	9	30	54	6	6
6	18	15	24	16	30	10	48	5	30
5	4	24	8	4	6	10	48	5	15
1	9	12	32	40	24	50	12	4	27
6	16	3	32	4	12	30	18	10	18
3	7	18	24	12	21	20	24	10	15
2	8	9	36	28	9	5	6	16	12
10	3	21	20	4	18	50	54	3	27
1	8	12	36	20	27	10	24	9	24
8	10	30	28	12	3	35	36	5	6
7	7	18	32	16	9	35	24	1	21
7	10	18	4	24	30	20	18	4	21
1	6	9	40	20	12	20	30	5	12
9	4	3	8	4	15	5	30	6	12
7	7	12	8	4	30	15	24	3	3
3	9	21	28	36	6	5	48	4	18
4	9	27	32	16	27	50	42	32	8
4	3	27	32	4	30	30	48	36	4
4	9	12	12	4	30	30	24	20	6
4	10	24	12	8	27	25	30	28	18
20	3	18	12	8	3	45	6	4	20
3	2	27	12	40	6	40	6	4	14
6	20	30	4	32	15	30	36	16	8
3	4	27	40	16	15	30	36	40	16
1	2	21	4	24	12	35	18	24	6
4	10	6	8	40	12	40	6	36	9
5	14	24	28	4	27	10	30	24	27
18	7	30	24	28	6	50	12	20	30
6	1	27	32	8	12	5	6	28	20
16	5	15	24	4	12	30	18	36	9
16	5	27	40	40	3	5	54	8	21
3	8	24	24	28	21	45	18	32	20
9	8	18	24	24	9	50	12	24	12
6	16	6	20	12	12	15	42	20	18
2	10	12	16	24	12	50	36	8	15
1	6	18	40	12	24	35	48	4	2
8	4	12	24	32	24	10	6	1	24
1	14	30	12	28	9	20	30	9	21
10	10	9	20	32	6	10	54	8	9
7	9	3	40	8	3	40	24	4	6
7	1	3	20	36	21	10	30	1	9
2	6	18	20	8	27	50	24	12	15
10	10	21	20	12	15	50	36	5	18
1	6	12	40	20	3	5	12	1	12
8	10	6	32	16	12	10	48	6	27
10	6	12	24	12	21	20	24	9	12
6	10	28	16	20	21	5	12	1	30
8	6	15	36	24	24	10	6	1	15
20	1	9	12	8	15	10	12	3	3
2	16	9	32	16	18	40	24	7	3
2	1	12	36	32	27	25	30	8	18
8	12	30	12	36	9	10	12	9	4
8	14	20	4	8	30	30	48	10	15
7	4	24	28	16	12	50	30	10	27
3	6	9	24	24	27	25	24	10	15
7	2	12	8	8	12	50	24	8	3
8	10	21	8	20	3	45	24	7	3
5	8	1	12	12	9	30	42	6	27
1	8	5	8	28	12	15	6	7	3
10	12	6	12	28	3	35	48	12	21
7	16	5	12	16	6	50	48	5	21
10	18	5	6	4	3	5	42	8	15
3	6	9	36	32	18	35	24	5	3
