# Supplementary material for: Mining Association rules for Low-Frequency itemsets
Source: PLoS One. 2018 Jul 23;13(7):e0198066. doi: 10.1371/journal.pone.0198066 (PMC6056028; doi:10.1371/journal.pone.0198066)
Supplement: S1 Transaction Datasets for Frequency and Utility Mining — The small datasets for calculating the frequency of itemsets in transaction database contain Accidents, Chess, Connection, Mushroom, PUSBM, and Retail [32] transaction datasets. There are 500, 1000, 2000, and 5000 transactions per dataset. The small datasets for calculating the utility of itemsets in a transaction database contain Accidents, Chess, Connection, Mushroom, PUSBM, and Retail [32] transaction datasets. There are 500, 1000, 2000, and 5000 transactions per dataset. The large datasets for caluclating the frequency of itemsets in a transaction database contain Accidents, Connection, and PUSBM [32] datasets. There are 10000, 20000, 30000, and 50000 transactions per dataset. The large datasets for calculating the utility of itemsets in a transaction database contain Accidents, Connection, and PUSBM [32] transaction datasets. There are 10000, 20000, 30000, and 50000 transactions per dataset. (ZIP) [file pone.0198066.s001.zip › Data Files/utility_mushroom2.txt]

8	8	9	5	20	5	25	14	5	10
5	8	1	14	10	6	10	18	12	25
20	40	9	5	35	12	40	12	24	12
4	1	4	5	20	30	15	2	8	30
5	6	7	50	20	35	20	4	30	30
15	9	6	8	10	12	10	4	18	15
5	35	7	3	30	27	5	14	30	16
25	15	12	2	35	16	50	18	3	12
8	1	16	2	5	50	50	4	3	42
10	5	7	16	15	30	30	16	21	12
15	10	12	4	30	32	15	12	27	32
30	7	4	14	20	30	30	16	30	24
20	45	9	2	5	3	40	20	30	5
2	4	14	9	50	35	50	18	9	10
25	9	60	25	16	63	15	1	24	24
35	32	48	30	18	21	35	12	9	45
10	54	30	8	8	56	15	8	27	25
18	7	3	5	10	5	15	10	6	21
20	10	4	10	25	15	5	4	10	30
18	4	9	5	30	45	15	16	9	15
45	10	9	20	20	6	25	4	6	20
12	7	8	5	25	5	40	18	7	30
35	25	8	10	20	24	35	12	27	20
35	50	6	2	10	21	30	6	21	8
40	25	8	1	40	12	35	6	30	28
14	48	9	4	40	40	15	6	6	18
45	6	20	16	20	3	20	12	21	27
40	6	4	8	5	28	15	18	24	3
5	54	12	40	10	35	25	2	3	45
30	5	6	14	10	27	10	9	2	21
30	5	9	4	45	32	25	18	15	8
10	8	8	3	25	25	10	14	8	10
5	2	4	6	25	40	10	18	6	3
5	4	10	25	30	24	10	14	12	56
5	30	8	14	40	24	50	14	24	15
5	9	54	12	35	28	30	7	3	8
5	12	36	5	12	28	5	10	7	5
2	9	6	35	45	30	5	2	8	8
50	1	36	2	15	9	20	6	4	56
5	20	10	16	15	12	30	20	15	15
30	10	18	8	50	30	25	12	15	6
5	5	6	14	45	4	25	16	15	18
15	3	42	45	18	56	50	6	3	40
20	10	8	4	25	10	15	18	4	56
10	1	4	12	35	18	15	18	21	2
30	3	2	5	10	21	20	8	27	30
45	7	12	8	50	8	50	14	27	45
10	5	8	7	5	4	40	2	12	7
5	10	14	6	50	24	25	12	18	30
15	24	20	20	5	16	40	8	9	5
25	6	12	50	40	12	45	2	27	7
50	2	4	6	25	4	45	8	3	5
35	45	1	8	45	24	20	16	24	50
20	7	6	45	15	40	35	6	2	25
16	4	8	6	45	25	45	16	1	20
45	45	20	8	15	6	10	8	27	1
30	12	60	45	12	42	45	3	21	24
20	15	9	8	5	15	50	10	30	3
45	10	10	6	10	40	20	8	27	50
25	1	20	15	50	15	25	20	27	42
15	24	60	10	16	49	40	18	2	20
20	35	14	16	15	6	35	8	18	30
10	50	2	10	25	16	35	2	12	20
25	15	18	10	15	12	50	8	18	36
45	40	18	10	40	32	15	18	3	30
30	24	2	20	16	49	30	6	3	50
25	6	2	1	35	8	10	8	9	21
40	6	4	10	35	24	25	2	9	8
40	10	4	10	20	18	15	14	3	8
10	4	60	5	16	42	15	16	4	70
40	18	12	18	30	4	35	8	6	21
40	30	2	8	5	36	50	18	21	32
10	54	36	6	25	40	20	4	4	10
45	6	4	45	35	6	25	2	9	49
50	30	4	16	45	27	40	16	30	35
25	48	6	4	15	12	10	2	8	63
30	2	8	4	25	24	10	2	6	3
15	60	20	5	25	20	10	12	30	42
4	2	2	25	30	40	15	12	5	5
35	24	4	25	20	3	20	12	12	6
5	9	10	15	18	42	35	2	12	15
6	10	10	2	25	15	20	6	6	7
30	30	54	35	12	56	50	12	9	18
35	8	30	50	16	7	35	1	12	30
50	5	10	14	10	36	10	2	3	1
15	6	1	50	6	21	5	3	24	50
25	5	7	6	35	27	25	2	21	7
35	5	8	2	30	12	25	8	18	12
30	54	12	30	35	32	25	4	6	6
25	36	42	25	10	49	10	10	5	6
45	3	12	40	16	49	25	10	9	27
10	50	8	1	20	32	50	10	24	5
50	3	14	20	10	18	20	12	27	16
50	9	12	4	10	20	15	14	12	20
50	8	7	40	10	14	15	6	18	6
10	2	1	2	45	6	40	20	3	4
30	30	8	20	25	32	10	18	18	28
15	4	9	14	50	15	45	2	21	9
30	50	6	8	20	18	20	16	27	36
45	8	18	1	5	3	25	8	6	20
30	4	60	25	12	21	25	7	3	7
10	45	9	18	40	28	20	14	12	12
40	36	12	18	45	28	50	16	30	2
40	10	18	6	10	30	50	12	6	27
50	20	4	9	15	28	50	4	27	4
40	6	4	10	5	18	30	10	6	27
15	2	12	10	35	21	10	18	27	2
45	15	4	7	25	8	5	8	24	6
40	35	18	8	45	21	20	18	24	4
35	6	8	18	10	21	25	6	21	45
25	4	10	6	5	40	10	4	18	3
25	8	60	45	16	49	25	14	7	16
10	4	24	2	10	12	5	2	9	3
5	3	1	14	45	9	15	2	9	18
18	10	16	5	45	20	45	12	3	3
5	7	20	8	25	4	25	10	3	56
15	40	36	40	16	42	35	16	7	63
40	4	16	18	10	40	5	6	30	4
45	3	8	2	30	4	5	10	8	42
10	8	60	15	4	70	45	14	6	40
6	7	6	5	15	10	5	8	4	40
30	2	4	5	5	24	25	14	9	28
6	42	20	10	30	45	20	14	10	70
45	42	8	45	8	56	15	4	15	45
35	2	8	4	45	36	25	6	15	28
20	9	7	9	4	28	15	3	15	6
35	10	3	6	50	3	20	16	24	10
10	36	18	15	14	7	10	6	3	14
10	3	6	2	15	40	35	14	27	3
20	10	9	4	25	24	50	12	3	6
10	30	10	3	5	32	45	10	9	8
35	20	10	2	50	24	50	18	15	1
40	6	9	1	15	4	20	1	6	5
15	8	10	4	15	12	5	16	21	36
25	42	4	2	45	24	45	1	2	42
8	5	18	3	35	35	15	6	9	8
10	6	12	10	45	36	40	8	2	2
45	5	18	2	50	12	40	16	21	12
4	10	5	45	20	25	45	14	10	63
40	20	3	12	30	28	20	16	24	4
15	6	12	40	15	12	15	6	12	4
15	20	6	14	15	36	15	2	9	32
50	32	12	50	14	14	25	20	9	10
35	42	10	25	15	24	45	12	30	8
50	8	8	2	50	27	50	20	12	40
5	1	12	20	10	28	35	3	3	50
5	24	54	3	12	35	40	7	6	35
5	9	16	12	35	8	40	14	3	4
45	5	9	16	30	12	30	16	30	35
25	30	6	3	10	12	35	12	27	4
10	4	18	8	5	24	35	2	3	8
10	4	5	10	18	21	40	5	18	35
5	7	8	4	15	8	25	8	6	12
15	16	30	40	8	49	15	2	2	10
45	8	10	7	5	24	50	3	3	10
30	3	16	15	40	28	5	8	12	8
45	35	18	10	50	27	25	14	21	50
25	3	4	1	50	3	10	8	15	50
10	5	20	7	35	24	20	12	9	18
10	40	5	2	10	12	5	16	21	32
15	40	10	2	15	24	5	16	18	24
15	30	14	6	10	9	30	6	3	3
40	9	42	5	6	63	50	2	4	40
10	42	20	20	20	12	30	6	9	6
15	1	10	9	10	9	40	16	9	25
20	36	20	4	35	20	15	14	30	8
5	50	4	4	25	27	30	12	9	7
45	5	6	2	10	9	30	20	12	7
15	7	10	30	30	20	40	6	15	9
40	5	10	2	20	3	45	14	24	40
45	6	6	25	4	42	25	12	5	24
40	45	3	2	15	12	10	14	9	30
10	7	54	16	50	20	20	7	7	3
35	25	12	18	40	24	40	4	24	1
20	6	16	12	45	8	50	2	15	70
35	30	8	3	20	24	30	14	30	5
5	40	2	9	40	12	30	6	30	35
35	15	18	8	10	21	45	14	6	40
10	4	18	10	30	4	40	2	24	32
45	20	5	8	35	28	50	10	27	24
12	2	16	1	10	30	10	2	3	63
25	12	48	20	18	7	35	10	2	40
30	48	6	15	14	35	5	10	2	8
40	3	5	14	50	9	50	18	21	20
45	12	4	10	5	18	40	20	24	70
6	1	14	7	20	30	15	10	2	15
20	15	6	8	5	12	20	14	12	4
25	48	24	20	14	42	5	16	6	7
5	10	12	16	40	36	35	2	6	4
40	8	10	5	5	15	15	2	15	6
45	1	42	1	16	70	10	4	27	49
15	8	10	1	30	36	45	2	5	8
45	50	8	9	20	24	5	18	27	2
35	36	6	18	15	15	30	9	9	3
45	6	3	10	35	12	20	8	6	5
35	54	12	25	16	42	5	16	4	12
30	50	10	10	15	21	15	6	15	9
25	6	1	3	40	4	25	2	6	32
45	6	8	1	5	40	35	12	24	18
35	36	2	9	30	30	15	7	6	30
5	8	10	14	35	32	10	10	30	5
35	10	3	9	45	40	30	16	3	3
45	8	3	1	5	6	45	8	3	28
40	6	36	7	10	63	30	10	3	56
20	54	4	40	40	20	10	16	21	9
8	1	1	2	10	15	20	12	3	45
35	30	3	1	35	3	15	16	3	30
5	10	5	10	15	9	25	4	15	15
35	10	14	5	45	24	30	18	6	27
30	20	4	3	25	18	20	14	30	2
30	3	4	20	35	9	25	16	9	6
20	45	1	4	5	28	5	12	18	3
35	3	54	6	35	9	40	8	6	3
15	4	18	10	14	70	35	18	7	30
20	54	8	16	40	3	45	18	24	9
25	25	7	9	45	8	50	20	24	21
30	2	3	8	25	30	35	4	12	40
15	9	2	10	30	24	45	8	18	30
20	8	20	6	45	28	50	18	9	1
25	24	12	50	16	14	45	10	1	63
15	10	2	10	5	24	10	18	21	18
6	8	8	4	15	15	45	2	1	5
20	6	20	6	5	27	25	16	15	6
30	6	30	10	30	27	20	10	8	28
10	2	4	9	30	32	15	10	18	20
40	50	12	3	25	20	30	18	15	21
45	6	2	10	30	9	15	20	18	12
25	3	9	2	25	15	50	14	27	32
8	8	2	40	5	50	15	20	5	21
10	5	4	2	40	27	50	20	6	3
10	6	36	45	14	7	35	8	3	24
20	7	20	1	15	50	50	8	2	15
5	7	4	10	45	24	35	12	12	3
50	12	18	30	12	28	35	14	8	15
10	10	6	1	20	4	5	10	9	30
40	8	54	2	25	4	45	9	4	6
20	5	12	4	10	8	35	14	21	8
5	35	2	6	15	32	20	20	15	24
35	2	10	12	45	4	25	12	9	30
40	6	10	20	25	18	50	14	21	56
10	42	2	20	10	24	20	16	9	9
20	10	1	6	30	24	20	14	30	9
15	4	4	3	20	30	40	12	12	7
8	8	3	2	15	10	45	8	8	30
10	36	18	7	35	9	15	4	10	70
15	4	8	6	15	24	50	2	3	2
45	9	5	1	30	32	40	6	2	21
40	6	12	10	35	24	20	20	30	12
30	36	12	12	30	32	30	8	30	10
35	6	5	45	6	21	15	6	3	7
45	42	16	12	10	12	10	18	30	1
8	10	5	45	20	35	40	18	5	56
20	16	6	5	2	42	25	8	7	4
25	45	20	20	20	20	45	20	6	6
20	45	6	6	25	28	45	18	30	9
10	15	16	7	45	20	15	16	27	5
45	42	30	30	20	21	5	18	5	30
40	1	2	5	15	24	15	18	9	5
20	45	16	6	40	28	45	10	18	24
45	10	6	2	10	3	20	20	27	20
30	54	12	10	50	12	40	6	24	6
18	10	10	1	20	5	50	18	8	30
10	1	7	4	25	12	15	8	6	9
5	9	6	7	5	3	25	14	15	21
35	6	24	8	10	12	5	5	10	4
20	54	54	25	2	14	40	20	7	24
45	12	4	50	4	49	30	1	15	42
20	1	16	4	15	21	25	14	18	16
25	45	10	9	30	21	40	12	24	50
12	30	20	20	15	30	45	8	8	5
20	1	10	9	10	24	30	14	9	21
20	42	3	50	50	10	20	8	9	6
15	5	10	10	35	8	10	8	27	10
10	8	4	12	20	21	20	16	24	30
35	48	18	18	25	12	5	12	27	12
50	9	10	10	15	30	45	8	6	3
40	36	4	10	30	12	35	4	24	10
30	6	2	9	5	3	5	2	30	3
35	42	6	5	16	28	25	7	18	21
20	7	10	10	35	8	20	8	21	30
4	6	6	5	15	50	25	2	8	6
15	10	16	2	45	27	45	2	21	6
40	20	24	35	4	42	35	10	10	21
40	3	7	6	20	20	5	20	6	30
50	10	12	5	30	24	10	14	21	6
45	24	20	35	20	24	5	18	9	12
20	20	12	18	40	6	25	12	6	16
30	35	8	1	35	21	20	18	21	16
50	3	2	35	10	20	40	16	30	15
30	6	54	5	14	56	45	2	4	49
5	9	30	20	6	49	25	20	6	20
50	40	14	20	10	20	10	4	12	15
45	1	7	10	10	12	30	12	15	18
50	40	14	2	45	40	30	18	6	15
15	7	4	1	30	18	5	14	24	24
30	5	6	16	40	6	20	14	18	40
20	6	10	4	35	18	40	16	30	15
5	9	42	45	12	21	30	9	27	28
15	30	8	4	35	12	50	3	1	63
20	3	18	3	30	20	25	16	3	42
20	6	60	7	12	63	45	8	15	10
10	20	4	7	25	15	25	6	15	8
20	5	9	10	45	32	35	6	2	5
20	5	6	2	10	27	15	8	3	9
40	10	12	8	45	28	25	16	30	4
40	2	30	5	50	42	20	18	24	49
10	15	6	1	10	32	25	16	18	35
40	7	1	12	30	16	20	10	30	32
45	54	16	20	50	21	50	4	3	7
15	6	54	5	18	42	20	4	3	30
15	8	5	12	30	24	40	6	18	2
18	3	6	4	25	50	15	18	6	12
50	2	8	8	25	4	35	14	18	27
45	3	54	7	25	9	5	2	10	35
10	20	7	4	45	3	20	12	6	32
6	3	16	4	50	20	20	18	6	25
45	7	9	20	10	3	15	6	10	4
30	10	10	10	50	30	50	4	18	30
20	9	18	2	5	32	5	5	1	30
35	18	6	3	50	36	45	6	7	9
40	2	6	16	25	16	40	18	15	10
30	30	12	10	20	24	50	4	7	1
45	8	7	5	50	27	40	2	15	2
20	45	12	18	15	18	30	20	30	21
20	3	18	20	5	28	10	6	18	7
35	10	14	6	10	8	15	12	9	45
40	1	8	8	35	9	50	18	24	24
10	3	8	5	15	30	20	20	4	9
50	45	9	10	40	28	15	2	6	1
15	10	20	1	25	18	50	20	12	36
12	10	14	50	10	50	10	2	3	5
40	50	5	3	25	36	10	10	3	24
30	30	12	18	10	32	25	16	18	6
30	20	10	14	15	24	20	20	21	12
25	9	14	5	10	40	45	20	3	32
45	4	36	45	45	49	35	20	24	63
20	2	8	45	40	9	50	8	6	7
40	35	3	16	40	8	40	12	6	24
15	9	36	5	12	49	50	12	2	16
5	9	10	30	45	12	25	8	21	15
40	3	6	8	40	27	50	10	3	15
20	25	14	8	30	12	5	12	27	6
10	4	7	10	25	6	50	10	9	24
20	36	12	12	40	12	45	5	8	70
30	10	14	8	25	12	45	20	30	16
35	3	30	10	12	63	10	6	12	30
5	9	42	10	40	4	25	2	6	30
15	8	9	4	35	24	40	14	27	12
40	12	4	15	18	28	5	9	15	27
5	4	6	35	2	35	5	18	3	36
25	48	6	35	8	14	45	2	12	28
45	30	20	50	45	21	10	10	15	21
45	40	12	9	20	24	30	20	21	30
20	50	4	6	5	24	15	16	30	5
20	3	8	12	10	8	50	12	9	1
10	28	24	5	4	14	15	14	3	28
40	18	8	45	45	9	10	10	9	35
16	7	6	15	15	10	30	20	5	40
40	8	16	14	30	15	10	20	30	49
15	9	14	2	50	21	25	18	3	1
45	4	24	35	20	28	15	10	15	35
5	2	30	45	14	63	30	2	27	63
50	30	5	15	8	35	30	5	6	35
25	60	16	50	15	6	40	8	3	6
20	4	3	6	30	27	15	4	9	4
5	48	36	50	14	21	45	6	9	35
30	2	2	12	5	18	20	20	3	4
30	8	30	2	40	27	45	6	7	49
5	25	18	14	15	12	15	16	30	8
15	9	36	45	18	42	15	7	15	3
40	3	2	16	30	27	5	4	24	6
30	30	14	25	20	20	20	16	15	27
10	6	9	14	50	21	30	16	15	2
50	20	30	20	16	49	10	12	4	30
30	4	5	5	40	21	15	14	24	5
40	40	3	10	45	24	30	10	3	30
30	40	24	35	20	14	15	18	10	10
30	20	2	6	35	28	50	6	21	27
45	2	6	2	10	16	50	18	24	45
15	5	8	18	35	27	10	18	30	15
6	9	16	40	15	40	5	10	7	21
40	5	3	2	12	14	10	1	12	20
25	1	4	2	45	9	35	6	18	7
45	35	7	3	5	6	35	10	24	40
40	10	60	50	10	35	50	10	24	6
14	10	4	35	40	45	25	18	9	5
50	9	6	50	25	20	35	8	15	5
10	1	5	5	8	21	40	9	27	9
40	15	8	16	20	16	15	14	27	24
35	4	8	12	10	30	30	16	24	3
35	50	3	12	15	27	50	4	3	24
40	8	1	20	50	4	10	10	12	32
5	45	20	6	15	15	20	4	6	27
25	3	6	40	2	70	5	18	4	25
5	42	2	15	45	15	25	6	21	1
15	7	24	10	14	70	40	2	21	21
5	6	3	5	10	28	30	8	15	30
40	6	18	4	50	28	40	16	24	5
50	9	54	5	14	14	10	2	4	6
10	10	1	35	35	15	35	10	2	28
20	30	14	5	10	28	10	10	24	9
25	5	18	8	40	3	15	2	27	12
6	5	16	25	40	25	50	12	2	63
35	45	3	6	25	32	30	12	3	7
40	2	9	8	35	36	40	2	3	10
40	1	12	8	45	36	30	2	3	21
25	30	20	2	45	36	30	16	3	30
50	8	4	9	30	18	15	2	30	24
30	7	1	7	45	12	35	20	24	16
10	5	2	30	20	32	15	2	18	2
25	1	5	9	25	18	40	2	3	1
45	9	8	15	4	56	10	6	15	6
50	5	14	35	40	36	5	8	12	18
5	4	6	12	45	36	20	18	9	12
2	6	12	5	35	45	5	14	7	40
10	10	4	14	40	27	45	14	21	8
45	7	48	6	10	12	40	9	5	42
18	8	5	20	40	20	10	12	6	5
20	5	12	10	15	16	30	16	15	20
30	36	54	30	20	70	45	7	9	63
15	2	14	10	20	12	20	16	24	12
10	20	16	3	35	30	5	6	18	1
16	8	14	15	35	5	50	10	8	56
45	36	2	10	20	28	15	16	12	1
15	8	9	1	30	16	40	12	15	24
45	2	9	5	30	12	35	1	1	12
50	42	14	35	5	30	45	18	12	18
25	50	10	3	35	9	15	2	3	25
50	1	4	10	6	63	45	1	24	70
45	30	42	50	20	14	20	16	10	27
15	6	8	8	40	27	5	2	24	20
35	4	4	4	5	16	25	20	24	24
5	25	7	2	40	24	20	10	21	12
40	35	1	2	45	24	20	6	12	1
30	48	6	5	25	8	20	1	8	27
20	20	9	9	35	9	50	2	30	1
20	6	24	10	15	24	5	9	2	21
30	1	12	1	30	24	50	10	9	36
30	35	18	12	50	32	5	2	27	45
5	9	14	45	35	18	50	10	15	14
40	1	2	4	45	4	45	12	15	6
45	8	4	7	45	36	5	20	18	16
25	2	8	10	30	9	40	8	15	56
15	6	6	6	10	8	45	4	24	27
50	5	6	14	50	16	35	16	15	8
45	10	6	15	10	28	45	12	27	56
40	7	1	3	30	32	5	10	15	9
40	60	20	50	45	8	5	2	3	15
35	35	6	9	50	12	45	16	18	2
30	3	54	5	30	70	35	4	9	21
40	1	4	6	25	16	40	20	27	35
50	20	6	8	5	36	45	20	21	24
45	10	5	14	15	40	15	16	30	16
15	8	18	8	45	32	10	4	2	49
15	40	1	6	30	12	25	18	21	24
20	4	10	50	18	56	20	3	6	14
40	35	9	6	25	9	10	12	21	15
30	45	10	4	30	28	20	10	6	6
20	36	12	16	5	12	15	18	3	6
20	18	12	45	50	3	45	4	3	2
5	2	7	8	15	12	45	18	18	10
10	54	6	18	15	24	10	12	9	21
35	20	2	10	5	27	15	10	6	8
50	7	16	6	40	21	35	2	15	9
5	3	36	50	10	42	35	16	3	25
10	42	8	30	25	6	30	14	9	42
10	10	1	9	10	3	40	6	21	12
50	1	6	6	10	28	10	20	30	36
20	45	10	8	10	4	35	14	15	8
15	48	12	10	15	12	50	8	15	1
30	8	14	20	45	16	35	12	15	32
40	4	4	10	30	27	25	14	9	4
30	6	54	9	5	18	40	9	4	3
30	24	6	45	12	49	30	18	8	35
35	42	8	2	40	4	15	9	8	27
35	60	54	50	2	14	40	18	5	30
10	5	12	50	12	21	5	10	8	28
15	25	18	3	45	6	20	20	15	10
20	4	6	4	35	30	5	9	5	7
50	15	6	14	10	20	30	4	15	15
25	10	10	18	15	27	30	10	12	30
45	15	18	8	40	28	30	2	9	36
50	18	9	6	10	40	30	1	2	42
10	48	30	50	2	63	25	18	3	12
25	48	10	1	35	18	15	8	6	4
50	42	16	4	15	21	10	14	9	42
50	7	4	6	20	4	15	2	21	3
20	4	18	10	4	21	35	10	7	56
25	3	4	5	30	36	30	2	15	18
30	1	14	25	40	12	5	10	15	18
35	12	12	6	50	27	10	1	3	9
6	48	6	10	35	30	5	2	5	35
10	9	1	25	35	30	25	8	9	45
30	54	4	35	40	12	50	4	18	1
10	10	8	18	30	15	40	12	9	1
30	50	3	18	40	12	30	2	3	40
25	42	30	5	2	14	30	3	21	70
40	30	18	35	45	12	45	18	18	56
10	5	2	7	5	24	25	20	9	15
30	10	5	20	45	16	5	20	9	6
