# Supplementary material for: Mining Association rules for Low-Frequency itemsets
Source: PLoS One. 2018 Jul 23;13(7):e0198066. doi: 10.1371/journal.pone.0198066 (PMC6056028; doi:10.1371/journal.pone.0198066)
Supplement: S1 Transaction Datasets for Frequency and Utility Mining — The small datasets for calculating the frequency of itemsets in transaction database contain Accidents, Chess, Connection, Mushroom, PUSBM, and Retail [32] transaction datasets. There are 500, 1000, 2000, and 5000 transactions per dataset. The small datasets for calculating the utility of itemsets in a transaction database contain Accidents, Chess, Connection, Mushroom, PUSBM, and Retail [32] transaction datasets. There are 500, 1000, 2000, and 5000 transactions per dataset. The large datasets for caluclating the frequency of itemsets in a transaction database contain Accidents, Connection, and PUSBM [32] datasets. There are 10000, 20000, 30000, and 50000 transactions per dataset. The large datasets for calculating the utility of itemsets in a transaction database contain Accidents, Connection, and PUSBM [32] transaction datasets. There are 10000, 20000, 30000, and 50000 transactions per dataset. (ZIP) [file pone.0198066.s001.zip › Data Files/utility_mushroom4.txt]

8	8	9	5	20	5	25	14	5	10
5	8	1	14	10	6	10	18	12	25
20	40	9	5	35	12	40	12	24	12
4	1	4	5	20	30	15	2	8	30
5	6	7	50	20	35	20	4	30	30
15	9	6	8	10	12	10	4	18	15
5	35	7	3	30	27	5	14	30	16
25	15	12	2	35	16	50	18	3	12
8	1	16	2	5	50	50	4	3	42
10	5	7	16	15	30	30	16	21	12
15	10	12	4	30	32	15	12	27	32
30	7	4	14	20	30	30	16	30	24
20	45	9	2	5	3	40	20	30	5
2	4	14	9	50	35	50	18	9	10
25	9	60	25	16	63	15	1	24	24
35	32	48	30	18	21	35	12	9	45
10	54	30	8	8	56	15	8	27	25
18	7	3	5	10	5	15	10	6	21
20	10	4	10	25	15	5	4	10	30
18	4	9	5	30	45	15	16	9	15
45	10	9	20	20	6	25	4	6	20
12	7	8	5	25	5	40	18	7	30
35	25	8	10	20	24	35	12	27	20
35	50	6	2	10	21	30	6	21	8
40	25	8	1	40	12	35	6	30	28
14	48	9	4	40	40	15	6	6	18
45	6	20	16	20	3	20	12	21	27
40	6	4	8	5	28	15	18	24	3
5	54	12	40	10	35	25	2	3	45
30	5	6	14	10	27	10	9	2	21
30	5	9	4	45	32	25	18	15	8
10	8	8	3	25	25	10	14	8	10
5	2	4	6	25	40	10	18	6	3
5	4	10	25	30	24	10	14	12	56
5	30	8	14	40	24	50	14	24	15
5	9	54	12	35	28	30	7	3	8
5	12	36	5	12	28	5	10	7	5
2	9	6	35	45	30	5	2	8	8
50	1	36	2	15	9	20	6	4	56
5	20	10	16	15	12	30	20	15	15
30	10	18	8	50	30	25	12	15	6
5	5	6	14	45	4	25	16	15	18
15	3	42	45	18	56	50	6	3	40
20	10	8	4	25	10	15	18	4	56
10	1	4	12	35	18	15	18	21	2
30	3	2	5	10	21	20	8	27	30
45	7	12	8	50	8	50	14	27	45
10	5	8	7	5	4	40	2	12	7
5	10	14	6	50	24	25	12	18	30
15	24	20	20	5	16	40	8	9	5
25	6	12	50	40	12	45	2	27	7
50	2	4	6	25	4	45	8	3	5
35	45	1	8	45	24	20	16	24	50
20	7	6	45	15	40	35	6	2	25
16	4	8	6	45	25	45	16	1	20
45	45	20	8	15	6	10	8	27	1
30	12	60	45	12	42	45	3	21	24
20	15	9	8	5	15	50	10	30	3
45	10	10	6	10	40	20	8	27	50
25	1	20	15	50	15	25	20	27	42
15	24	60	10	16	49	40	18	2	20
20	35	14	16	15	6	35	8	18	30
10	50	2	10	25	16	35	2	12	20
25	15	18	10	15	12	50	8	18	36
45	40	18	10	40	32	15	18	3	30
30	24	2	20	16	49	30	6	3	50
25	6	2	1	35	8	10	8	9	21
40	6	4	10	35	24	25	2	9	8
40	10	4	10	20	18	15	14	3	8
10	4	60	5	16	42	15	16	4	70
40	18	12	18	30	4	35	8	6	21
40	30	2	8	5	36	50	18	21	32
10	54	36	6	25	40	20	4	4	10
45	6	4	45	35	6	25	2	9	49
50	30	4	16	45	27	40	16	30	35
25	48	6	4	15	12	10	2	8	63
30	2	8	4	25	24	10	2	6	3
15	60	20	5	25	20	10	12	30	42
4	2	2	25	30	40	15	12	5	5
35	24	4	25	20	3	20	12	12	6
5	9	10	15	18	42	35	2	12	15
6	10	10	2	25	15	20	6	6	7
30	30	54	35	12	56	50	12	9	18
35	8	30	50	16	7	35	1	12	30
50	5	10	14	10	36	10	2	3	1
15	6	1	50	6	21	5	3	24	50
25	5	7	6	35	27	25	2	21	7
35	5	8	2	30	12	25	8	18	12
30	54	12	30	35	32	25	4	6	6
25	36	42	25	10	49	10	10	5	6
45	3	12	40	16	49	25	10	9	27
10	50	8	1	20	32	50	10	24	5
50	3	14	20	10	18	20	12	27	16
50	9	12	4	10	20	15	14	12	20
50	8	7	40	10	14	15	6	18	6
10	2	1	2	45	6	40	20	3	4
30	30	8	20	25	32	10	18	18	28
15	4	9	14	50	15	45	2	21	9
30	50	6	8	20	18	20	16	27	36
45	8	18	1	5	3	25	8	6	20
30	4	60	25	12	21	25	7	3	7
10	45	9	18	40	28	20	14	12	12
40	36	12	18	45	28	50	16	30	2
40	10	18	6	10	30	50	12	6	27
50	20	4	9	15	28	50	4	27	4
40	6	4	10	5	18	30	10	6	27
15	2	12	10	35	21	10	18	27	2
45	15	4	7	25	8	5	8	24	6
40	35	18	8	45	21	20	18	24	4
35	6	8	18	10	21	25	6	21	45
25	4	10	6	5	40	10	4	18	3
25	8	60	45	16	49	25	14	7	16
10	4	24	2	10	12	5	2	9	3
5	3	1	14	45	9	15	2	9	18
18	10	16	5	45	20	45	12	3	3
5	7	20	8	25	4	25	10	3	56
15	40	36	40	16	42	35	16	7	63
40	4	16	18	10	40	5	6	30	4
45	3	8	2	30	4	5	10	8	42
10	8	60	15	4	70	45	14	6	40
6	7	6	5	15	10	5	8	4	40
30	2	4	5	5	24	25	14	9	28
6	42	20	10	30	45	20	14	10	70
45	42	8	45	8	56	15	4	15	45
35	2	8	4	45	36	25	6	15	28
20	9	7	9	4	28	15	3	15	6
35	10	3	6	50	3	20	16	24	10
10	36	18	15	14	7	10	6	3	14
10	3	6	2	15	40	35	14	27	3
20	10	9	4	25	24	50	12	3	6
10	30	10	3	5	32	45	10	9	8
35	20	10	2	50	24	50	18	15	1
40	6	9	1	15	4	20	1	6	5
15	8	10	4	15	12	5	16	21	36
25	42	4	2	45	24	45	1	2	42
8	5	18	3	35	35	15	6	9	8
10	6	12	10	45	36	40	8	2	2
45	5	18	2	50	12	40	16	21	12
4	10	5	45	20	25	45	14	10	63
40	20	3	12	30	28	20	16	24	4
15	6	12	40	15	12	15	6	12	4
15	20	6	14	15	36	15	2	9	32
50	32	12	50	14	14	25	20	9	10
35	42	10	25	15	24	45	12	30	8
50	8	8	2	50	27	50	20	12	40
5	1	12	20	10	28	35	3	3	50
5	24	54	3	12	35	40	7	6	35
5	9	16	12	35	8	40	14	3	4
45	5	9	16	30	12	30	16	30	35
25	30	6	3	10	12	35	12	27	4
10	4	18	8	5	24	35	2	3	8
10	4	5	10	18	21	40	5	18	35
5	7	8	4	15	8	25	8	6	12
15	16	30	40	8	49	15	2	2	10
45	8	10	7	5	24	50	3	3	10
30	3	16	15	40	28	5	8	12	8
45	35	18	10	50	27	25	14	21	50
25	3	4	1	50	3	10	8	15	50
10	5	20	7	35	24	20	12	9	18
10	40	5	2	10	12	5	16	21	32
15	40	10	2	15	24	5	16	18	24
15	30	14	6	10	9	30	6	3	3
40	9	42	5	6	63	50	2	4	40
10	42	20	20	20	12	30	6	9	6
15	1	10	9	10	9	40	16	9	25
20	36	20	4	35	20	15	14	30	8
5	50	4	4	25	27	30	12	9	7
45	5	6	2	10	9	30	20	12	7
15	7	10	30	30	20	40	6	15	9
40	5	10	2	20	3	45	14	24	40
45	6	6	25	4	42	25	12	5	24
40	45	3	2	15	12	10	14	9	30
10	7	54	16	50	20	20	7	7	3
35	25	12	18	40	24	40	4	24	1
20	6	16	12	45	8	50	2	15	70
35	30	8	3	20	24	30	14	30	5
5	40	2	9	40	12	30	6	30	35
35	15	18	8	10	21	45	14	6	40
10	4	18	10	30	4	40	2	24	32
45	20	5	8	35	28	50	10	27	24
12	2	16	1	10	30	10	2	3	63
25	12	48	20	18	7	35	10	2	40
30	48	6	15	14	35	5	10	2	8
40	3	5	14	50	9	50	18	21	20
45	12	4	10	5	18	40	20	24	70
6	1	14	7	20	30	15	10	2	15
20	15	6	8	5	12	20	14	12	4
25	48	24	20	14	42	5	16	6	7
5	10	12	16	40	36	35	2	6	4
40	8	10	5	5	15	15	2	15	6
45	1	42	1	16	70	10	4	27	49
15	8	10	1	30	36	45	2	5	8
45	50	8	9	20	24	5	18	27	2
35	36	6	18	15	15	30	9	9	3
45	6	3	10	35	12	20	8	6	5
35	54	12	25	16	42	5	16	4	12
30	50	10	10	15	21	15	6	15	9
25	6	1	3	40	4	25	2	6	32
45	6	8	1	5	40	35	12	24	18
35	36	2	9	30	30	15	7	6	30
5	8	10	14	35	32	10	10	30	5
35	10	3	9	45	40	30	16	3	3
45	8	3	1	5	6	45	8	3	28
40	6	36	7	10	63	30	10	3	56
20	54	4	40	40	20	10	16	21	9
8	1	1	2	10	15	20	12	3	45
35	30	3	1	35	3	15	16	3	30
5	10	5	10	15	9	25	4	15	15
35	10	14	5	45	24	30	18	6	27
30	20	4	3	25	18	20	14	30	2
30	3	4	20	35	9	25	16	9	6
20	45	1	4	5	28	5	12	18	3
35	3	54	6	35	9	40	8	6	3
15	4	18	10	14	70	35	18	7	30
20	54	8	16	40	3	45	18	24	9
25	25	7	9	45	8	50	20	24	21
30	2	3	8	25	30	35	4	12	40
15	9	2	10	30	24	45	8	18	30
20	8	20	6	45	28	50	18	9	1
25	24	12	50	16	14	45	10	1	63
15	10	2	10	5	24	10	18	21	18
6	8	8	4	15	15	45	2	1	5
20	6	20	6	5	27	25	16	15	6
30	6	30	10	30	27	20	10	8	28
10	2	4	9	30	32	15	10	18	20
40	50	12	3	25	20	30	18	15	21
45	6	2	10	30	9	15	20	18	12
25	3	9	2	25	15	50	14	27	32
8	8	2	40	5	50	15	20	5	21
10	5	4	2	40	27	50	20	6	3
10	6	36	45	14	7	35	8	3	24
20	7	20	1	15	50	50	8	2	15
5	7	4	10	45	24	35	12	12	3
50	12	18	30	12	28	35	14	8	15
10	10	6	1	20	4	5	10	9	30
40	8	54	2	25	4	45	9	4	6
20	5	12	4	10	8	35	14	21	8
5	35	2	6	15	32	20	20	15	24
35	2	10	12	45	4	25	12	9	30
40	6	10	20	25	18	50	14	21	56
10	42	2	20	10	24	20	16	9	9
20	10	1	6	30	24	20	14	30	9
15	4	4	3	20	30	40	12	12	7
8	8	3	2	15	10	45	8	8	30
10	36	18	7	35	9	15	4	10	70
15	4	8	6	15	24	50	2	3	2
45	9	5	1	30	32	40	6	2	21
40	6	12	10	35	24	20	20	30	12
30	36	12	12	30	32	30	8	30	10
35	6	5	45	6	21	15	6	3	7
45	42	16	12	10	12	10	18	30	1
8	10	5	45	20	35	40	18	5	56
20	16	6	5	2	42	25	8	7	4
25	45	20	20	20	20	45	20	6	6
20	45	6	6	25	28	45	18	30	9
10	15	16	7	45	20	15	16	27	5
45	42	30	30	20	21	5	18	5	30
40	1	2	5	15	24	15	18	9	5
20	45	16	6	40	28	45	10	18	24
45	10	6	2	10	3	20	20	27	20
30	54	12	10	50	12	40	6	24	6
18	10	10	1	20	5	50	18	8	30
10	1	7	4	25	12	15	8	6	9
5	9	6	7	5	3	25	14	15	21
35	6	24	8	10	12	5	5	10	4
20	54	54	25	2	14	40	20	7	24
45	12	4	50	4	49	30	1	15	42
20	1	16	4	15	21	25	14	18	16
25	45	10	9	30	21	40	12	24	50
12	30	20	20	15	30	45	8	8	5
20	1	10	9	10	24	30	14	9	21
20	42	3	50	50	10	20	8	9	6
15	5	10	10	35	8	10	8	27	10
10	8	4	12	20	21	20	16	24	30
35	48	18	18	25	12	5	12	27	12
50	9	10	10	15	30	45	8	6	3
40	36	4	10	30	12	35	4	24	10
30	6	2	9	5	3	5	2	30	3
35	42	6	5	16	28	25	7	18	21
20	7	10	10	35	8	20	8	21	30
4	6	6	5	15	50	25	2	8	6
15	10	16	2	45	27	45	2	21	6
40	20	24	35	4	42	35	10	10	21
40	3	7	6	20	20	5	20	6	30
50	10	12	5	30	24	10	14	21	6
45	24	20	35	20	24	5	18	9	12
20	20	12	18	40	6	25	12	6	16
30	35	8	1	35	21	20	18	21	16
50	3	2	35	10	20	40	16	30	15
30	6	54	5	14	56	45	2	4	49
5	9	30	20	6	49	25	20	6	20
50	40	14	20	10	20	10	4	12	15
45	1	7	10	10	12	30	12	15	18
50	40	14	2	45	40	30	18	6	15
15	7	4	1	30	18	5	14	24	24
30	5	6	16	40	6	20	14	18	40
20	6	10	4	35	18	40	16	30	15
5	9	42	45	12	21	30	9	27	28
15	30	8	4	35	12	50	3	1	63
20	3	18	3	30	20	25	16	3	42
20	6	60	7	12	63	45	8	15	10
10	20	4	7	25	15	25	6	15	8
20	5	9	10	45	32	35	6	2	5
20	5	6	2	10	27	15	8	3	9
40	10	12	8	45	28	25	16	30	4
40	2	30	5	50	42	20	18	24	49
10	15	6	1	10	32	25	16	18	35
40	7	1	12	30	16	20	10	30	32
45	54	16	20	50	21	50	4	3	7
15	6	54	5	18	42	20	4	3	30
15	8	5	12	30	24	40	6	18	2
18	3	6	4	25	50	15	18	6	12
50	2	8	8	25	4	35	14	18	27
45	3	54	7	25	9	5	2	10	35
10	20	7	4	45	3	20	12	6	32
6	3	16	4	50	20	20	18	6	25
45	7	9	20	10	3	15	6	10	4
30	10	10	10	50	30	50	4	18	30
20	9	18	2	5	32	5	5	1	30
35	18	6	3	50	36	45	6	7	9
40	2	6	16	25	16	40	18	15	10
30	30	12	10	20	24	50	4	7	1
45	8	7	5	50	27	40	2	15	2
20	45	12	18	15	18	30	20	30	21
20	3	18	20	5	28	10	6	18	7
35	10	14	6	10	8	15	12	9	45
40	1	8	8	35	9	50	18	24	24
10	3	8	5	15	30	20	20	4	9
50	45	9	10	40	28	15	2	6	1
15	10	20	1	25	18	50	20	12	36
12	10	14	50	10	50	10	2	3	5
40	50	5	3	25	36	10	10	3	24
30	30	12	18	10	32	25	16	18	6
30	20	10	14	15	24	20	20	21	12
25	9	14	5	10	40	45	20	3	32
45	4	36	45	45	49	35	20	24	63
20	2	8	45	40	9	50	8	6	7
40	35	3	16	40	8	40	12	6	24
15	9	36	5	12	49	50	12	2	16
5	9	10	30	45	12	25	8	21	15
40	3	6	8	40	27	50	10	3	15
20	25	14	8	30	12	5	12	27	6
10	4	7	10	25	6	50	10	9	24
20	36	12	12	40	12	45	5	8	70
30	10	14	8	25	12	45	20	30	16
35	3	30	10	12	63	10	6	12	30
5	9	42	10	40	4	25	2	6	30
15	8	9	4	35	24	40	14	27	12
40	12	4	15	18	28	5	9	15	27
5	4	6	35	2	35	5	18	3	36
25	48	6	35	8	14	45	2	12	28
45	30	20	50	45	21	10	10	15	21
45	40	12	9	20	24	30	20	21	30
20	50	4	6	5	24	15	16	30	5
20	3	8	12	10	8	50	12	9	1
10	28	24	5	4	14	15	14	3	28
40	18	8	45	45	9	10	10	9	35
16	7	6	15	15	10	30	20	5	40
40	8	16	14	30	15	10	20	30	49
15	9	14	2	50	21	25	18	3	1
45	4	24	35	20	28	15	10	15	35
5	2	30	45	14	63	30	2	27	63
50	30	5	15	8	35	30	5	6	35
25	60	16	50	15	6	40	8	3	6
20	4	3	6	30	27	15	4	9	4
5	48	36	50	14	21	45	6	9	35
30	2	2	12	5	18	20	20	3	4
30	8	30	2	40	27	45	6	7	49
5	25	18	14	15	12	15	16	30	8
15	9	36	45	18	42	15	7	15	3
40	3	2	16	30	27	5	4	24	6
30	30	14	25	20	20	20	16	15	27
10	6	9	14	50	21	30	16	15	2
50	20	30	20	16	49	10	12	4	30
30	4	5	5	40	21	15	14	24	5
40	40	3	10	45	24	30	10	3	30
30	40	24	35	20	14	15	18	10	10
30	20	2	6	35	28	50	6	21	27
45	2	6	2	10	16	50	18	24	45
15	5	8	18	35	27	10	18	30	15
6	9	16	40	15	40	5	10	7	21
40	5	3	2	12	14	10	1	12	20
25	1	4	2	45	9	35	6	18	7
45	35	7	3	5	6	35	10	24	40
40	10	60	50	10	35	50	10	24	6
14	10	4	35	40	45	25	18	9	5
50	9	6	50	25	20	35	8	15	5
10	1	5	5	8	21	40	9	27	9
40	15	8	16	20	16	15	14	27	24
35	4	8	12	10	30	30	16	24	3
35	50	3	12	15	27	50	4	3	24
40	8	1	20	50	4	10	10	12	32
5	45	20	6	15	15	20	4	6	27
25	3	6	40	2	70	5	18	4	25
5	42	2	15	45	15	25	6	21	1
15	7	24	10	14	70	40	2	21	21
5	6	3	5	10	28	30	8	15	30
40	6	18	4	50	28	40	16	24	5
50	9	54	5	14	14	10	2	4	6
10	10	1	35	35	15	35	10	2	28
20	30	14	5	10	28	10	10	24	9
25	5	18	8	40	3	15	2	27	12
6	5	16	25	40	25	50	12	2	63
35	45	3	6	25	32	30	12	3	7
40	2	9	8	35	36	40	2	3	10
40	1	12	8	45	36	30	2	3	21
25	30	20	2	45	36	30	16	3	30
50	8	4	9	30	18	15	2	30	24
30	7	1	7	45	12	35	20	24	16
10	5	2	30	20	32	15	2	18	2
25	1	5	9	25	18	40	2	3	1
45	9	8	15	4	56	10	6	15	6
50	5	14	35	40	36	5	8	12	18
5	4	6	12	45	36	20	18	9	12
2	6	12	5	35	45	5	14	7	40
10	10	4	14	40	27	45	14	21	8
45	7	48	6	10	12	40	9	5	42
18	8	5	20	40	20	10	12	6	5
20	5	12	10	15	16	30	16	15	20
30	36	54	30	20	70	45	7	9	63
15	2	14	10	20	12	20	16	24	12
10	20	16	3	35	30	5	6	18	1
16	8	14	15	35	5	50	10	8	56
45	36	2	10	20	28	15	16	12	1
15	8	9	1	30	16	40	12	15	24
45	2	9	5	30	12	35	1	1	12
50	42	14	35	5	30	45	18	12	18
25	50	10	3	35	9	15	2	3	25
50	1	4	10	6	63	45	1	24	70
45	30	42	50	20	14	20	16	10	27
15	6	8	8	40	27	5	2	24	20
35	4	4	4	5	16	25	20	24	24
5	25	7	2	40	24	20	10	21	12
40	35	1	2	45	24	20	6	12	1
30	48	6	5	25	8	20	1	8	27
20	20	9	9	35	9	50	2	30	1
20	6	24	10	15	24	5	9	2	21
30	1	12	1	30	24	50	10	9	36
30	35	18	12	50	32	5	2	27	45
5	9	14	45	35	18	50	10	15	14
40	1	2	4	45	4	45	12	15	6
45	8	4	7	45	36	5	20	18	16
25	2	8	10	30	9	40	8	15	56
15	6	6	6	10	8	45	4	24	27
50	5	6	14	50	16	35	16	15	8
45	10	6	15	10	28	45	12	27	56
40	7	1	3	30	32	5	10	15	9
40	60	20	50	45	8	5	2	3	15
35	35	6	9	50	12	45	16	18	2
30	3	54	5	30	70	35	4	9	21
40	1	4	6	25	16	40	20	27	35
50	20	6	8	5	36	45	20	21	24
45	10	5	14	15	40	15	16	30	16
15	8	18	8	45	32	10	4	2	49
15	40	1	6	30	12	25	18	21	24
20	4	10	50	18	56	20	3	6	14
40	35	9	6	25	9	10	12	21	15
30	45	10	4	30	28	20	10	6	6
20	36	12	16	5	12	15	18	3	6
20	18	12	45	50	3	45	4	3	2
5	2	7	8	15	12	45	18	18	10
10	54	6	18	15	24	10	12	9	21
35	20	2	10	5	27	15	10	6	8
50	7	16	6	40	21	35	2	15	9
5	3	36	50	10	42	35	16	3	25
10	42	8	30	25	6	30	14	9	42
10	10	1	9	10	3	40	6	21	12
50	1	6	6	10	28	10	20	30	36
20	45	10	8	10	4	35	14	15	8
15	48	12	10	15	12	50	8	15	1
30	8	14	20	45	16	35	12	15	32
40	4	4	10	30	27	25	14	9	4
30	6	54	9	5	18	40	9	4	3
30	24	6	45	12	49	30	18	8	35
35	42	8	2	40	4	15	9	8	27
35	60	54	50	2	14	40	18	5	30
10	5	12	50	12	21	5	10	8	28
15	25	18	3	45	6	20	20	15	10
20	4	6	4	35	30	5	9	5	7
50	15	6	14	10	20	30	4	15	15
25	10	10	18	15	27	30	10	12	30
45	15	18	8	40	28	30	2	9	36
50	18	9	6	10	40	30	1	2	42
10	48	30	50	2	63	25	18	3	12
25	48	10	1	35	18	15	8	6	4
50	42	16	4	15	21	10	14	9	42
50	7	4	6	20	4	15	2	21	3
20	4	18	10	4	21	35	10	7	56
25	3	4	5	30	36	30	2	15	18
30	1	14	25	40	12	5	10	15	18
35	12	12	6	50	27	10	1	3	9
6	48	6	10	35	30	5	2	5	35
10	9	1	25	35	30	25	8	9	45
30	54	4	35	40	12	50	4	18	1
10	10	8	18	30	15	40	12	9	1
30	50	3	18	40	12	30	2	3	40
25	42	30	5	2	14	30	3	21	70
40	30	18	35	45	12	45	18	18	56
10	5	2	7	5	24	25	20	9	15
30	10	5	20	45	16	5	20	9	6
35	9	3	18	35	27	25	18	12	3
50	25	4	20	50	6	30	6	15	4
45	6	1	4	5	28	40	16	15	12
35	15	3	2	15	15	5	10	24	10
20	20	14	4	45	15	35	10	15	2
6	2	3	15	50	45	10	6	6	24
30	5	8	50	6	70	45	6	9	21
35	60	2	15	4	49	25	10	12	21
15	3	30	10	10	12	35	1	8	3
40	48	18	50	16	42	35	14	6	49
5	6	12	20	6	35	45	6	4	35
10	25	10	4	20	21	40	12	9	50
45	9	24	5	25	15	35	4	3	3
50	24	48	25	14	42	50	10	2	30
5	9	30	10	18	63	50	6	7	15
15	8	48	10	6	63	25	2	3	70
5	9	14	45	20	4	45	2	18	30
40	50	3	8	10	27	10	20	18	35
45	8	14	5	20	8	50	16	6	35
30	7	16	18	15	9	50	8	9	50
35	10	3	1	10	8	35	8	21	8
35	35	6	5	25	24	30	6	9	12
25	42	4	2	10	27	45	16	21	28
18	3	5	5	15	40	20	10	8	9
50	60	12	25	6	14	20	16	3	21
50	10	2	8	25	36	25	10	24	6
20	48	8	5	5	15	40	2	27	3
5	1	2	14	20	9	30	20	21	20
45	10	30	30	14	21	15	8	3	30
20	30	6	6	35	21	25	2	3	2
30	4	18	50	15	15	10	12	9	21
50	7	9	6	45	9	20	6	3	30
12	7	20	9	40	15	20	8	1	24
20	42	14	50	40	20	5	14	30	2
6	36	7	50	20	20	20	2	5	30
15	4	36	9	10	56	30	7	6	40
10	45	2	9	35	24	10	12	9	20
20	8	54	25	18	21	10	8	6	7
25	7	6	4	5	16	35	2	3	8
50	24	10	6	35	12	15	6	8	35
30	5	9	10	5	3	25	8	21	9
15	18	6	10	12	49	10	7	12	49
20	10	4	3	10	10	15	18	2	15
40	1	20	16	45	18	5	10	24	63
35	48	30	10	6	70	10	9	12	6
25	2	10	6	20	12	45	18	24	9
50	25	14	10	50	36	45	4	24	36
5	12	18	10	10	63	20	10	6	4
40	5	12	18	20	24	45	6	5	56
25	5	10	8	30	27	45	16	21	28
10	60	24	45	2	56	50	12	10	18
50	9	60	15	2	49	45	8	3	21
10	7	18	14	45	32	40	20	24	35
20	6	10	7	5	12	10	9	9	35
10	1	8	2	30	8	25	12	3	15
50	54	10	12	15	3	15	6	12	28
8	4	4	40	15	45	10	14	7	5
15	3	12	3	30	32	10	8	6	9
25	5	9	9	15	4	5	10	12	4
30	6	14	12	10	30	15	20	30	24
35	15	10	10	10	18	40	10	21	40
30	5	1	12	40	24	10	4	9	6
25	9	5	18	50	12	40	5	1	12
25	3	60	2	12	35	15	10	18	3
5	35	6	2	30	24	30	18	3	9
14	7	20	2	5	25	35	18	1	4
15	10	2	12	40	18	15	18	6	28
35	60	3	50	12	42	20	1	3	30
12	5	3	35	30	25	15	20	4	18
30	45	20	6	45	15	30	8	30	3
20	9	9	10	25	21	15	16	12	35
40	60	60	6	15	16	15	4	7	18
30	9	2	12	25	18	30	12	6	50
20	5	20	3	40	36	50	20	12	7
50	9	6	20	30	9	35	8	18	6
10	6	1	6	10	40	45	6	12	1
15	10	60	15	4	35	40	10	2	21
15	5	4	2	20	8	30	14	30	24
35	2	10	12	25	12	5	10	27	6
20	3	9	25	45	30	5	10	2	1
40	8	1	5	5	15	15	18	24	16
35	3	9	12	5	27	30	8	27	3
45	2	10	5	35	28	45	6	21	25
5	7	16	14	10	21	10	18	30	6
40	6	18	14	25	3	5	20	12	5
15	7	16	9	30	21	40	10	3	45
25	36	36	20	2	42	25	14	9	32
5	30	60	20	2	14	30	16	5	6
20	40	24	25	4	42	5	14	3	24
30	3	4	5	35	6	10	2	3	9
20	6	6	7	30	5	35	12	9	45
5	10	8	15	8	56	30	7	6	28
35	10	6	12	45	4	20	6	21	4
18	1	12	1	45	10	5	10	4	15
35	6	2	14	30	6	50	2	27	40
20	10	10	15	15	50	35	10	7	56
20	50	4	20	25	36	10	20	12	24
20	30	4	9	5	20	45	14	24	32
20	4	16	2	35	25	25	18	9	28
12	10	4	30	30	30	5	10	6	15
30	8	5	15	16	56	25	4	3	24
25	6	8	15	45	8	20	20	3	10
35	60	24	5	12	70	45	5	24	25
5	30	2	15	15	4	20	16	21	12
30	30	10	6	45	40	15	10	18	4
45	20	4	9	15	12	5	4	3	9
45	7	6	15	10	28	35	5	21	21
20	42	12	10	30	6	10	18	3	3
15	8	4	3	25	16	35	12	21	8
40	30	42	30	6	21	10	16	10	12
20	24	6	15	2	70	20	8	3	42
50	9	24	35	2	42	50	9	18	9
30	54	2	9	2	28	40	8	18	63
18	10	2	7	25	25	25	20	5	10
10	6	6	20	20	32	35	4	3	21
50	40	4	3	20	8	20	10	27	12
45	54	42	30	10	7	10	9	12	28
30	25	10	1	25	4	20	6	9	4
25	35	10	16	5	21	40	4	27	9
20	20	60	15	12	28	50	10	1	27
50	60	12	10	20	24	40	12	9	35
5	15	4	10	50	28	10	4	15	1
30	6	24	10	15	4	10	1	7	9
10	12	16	10	40	3	25	14	18	30
5	36	24	45	14	7	45	12	9	70
5	3	9	5	35	20	10	4	30	32
50	54	42	14	45	20	25	7	4	9
5	24	18	25	18	42	35	18	6	14
50	40	20	2	15	6	20	8	18	8
5	5	6	1	35	6	30	14	12	20
35	42	12	45	2	21	50	10	6	21
25	10	12	20	5	27	50	2	15	25
30	1	6	45	50	35	10	16	6	3
25	1	20	10	10	8	10	12	24	30
35	3	4	50	30	27	10	4	18	49
45	30	10	8	15	30	50	14	6	2
30	60	18	20	35	27	45	2	6	14
5	1	6	18	45	16	5	16	12	24
20	4	5	15	12	42	35	10	21	28
45	8	10	2	25	9	30	14	21	12
15	50	12	8	50	8	10	20	21	5
50	8	20	20	45	30	25	10	15	24
25	30	10	5	25	16	15	20	30	7
15	6	14	5	45	24	40	4	9	3
25	24	4	8	50	40	5	10	30	15
20	1	9	4	35	32	15	10	5	27
45	30	12	8	45	15	50	10	12	12
30	10	1	6	20	32	20	4	27	10
10	8	6	18	40	3	15	16	6	24
5	12	36	10	40	20	50	10	5	49
40	5	6	20	10	30	30	10	24	24
45	20	7	8	35	24	50	10	12	12
30	30	8	20	20	18	25	16	24	6
18	8	16	30	50	5	50	8	8	7
14	9	4	1	25	10	10	14	10	6
10	6	2	8	20	12	50	2	9	20
25	36	48	10	10	14	40	10	9	30
20	25	7	12	10	12	35	18	6	28
45	7	8	10	25	28	40	6	21	7
25	60	18	45	10	56	15	16	1	35
30	50	8	8	10	24	35	16	18	3
25	9	6	5	35	24	30	8	12	10
16	6	12	35	40	40	50	20	5	12
20	8	8	45	40	25	45	14	5	5
25	45	4	4	40	28	30	10	12	8
25	40	7	12	35	27	40	4	30	1
40	6	6	5	30	24	10	4	18	7
20	9	2	18	50	32	10	10	24	42
15	30	16	8	5	40	40	20	27	18
50	2	12	10	20	6	25	4	3	3
15	2	9	10	10	3	5	10	30	35
15	54	18	20	18	35	15	4	2	49
15	30	48	10	16	21	5	1	12	63
25	8	48	6	40	40	5	7	3	6
5	36	12	2	15	8	20	4	3	5
30	24	24	45	4	28	30	2	8	20
20	54	24	30	18	21	20	12	3	50
40	6	20	35	15	8	15	16	30	27
40	1	12	12	15	12	20	2	27	6
20	10	6	5	50	9	30	20	30	4
50	2	8	9	20	20	25	5	1	12
35	1	14	5	15	9	35	8	9	9
40	8	24	18	45	15	30	10	1	6
5	30	3	14	35	18	50	14	30	8
45	5	54	50	45	7	15	8	24	35
35	7	12	2	30	3	25	12	3	32
35	36	54	10	12	14	50	14	7	20
10	35	2	2	20	12	40	18	24	12
5	1	16	6	20	32	30	16	15	5
5	3	8	9	5	9	10	14	12	5
45	40	4	16	30	9	25	10	6	9
20	15	10	4	10	12	10	18	12	15
35	3	6	10	35	30	35	6	6	49
15	54	9	45	18	70	20	5	30	5
10	2	20	20	40	30	35	16	1	21
30	15	4	6	45	21	10	10	27	6
15	30	4	2	5	12	20	2	15	8
6	9	18	25	25	30	35	8	9	10
18	8	1	5	15	40	5	10	7	35
25	60	8	10	12	35	25	1	24	6
14	1	10	5	40	20	10	4	4	9
30	12	24	5	8	70	10	7	12	21
35	10	16	20	5	4	25	6	15	21
25	45	10	7	25	16	10	20	27	25
25	60	18	16	20	20	20	18	18	35
10	42	8	16	35	40	35	10	12	49
45	45	10	2	10	12	35	4	24	15
15	4	6	15	4	7	40	20	4	21
50	8	8	1	30	24	45	4	18	20
20	50	8	16	35	12	15	4	15	8
40	54	2	4	40	6	45	10	3	10
45	6	4	45	10	35	50	4	21	63
35	10	5	9	5	20	20	4	15	4
10	30	10	14	10	24	45	10	30	1
10	40	16	6	25	32	40	18	6	10
50	35	20	10	5	18	45	12	18	9
50	25	6	9	5	20	15	12	30	40
15	3	16	20	10	3	15	16	27	6
30	5	20	15	10	12	10	20	9	21
50	36	12	20	16	70	45	6	4	12
30	24	20	5	50	27	35	16	21	18
20	5	9	7	35	21	40	16	6	50
10	24	10	20	35	16	5	5	5	7
5	5	1	30	18	7	35	3	18	7
45	48	10	14	40	12	5	6	27	30
2	7	14	5	20	20	5	4	5	15
35	10	3	8	40	40	5	14	9	8
50	6	54	1	18	7	30	1	18	56
35	45	4	7	45	24	35	8	21	6
35	6	8	5	10	20	35	8	15	8
40	12	12	20	35	24	40	10	6	3
10	9	18	30	6	63	15	3	30	30
6	8	9	4	30	45	25	18	4	5
14	3	6	3	40	25	50	4	3	35
35	5	6	1	5	4	50	4	15	24
20	45	16	10	25	21	15	18	18	6
35	4	48	9	15	12	30	5	1	9
18	2	10	8	50	35	40	16	10	3
35	9	6	4	25	20	15	20	27	40
50	3	48	15	8	14	45	14	7	28
50	5	42	50	4	7	25	20	2	21
25	20	7	2	30	6	25	8	12	15
35	6	14	10	20	18	5	10	12	63
50	45	14	1	40	27	5	10	6	30
10	6	2	14	40	12	30	6	6	15
30	5	18	8	15	20	10	2	12	21
45	25	20	7	20	8	45	8	9	8
50	40	14	9	5	15	35	14	12	3
4	5	9	35	30	5	35	16	4	7
5	24	9	16	30	18	30	9	7	6
40	5	12	5	15	24	35	16	6	3
50	5	7	20	25	20	5	18	24	45
25	6	1	9	25	9	35	4	1	24
5	50	6	20	40	40	25	12	24	6
40	20	4	14	35	27	10	14	15	25
10	50	9	18	45	21	15	2	3	3
35	48	10	18	50	12	50	2	27	24
45	7	10	2	20	42	30	3	18	30
15	10	18	10	5	18	10	12	24	3
25	2	14	25	45	15	5	6	6	27
25	30	7	3	5	12	45	14	12	28
30	6	6	40	10	28	10	12	12	35
25	3	1	10	30	32	10	4	18	8
45	7	48	10	8	14	15	16	10	16
45	3	4	15	10	40	40	12	18	6
40	12	36	5	14	21	5	9	9	50
15	9	8	4	45	20	50	7	6	49
45	12	30	20	14	35	40	6	8	20
30	50	6	12	40	15	45	20	9	12
50	25	3	3	15	6	40	12	15	40
45	6	3	2	20	15	5	10	3	5
35	25	7	2	5	28	40	14	18	5
5	10	6	10	30	15	15	12	12	15
10	9	5	6	20	9	30	7	10	14
40	24	18	5	8	35	50	4	18	70
35	5	20	8	5	6	10	18	21	7
14	1	8	15	25	15	10	4	2	10
40	1	6	40	5	18	20	10	30	21
15	4	4	10	5	32	45	18	9	24
25	40	14	9	30	36	15	4	18	9
40	10	4	18	40	18	40	14	9	2
40	36	30	35	12	42	35	20	4	8
35	5	12	20	40	40	25	12	18	10
20	2	4	4	45	20	15	8	12	18
50	3	7	3	10	9	30	8	27	2
10	4	1	10	45	15	35	12	9	5
30	10	24	5	2	21	35	12	2	30
45	6	12	16	20	20	10	6	12	10
18	9	16	50	20	35	50	8	3	40
35	4	4	4	25	40	10	12	15	7
40	25	14	8	10	20	50	20	30	50
30	30	2	30	20	40	50	16	18	28
10	4	14	5	30	27	40	20	12	45
30	8	10	20	20	9	40	10	21	3
10	2	10	35	35	35	50	8	2	14
8	3	2	40	50	20	20	10	4	24
20	30	4	20	20	24	20	12	9	3
10	4	7	7	4	21	10	10	24	49
2	7	8	10	25	25	30	18	3	40
15	2	20	40	25	16	50	2	12	5
10	25	8	4	50	30	30	4	27	30
20	5	14	12	15	12	50	2	30	8
8	8	6	15	25	30	10	2	6	24
30	50	6	2	20	12	40	18	15	10
10	50	20	2	20	27	35	2	27	35
20	24	2	18	25	20	30	20	12	2
20	20	2	7	40	3	20	4	15	20
15	5	16	18	20	24	45	2	24	7
20	35	6	4	40	8	45	12	3	12
40	7	4	14	50	24	45	2	2	7
30	25	3	14	40	9	5	16	24	8
25	35	3	18	35	3	30	4	18	9
2	1	4	10	15	50	50	20	7	63
4	2	20	5	20	30	45	6	2	5
12	1	7	40	20	45	25	8	4	20
15	2	8	6	10	15	35	8	3	24
30	5	18	40	20	27	5	4	15	7
40	10	20	4	35	9	10	6	12	9
10	4	9	8	25	24	50	10	5	8
15	50	12	2	45	40	45	14	24	25
20	30	1	10	40	16	30	16	9	8
35	4	6	40	10	49	10	14	1	45
20	50	7	14	50	3	50	16	21	9
35	3	4	7	5	28	15	4	9	8
40	3	2	10	15	9	5	14	27	1
35	4	16	14	45	16	35	14	30	5
5	36	36	2	45	40	25	2	5	21
15	6	60	6	25	27	10	5	6	9
40	3	3	6	30	8	50	2	30	28
40	12	4	20	25	20	35	4	6	63
10	40	12	35	14	28	45	4	1	35
30	42	60	18	45	24	25	7	6	1
40	2	8	45	40	4	40	2	24	42
5	4	12	16	15	32	15	14	24	1
40	4	10	4	45	8	45	20	21	7
8	9	5	35	5	30	50	16	6	15
20	5	3	20	25	4	40	2	30	15
2	8	14	1	40	20	50	18	5	63
5	5	18	6	40	21	30	18	21	10
25	3	6	1	10	12	15	16	21	10
20	18	6	14	10	18	30	10	9	10
8	3	8	25	50	35	45	20	4	3
30	10	3	3	45	9	25	4	24	12
20	28	36	45	18	70	45	18	4	15
50	2	1	14	35	24	35	6	9	40
15	4	18	50	6	70	10	6	30	45
5	9	8	14	25	9	45	16	27	15
20	10	6	1	50	8	35	14	24	28
35	10	6	12	10	4	45	16	9	40
20	10	2	1	40	4	30	3	4	10
20	30	10	9	45	32	20	14	18	15
10	18	16	25	45	27	35	4	12	21
30	4	6	20	6	14	40	8	6	32
5	9	12	6	4	21	40	2	3	14
45	4	54	20	16	14	40	14	8	21
45	54	4	20	10	32	30	16	12	35
10	30	1	4	25	20	30	8	1	30
20	30	2	8	30	18	20	16	21	30
5	10	7	14	50	12	40	8	12	30
12	5	6	50	15	10	10	6	3	7
10	12	18	45	20	28	10	16	12	4
20	9	2	20	50	12	20	12	18	7
35	30	6	18	40	24	15	14	30	35
15	6	16	2	15	12	5	4	3	12
40	3	8	20	45	30	45	14	24	10
25	9	10	2	40	28	5	6	9	35
15	60	48	10	18	14	40	12	5	6
35	30	14	20	35	40	40	16	15	42
30	2	18	40	4	56	45	18	7	35
25	8	10	12	45	16	35	20	27	40
15	48	20	10	15	30	10	2	18	63
15	6	1	18	45	8	5	16	27	10
5	10	10	2	35	15	30	12	18	30
5	10	60	20	50	56	25	20	21	15
40	4	5	1	30	15	40	14	24	27
40	7	16	10	25	8	45	16	21	49
30	3	4	4	30	27	40	6	18	20
15	1	5	4	20	12	5	20	27	15
45	54	2	18	45	24	25	4	15	1
25	30	1	2	45	36	45	10	30	9
30	18	54	4	40	9	20	8	10	5
35	18	4	35	10	49	40	2	9	18
5	3	18	8	45	30	30	10	3	6
10	5	4	5	5	32	40	6	15	3
40	36	6	6	10	36	50	18	3	24
35	2	1	8	25	9	5	4	6	28
50	4	10	14	40	3	35	2	12	12
15	48	8	8	20	9	35	8	24	18
15	7	18	12	45	9	20	4	24	4
25	8	6	18	20	36	5	8	21	24
25	6	6	50	35	28	10	12	6	1
35	60	20	8	40	4	25	20	3	14
40	9	1	9	50	12	20	2	21	15
45	20	3	18	5	15	50	14	21	16
25	3	10	8	5	4	45	14	12	45
25	8	8	40	45	32	45	4	6	49
25	25	16	16	40	27	25	8	24	25
5	10	7	7	35	12	25	12	15	40
15	10	18	9	15	12	45	10	30	10
25	6	5	20	30	16	30	8	21	24
35	12	12	2	15	36	30	12	9	9
15	1	30	8	12	7	35	7	30	21
15	7	1	10	10	14	15	10	27	7
30	7	1	6	2	70	10	8	30	56
30	4	3	10	40	28	20	20	6	3
5	42	12	1	2	14	25	2	9	7
14	42	3	20	50	30	40	10	7	9
20	7	54	25	12	70	50	9	21	7
20	42	18	25	50	40	10	2	9	35
4	10	8	15	10	20	25	4	3	5
35	45	3	8	30	24	25	16	27	5
10	6	12	20	16	35	10	4	30	56
45	4	7	7	35	28	30	6	6	4
20	54	42	20	6	7	45	1	6	3
20	4	2	20	16	63	45	6	9	15
5	8	8	10	30	30	45	14	21	30
15	7	1	6	35	32	5	2	3	30
5	1	4	40	45	63	25	2	6	24
10	36	6	50	14	42	40	9	3	10
40	4	7	8	2	63	40	9	18	42
35	30	42	45	16	7	50	5	12	49
40	1	1	25	18	56	50	8	12	70
40	5	16	12	40	40	5	8	24	18
45	10	5	8	45	28	25	7	2	4
5	6	36	4	18	28	20	5	30	35
50	10	6	30	18	42	5	7	21	49
30	6	4	15	16	28	40	3	18	5
18	3	20	30	30	20	45	6	8	9
25	5	54	45	16	63	20	6	8	5
15	45	2	9	40	27	15	18	30	18
50	6	3	35	2	21	15	9	24	42
10	6	6	30	8	63	5	3	18	18
18	48	10	35	50	45	35	2	8	21
10	2	2	14	10	4	15	8	24	5
10	1	18	45	4	7	20	14	10	9
50	6	5	1	12	21	40	6	27	63
5	5	4	14	35	12	35	20	12	8
40	2	30	10	10	28	45	4	12	14
15	30	6	30	4	14	30	10	15	30
30	3	10	10	45	42	10	14	12	9
20	10	4	12	5	12	10	8	9	15
40	7	18	5	18	7	5	4	3	12
14	1	8	3	5	20	25	2	10	9
5	2	30	35	14	49	20	5	30	49
5	24	60	50	10	70	15	16	12	9
25	24	36	15	12	56	25	6	6	35
25	36	30	10	14	70	5	5	24	12
5	35	2	1	50	20	40	14	9	7
20	12	30	10	16	21	20	3	3	15
18	30	2	10	20	45	30	4	7	6
18	9	18	1	15	5	5	8	3	8
5	15	4	10	15	8	10	2	6	27
20	60	5	5	2	49	20	1	24	70
45	5	42	35	8	56	45	9	18	3
50	12	30	10	6	70	50	4	24	70
20	15	5	10	45	4	35	18	24	40
4	2	2	4	45	45	10	10	5	8
45	1	20	15	40	56	30	12	3	9
30	60	24	4	5	4	40	4	7	30
10	5	6	10	50	36	45	8	30	30
30	3	42	45	16	70	35	10	21	27
15	60	18	6	4	7	50	3	6	7
10	4	42	10	50	21	20	2	15	27
20	7	42	30	45	28	30	8	9	12
10	12	6	15	14	7	45	5	27	20
15	60	7	45	18	70	5	3	18	18
18	42	2	30	40	5	5	20	8	4
30	10	6	40	10	35	15	16	3	27
20	10	3	50	20	63	10	4	30	20
25	10	36	6	10	56	25	9	24	40
20	60	60	10	6	42	5	4	18	15
10	4	24	35	30	21	30	16	6	9
5	24	24	50	10	14	10	8	15	3
15	5	48	15	2	28	10	9	12	21
10	30	30	50	45	14	15	2	12	9
5	8	5	35	12	49	5	2	9	49
40	50	4	7	20	16	20	4	27	3
30	2	12	15	45	21	45	20	15	18
10	7	10	20	25	16	40	8	21	30
10	18	48	30	20	21	10	5	9	7
40	12	24	15	15	35	20	12	6	5
25	9	4	10	10	40	10	4	21	16
5	54	18	50	8	70	15	2	6	49
45	7	12	50	20	28	10	10	15	25
16	2	7	7	25	40	30	14	10	21
35	7	12	5	20	70	30	5	9	15
30	18	24	4	16	7	25	2	3	21
40	7	3	5	4	49	10	7	21	3
20	2	7	30	18	28	30	2	3	45
35	9	16	2	20	32	25	2	6	27
10	6	7	2	25	24	45	14	21	9
35	3	5	35	18	49	50	1	15	63
5	10	3	45	18	70	45	9	15	14
30	48	6	10	18	70	35	2	6	21
10	54	5	7	18	70	10	5	18	25
45	30	4	4	12	49	10	3	21	3
25	2	4	10	20	20	15	4	12	24
25	36	3	3	5	12	50	3	10	9
20	5	7	7	15	24	25	8	6	8
4	48	2	2	15	25	35	20	6	21
45	7	6	45	30	35	40	14	3	18
40	6	14	40	20	36	5	6	27	70
25	54	8	45	4	21	50	8	21	40
20	3	8	3	50	45	35	12	7	4
35	1	8	50	40	36	30	12	6	35
35	6	4	35	8	7	35	7	30	7
5	1	8	7	20	14	25	9	27	30
15	60	6	3	10	56	50	4	6	35
20	7	30	40	14	49	50	9	21	5
40	4	7	1	45	8	50	20	15	10
5	10	8	7	40	3	15	10	15	20
15	2	8	6	14	7	45	7	9	45
40	54	8	2	20	15	5	12	9	14
20	24	2	50	18	42	20	7	9	21
35	60	6	50	18	49	5	1	18	35
30	48	30	12	15	6	40	4	9	63
5	6	12	40	30	8	10	10	21	15
50	5	54	20	15	7	50	14	30	49
16	24	5	25	45	35	15	14	8	5
20	10	24	20	50	42	50	6	9	15
30	54	30	10	6	42	25	3	12	6
15	15	7	10	20	18	25	6	21	9
15	35	20	10	20	12	35	14	9	20
30	6	4	5	40	12	40	10	24	5
8	12	16	3	40	5	20	6	9	27
4	30	6	3	30	10	25	12	2	42
40	2	60	25	8	42	20	10	4	30
10	24	10	10	5	16	45	7	1	9
50	8	12	8	35	16	15	4	18	25
40	6	8	6	12	7	40	4	12	5
25	2	18	20	25	63	35	4	18	8
12	3	18	25	30	35	5	20	3	30
10	9	54	40	6	70	50	3	9	56
15	54	30	50	14	70	30	7	24	70
15	4	7	8	10	56	20	6	24	7
45	24	18	8	16	63	10	4	12	35
5	7	12	14	25	9	40	10	21	25
20	42	30	6	25	30	20	4	6	21
20	1	24	50	16	21	35	16	2	15
18	9	7	40	40	40	15	6	4	21
15	10	16	2	45	9	15	2	21	6
35	42	4	45	5	15	30	16	3	15
25	2	6	7	4	42	35	8	6	63
20	2	4	5	35	70	15	8	24	5
35	1	1	15	4	70	5	8	15	14
25	1	9	2	45	6	50	12	27	7
50	8	30	45	12	49	35	8	21	21
2	24	10	50	10	35	35	16	2	18
45	4	42	25	15	63	35	6	15	7
20	10	18	15	8	35	25	1	18	15
50	7	60	4	40	14	40	18	30	5
40	10	48	45	5	42	20	20	21	5
5	9	6	10	18	28	25	8	3	42
35	7	10	2	50	24	5	20	3	10
15	10	48	15	2	63	50	8	6	50
20	40	10	14	20	24	15	18	9	10
50	7	24	3	35	12	10	10	5	21
25	24	6	40	8	28	30	9	27	20
20	7	20	20	50	16	10	6	27	10
45	9	48	15	16	42	30	10	12	28
50	60	1	8	12	14	30	10	27	63
5	1	10	8	15	24	25	3	3	9
5	7	9	15	6	70	35	9	9	15
25	9	42	20	18	35	35	8	27	18
18	36	2	10	25	25	20	20	10	25
40	12	6	8	40	8	40	4	10	49
30	9	2	2	5	9	40	4	24	35
15	42	12	9	8	56	40	10	15	35
45	8	48	35	20	21	40	6	15	9
40	5	16	10	45	12	40	12	27	12
5	2	4	5	12	35	25	7	30	42
2	60	16	3	40	25	5	8	8	15
45	7	3	14	5	12	20	16	12	20
5	7	24	35	45	21	10	12	12	21
45	42	16	12	5	32	35	10	12	63
20	42	1	50	14	35	10	5	6	10
10	48	54	25	12	49	35	10	3	7
4	30	6	9	25	10	10	20	9	3
10	30	24	35	20	21	5	9	30	50
15	6	18	15	45	12	10	14	6	28
20	18	6	8	20	35	45	3	15	56
12	12	8	20	30	30	35	2	6	40
25	40	7	2	50	40	45	16	30	35
5	12	42	35	16	21	15	4	15	9
10	50	10	7	10	36	25	18	15	9
40	42	42	45	4	70	35	2	6	49
20	30	4	5	40	36	45	14	6	6
30	10	2	2	35	28	50	10	27	6
2	12	8	45	25	50	15	18	5	3
35	7	12	16	5	4	15	18	9	8
30	40	24	50	8	7	5	14	7	12
40	1	20	5	20	24	20	18	12	15
10	36	60	45	20	35	35	4	6	24
5	42	18	18	10	40	40	1	2	18
35	6	6	10	6	56	25	2	24	7
2	24	6	45	25	45	35	8	3	3
15	1	30	20	2	7	25	1	21	28
50	3	6	35	6	63	15	2	9	49
40	1	48	5	12	42	5	4	30	21
6	4	14	50	35	30	25	16	9	15
40	2	42	20	20	70	50	5	9	15
5	6	2	8	10	14	20	9	27	15
35	6	42	45	10	56	5	8	21	14
4	6	14	45	15	10	50	2	5	6
40	18	42	30	16	49	25	6	24	24
45	12	8	8	8	35	15	10	27	21
14	3	4	8	45	5	20	2	3	15
50	24	36	35	18	70	5	1	18	25
20	40	4	6	50	24	50	2	9	25
50	1	10	50	4	42	40	3	6	49
50	42	6	35	20	7	5	9	24	45
10	42	8	4	20	10	20	6	4	24
45	1	16	10	30	24	50	12	3	5
20	54	18	1	10	35	50	4	24	10
30	36	8	50	40	16	10	18	9	49
25	48	30	45	12	35	15	10	21	49
50	54	24	45	8	63	40	5	9	3
45	48	9	15	16	14	20	5	30	7
25	6	60	50	10	28	5	1	3	15
10	7	9	20	16	49	45	4	15	49
15	10	36	7	4	56	10	6	27	49
35	42	48	7	10	42	20	1	6	50
25	7	6	30	20	28	35	10	30	56
10	1	24	20	20	21	15	18	12	14
50	48	9	16	20	15	50	6	1	70
40	3	30	6	18	63	35	2	30	70
5	60	7	5	2	21	5	9	3	7
25	25	9	10	5	3	50	12	24	10
40	9	36	10	4	28	35	2	30	28
40	6	6	40	8	63	25	9	9	25
10	60	8	40	15	10	30	12	8	28
30	6	6	10	4	28	30	1	15	18
14	2	9	40	25	15	35	8	4	7
5	12	7	5	2	63	45	3	27	35
20	3	8	4	15	3	45	4	24	32
10	5	12	45	2	7	10	8	27	63
30	4	12	50	35	70	10	20	3	3
45	45	6	14	45	16	35	2	15	3
35	54	18	1	4	70	50	9	12	21
25	8	5	40	4	21	25	2	3	21
50	12	12	6	18	70	35	1	6	27
35	6	24	10	25	14	20	10	21	56
15	60	30	8	4	7	25	5	24	7
10	1	9	10	10	14	15	2	15	45
5	10	2	50	2	63	10	9	24	30
50	3	6	5	18	63	50	6	27	6
45	54	1	25	10	49	30	9	6	45
30	6	48	15	6	56	5	10	9	18
30	6	54	15	4	49	10	3	12	35
20	12	9	10	10	21	5	1	12	28
45	36	7	2	6	35	10	1	18	49
50	6	4	10	5	21	20	6	18	3
20	9	20	9	15	40	20	2	5	30
40	12	5	40	16	56	35	5	9	49
20	6	10	2	35	5	30	8	5	18
50	50	8	4	50	15	40	14	30	50
25	8	2	15	12	28	45	8	15	30
30	6	60	10	10	56	50	5	27	35
45	60	36	7	16	21	5	5	24	24
15	48	2	25	4	56	50	4	9	70
25	10	6	9	50	15	50	18	9	16
5	10	12	45	4	63	50	7	6	30
50	1	18	4	5	35	10	6	6	70
5	6	4	14	10	30	10	8	12	28
25	4	1	9	8	35	45	4	6	5
15	25	3	3	5	24	40	20	30	5
18	10	10	10	10	30	45	6	7	5
40	9	48	50	30	35	45	6	3	28
15	60	9	30	14	35	40	10	9	15
45	35	1	4	20	12	10	10	9	40
10	7	7	10	10	56	15	7	15	24
45	1	24	45	20	49	35	10	21	6
45	48	48	6	4	14	40	10	24	63
50	1	30	50	8	63	35	2	3	24
5	7	24	20	20	7	35	10	4	8
50	2	6	10	10	70	45	2	10	63
30	35	20	4	30	24	45	20	27	40
15	48	30	5	6	35	35	12	8	40
50	6	60	6	10	28	45	10	30	40
40	48	10	30	5	12	40	10	15	6
20	1	16	35	5	32	10	4	9	7
30	8	10	18	20	32	45	4	30	35
35	60	18	35	10	42	15	6	12	35
5	10	4	5	10	21	5	16	12	18
45	3	14	9	20	24	45	12	21	24
15	18	8	4	8	56	10	8	18	9
15	12	5	25	6	35	25	3	9	63
12	36	4	45	50	20	40	20	10	70
45	7	10	4	5	20	45	6	21	24
20	4	36	25	16	63	15	3	30	42
25	10	54	4	8	70	35	5	30	56
15	10	6	12	20	36	15	16	3	3
10	5	48	6	15	63	35	14	30	42
25	18	16	5	5	8	25	14	24	14
50	10	9	6	40	9	25	14	12	24
18	8	2	5	50	50	5	6	6	20
10	4	54	30	6	70	5	4	30	20
20	35	6	2	45	12	5	4	30	9
35	6	2	3	50	20	5	10	21	50
35	25	8	12	30	12	35	8	30	45
35	3	18	8	50	16	25	20	12	5
40	2	3	10	5	18	30	4	30	8
15	35	2	9	50	27	10	2	27	6
5	18	8	30	10	63	35	5	6	30
10	24	6	9	45	45	5	8	10	27
30	54	2	35	10	35	25	6	9	14
20	12	18	40	12	7	45	10	12	35
12	12	16	1	15	25	40	6	4	14
25	6	6	7	14	35	5	7	30	70
15	4	36	1	18	35	15	10	15	14
50	9	7	45	8	49	50	7	6	7
30	30	4	20	20	28	15	9	30	42
45	36	12	10	15	15	20	18	15	21
40	9	30	10	20	63	5	9	12	12
25	7	6	25	10	21	35	10	21	30
14	42	3	10	50	25	25	2	2	5
30	6	8	7	12	42	15	1	9	49
40	48	36	15	8	7	25	4	3	63
15	54	48	2	16	35	30	7	24	49
25	60	60	5	2	49	20	2	15	30
5	7	2	6	5	18	25	16	30	6
30	7	2	25	12	21	50	6	30	45
35	7	60	40	10	14	35	10	18	50
20	36	30	35	18	35	40	8	12	35
35	6	7	45	16	28	10	8	24	63
5	3	36	3	4	21	10	7	24	15
45	9	8	2	50	70	40	8	27	6
30	2	18	35	10	49	20	4	30	14
16	5	7	2	20	35	40	14	4	14
30	10	8	40	35	42	5	18	24	9
40	1	30	35	8	63	50	8	15	21
18	18	16	6	10	35	45	10	4	1
30	30	48	50	8	49	40	3	18	35
20	5	60	6	10	56	25	10	12	56
40	30	6	25	16	14	30	7	27	63
35	54	24	5	8	63	5	3	15	35
5	36	6	10	2	70	35	2	30	49
20	6	54	10	20	7	45	4	21	63
35	3	4	30	14	42	25	9	30	28
35	3	9	50	6	7	35	4	18	21
12	24	3	8	20	10	5	16	2	14
30	3	3	40	8	14	25	6	6	50
18	2	6	1	45	5	40	16	6	35
12	60	8	9	25	5	20	6	8	3
45	18	1	30	18	63	45	6	3	45
25	8	24	35	14	7	40	9	24	40
5	18	9	50	14	63	20	2	6	28
15	7	5	30	2	42	10	4	6	50
30	42	6	50	8	63	35	9	3	3
30	54	18	35	6	28	45	1	24	5
40	7	4	45	30	21	45	16	21	12
5	4	36	40	25	35	10	16	21	30
50	48	7	9	10	70	15	4	3	25
12	42	8	4	50	40	50	12	5	14
6	12	10	5	45	50	10	14	10	25
30	10	6	5	10	56	15	4	9	35
18	54	4	25	15	20	20	8	2	15
30	30	30	25	18	7	10	8	15	35
45	24	6	6	12	63	45	4	3	35
10	54	3	45	40	50	40	4	6	10
8	12	4	7	25	5	20	2	9	63
4	54	12	50	10	40	25	8	3	6
14	12	2	4	45	20	40	2	7	50
5	5	1	4	4	35	45	4	15	45
10	1	18	40	20	35	15	18	21	7
25	30	1	7	12	21	30	5	3	30
45	6	6	15	12	56	40	8	24	35
6	6	8	10	35	50	30	2	6	5
45	6	2	5	16	49	20	9	3	35
40	3	4	20	40	56	40	10	3	30
35	18	2	45	16	14	25	9	27	6
10	7	7	9	4	28	15	1	9	15
4	30	8	3	40	45	15	10	10	35
35	42	48	20	16	7	45	9	30	50
35	6	30	1	18	21	40	1	27	28
18	42	9	7	15	50	10	14	7	35
5	9	18	10	12	56	40	3	24	7
15	24	36	6	6	63	45	4	27	30
50	9	2	2	20	28	15	5	27	42
10	36	6	6	2	28	30	1	30	14
15	45	6	12	5	27	30	6	3	1
10	10	4	15	4	56	30	8	9	21
30	9	54	7	2	56	5	8	6	27
10	8	1	40	8	70	45	10	21	24
25	7	30	40	2	70	50	5	6	30
20	24	60	5	20	49	5	4	12	14
20	3	2	45	10	45	5	16	8	15
20	24	8	5	20	35	20	10	3	42
40	2	6	15	40	49	50	12	30	42
50	54	2	5	2	70	20	3	6	12
35	5	6	35	35	21	25	10	30	9
30	4	18	40	6	28	5	7	27	49
25	5	30	9	12	63	40	5	9	27
8	48	4	6	15	15	10	10	9	10
12	48	4	1	25	40	30	20	10	70
20	9	4	35	12	7	50	1	24	25
15	7	48	35	15	21	30	18	21	2
20	2	9	10	20	49	15	3	6	50
10	4	14	8	20	15	10	8	9	10
15	6	3	5	14	63	20	5	27	9
20	4	1	8	8	7	35	8	21	14
5	2	18	40	8	42	15	8	18	30
40	18	9	1	18	49	40	1	24	70
20	3	60	5	35	21	5	10	27	30
35	18	3	5	2	70	15	8	30	15
50	36	8	5	2	7	35	6	21	14
25	54	48	45	4	35	45	9	27	21
40	30	1	10	4	35	30	6	9	40
5	12	10	1	4	49	30	9	15	49
15	24	1	20	4	7	10	2	24	7
45	54	60	4	8	42	20	3	24	21
50	54	9	5	4	49	40	5	12	56
10	60	9	9	25	45	40	18	9	10
20	6	42	30	14	70	50	7	15	15
10	25	2	2	25	4	45	8	9	50
20	18	12	5	2	70	10	5	18	15
15	24	7	40	16	63	5	6	3	35
30	2	18	5	40	42	10	2	6	21
50	35	1	14	30	36	50	8	9	3
40	3	1	2	20	21	20	7	27	63
35	30	24	5	20	49	30	4	18	30
10	6	10	10	25	20	35	18	3	12
15	18	60	1	8	7	40	2	6	24
6	6	20	4	25	5	20	2	4	35
45	7	2	10	2	28	30	8	9	10
15	24	10	10	8	63	15	1	27	9
20	30	2	8	50	36	50	14	18	32
5	12	10	35	8	56	10	6	9	20
40	10	10	50	4	63	40	3	12	35
45	30	6	40	10	63	30	9	15	50
10	1	12	15	6	28	25	4	27	15
20	36	10	2	12	7	45	2	30	27
20	54	6	45	50	30	35	18	5	40
20	60	36	35	18	63	35	4	3	14
25	30	4	1	8	42	25	2	30	42
30	2	30	5	20	7	15	8	9	12
10	7	7	25	6	63	20	6	24	70
15	6	24	10	50	42	40	14	3	4
40	7	6	14	30	12	10	4	24	15
10	60	18	2	12	56	30	3	30	30
20	10	9	1	6	63	20	4	15	27
30	12	36	20	2	14	50	6	6	14
8	42	9	6	50	30	30	10	3	10
50	54	36	10	30	49	20	18	27	18
10	48	3	10	8	63	25	9	15	27
20	18	60	10	10	21	5	3	3	14
20	18	16	50	35	20	25	8	7	15
10	10	4	5	4	42	25	10	9	63
50	7	48	50	10	28	50	16	21	21
40	4	20	30	15	35	10	18	24	8
50	1	8	35	50	70	40	12	6	56
30	60	4	25	10	49	45	3	30	10
45	48	6	10	2	63	30	2	18	63
20	48	6	45	18	28	40	7	18	5
15	8	2	45	18	35	15	10	9	21
45	36	48	9	14	63	10	5	27	49
50	6	54	50	20	14	20	3	24	3
10	54	6	6	6	35	20	5	24	7
30	36	18	35	10	28	35	3	9	3
5	60	3	1	12	21	5	10	15	21
35	54	42	30	10	56	40	3	27	56
8	36	18	10	45	40	45	2	1	8
10	6	12	10	20	14	10	2	30	5
30	42	4	3	14	7	15	9	27	56
20	1	54	35	20	42	40	1	21	5
25	60	60	3	10	35	50	8	9	21
10	10	12	50	18	21	30	3	12	3
30	60	10	40	16	70	40	3	30	42
25	10	60	25	15	35	20	16	27	9
20	24	42	6	20	28	20	8	30	6
50	36	36	10	12	7	40	1	15	14
15	8	3	15	12	49	25	3	12	56
40	1	42	10	2	63	10	8	27	28
40	50	4	16	5	40	50	10	3	8
20	9	20	50	50	40	45	10	10	7
12	48	3	20	35	10	30	18	7	7
35	54	12	6	14	63	45	7	24	45
45	48	42	20	2	14	15	9	27	5
6	36	16	45	40	40	25	16	2	45
40	6	24	20	20	63	45	8	27	56
16	8	9	4	45	35	15	18	6	30
50	30	3	40	10	28	40	4	24	25
14	60	18	5	30	50	50	2	1	12
20	18	6	45	20	21	5	7	24	27
10	36	2	5	4	7	50	7	6	70
20	9	48	40	4	63	25	4	27	56
10	6	30	35	4	42	40	7	3	30
40	9	30	45	30	56	25	10	27	5
5	1	30	40	25	28	40	20	9	56
40	2	54	25	16	49	50	3	27	15
30	9	24	40	15	49	5	14	6	2
15	7	3	3	12	56	50	10	15	42
25	48	4	7	10	49	50	4	6	63
50	4	10	5	8	49	15	3	12	56
10	12	6	40	2	49	40	10	12	50
10	7	6	20	5	49	35	10	6	56
25	6	1	9	2	49	5	3	30	5
15	4	3	5	4	21	35	2	15	56
10	30	6	10	18	35	40	4	3	42
2	30	12	6	20	50	45	12	5	35
10	30	7	10	12	28	15	10	24	15
50	48	12	12	45	30	50	16	18	14
15	6	24	10	15	14	25	14	12	6
50	60	7	45	12	21	40	1	24	24
5	1	10	25	12	56	10	7	12	42
12	36	10	4	45	45	20	16	4	70
20	5	9	9	8	28	10	8	27	42
50	4	9	4	2	56	15	2	15	7
20	60	6	35	14	63	15	3	24	3
50	36	6	5	6	14	45	7	9	12
40	2	30	45	8	70	10	3	9	30
40	12	2	15	10	49	25	3	12	42
20	6	4	50	10	63	5	10	12	9
30	2	54	4	20	21	45	5	12	6
25	30	54	7	16	21	20	4	21	30
45	30	60	35	14	7	10	10	6	7
50	8	16	10	35	4	5	6	9	36
25	9	7	50	14	14	15	6	27	18
25	6	6	45	12	21	20	1	15	35
25	18	7	8	10	56	50	4	15	25
10	10	4	10	10	15	20	16	1	5
35	1	1	6	18	56	30	1	3	21
50	10	6	15	50	14	30	6	6	15
30	6	24	25	18	21	5	2	9	9
25	2	4	50	4	70	20	5	12	12
25	6	54	35	10	35	30	4	6	18
50	60	3	50	20	42	5	3	12	28
50	3	5	25	16	35	30	7	21	63
40	54	12	10	35	28	30	10	3	6
18	18	18	15	30	10	25	4	7	70
50	7	9	5	14	42	15	8	24	56
50	2	60	30	10	63	10	14	9	14
10	18	4	7	40	20	45	4	7	10
2	1	3	4	30	45	30	14	8	63
12	12	3	50	35	20	45	14	6	7
35	6	54	30	15	49	45	20	12	8
20	5	16	3	15	32	30	16	18	12
6	48	12	5	5	25	5	14	6	40
20	18	36	10	10	7	5	6	6	14
20	6	5	5	18	63	5	5	27	24
10	8	54	40	40	42	30	20	30	6
45	3	10	5	12	21	5	5	15	49
20	42	24	40	10	42	50	2	6	70
20	60	60	5	20	21	45	10	21	21
4	60	14	45	30	45	35	8	4	42
4	60	12	4	20	40	40	14	5	6
5	10	2	5	12	56	15	7	9	49
15	18	12	30	4	63	25	10	15	35
45	3	36	20	35	21	10	20	12	15
25	30	10	20	6	35	30	7	27	5
30	6	42	20	4	70	35	6	9	28
10	18	8	20	40	45	50	4	1	20
25	2	48	10	6	14	20	10	21	30
8	30	20	5	5	50	25	4	8	35
35	7	3	15	16	70	40	3	15	21
30	18	54	8	18	42	20	5	18	63
35	1	9	10	8	28	15	3	27	3
5	10	42	10	35	49	5	16	18	12
5	5	4	35	16	14	10	2	27	63
8	6	10	7	25	15	5	2	5	50
5	5	60	10	40	7	30	4	27	42
40	9	6	1	12	35	5	9	12	3
40	36	2	4	6	70	35	8	12	5
15	2	10	4	20	30	35	9	2	3
10	2	60	35	10	28	40	6	24	14
35	9	14	35	30	28	50	4	30	35
35	5	24	15	15	14	35	20	18	15
20	1	4	8	20	12	5	1	10	56
15	6	24	20	10	56	45	6	24	56
15	9	1	20	14	70	25	6	9	3
40	3	18	18	10	7	20	14	15	2
10	18	3	15	10	56	20	10	9	28
16	54	7	6	10	20	10	8	2	6
20	24	18	2	14	70	45	5	21	35
40	10	18	5	2	63	5	9	27	63
10	6	48	20	20	14	40	2	6	15
50	54	10	35	20	7	5	1	6	14
20	9	18	10	12	49	5	6	21	15
16	30	10	5	15	40	15	2	9	14
35	1	30	5	14	49	45	10	30	50
5	36	10	20	4	14	5	9	3	45
10	1	3	40	12	49	50	8	6	12
5	9	30	10	12	56	30	7	21	42
30	1	3	40	12	70	25	3	15	5
5	24	20	18	40	32	5	12	18	6
8	10	4	35	30	35	20	10	10	12
20	9	42	4	10	7	35	10	24	42
10	60	8	9	8	70	35	3	30	35
50	6	4	35	12	56	35	9	12	42
12	6	10	10	20	40	5	2	10	70
10	48	60	50	16	49	25	7	15	63
2	18	1	8	5	10	30	14	10	7
50	12	10	15	16	49	40	7	3	6
50	5	10	40	12	35	50	6	3	56
45	5	48	5	6	49	15	8	15	30
15	24	48	25	8	28	20	8	21	12
35	18	2	10	4	42	50	9	3	35
25	3	3	2	2	56	20	9	6	21
50	9	12	35	12	70	25	8	30	5
35	6	60	5	10	35	45	6	9	14
30	42	60	30	8	7	25	4	30	70
15	30	8	14	35	12	15	4	30	27
45	6	24	5	6	28	15	4	12	5
15	9	36	35	10	28	25	2	3	21
30	54	24	8	20	56	25	8	27	24
15	4	24	15	35	42	25	20	24	35
6	6	1	15	40	20	50	14	1	6
5	3	36	15	15	42	15	12	27	35
45	5	60	30	2	56	25	10	3	56
50	7	24	35	10	14	15	2	6	7
50	7	30	4	8	7	40	3	6	24
40	36	10	50	4	42	45	3	30	50
50	6	2	10	18	42	10	2	21	7
50	4	18	16	45	24	50	12	18	16
45	8	12	2	50	24	30	2	4	63
30	18	12	20	8	21	10	6	6	6
30	60	18	45	12	63	50	5	15	21
25	18	6	30	20	49	10	2	12	15
45	25	8	8	20	9	25	4	6	12
15	9	54	15	8	70	35	3	9	21
35	5	14	3	30	8	25	20	3	12
40	24	9	4	6	7	15	5	18	6
20	6	10	9	16	42	15	3	6	15
35	3	12	25	14	28	50	4	12	27
40	9	2	25	6	42	10	1	24	24
5	5	4	15	4	42	5	4	18	3
5	3	4	35	40	49	45	18	12	4
50	48	2	40	16	7	15	9	21	12
20	5	16	12	45	12	5	2	3	8
35	3	4	9	20	70	35	6	15	3
4	48	6	9	40	45	45	16	10	30
50	12	3	3	2	28	45	4	6	70
4	30	8	1	25	30	15	8	7	27
30	48	3	50	18	49	5	2	18	7
20	30	48	30	16	42	10	3	6	30
6	1	7	7	25	10	40	6	8	35
40	7	2	35	2	28	10	2	27	35
4	1	8	5	30	50	15	20	4	63
25	4	4	25	16	14	45	4	15	63
25	6	4	6	4	7	30	10	6	7
14	36	16	7	5	50	30	8	5	10
5	3	36	2	8	21	5	7	24	3
15	1	3	10	14	28	30	4	18	49
35	4	54	4	4	56	35	1	21	63
10	7	36	1	2	7	5	7	15	42
25	5	16	6	45	21	30	14	9	3
4	24	3	45	40	50	50	8	6	5
50	60	24	5	6	63	30	9	9	25
30	2	6	20	45	12	15	12	15	10
20	5	12	20	20	14	35	8	27	7
45	36	36	35	20	35	50	5	27	5
10	10	5	1	45	32	20	10	18	24
20	24	2	35	4	42	5	1	30	5
30	30	12	9	8	49	30	10	18	30
30	12	24	15	8	28	5	2	6	28
18	6	3	20	40	10	40	10	2	9
40	2	7	15	20	35	30	4	27	70
10	40	12	8	25	6	30	6	12	3
30	12	7	40	2	21	50	7	12	21
25	12	2	30	14	35	25	6	27	56
45	10	42	45	12	28	30	2	12	28
25	60	1	30	16	49	15	8	3	70
40	2	24	30	14	70	20	6	30	28
35	10	24	40	40	35	20	14	21	21
40	25	14	5	45	16	50	10	21	16
30	5	54	25	50	7	5	8	15	27
14	54	2	50	40	40	25	10	7	49
45	7	5	10	8	63	25	2	24	35
8	42	4	5	40	30	40	4	10	10
45	42	1	40	8	14	25	4	21	18
10	48	6	40	8	49	25	2	9	20
20	8	60	3	20	14	20	2	3	35
35	6	36	40	8	56	25	3	3	24
5	6	6	45	10	14	25	6	21	30
20	4	9	14	35	32	45	6	3	36
50	18	3	9	18	70	30	6	6	30
5	9	7	8	18	63	5	4	3	20
10	2	12	30	30	50	45	18	7	56
5	42	24	5	4	21	25	3	3	27
8	6	18	25	40	35	45	16	8	27
20	30	48	9	20	35	20	3	21	6
10	5	30	30	50	28	40	16	30	35
35	6	12	25	14	35	20	2	30	40
14	18	9	30	30	10	10	20	2	10
5	24	8	15	10	70	5	8	18	28
2	4	3	8	40	15	40	12	6	7
5	2	6	15	45	35	45	10	6	14
40	10	54	50	10	42	45	5	6	35
50	9	8	16	15	18	15	20	24	12
30	42	24	5	18	35	10	7	24	28
45	30	1	6	20	28	20	6	9	70
40	1	36	10	6	49	30	3	12	15
30	6	30	20	12	28	30	3	9	49
30	54	54	6	12	21	5	2	3	30
50	9	36	25	4	35	50	2	27	6
5	6	18	15	20	42	35	10	3	25
40	10	36	45	30	70	50	8	3	9
40	6	2	25	10	42	40	9	24	70
30	30	5	20	6	21	20	8	24	63
10	2	2	10	50	40	15	18	12	2
20	4	2	20	45	35	15	10	24	24
20	60	6	5	10	49	30	5	18	15
30	42	36	8	8	28	30	2	3	10
30	60	3	5	8	14	40	5	15	56
45	30	60	9	4	42	15	2	9	14
10	36	36	40	2	42	5	4	15	21
30	30	3	35	20	42	15	4	3	35
50	3	3	30	14	42	35	8	24	6
25	8	6	40	20	56	45	18	18	49
35	10	3	45	6	42	10	2	6	15
45	10	42	5	16	28	30	9	15	45
20	42	1	6	6	35	10	4	24	14
50	8	30	30	2	56	25	2	2	63
4	48	6	10	15	5	30	20	10	70
14	18	6	25	5	15	25	14	1	70
15	2	24	35	15	21	20	12	21	5
10	3	10	5	16	56	30	9	15	24
15	30	18	15	4	28	30	1	15	15
35	8	2	40	20	56	15	4	3	49
15	4	60	5	8	7	45	4	27	35
40	7	2	5	10	56	10	8	27	70
10	54	36	35	20	56	10	4	12	21
5	6	3	15	2	56	45	5	21	70
45	48	10	10	20	21	25	8	12	21
45	10	12	14	35	42	30	20	6	27
8	24	12	10	5	50	45	16	5	50
10	2	30	5	4	49	10	4	15	49
40	9	36	20	25	28	25	18	18	30
8	12	5	25	5	40	45	10	10	25
10	6	10	1	25	50	30	2	2	30
4	60	9	2	15	40	45	6	10	21
25	18	30	10	6	63	30	5	15	35
20	18	10	45	18	35	45	4	6	21
10	48	54	5	12	35	20	6	3	14
5	3	8	10	10	42	25	6	18	21
5	30	1	10	2	49	40	8	18	30
18	18	3	8	40	20	40	4	2	14
6	12	10	6	5	5	50	8	2	27
15	12	6	30	8	56	50	4	12	42
5	6	8	25	16	14	20	3	6	35
5	9	1	25	10	7	5	5	18	63
35	2	54	25	45	28	20	2	3	4
20	1	48	15	5	28	20	14	6	30
10	42	6	5	18	63	30	8	21	35
5	30	12	7	18	49	10	3	24	27
10	3	18	9	14	21	20	2	27	45
45	4	3	6	50	24	20	2	6	21
50	18	8	20	4	28	40	7	18	9
5	9	9	5	12	21	25	9	6	70
30	6	18	40	8	14	40	2	12	9
45	4	6	25	6	28	20	10	27	7
15	7	6	5	20	28	10	5	3	21
25	6	8	30	12	28	25	3	9	7
45	7	2	20	12	21	50	5	3	28
20	2	1	40	20	63	45	7	27	63
45	18	3	10	4	35	50	1	12	14
10	5	9	40	8	56	35	7	30	27
15	30	6	50	2	21	5	4	3	21
15	18	54	1	18	7	15	9	15	70
30	2	48	6	2	56	50	7	6	27
15	42	12	45	16	49	20	5	9	14
50	7	54	45	18	35	25	2	15	70
30	2	4	16	45	27	45	10	27	12
45	2	1	2	5	20	40	8	30	18
20	10	5	1	12	14	40	4	15	42
14	7	12	20	5	35	15	16	3	40
45	9	12	1	12	21	20	9	30	15
6	5	8	1	20	40	25	20	10	9
50	1	18	20	20	49	10	6	15	9
10	48	7	10	35	30	20	18	4	4
5	3	4	2	10	32	30	14	18	12
15	2	12	7	30	36	35	18	15	3
20	54	16	40	35	36	5	18	27	6
20	2	7	2	8	21	20	3	3	9
30	12	3	35	14	21	5	3	6	42
50	6	3	40	10	14	35	1	6	70
30	1	7	5	4	70	15	9	24	27
40	42	10	50	20	28	5	3	3	21
20	36	2	50	18	42	40	4	27	3
10	2	4	5	6	21	40	1	6	30
10	5	5	7	40	4	50	10	27	3
40	5	10	25	6	14	50	8	24	35
5	7	5	20	5	32	10	12	12	6
20	48	14	4	20	25	30	4	6	18
20	30	1	5	4	63	25	8	18	21
5	6	3	10	16	21	50	3	30	35
45	42	10	10	20	49	30	10	18	30
40	30	48	5	12	56	5	6	3	49
30	5	14	20	15	63	20	16	3	7
30	8	30	20	30	28	50	10	30	15
25	10	20	12	20	3	50	6	30	27
30	10	42	20	45	49	45	20	6	6
35	54	12	50	18	70	10	7	3	21
15	48	7	5	4	49	10	6	24	14
50	54	1	2	4	28	30	4	21	30
20	7	48	50	8	14	10	10	15	15
30	24	6	7	18	70	25	8	27	30
10	54	48	10	20	14	25	2	18	15
30	1	24	50	6	42	10	10	24	15
30	1	3	30	20	70	50	4	21	5
30	1	12	35	25	49	50	12	9	9
30	36	4	8	2	21	20	8	9	5
35	6	54	10	8	42	45	9	18	15
12	36	14	45	25	35	30	8	3	7
20	6	24	40	45	42	30	10	21	21
30	2	54	30	14	14	20	10	18	14
15	48	24	5	18	14	50	2	21	15
4	36	18	20	20	15	10	4	9	27
10	54	18	30	18	14	25	8	6	35
45	3	6	30	40	56	5	12	21	21
45	8	12	5	2	35	5	5	18	63
35	4	18	35	4	42	5	8	30	28
35	10	12	50	45	70	25	2	6	4
35	8	10	40	4	42	40	2	27	28
25	42	30	10	2	49	45	4	9	14
45	10	36	10	45	35	35	4	30	2
30	5	2	6	30	16	40	16	30	8
45	1	16	2	25	8	25	18	27	35
25	30	4	15	12	42	40	4	9	28
45	48	7	3	20	21	5	8	6	40
45	42	1	30	6	49	45	6	27	12
35	30	6	3	2	42	20	3	6	28
45	8	48	10	10	70	45	1	3	14
40	5	3	10	14	35	25	7	24	3
10	40	10	16	50	12	25	8	9	4
20	42	18	2	25	10	50	10	6	15
25	8	10	30	16	63	35	9	27	45
25	6	3	40	2	14	10	7	21	50
30	4	14	20	10	27	25	2	18	24
25	1	4	40	16	7	50	2	24	18
25	54	1	2	14	56	40	4	24	15
6	2	8	45	25	35	5	4	5	18
45	42	4	45	6	35	25	10	15	6
35	3	42	8	2	7	45	9	15	42
20	42	7	45	35	15	5	12	5	18
30	1	12	10	8	7	35	1	27	56
40	3	4	5	12	35	25	5	6	56
5	8	48	25	5	56	5	4	12	7
40	54	3	5	12	56	25	10	6	21
16	60	9	2	15	5	50	6	9	35
50	1	18	2	18	49	5	9	21	63
5	12	12	30	10	70	45	7	24	63
10	30	2	35	16	42	20	5	15	14
50	9	18	1	20	49	45	2	3	9
25	12	18	10	20	8	5	12	30	1
16	48	6	7	50	15	45	18	1	4
35	2	42	5	10	49	10	8	15	14
40	30	36	25	20	42	20	18	2	35
2	24	4	25	10	30	35	18	2	10
30	24	5	5	8	63	15	4	9	30
10	8	48	15	8	49	25	7	24	25
40	24	14	8	25	12	30	10	6	24
40	3	42	5	20	14	35	1	30	7
40	8	36	2	2	7	35	3	15	14
16	42	8	10	45	25	40	12	3	21
15	30	54	45	16	14	50	2	27	28
5	24	48	30	8	42	40	6	6	30
30	7	30	10	14	14	25	5	15	12
30	8	36	30	45	49	40	6	18	56
45	1	3	10	14	42	30	9	21	20
50	9	3	20	4	35	10	8	21	9
50	10	24	3	20	63	5	10	6	45
50	30	60	50	10	35	35	2	6	7
40	10	30	30	50	35	5	12	15	30
30	9	5	9	10	35	5	8	30	14
6	6	9	5	5	20	25	8	10	6
15	48	8	40	12	7	40	8	3	24
10	9	9	15	14	70	45	5	12	30
30	9	18	20	15	70	40	10	3	28
40	10	10	2	50	6	45	20	3	14
5	7	8	40	16	35	25	3	30	30
35	6	30	40	12	14	20	7	27	63
5	10	54	2	20	70	25	10	27	35
10	2	8	14	50	24	20	18	21	10
10	3	6	40	15	21	40	12	27	49
35	2	30	8	10	21	50	3	24	35
15	7	6	1	14	70	30	3	27	9
8	18	9	25	20	15	15	16	6	3
20	54	5	9	15	20	10	6	8	15
15	7	9	45	2	28	40	4	6	63
50	2	12	25	18	14	35	12	8	9
50	12	10	15	2	70	15	10	27	42
45	1	2	6	4	28	30	2	27	40
2	18	4	7	20	25	40	12	5	8
35	40	5	20	45	18	50	10	24	50
10	5	24	5	6	14	45	7	21	35
14	60	2	15	5	5	50	2	3	27
25	10	5	10	14	28	35	10	30	63
10	5	8	50	18	28	30	5	27	20
35	3	4	3	20	42	15	6	24	6
10	30	2	2	20	35	50	2	4	18
25	42	1	9	16	70	20	4	30	20
30	10	42	35	4	28	50	10	21	56
5	60	24	45	18	21	20	7	9	35
45	8	42	30	18	14	40	2	21	28
18	18	6	35	20	15	45	2	3	25
20	2	18	5	14	56	25	2	9	42
15	60	10	5	16	35	35	10	18	70
16	18	10	1	20	10	20	8	10	40
40	12	6	15	20	70	10	2	21	14
45	30	14	10	5	56	15	2	6	10
40	5	42	10	10	63	10	10	3	21
40	5	60	50	10	28	30	2	30	5
25	8	12	10	40	70	35	4	21	49
10	60	6	10	20	28	45	20	21	27
50	48	6	14	30	49	45	10	15	14
30	6	2	35	12	28	25	5	9	35
45	4	36	10	50	21	25	14	21	2
35	7	2	20	45	14	30	2	12	49
25	4	30	50	16	35	15	9	24	7
18	24	3	30	10	35	35	10	2	9
20	48	54	40	5	28	5	20	15	30
14	6	9	30	15	10	10	12	1	6
50	1	9	2	50	3	40	2	15	24
10	1	1	4	6	42	25	6	27	14
45	5	10	4	20	27	45	10	12	32
2	3	36	15	18	4	10	10	21	56
25	60	8	35	20	35	40	5	6	35
5	54	5	6	6	63	20	1	27	42
15	5	54	35	15	7	25	4	3	42
20	36	4	50	4	63	5	3	15	14
15	1	54	5	16	42	25	10	30	42
10	2	7	1	45	40	45	4	4	56
50	36	42	50	15	49	40	16	21	63
5	10	12	8	25	28	25	16	6	35
20	60	36	25	12	70	15	10	12	24
5	8	4	14	35	56	40	6	6	24
35	12	60	10	10	56	40	4	9	12
50	8	1	50	16	63	40	10	21	14
30	9	18	30	45	35	30	18	15	6
35	8	20	35	10	7	45	12	18	9
35	5	18	35	20	7	25	6	3	9
45	36	6	6	20	49	30	4	9	9
40	2	54	30	25	56	30	12	27	10
45	7	18	30	45	7	5	18	3	10
30	4	54	8	40	42	15	14	15	1
40	8	20	30	25	7	45	8	9	7
40	48	6	8	2	49	15	7	18	70
10	2	14	30	15	56	40	6	27	28
30	1	5	50	8	63	10	8	9	21
10	9	6	20	20	7	30	6	27	7
35	54	42	1	12	28	20	5	15	42
20	5	10	40	15	35	20	16	3	28
6	42	4	30	5	15	20	12	5	10
25	8	10	4	5	35	5	2	30	35
15	12	54	8	18	56	30	9	24	7
20	6	7	10	6	21	15	1	3	35
30	8	2	10	30	49	35	16	21	1
50	18	42	30	45	56	10	14	15	42
5	9	42	45	20	7	30	8	3	10
45	36	42	10	40	21	10	8	3	18
30	4	7	10	2	7	50	7	24	42
5	3	6	8	45	28	35	18	3	1
50	5	6	10	10	21	35	10	6	21
30	4	18	45	10	7	10	18	3	6
40	4	36	20	35	28	45	20	21	18
35	8	12	14	20	12	20	4	4	7
20	8	24	6	35	14	40	6	24	8
16	6	4	6	30	35	20	18	7	3
50	10	10	10	20	28	10	6	21	70
25	8	30	8	5	14	15	8	9	8
10	1	4	35	50	14	15	20	21	9
35	10	42	10	14	42	50	3	27	14
30	7	18	20	10	7	10	4	15	5
5	4	1	10	18	56	30	7	18	30
25	9	2	6	10	21	40	6	21	9
30	7	20	25	15	35	10	6	6	10
5	9	6	7	6	49	30	7	18	56
30	7	2	35	14	42	15	3	9	18
35	1	1	4	12	63	35	9	3	6
50	6	9	40	14	35	15	1	9	30
10	42	24	18	30	63	35	20	15	30
45	60	6	1	10	42	45	2	12	3
50	54	42	35	10	7	45	8	15	35
20	10	14	20	30	21	25	16	6	8
25	5	60	2	20	56	25	10	12	56
20	2	20	10	45	14	30	8	18	2
25	7	48	8	25	21	10	6	27	7
40	54	1	50	20	49	30	3	21	14
35	9	3	4	4	21	15	4	24	9
30	7	7	2	16	63	50	4	30	7
35	7	36	1	10	35	25	6	21	20
40	10	48	18	50	7	40	18	24	10
20	3	24	25	5	35	45	4	24	7
15	60	12	50	10	28	5	18	30	7
40	18	18	4	40	40	25	6	10	56
40	60	36	2	20	7	30	8	9	15
16	24	16	8	30	50	30	4	9	27
35	36	54	40	20	21	50	8	27	9
50	7	24	5	10	70	5	4	30	9
50	6	6	4	2	14	45	6	18	35
5	3	12	1	10	42	45	5	27	14
25	7	9	5	16	28	5	9	15	14
35	2	12	35	12	70	45	6	3	27
35	8	7	10	16	21	15	6	21	70
10	3	10	25	30	7	25	12	27	10
5	8	30	40	20	70	40	12	18	3
30	18	4	45	18	7	40	4	15	20
15	24	3	10	8	63	10	10	21	27
50	10	5	50	8	49	45	9	6	42
5	36	24	45	50	63	45	10	6	30
20	3	2	9	8	35	15	4	21	49
15	48	48	20	8	63	10	2	3	25
10	6	8	6	2	42	10	3	12	70
20	4	12	20	4	70	35	7	9	20
10	60	24	20	12	70	15	8	27	45
15	60	42	50	20	28	30	3	12	14
40	6	42	45	25	7	35	8	9	6
35	12	1	50	6	70	25	10	6	21
25	42	9	9	14	28	10	2	6	18
45	2	20	12	20	49	25	8	15	28
30	5	2	25	35	35	10	6	15	9
5	6	8	4	15	28	5	16	6	30
5	8	54	25	12	56	30	2	30	49
35	42	12	40	10	42	35	10	9	70
20	42	16	16	10	12	35	20	15	35
6	12	2	1	50	20	20	14	2	1
45	54	7	15	12	49	40	7	24	42
15	30	42	25	12	49	25	4	12	40
25	18	36	15	35	42	25	14	21	70
45	7	54	6	50	49	45	12	30	5
50	6	54	5	16	42	40	3	9	35
10	7	36	10	8	42	10	4	24	9
50	3	60	40	4	14	15	4	27	35
25	7	10	6	5	28	45	2	6	4
10	60	12	10	50	63	5	14	3	8
5	2	18	5	8	63	35	9	3	63
15	7	60	50	14	70	35	9	30	63
45	42	4	1	4	49	30	5	27	63
10	6	7	35	10	56	15	5	24	49
10	24	8	8	15	20	45	4	7	3
10	15	4	8	30	12	15	18	24	30
50	1	30	30	30	14	20	16	6	9
45	30	12	25	4	35	50	1	12	50
10	9	30	30	2	42	45	5	15	5
10	10	1	25	6	70	20	6	21	40
50	6	10	6	50	8	50	2	5	24
5	3	12	3	4	7	30	6	15	35
35	2	2	5	8	70	30	1	27	56
10	10	2	45	2	28	5	6	30	10
15	2	16	18	15	56	5	10	9	70
30	12	48	15	50	7	50	10	12	21
30	3	18	10	35	7	20	10	12	24
50	54	42	1	18	70	20	8	30	5
10	30	4	5	18	49	15	3	27	6
18	30	3	6	15	5	5	14	4	20
35	6	24	20	12	35	50	7	6	49
5	6	18	25	45	14	20	16	21	3
25	6	4	50	15	35	40	4	30	21
45	6	60	10	14	21	10	7	24	70
45	9	18	30	30	56	10	4	27	3
10	7	6	4	45	49	10	10	30	7
10	2	48	35	25	35	40	4	21	63
50	5	6	45	50	21	40	2	9	4
35	3	48	30	15	21	5	6	27	21
18	6	4	5	40	15	35	12	8	28
35	2	12	30	16	21	10	8	12	35
20	6	8	10	35	21	30	4	15	5
15	5	12	35	50	14	30	2	15	14
4	54	16	35	35	30	10	16	7	9
15	2	12	30	15	35	40	12	9	7
20	3	6	45	16	35	30	4	30	70
10	1	60	6	25	63	50	6	18	1
15	18	30	30	12	14	35	8	24	50
15	54	6	6	10	42	25	10	27	7
5	42	2	40	20	21	45	10	3	56
45	9	20	18	25	14	30	10	15	2
15	18	6	50	18	35	10	1	18	20
35	12	60	40	5	28	35	18	12	6
50	18	3	10	4	7	25	6	9	14
35	7	18	50	4	42	40	8	3	30
45	24	48	20	16	49	30	4	9	63
14	4	5	25	5	50	25	8	4	6
10	7	30	10	50	14	20	16	12	14
30	48	3	10	10	35	30	7	9	20
12	30	10	4	10	50	25	16	2	18
20	8	60	50	35	70	40	10	3	3
35	2	60	35	10	21	20	18	21	10
50	60	60	15	12	7	20	9	21	63
25	8	48	12	25	21	45	14	18	7
15	24	30	7	4	63	5	5	30	28
35	1	24	2	14	35	40	1	3	28
20	6	2	2	10	20	20	6	15	35
50	8	3	10	20	56	35	10	9	63
20	9	12	35	20	49	25	20	24	4
50	1	42	15	5	35	15	6	12	6
50	2	6	25	10	42	15	10	27	3
20	30	6	8	10	40	15	12	2	21
40	1	30	10	25	70	15	10	24	10
8	42	4	45	5	30	30	8	10	15
14	12	20	45	5	50	45	8	4	2
45	2	36	35	25	7	50	10	30	70
35	36	4	10	4	49	45	9	12	56
25	6	42	10	45	14	20	16	27	35
20	1	42	30	12	42	10	2	12	7
25	2	18	50	50	35	30	14	6	6
35	24	6	50	10	28	20	2	27	14
15	24	60	35	12	42	30	4	9	14
50	5	8	10	14	14	25	6	18	50
45	10	6	30	14	49	25	5	6	5
