# Supplementary material for: Mining Association rules for Low-Frequency itemsets
Source: PLoS One. 2018 Jul 23;13(7):e0198066. doi: 10.1371/journal.pone.0198066 (PMC6056028; doi:10.1371/journal.pone.0198066)
Supplement: S1 Transaction Datasets for Frequency and Utility Mining — The small datasets for calculating the frequency of itemsets in transaction database contain Accidents, Chess, Connection, Mushroom, PUSBM, and Retail [32] transaction datasets. There are 500, 1000, 2000, and 5000 transactions per dataset. The small datasets for calculating the utility of itemsets in a transaction database contain Accidents, Chess, Connection, Mushroom, PUSBM, and Retail [32] transaction datasets. There are 500, 1000, 2000, and 5000 transactions per dataset. The large datasets for caluclating the frequency of itemsets in a transaction database contain Accidents, Connection, and PUSBM [32] datasets. There are 10000, 20000, 30000, and 50000 transactions per dataset. The large datasets for calculating the utility of itemsets in a transaction database contain Accidents, Connection, and PUSBM [32] transaction datasets. There are 10000, 20000, 30000, and 50000 transactions per dataset. (ZIP) [file pone.0198066.s001.zip › Data Files/utility_pusbm1.txt]

12	56	10	24	45	54	1	1	3	20
12	35	18	2	30	4	1	2	10	24
30	70	18	50	45	20	6	5	8	28
30	49	14	45	5	20	5	10	10	24
6	4	54	20	30	6	42	9	4	16
12	14	6	14	14	14	28	12	6	3
18	12	48	20	16	8	2	8	1	1
18	12	18	16	50	2	7	8	10	24
18	36	14	1	25	10	6	5	6	28
42	9	8	35	15	18	7	3	1	28
60	7	16	20	30	6	8	8	16	24
6	8	12	50	8	54	3	20	3	1
6	6	48	20	4	30	9	20	3	2
48	10	18	45	8	36	5	8	9	3
36	42	6	4	45	20	1	6	6	16
36	42	20	18	35	12	6	6	4	28
60	14	48	42	25	12	49	5	2	16
6	49	8	4	15	42	10	8	2	36
60	28	12	24	25	4	10	4	6	20
6	10	8	50	15	6	12	5	6	20
48	12	20	2	25	14	4	6	20	32
30	12	12	4	15	12	7	1	6	20
42	16	18	35	70	2	56	14	2	7
36	3	4	14	25	4	7	9	4	20
42	5	16	2	50	10	5	5	14	28
42	12	54	15	8	10	7	2	8	10
54	5	48	18	4	4	9	10	3	6
54	7	20	12	20	14	5	3	5	28
54	6	18	5	30	54	9	4	16	36
6	8	24	48	5	2	56	12	7	3
12	8	54	20	4	16	8	8	10	4
12	12	20	18	15	2	16	7	2	8
54	20	12	18	40	2	18	5	2	12
54	12	32	48	25	10	54	7	5	40
48	8	20	36	45	24	36	9	9	28
54	16	10	4	40	18	50	4	6	8
36	8	6	36	25	30	30	4	6	4
18	8	30	10	45	12	35	7	5	4
54	4	6	36	45	8	3	1	10	16
60	16	4	54	40	36	9	9	6	40
36	8	12	54	15	25	10	9	4	24
24	14	20	6	30	12	10	2	8	24
18	42	10	60	35	18	10	10	5	36
60	16	24	36	15	20	63	3	3	12
18	14	16	35	25	20	1	4	7	24
36	56	2	15	35	16	3	4	6	12
30	20	12	18	40	14	21	3	5	20
42	14	60	6	16	10	49	2	5	7
36	6	12	25	10	20	14	2	5	9
54	20	12	48	20	2	9	9	8	12
30	4	6	60	50	10	2	3	6	24
6	3	18	35	30	20	2	5	2	12
30	9	10	8	10	54	8	5	16	16
12	18	60	45	2	2	4	10	5	6
6	16	30	35	2	10	4	12	9	1
30	3	24	25	3	10	1	4	10	8
30	3	60	25	40	14	8	2	5	7
48	16	18	24	50	16	42	1	5	12
24	63	10	12	35	12	2	1	8	24
18	35	4	12	15	20	9	8	6	4
60	8	20	45	25	14	9	1	4	4
48	14	16	6	20	18	5	1	1	12
54	42	10	18	15	8	4	9	9	12
24	6	18	18	40	48	7	6	10	24
36	4	20	1	25	2	2	9	7	12
30	14	6	48	35	4	10	1	32	12
42	9	30	2	18	20	8	18	3	2
18	40	12	30	45	30	2	8	6	16
12	32	14	5	10	16	3	5	10	8
24	16	18	20	45	20	42	7	7	36
54	24	4	54	10	42	9	6	9	32
36	36	18	30	50	10	8	8	9	40
12	70	16	2	15	12	8	3	1	36
28	3	18	45	10	18	4	3	18	4
20	14	54	15	45	60	7	3	8	12
32	2	60	45	4	12	2	16	8	7
28	18	24	30	4	60	3	8	1	4
42	4	18	48	25	60	9	6	5	24
12	6	16	36	10	60	9	9	32	4
48	8	60	18	9	16	9	8	10	7
30	20	12	30	30	16	10	1	8	20
6	40	16	9	10	6	4	9	2	12
42	32	16	8	45	24	3	5	10	36
6	12	2	42	35	2	5	3	10	40
24	70	36	3	25	4	14	8	9	24
42	7	8	54	15	50	3	6	10	8
12	14	14	18	30	40	8	10	16	24
54	12	54	10	6	18	42	2	1	2
42	16	48	36	7	18	1	16	3	8
6	28	4	10	15	10	7	5	6	16
60	8	8	20	35	27	1	3	7	12
48	3	18	6	10	40	6	5	10	36
48	5	10	36	15	40	8	9	80	32
24	3	54	6	14	18	7	16	3	8
6	24	12	4	16	16	4	12	3	5
12	8	16	8	10	18	10	10	72	36
60	9	12	48	8	18	1	2	4	3
60	20	20	24	30	42	3	2	9	28
36	7	4	6	10	16	3	7	1	4
12	10	4	36	40	14	54	4	3	16
30	10	36	16	40	20	70	4	2	24
42	1	6	20	6	4	4	20	4	3
18	42	4	6	5	10	20	3	5	36
36	4	10	2	5	6	1	5	4	32
6	16	18	48	50	3	5	9	1	12
30	20	8	3	15	8	16	6	5	12
18	32	18	10	35	48	12	3	7	32
24	28	14	5	5	48	6	3	2	28
48	49	10	5	20	42	8	8	4	16
42	35	12	1	15	2	20	4	4	36
12	6	60	5	20	1	56	7	2	10
42	6	8	4	15	54	4	8	2	12
60	3	20	36	35	60	2	8	10	32
12	2	48	18	20	48	4	10	7	5
18	20	12	15	5	3	25	10	7	24
12	9	12	48	35	2	10	5	2	8
12	18	24	20	20	8	28	4	4	28
12	2	54	54	45	8	2	4	6	28
42	6	24	5	40	36	21	5	4	40
30	14	8	6	35	5	8	10	6	12
24	1	16	9	10	20	5	8	20	32
6	14	60	36	6	18	4	10	2	3
30	14	30	9	12	42	5	18	1	8
36	12	40	18	30	15	72	6	4	20
42	50	4	4	25	2	3	2	5	4
54	18	20	4	40	5	3	3	10	8
24	16	20	24	50	30	5	7	3	8
6	20	16	4	20	54	2	5	6	28
42	6	4	10	5	8	54	5	3	36
6	8	20	12	40	20	72	7	9	8
12	28	16	18	25	5	10	1	9	24
60	12	10	12	30	18	10	4	7	32
36	20	48	20	20	42	70	4	5	24
54	49	10	42	45	36	5	7	8	8
36	6	20	60	20	6	9	10	2	36
60	8	60	9	2	24	21	12	7	6
30	8	54	54	6	36	10	6	9	10
42	1	20	1	15	5	5	6	3	8
12	49	16	6	45	35	2	5	9	28
54	14	18	12	35	16	2	10	7	24
12	7	20	1	10	2	6	10	9	8
18	4	18	7	40	2	10	9	9	40
54	6	54	24	10	20	7	3	3	36
30	12	36	12	45	10	49	9	2	8
48	12	6	4	45	10	21	2	10	24
30	8	8	6	45	2	5	9	7	24
54	12	12	5	40	4	3	6	6	12
6	4	6	10	15	15	7	9	9	16
3	2	8	9	20	12	1	1	4	8
24	9	42	12	3	54	8	8	4	8
18	9	18	1	5	60	6	12	1	10
36	14	60	3	50	16	28	4	4	20
18	20	42	6	50	6	7	4	2	28
6	36	10	10	20	60	14	10	8	8
12	2	10	30	5	20	2	2	8	28
30	4	2	2	20	16	7	5	12	4
36	6	6	24	4	18	70	16	7	4
54	4	30	1	6	20	2	18	2	5
18	9	30	2	8	18	2	12	2	5
60	16	2	5	50	6	5	4	3	28
48	32	16	16	5	20	10	7	4	4
24	4	16	4	40	20	8	10	9	24
48	14	48	30	45	35	21	7	10	20
60	8	8	4	10	15	2	10	1	8
24	1	18	24	30	2	5	10	4	4
18	10	42	10	8	12	7	20	5	8
18	21	12	42	10	10	42	4	2	20
18	8	20	30	10	4	45	2	7	32
60	4	36	8	10	20	63	10	6	24
42	20	30	12	25	36	7	7	9	24
36	14	4	42	30	10	7	9	8	40
18	49	14	12	5	12	9	5	9	40
42	2	6	20	10	14	49	7	8	32
42	63	6	60	35	6	8	5	1	4
6	35	12	24	15	18	2	3	8	40
12	20	18	54	1	6	4	2	4	2
54	6	24	6	5	54	8	2	3	3
18	20	14	8	30	25	2	3	4	8
24	28	16	48	30	12	6	2	10	24
54	4	2	54	15	24	6	1	10	8
12	8	14	4	10	3	2	3	9	16
36	14	2	48	5	8	1	10	1	28
36	10	16	4	50	14	5	3	2	32
24	1	6	6	35	4	7	5	10	8
12	5	18	12	5	18	2	2	16	16
36	12	48	48	10	4	10	20	9	5
12	8	14	9	25	45	8	8	9	28
54	28	16	12	30	6	8	6	1	12
24	40	2	36	40	6	8	3	9	32
18	5	20	24	30	2	9	9	2	36
18	1	36	48	18	2	7	2	6	10
60	2	12	1	18	16	9	4	7	2
12	12	12	7	30	9	54	1	9	20
24	6	14	60	20	4	6	5	3	8
24	4	14	20	30	18	5	2	3	8
6	4	30	25	5	16	14	4	5	28
36	8	14	5	20	6	20	10	8	20
2	12	42	54	30	7	35	7	7	28
54	28	18	8	35	20	1	7	6	12
48	20	6	8	35	4	10	9	6	16
18	6	36	24	25	20	49	8	4	24
60	24	2	30	40	25	3	1	1	28
12	35	4	48	15	6	2	5	8	16
42	35	4	14	10	12	4	9	9	8
60	9	18	16	15	14	6	7	24	28
54	7	48	2	12	20	9	12	6	9
18	8	30	2	40	2	63	6	6	20
54	28	4	48	40	5	6	8	5	4
36	12	20	18	10	36	5	6	3	24
36	12	48	12	35	2	70	9	4	9
30	6	18	60	50	2	10	6	1	3
24	32	16	60	50	5	18	4	1	4
36	20	16	18	35	42	3	6	8	12
30	36	12	10	50	3	2	4	2	24
54	8	4	42	40	16	10	8	6	40
18	16	20	6	15	14	4	1	1	12
18	32	20	24	10	2	4	6	1	36
42	40	6	42	20	16	9	5	9	16
10	3	2	15	50	48	25	4	40	16
20	7	30	20	14	4	10	18	10	7
8	3	18	10	8	2	8	16	6	1
60	8	10	30	40	6	7	8	4	36
42	8	20	35	35	8	3	3	16	4
60	20	12	30	10	4	42	8	7	5
42	4	30	6	6	14	3	16	8	10
36	9	30	2	2	8	2	8	6	6
30	56	10	20	25	2	1	8	2	40
60	6	10	6	50	4	1	7	20	4
42	4	36	30	100	18	6	20	5	9
48	6	48	45	40	2	10	8	1	3
54	10	12	35	40	10	3	14	4	1
36	36	18	30	45	2	6	5	10	36
30	70	4	12	5	30	7	1	4	32
18	5	14	45	45	14	4	5	2	40
54	1	6	30	35	54	7	8	8	12
24	4	12	20	30	8	6	20	3	8
48	4	42	15	100	18	3	20	6	7
60	8	10	48	50	12	10	1	5	16
18	4	6	24	5	6	9	4	8	16
12	16	6	6	50	50	6	4	4	12
12	4	8	54	50	18	5	3	10	40
6	2	6	24	25	20	8	7	10	28
24	18	12	12	4	6	2	8	4	7
42	10	30	60	7	8	2	8	3	10
48	1	14	45	45	42	7	3	4	24
24	12	4	25	10	16	3	9	72	40
6	5	24	50	3	20	5	2	9	8
6	21	8	20	10	14	8	7	9	8
48	21	4	6	40	8	4	8	10	40
36	14	48	18	30	60	7	2	4	32
48	2	32	18	45	1	63	4	5	4
24	36	12	16	20	18	2	9	5	40
6	35	18	24	50	18	6	2	10	36
20	14	36	60	15	2	42	2	2	28
32	9	54	30	1	6	7	9	2	6
48	4	40	15	5	18	81	5	3	24
36	2	6	54	20	4	14	8	2	16
36	28	6	15	35	12	3	2	1	8
12	35	12	36	35	45	4	7	2	4
42	10	60	50	45	6	56	9	1	32
6	2	36	54	2	2	35	6	6	1
18	12	36	12	6	12	7	16	8	4
54	1	30	15	4	4	4	20	9	7
36	42	16	54	40	50	8	5	3	36
36	8	36	6	3	2	63	4	1	4
6	6	42	2	5	48	21	3	10	28
48	16	18	12	45	4	21	10	9	28
24	4	12	15	30	18	9	10	1	28
24	4	4	10	15	14	4	6	6	32
42	6	30	20	6	20	8	8	9	6
54	14	10	2	40	8	6	5	4	4
18	7	18	20	25	18	5	10	4	28
24	2	12	54	9	4	5	4	4	9
54	10	6	14	7	12	1	8	1	4
48	8	4	24	45	54	1	10	6	16
30	8	18	54	30	2	3	3	8	40
18	3	18	24	9	8	7	16	8	5
54	4	48	30	5	6	9	6	7	5
24	70	18	24	10	8	9	4	10	40
60	8	16	24	30	9	9	2	14	36
18	6	42	18	35	20	21	9	2	12
18	6	30	48	9	16	14	10	10	9
36	12	18	24	9	14	10	14	4	5
60	2	12	24	10	12	9	5	1	8
6	6	20	24	40	20	7	8	8	32
54	5	2	18	30	2	9	6	14	20
36	6	36	30	4	4	4	10	8	4
6	8	30	28	9	18	7	14	6	10
8	7	12	42	30	42	10	1	9	28
30	6	42	30	20	5	28	9	3	4
36	12	4	14	50	20	6	3	2	20
30	20	2	10	30	42	3	10	10	28
6	16	20	36	10	18	7	3	2	28
18	16	6	48	5	12	9	7	64	12
36	20	42	12	45	10	42	3	7	16
24	16	4	48	45	2	45	7	40	12
60	1	30	60	10	10	8	2	4	8
24	10	12	6	18	12	9	9	9	2
42	4	20	54	15	20	50	3	10	8
60	28	10	24	20	9	2	10	10	24
42	36	10	54	5	7	2	1	2	12
6	8	20	42	30	16	6	9	10	36
54	35	6	24	45	16	1	3	9	28
18	7	18	54	25	12	5	8	4	28
6	8	30	54	80	10	35	8	2	1
48	18	30	54	50	20	9	4	3	4
48	7	16	36	5	6	10	4	6	40
60	4	60	54	20	14	2	4	9	3
18	7	30	6	12	4	4	18	8	5
42	42	4	4	25	12	5	4	7	4
54	49	16	40	50	16	10	2	10	20
60	2	8	18	5	10	20	10	4	12
42	4	4	4	10	16	30	3	3	4
12	36	20	60	10	8	7	6	10	36
48	32	6	60	50	36	9	10	2	36
30	20	14	60	45	2	5	2	5	28
54	8	6	54	40	16	4	6	1	24
42	12	8	18	40	48	45	2	6	32
36	1	12	48	8	16	5	18	4	3
12	10	2	54	5	4	10	9	5	12
48	6	6	42	50	2	6	7	8	24
36	7	24	60	20	6	3	7	5	4
30	8	60	54	35	12	4	9	4	16
18	21	30	18	30	35	63	5	4	16
24	5	16	48	5	12	8	8	6	40
54	4	20	54	30	16	2	5	48	32
54	5	6	24	2	18	9	12	3	8
18	4	2	12	30	15	1	7	6	4
48	40	8	42	25	48	3	10	10	12
30	10	40	54	25	14	72	1	2	32
18	42	8	48	5	2	1	1	10	8
6	21	16	48	40	16	8	9	4	8
42	7	24	24	5	30	7	4	6	28
42	3	6	18	15	50	2	6	2	16
54	4	12	18	30	16	8	2	8	8
42	9	12	24	4	18	10	8	10	3
54	9	36	18	7	8	10	20	7	3
48	8	16	36	50	20	9	9	1	24
30	10	16	36	10	42	3	7	20	8
18	6	30	18	20	8	21	4	2	7
42	8	42	60	6	2	2	4	5	10
54	8	8	60	20	12	8	6	4	24
24	6	18	36	5	18	5	5	1	36
12	2	6	60	45	18	10	5	5	40
54	4	6	30	40	18	4	10	24	4
48	28	48	42	7	8	9	6	8	5
30	20	32	54	25	8	27	6	9	20
30	6	8	20	10	2	7	10	3	32
60	10	10	60	20	1	7	1	8	32
30	24	2	40	10	5	10	4	2	28
54	40	12	24	30	4	8	6	9	12
18	4	14	48	20	60	4	10	5	12
30	16	16	42	40	2	8	7	2	12
18	5	14	35	40	2	2	3	9	8
24	10	14	15	10	16	5	1	4	16
6	3	54	12	5	18	1	8	6	1
24	9	60	10	3	20	4	18	1	10
42	8	30	30	10	4	7	6	7	7
42	16	40	45	20	14	45	7	6	20
60	4	36	48	50	4	35	1	8	40
24	12	18	35	5	16	35	5	7	36
6	56	2	12	5	8	7	1	8	16
54	8	2	18	35	2	2	4	5	16
36	56	10	18	35	16	3	5	7	20
54	14	20	30	10	8	5	9	14	40
24	4	18	36	2	6	8	2	6	5
6	1	14	42	25	8	9	5	3	8
60	20	12	36	30	2	9	4	14	24
6	4	6	42	3	18	9	12	2	1
54	8	24	18	7	20	8	20	5	3
48	1	42	12	3	2	5	2	4	8
30	40	36	42	9	20	9	14	8	2
12	20	8	18	25	6	20	9	6	24
12	20	4	24	10	18	9	5	9	32
42	28	2	24	50	20	5	10	10	40
36	42	20	42	45	18	4	1	8	40
42	70	4	18	30	3	7	10	2	12
6	10	18	36	10	2	6	6	5	1
42	16	6	45	10	10	2	10	4	4
18	7	12	6	30	16	10	10	10	12
54	63	18	42	20	6	3	9	8	16
30	2	10	60	20	12	10	9	6	36
48	2	16	36	5	18	10	2	10	20
54	18	8	36	5	12	10	4	1	12
18	10	24	60	50	2	35	3	7	8
30	28	10	24	40	20	5	3	2	16
24	12	10	30	45	6	5	3	6	40
36	18	16	42	35	14	6	5	4	32
48	6	10	42	50	14	7	10	5	36
24	5	16	12	50	24	7	3	20	20
36	14	60	42	7	8	2	2	9	10
6	6	6	12	6	4	2	8	7	9
48	9	30	42	10	20	3	8	4	2
48	5	16	14	50	14	5	4	3	8
30	4	18	36	40	4	3	7	12	16
60	5	54	10	3	4	2	8	3	5
48	7	12	12	3	6	8	20	6	3
12	5	30	12	5	2	10	18	6	4
30	16	48	15	7	27	7	20	2	6
18	5	60	30	15	8	63	9	48	8
4	6	18	4	16	27	7	2	4	3
18	20	24	20	45	10	14	3	8	16
12	16	60	10	15	10	63	7	10	16
6	50	4	6	35	3	27	3	5	24
6	12	20	60	20	12	45	9	5	28
42	16	16	2	5	5	2	8	10	8
36	16	2	3	10	20	1	1	8	4
6	28	10	4	5	2	6	1	6	28
42	28	16	42	5	10	2	9	6	4
24	2	18	42	45	10	21	6	8	28
42	4	54	6	3	2	35	10	40	3
24	24	36	48	36	2	7	5	5	10
48	36	10	2	25	4	5	5	9	24
60	8	20	8	15	10	7	5	2	12
54	4	18	6	20	4	10	1	8	8
30	7	12	6	40	2	8	4	10	12
30	1	60	2	8	42	6	6	4	5
36	6	36	30	7	18	4	10	5	1
36	18	2	18	20	30	8	6	7	32
18	6	16	8	5	4	6	8	1	12
18	63	18	2	5	20	12	5	3	28
18	10	4	9	50	20	7	1	10	32
6	2	16	42	20	4	7	4	7	16
42	12	16	60	10	4	45	8	10	4
18	4	10	42	10	10	5	10	2	32
48	10	4	60	20	16	4	10	8	28
54	8	42	60	4	10	6	4	2	4
36	2	18	60	1	4	10	4	4	4
54	4	20	16	20	60	2	6	2	12
48	10	12	50	15	12	1	8	64	32
42	16	48	8	2	2	1	6	2	1
24	16	2	1	45	8	10	1	6	36
24	12	14	12	10	5	3	8	8	12
24	42	14	7	5	9	4	10	8	28
42	1	30	3	28	20	10	2	3	8
30	4	4	42	25	14	4	4	3	40
36	1	10	54	25	25	3	4	32	20
20	2	60	36	7	3	6	14	5	4
25	10	24	30	8	21	1	14	4	2
24	14	16	30	20	16	6	2	10	36
36	24	6	10	45	12	4	10	8	32
48	8	10	36	40	60	3	2	9	36
24	14	4	54	50	18	3	10	3	20
54	20	4	1	5	6	1	5	1	36
60	7	6	2	20	54	4	3	16	20
48	3	6	2	10	24	5	12	3	10
42	8	36	2	7	48	8	20	8	10
36	3	12	4	4	24	5	10	6	1
48	1	8	54	45	4	5	10	2	24
24	10	18	48	30	4	3	7	40	16
54	1	24	9	8	4	6	12	8	3
18	2	12	48	4	14	8	16	2	5
24	1	12	2	30	2	3	10	2	32
36	9	16	6	35	8	8	5	10	16
54	16	42	10	1	12	7	4	10	1
30	20	12	3	3	4	7	18	5	10
12	6	12	12	6	16	2	6	2	9
18	2	36	8	20	6	63	1	2	40
12	2	30	18	20	48	28	3	1	24
24	10	18	36	30	36	14	6	9	8
30	28	6	18	20	1	10	3	5	8
30	40	16	12	10	8	7	2	3	8
12	6	14	60	50	6	8	5	3	4
60	4	18	9	25	8	5	4	5	28
24	18	32	24	10	50	27	1	6	32
54	12	28	54	45	8	27	1	7	12
30	12	28	6	20	16	81	4	1	24
48	32	12	18	10	42	1	5	8	8
12	24	20	42	15	30	10	9	3	28
12	12	48	30	5	14	42	3	9	32
48	8	6	36	35	8	4	3	9	28
6	6	12	6	45	20	2	9	80	32
36	2	42	12	9	2	7	20	2	4
6	36	6	60	35	9	10	8	1	12
60	4	12	24	20	6	9	6	4	20
24	4	32	36	45	8	36	9	5	40
36	63	60	30	25	12	49	8	2	28
28	8	2	24	50	9	1	1	4	16
4	2	10	54	25	5	3	5	16	36
4	9	54	18	6	3	9	20	1	7
28	20	6	6	4	10	8	16	5	10
54	24	18	60	40	10	5	3	1	12
18	70	14	30	40	54	10	1	10	20
54	18	54	42	30	20	35	7	6	8
12	3	6	18	30	48	12	7	10	20
12	18	24	18	20	42	42	3	10	12
12	8	6	30	30	36	56	5	9	20
18	2	8	18	20	20	2	9	5	8
42	1	16	6	40	4	1	9	8	16
36	18	42	30	10	16	7	12	4	3
60	18	18	6	5	10	8	14	10	5
36	2	54	36	10	18	9	14	6	7
60	16	20	6	40	36	2	5	32	40
30	8	8	12	40	6	10	4	4	32
36	7	18	18	2	24	1	20	9	2
60	35	42	18	35	6	21	4	10	8
30	28	6	12	45	4	2	5	9	16
24	36	10	24	20	2	4	6	9	40
42	40	6	18	50	5	6	5	1	20
54	35	12	36	10	18	6	9	14	32
12	12	42	60	2	1	3	12	10	7
48	4	36	36	1	5	7	8	6	4
60	10	40	60	45	12	9	2	3	16
6	28	18	12	30	1	7	7	3	20
30	63	16	54	30	60	10	4	3	40
8	70	14	42	10	12	1	3	3	32
8	5	16	18	30	30	1	5	12	8
16	4	18	42	3	36	49	8	9	4
16	20	24	5	3	54	70	14	1	4
40	4	36	60	12	30	10	16	7	2
20	1	18	30	27	18	10	2	5	5
12	9	18	60	30	10	7	10	4	12
30	1	12	54	25	50	8	5	16	12
18	2	6	6	4	8	4	2	3	8
54	4	12	12	1	14	5	6	3	10
54	24	18	12	10	14	5	9	2	28
30	63	14	48	15	6	8	3	12	24
12	10	18	60	35	2	28	1	2	16
18	16	36	48	18	4	9	18	9	8
36	16	20	48	30	45	6	10	9	28
42	16	4	6	15	14	9	1	3	20
36	12	10	30	10	48	9	7	8	32
54	16	12	12	15	10	9	6	6	36
30	20	8	60	40	10	3	1	7	32
6	32	20	6	40	42	8	6	8	4
54	8	54	12	5	54	35	10	6	24
60	1	36	42	50	2	14	10	9	32
18	8	36	18	20	30	35	5	2	8
36	4	12	6	30	30	7	7	4	20
30	20	4	36	35	18	3	4	4	36
42	7	8	54	40	36	10	9	8	36
30	14	2	6	25	14	2	10	4	4
12	18	54	36	18	8	70	4	5	1
12	14	4	36	20	7	45	5	9	24
36	12	28	60	5	10	9	10	5	40
54	7	42	60	40	48	28	6	6	12
36	28	40	24	20	7	36	8	10	20
60	36	14	54	30	3	10	7	4	16
42	16	12	12	25	10	8	4	10	40
48	3	48	12	5	50	21	3	10	36
6	42	12	60	45	60	8	1	2	40
60	4	18	20	20	20	9	7	3	28
18	35	14	42	35	14	10	7	4	36
24	14	14	14	35	36	4	3	20	16
24	12	48	36	9	16	7	14	2	9
12	10	24	6	4	16	4	8	4	4
48	63	12	4	50	3	7	2	10	24
24	63	14	24	45	4	1	8	4	40
24	10	48	4	25	18	21	4	9	12
30	5	12	6	15	18	63	4	9	20
18	2	2	20	40	10	7	5	2	4
48	8	6	20	30	15	1	5	14	4
18	4	18	12	6	8	7	18	4	6
54	1	6	24	15	18	4	4	3	36
24	4	20	4	45	60	6	4	6	8
54	32	16	10	45	2	63	6	3	16
18	7	12	30	15	24	7	10	14	12
60	12	18	18	25	14	2	10	4	16
54	3	24	16	16	8	6	10	6	6
24	9	18	18	6	12	4	4	7	6
48	7	12	12	8	18	9	20	3	8
30	12	18	10	10	25	7	9	1	40
42	63	2	14	5	60	10	10	10	16
30	49	16	18	20	12	5	4	14	32
12	20	36	30	35	6	35	8	5	12
30	4	54	18	6	18	1	6	10	1
36	18	54	4	4	12	5	6	6	3
54	35	2	48	20	35	1	7	10	28
12	10	20	12	40	36	10	3	4	28
42	14	18	60	8	12	5	2	9	3
12	21	8	54	50	20	9	6	6	36
18	4	18	6	50	4	2	5	56	4
60	5	24	12	4	4	6	20	10	9
30	6	30	54	2	8	6	16	7	3
18	3	12	6	35	2	4	8	9	16
24	8	4	36	30	8	7	8	4	16
18	9	60	18	9	20	7	8	8	5
42	10	12	6	3	10	2	4	7	1
60	9	12	30	25	2	7	5	8	20
54	18	8	60	50	40	2	10	8	16
60	7	42	30	7	20	5	12	8	5
12	20	40	30	35	7	45	3	4	40
18	24	8	6	45	18	9	9	1	4
6	16	12	54	40	60	10	4	10	16
12	7	2	6	50	5	5	5	3	24
36	70	12	8	10	12	6	7	8	40
24	28	6	6	10	1	9	9	1	28
60	12	18	1	40	2	6	5	8	32
24	35	16	9	50	4	3	6	4	28
6	10	6	1	35	12	3	4	7	20
30	3	10	2	15	6	6	3	1	4
42	2	10	4	20	8	6	5	2	28
18	18	12	10	14	20	28	16	7	2
24	2	54	7	12	2	7	6	2	3
6	63	8	6	20	54	8	7	8	36
54	21	16	10	5	15	10	6	14	36
12	4	60	6	6	42	7	2	10	4
12	2	30	1	20	20	2	2	3	2
6	7	60	6	20	20	63	3	9	28
36	42	10	54	20	4	8	6	6	4
48	14	4	10	25	7	1	7	4	28
42	12	36	4	2	2	6	12	8	9
54	20	28	1	15	6	45	10	10	24
12	70	2	8	35	4	9	4	3	4
24	4	16	42	30	18	5	10	12	16
60	8	48	12	18	9	9	14	2	3
30	4	54	60	20	18	2	16	6	4
48	3	54	60	12	2	3	12	3	9
42	4	36	12	12	4	2	12	9	5
30	4	20	12	50	54	2	5	4	28
60	1	18	20	15	6	2	10	4	8
54	14	6	30	5	10	7	2	8	40
6	18	36	40	30	5	18	7	5	8
42	16	42	5	50	60	63	3	2	20
12	10	2	18	20	12	4	3	5	32
6	1	12	8	20	48	1	10	10	36
48	9	60	54	7	6	10	2	5	1
12	3	30	16	2	2	2	4	1	10
24	4	48	20	7	10	1	14	9	10
60	9	48	18	8	2	5	4	10	2
42	6	36	10	10	1	90	2	3	28
16	16	12	2	25	42	7	4	7	40
42	5	12	60	20	10	3	1	3	32
12	6	16	2	20	35	12	1	16	40
12	2	6	54	16	6	1	4	9	3
24	2	36	30	4	12	1	18	5	4
42	21	16	10	40	5	3	9	7	32
48	7	14	2	40	6	1	8	6	40
24	14	24	42	20	12	1	10	6	8
42	2	12	36	20	4	2	2	9	1
60	4	18	18	20	10	7	6	7	16
42	16	18	6	45	3	63	10	6	24
42	12	18	6	50	10	7	5	3	24
28	28	16	6	35	5	1	8	10	12
42	5	30	1	15	30	3	4	10	3
6	21	2	12	25	10	1	5	1	20
24	14	10	60	50	14	7	7	5	4
12	4	18	2	45	10	7	4	3	16
18	12	12	48	50	2	7	7	7	20
42	36	2	42	20	20	10	7	4	24
60	32	18	2	5	18	6	4	5	36
24	28	14	4	45	24	12	6	6	40
30	2	54	9	35	42	7	7	10	4
6	8	14	8	15	4	9	8	9	4
12	6	14	16	15	7	6	6	1	24
42	16	12	12	5	14	16	6	8	40
12	10	6	4	15	7	10	6	7	24
48	4	14	6	20	7	7	3	2	24
12	5	36	18	7	4	7	14	7	5
24	1	42	36	10	4	1	20	5	3
42	9	36	8	5	8	63	9	9	20
54	14	12	2	5	2	6	9	3	36
42	4	4	9	10	42	2	10	8	28
12	16	18	3	5	4	3	7	10	28
24	36	20	10	35	7	6	3	2	16
60	32	2	42	10	2	18	10	4	4
12	14	16	6	30	14	9	9	10	12
36	12	10	6	35	3	3	9	7	4
36	63	8	12	45	4	10	5	8	28
6	28	20	4	20	10	6	8	10	12
48	4	60	60	40	16	28	7	2	20
6	49	12	36	40	35	16	4	5	36
24	28	16	36	5	14	12	8	6	16
6	35	10	12	40	48	1	5	3	12
48	14	10	60	50	4	1	9	9	8
42	18	18	12	20	8	56	5	4	28
54	4	20	2	5	16	5	7	6	24
48	18	4	6	25	2	9	5	10	4
24	14	60	5	18	12	63	14	1	6
12	6	6	30	30	3	6	10	8	36
48	4	4	6	35	9	6	3	10	40
48	20	16	54	10	4	9	10	9	20
42	36	16	24	10	10	5	3	1	12
6	35	6	40	35	14	5	1	2	4
42	7	10	10	5	7	4	1	2	32
18	10	48	50	6	4	56	20	1	8
36	16	18	36	35	18	14	9	3	28
42	2	4	48	10	2	6	1	7	32
12	6	20	6	15	30	9	2	8	8
12	28	12	48	5	5	10	10	4	36
54	36	8	48	15	6	4	4	6	40
12	63	8	12	10	10	1	7	9	4
42	42	10	14	20	4	7	9	16	16
12	18	60	2	16	6	28	16	5	9
12	63	10	50	40	2	5	7	1	36
48	5	14	48	10	16	1	3	16	32
18	16	42	50	50	18	49	2	9	1
18	4	12	18	50	50	9	6	3	4
6	10	6	10	20	16	2	6	8	32
28	1	10	18	30	20	4	1	8	36
60	2	36	25	40	2	28	6	2	8
36	14	60	15	14	4	63	16	5	9
54	8	12	18	25	36	14	10	10	8
48	40	4	12	50	8	14	9	10	28
6	12	42	30	30	10	42	4	2	32
42	3	14	8	30	4	2	5	6	16
6	21	10	30	45	8	10	2	14	4
18	14	48	18	6	8	1	6	10	3
48	49	8	6	5	6	18	7	2	12
60	56	16	6	25	60	10	4	9	4
42	8	8	40	30	10	8	5	9	20
60	12	2	40	10	14	2	3	16	12
60	1	36	6	20	4	5	8	7	7
60	7	30	20	18	12	7	16	5	4
30	63	6	10	30	2	10	10	2	12
18	14	18	35	45	36	10	2	16	24
54	12	60	5	4	16	70	14	2	3
30	20	54	12	3	6	63	6	2	3
60	8	20	9	10	10	10	4	7	28
18	14	10	60	40	4	4	2	3	12
30	7	4	48	20	30	1	1	10	40
24	6	12	60	15	42	5	6	10	4
54	9	6	18	2	14	8	20	9	2
6	1	6	36	7	16	5	18	4	6
6	8	12	6	1	16	10	18	7	7
6	63	14	14	30	18	4	10	5	40
54	49	6	24	45	6	1	7	8	28
42	2	24	54	35	10	70	2	8	8
42	49	12	9	45	20	1	8	5	24
48	21	20	8	5	12	7	3	8	40
36	14	60	10	20	16	14	10	8	20
18	12	6	5	1	20	28	2	4	8
60	28	18	7	20	5	10	3	1	28
48	14	18	9	5	24	4	5	10	4
30	8	30	12	18	8	70	14	4	4
24	12	18	8	10	14	4	10	7	1
12	35	14	24	40	42	3	4	2	8
30	7	2	12	50	15	5	8	2	16
12	8	12	54	30	42	70	7	8	40
12	2	54	18	8	24	28	16	1	4
6	16	6	18	5	60	49	5	3	40
42	4	12	1	10	48	28	1	10	12
24	8	4	42	15	8	6	9	8	28
6	3	12	30	45	18	8	7	2	8
60	3	4	9	10	20	7	7	9	16
60	7	10	6	50	8	10	10	10	4
24	2	54	4	2	2	8	10	1	10
30	6	48	10	3	10	3	4	1	9
6	40	20	60	35	10	2	9	3	36
12	12	14	42	50	2	3	1	10	24
18	6	10	6	45	36	8	10	7	36
24	18	12	48	50	36	9	2	1	4
42	4	6	14	25	4	9	5	2	24
18	6	10	5	45	18	4	6	6	40
54	3	18	12	10	42	8	14	8	2
12	24	18	7	20	8	4	18	7	2
12	36	12	2	15	12	7	6	4	4
36	36	12	60	5	2	6	3	5	36
36	18	42	60	20	14	35	4	3	24
36	8	2	60	35	12	3	1	4	20
60	18	16	9	50	16	5	4	72	16
42	20	6	9	2	12	4	10	1	3
60	10	40	42	35	14	63	2	5	28
54	8	10	36	35	20	5	1	7	24
24	4	16	2	25	4	6	8	16	36
60	8	60	6	12	16	14	2	2	1
18	2	12	8	6	4	4	18	9	7
54	12	48	6	14	4	6	10	6	5
36	2	6	18	14	2	6	16	2	8
60	18	8	30	40	5	10	4	1	8
54	24	6	48	20	1	8	5	9	4
60	5	12	42	50	10	56	5	6	32
48	8	2	4	25	2	8	3	4	32
60	2	14	18	15	10	3	5	10	40
54	12	12	48	15	16	15	7	10	32
48	32	16	8	30	6	8	3	4	36
12	24	10	42	30	6	5	8	2	36
36	2	18	20	5	18	3	3	3	40
42	8	2	35	20	12	7	9	6	24
54	36	2	20	20	30	45	9	18	40
54	6	30	12	14	18	70	14	8	2
60	20	48	30	14	48	7	12	9	7
42	16	60	2	10	42	7	2	6	3
36	1	12	12	40	18	42	3	6	36
20	18	42	54	5	10	3	8	1	9
36	1	48	54	45	6	7	2	4	2
24	2	6	6	20	14	8	8	8	8
28	4	60	6	50	6	9	4	8	10
32	28	36	48	30	2	1	12	8	4
16	3	18	30	40	8	21	1	3	24
42	36	12	60	5	2	4	6	10	8
6	24	6	54	25	7	9	6	9	4
18	8	4	36	30	12	14	9	2	12
48	3	2	48	40	16	8	5	3	16
24	2	10	60	40	20	9	10	20	32
12	6	24	60	10	12	4	16	7	1
42	3	24	6	4	16	5	6	8	6
5	4	24	12	16	9	1	4	6	1
24	7	16	30	15	8	8	7	6	12
54	6	20	42	40	3	9	8	12	16
24	14	36	30	48	20	2	6	8	1
42	1	30	6	42	10	4	4	5	8
18	14	10	60	45	14	7	6	3	40
18	14	18	12	15	4	9	6	6	20
24	14	4	6	45	54	18	10	18	4
6	20	42	30	3	24	28	16	2	10
20	40	14	48	45	30	1	5	2	8
18	8	8	36	35	8	8	1	5	28
18	1	20	42	15	8	6	1	6	36
42	1	4	30	45	18	5	1	8	24
6	8	12	54	1	14	10	12	2	3
36	4	18	16	4	18	5	20	4	7
6	20	6	18	9	4	9	6	7	4
24	4	10	16	25	48	16	2	4	28
30	10	24	24	2	6	7	6	6	9
6	14	24	18	3	6	70	6	10	7
12	16	18	40	10	48	2	18	9	5
54	18	24	24	2	48	4	6	6	1
30	8	36	42	3	18	9	6	8	7
18	2	6	48	25	2	2	2	8	4
36	4	36	54	20	18	63	6	2	6
54	4	60	54	40	4	56	8	10	1
60	4	2	15	35	18	8	3	18	4
18	12	60	4	18	4	4	6	8	2
30	18	40	40	20	7	90	5	10	24
8	36	14	18	30	12	6	7	1	16
54	21	18	6	35	6	2	4	8	24
6	28	10	42	50	10	10	6	3	16
54	40	8	42	40	2	8	7	3	16
48	20	28	40	5	16	27	5	5	24
60	49	12	48	20	2	14	9	3	32
48	10	2	42	10	4	4	4	4	32
24	12	54	45	16	20	3	6	1	7
60	49	12	12	20	3	1	4	8	24
12	20	12	36	50	5	10	2	10	20
18	16	8	30	40	14	6	9	6	20
54	20	12	30	25	6	4	9	7	36
60	7	10	36	45	6	3	10	10	28
54	56	8	42	45	18	8	5	10	24
6	2	30	18	3	14	28	2	10	4
30	20	24	12	2	18	21	16	6	2
24	10	12	42	1	12	1	10	5	7
28	42	8	48	30	8	12	1	16	8
4	8	24	30	25	35	14	2	6	36
20	16	18	54	6	14	1	8	1	2
32	18	30	42	10	14	6	2	2	7
48	8	16	12	35	6	2	8	3	32
30	16	6	54	30	12	2	2	8	36
30	5	10	36	25	8	9	8	7	12
12	2	12	60	40	16	5	10	16	32
54	4	18	20	2	6	8	16	8	7
40	56	10	60	10	12	6	7	4	24
16	10	2	48	15	2	5	1	16	40
12	16	54	48	50	2	42	2	6	28
36	5	24	12	2	20	6	4	1	2
4	8	18	48	4	10	1	16	5	1
24	40	2	30	15	14	1	6	8	40
32	18	16	30	30	10	5	1	9	24
28	9	42	24	30	20	21	7	9	32
24	42	12	48	30	12	2	1	9	36
24	16	16	6	35	10	9	2	2	16
12	2	16	30	30	10	18	10	80	24
32	6	36	30	8	18	6	7	7	1
8	42	14	60	25	36	8	7	7	4
20	10	12	54	9	45	70	8	2	6
36	6	60	6	3	6	9	16	9	3
30	56	6	24	40	60	4	9	5	4
48	8	16	30	25	6	4	8	8	24
12	20	16	60	10	16	6	9	7	36
12	8	12	24	45	20	1	10	4	36
36	16	16	18	5	8	10	4	10	16
54	35	20	6	35	2	20	7	10	4
36	10	12	48	35	16	42	7	2	32
28	2	4	30	40	2	2	6	5	28
16	16	8	30	20	10	2	10	12	12
4	8	24	48	6	12	10	12	3	6
12	5	48	54	12	8	10	10	5	5
32	9	54	12	14	8	6	16	8	7
32	7	2	48	15	12	14	10	2	24
4	7	18	60	10	18	10	20	1	10
4	8	54	18	5	6	8	18	10	10
4	5	30	60	3	6	6	12	6	1
8	2	60	24	10	48	70	9	3	28
36	12	4	30	50	7	18	7	5	4
60	4	48	54	28	4	8	8	8	2
48	8	6	54	15	20	2	2	5	24
40	10	14	48	10	20	7	3	2	20
42	8	2	24	45	4	5	5	3	24
18	18	8	12	35	6	16	5	5	8
30	9	60	48	35	2	4	7	8	36
6	42	20	48	25	16	6	1	4	8
36	6	10	54	20	6	5	2	5	32
36	7	2	6	30	12	9	2	6	16
30	8	12	42	20	2	5	1	14	36
18	8	18	60	4	16	49	16	5	3
6	4	54	12	25	6	21	6	5	40
12	4	4	6	20	14	8	6	9	8
48	10	8	36	35	14	10	10	8	28
54	12	42	10	8	16	5	2	7	2
30	9	54	48	6	14	5	18	3	7
18	5	12	16	20	45	1	6	2	20
12	10	2	10	35	12	6	6	40	4
54	6	18	60	3	16	8	16	8	8
36	8	48	60	5	16	9	16	2	5
48	18	20	5	20	10	10	5	10	28
18	32	6	4	35	2	4	4	8	20
12	12	6	36	45	36	4	1	2	8
18	24	2	18	30	54	10	4	7	40
12	8	36	42	35	6	28	9	5	28
42	70	4	18	40	2	8	5	9	28
36	63	20	18	25	5	7	6	8	12
24	6	6	6	12	14	2	12	8	3
24	5	20	54	40	1	8	7	7	36
36	32	10	24	25	45	8	6	10	16
6	28	16	2	35	12	6	2	10	24
6	32	18	12	5	6	3	9	3	20
36	14	18	36	50	3	7	7	6	32
12	8	24	3	35	6	35	8	9	16
30	14	20	18	45	18	6	4	5	16
48	49	10	14	45	60	8	1	6	4
54	6	60	12	9	16	4	10	3	1
60	1	24	4	8	4	2	4	5	9
30	7	16	25	10	45	1	4	6	16
60	16	12	60	35	36	6	7	32	40
30	5	12	12	7	18	9	2	10	6
18	12	24	12	25	3	27	4	7	8
18	10	36	18	30	16	21	8	10	40
12	16	10	18	30	14	2	1	3	20
6	35	4	12	30	4	10	10	18	4
30	4	30	10	9	14	7	6	6	4
60	16	30	54	5	12	10	8	6	2
36	9	10	5	25	14	8	1	8	24
48	3	18	54	40	9	7	8	12	36
18	6	42	3	4	21	14	16	4	3
14	16	48	35	30	10	70	4	1	16
42	16	2	8	20	35	7	6	8	36
60	4	14	42	5	2	4	8	6	20
6	8	36	10	30	5	18	6	7	4
48	21	6	7	40	60	10	4	6	20
15	2	12	12	40	48	49	8	10	32
36	1	12	1	20	18	49	5	4	40
36	16	60	48	20	10	9	12	6	6
18	10	18	48	32	6	6	16	10	5
18	2	24	6	40	18	70	2	9	40
54	49	6	1	35	14	14	3	7	24
60	36	6	4	40	10	4	5	3	28
54	20	16	7	50	7	2	10	10	28
18	56	14	9	15	9	4	2	9	40
28	12	54	16	50	12	28	8	2	24
48	4	6	5	45	54	18	7	10	28
48	14	16	7	50	20	20	10	3	28
54	1	8	1	35	18	3	8	2	8
30	6	12	60	20	60	4	3	14	28
42	2	42	12	8	16	1	16	10	6
24	5	12	30	9	6	5	16	7	4
12	16	10	42	45	4	9	4	8	24
6	16	10	24	10	10	2	1	7	16
6	2	4	4	20	9	45	3	5	20
42	18	12	24	20	6	49	9	4	24
42	8	36	4	50	2	28	8	4	8
48	6	10	12	20	6	30	10	1	40
36	14	12	10	10	60	15	9	4	36
42	8	2	14	15	3	4	3	1	16
6	28	10	6	30	1	6	10	9	4
6	8	20	2	35	45	4	1	4	12
60	2	20	4	20	25	2	1	2	4
12	4	8	12	25	6	3	2	10	40
36	4	10	24	5	8	8	5	14	32
42	16	12	2	6	12	14	2	8	1
36	10	6	5	20	12	5	6	3	3
42	56	16	4	40	20	8	5	8	32
60	14	6	2	8	18	49	12	2	8
12	42	10	54	25	4	3	9	9	16
60	35	12	6	25	60	1	4	7	40
48	8	20	4	10	10	63	6	9	16
48	20	12	6	25	5	7	8	1	16
54	20	18	18	15	6	7	4	6	28
36	20	16	1	40	18	10	9	10	8
60	10	2	1	10	10	3	9	2	32
6	35	6	3	30	5	2	9	10	8
48	49	2	7	40	10	8	5	2	40
60	32	2	8	20	7	6	7	7	4
48	32	10	10	30	5	9	1	6	4
30	14	4	42	25	9	4	4	7	4
36	14	16	24	35	14	5	3	8	28
54	16	6	18	16	14	8	18	4	2
24	10	54	60	2	14	56	14	10	1
18	12	8	4	5	3	90	5	3	12
24	2	6	12	35	12	63	1	5	32
60	20	30	12	50	12	49	1	7	4
12	8	40	6	20	16	45	7	10	16
42	63	12	10	50	6	14	5	10	28
18	63	2	6	15	8	14	10	6	4
54	8	10	12	25	10	18	2	8	40
42	6	12	36	5	4	63	8	18	16
30	6	6	48	1	6	35	10	5	9
48	8	6	42	5	14	6	9	7	10
42	2	18	30	20	24	14	1	10	8
60	10	10	5	30	30	4	8	8	4
60	5	18	8	30	2	9	10	8	40
12	5	30	1	6	18	1	16	7	3
18	2	36	36	6	30	3	16	2	5
60	5	30	9	4	42	6	2	4	4
18	1	30	24	1	20	5	16	10	2
12	70	12	5	20	10	6	6	5	16
48	8	18	10	5	45	8	3	8	12
18	10	18	7	20	2	18	9	20	12
36	8	36	10	40	4	49	4	9	32
24	20	18	7	6	10	28	2	3	8
6	20	18	1	40	6	63	4	2	40
42	2	8	42	35	24	8	7	6	40
60	1	48	60	24	18	3	18	6	4
48	9	12	30	15	12	8	1	3	16
18	6	16	48	20	48	10	7	4	32
54	50	24	40	40	8	81	9	5	32
6	4	40	25	50	10	81	2	8	36
20	40	24	25	15	25	36	10	8	4
18	5	14	3	20	10	2	7	8	4
30	70	4	14	40	50	2	10	8	4
12	7	48	36	100	10	3	6	5	4
12	9	18	4	20	20	2	10	5	3
30	16	14	18	20	3	4	10	10	28
6	32	16	6	50	18	4	2	9	8
18	6	42	24	50	14	35	4	5	24
54	6	14	42	35	14	2	6	4	20
42	6	20	42	50	14	6	1	9	12
42	20	14	12	10	14	20	1	10	16
48	49	6	10	40	10	20	2	3	8
36	7	42	4	45	5	7	10	8	24
54	16	18	60	20	8	30	6	16	16
60	8	54	5	8	4	5	16	1	5
4	2	18	6	20	42	9	14	4	2
20	6	4	48	25	54	72	1	5	8
12	20	16	3	20	18	27	10	2	20
60	16	16	5	5	6	90	8	7	4
48	7	12	36	45	45	8	6	16	8
48	6	54	12	45	2	42	4	2	36
12	8	18	16	14	14	42	18	4	3
42	28	54	12	15	8	7	9	6	16
36	8	54	18	2	12	49	2	10	6
30	8	36	36	12	14	63	2	3	9
36	12	42	60	10	12	8	6	6	9
42	2	6	6	12	18	10	12	7	10
6	8	48	60	5	18	7	6	1	32
8	8	30	24	35	7	21	4	1	36
60	3	6	12	30	8	42	10	5	36
12	2	40	42	30	5	54	6	7	16
18	18	6	10	25	30	12	2	9	8
60	2	6	9	20	8	8	8	20	32
60	8	8	1	40	9	8	2	9	16
24	6	30	6	3	12	8	6	8	2
24	9	54	18	1	2	9	16	10	10
6	6	4	54	45	3	4	7	8	4
42	12	8	54	10	60	8	4	5	40
18	3	18	30	50	35	15	9	5	24
6	2	12	20	7	2	5	12	9	2
6	8	48	6	7	16	1	20	6	10
6	10	6	9	50	20	28	2	8	16
36	9	24	14	35	8	14	1	1	16
60	2	18	54	50	10	42	2	1	40
54	14	54	10	20	18	56	3	10	28
42	4	12	54	10	12	56	4	5	36
36	18	8	2	20	9	9	8	10	40
42	28	2	3	20	8	5	1	1	12
6	18	14	7	25	18	2	4	72	24
60	14	16	10	45	4	4	1	4	40
6	8	18	48	5	2	8	2	9	5
36	2	42	2	1	10	7	5	3	2
6	3	18	8	4	6	8	10	1	1
30	28	18	60	45	4	6	1	5	24
30	10	4	24	10	60	5	8	2	4
18	20	60	4	25	5	14	9	1	32
30	56	8	12	30	42	10	8	10	36
54	28	16	60	15	2	20	2	2	24
30	10	48	50	40	16	14	1	6	28
24	28	4	54	40	3	40	1	3	32
6	18	12	18	45	40	2	4	3	40
54	2	18	9	45	18	1	3	5	32
36	6	42	20	35	8	21	6	6	8
48	4	42	8	50	12	70	6	3	28
18	1	10	10	15	18	5	3	10	8
18	5	10	8	35	16	1	3	80	4
60	4	6	54	7	20	9	4	1	4
12	6	48	7	7	6	4	4	7	1
36	2	14	24	50	20	2	2	2	16
6	1	18	4	15	18	5	5	14	16
12	4	24	12	18	12	6	2	5	6
60	10	12	42	20	10	3	6	9	1
42	6	24	30	12	20	5	2	5	5
24	9	18	36	10	10	70	7	8	28
48	20	36	7	30	27	42	4	8	40
18	10	18	2	40	5	28	6	4	28
42	20	20	54	10	2	1	3	7	36
12	6	6	24	45	12	5	3	32	12
36	20	6	36	1	10	9	10	4	3
60	28	4	30	35	8	4	1	6	36
36	2	48	9	30	6	70	5	2	24
48	18	36	6	40	2	21	6	8	16
36	40	6	60	35	25	5	3	3	20
24	5	20	6	30	16	1	4	8	36
54	2	28	18	50	14	72	6	5	24
48	6	16	36	50	2	3	8	40	36
18	4	18	18	35	10	6	10	3	20
60	32	60	16	7	8	4	12	6	4
30	8	20	6	10	4	5	5	3	24
30	1	16	2	45	15	3	5	6	20
48	2	24	24	8	14	8	8	5	6
42	8	54	10	5	14	8	12	4	3
6	20	16	2	10	2	81	1	6	32
30	8	30	30	10	30	56	10	6	20
6	20	16	6	20	2	36	4	5	4
54	20	10	18	10	5	8	2	6	24
18	36	14	18	25	50	14	8	2	12
60	42	20	10	45	25	81	7	1	24
30	8	18	4	40	6	9	2	7	4
60	2	4	54	15	10	1	5	12	32
48	8	60	60	9	2	6	12	8	5
42	20	30	18	10	10	8	18	1	7
42	4	18	30	6	10	10	6	4	9
42	3	60	16	9	4	4	10	2	9
48	6	10	1	40	14	1	1	1	12
36	2	4	6	10	8	7	4	20	20
36	10	48	7	10	4	7	4	9	5
6	4	60	16	10	6	9	20	4	1
54	36	18	6	50	60	10	9	10	32
54	8	10	42	20	12	8	10	16	24
12	16	42	18	9	8	21	6	4	10
54	16	10	8	40	5	3	10	8	4
36	28	6	12	5	3	2	5	6	28
60	14	24	9	10	4	49	6	10	20
24	21	12	2	50	40	10	6	8	28
36	49	10	5	45	8	6	6	5	36
54	1	16	10	35	6	3	8	9	36
36	1	18	6	50	20	4	8	64	8
54	6	6	2	7	14	1	10	7	4
6	1	42	54	6	18	8	2	8	10
48	14	2	14	15	45	14	9	9	16
28	63	12	24	20	6	56	8	6	36
12	12	14	5	10	6	3	9	8	24
6	6	12	9	35	16	6	6	32	16
54	2	24	9	9	12	7	18	2	1
42	1	48	6	8	12	7	2	2	3
60	6	20	12	50	3	20	2	6	20
48	8	12	6	32	2	1	4	1	7
18	4	42	36	24	18	6	6	4	3
25	35	20	12	5	36	7	6	9	36
36	49	14	6	35	3	9	1	7	32
5	6	30	20	15	7	63	1	7	28
45	8	48	18	35	10	49	1	1	32
60	2	8	2	30	16	72	5	9	28
54	14	18	48	15	6	2	9	72	28
54	4	42	36	3	48	4	2	4	10
30	9	54	12	10	54	8	2	1	3
48	20	30	60	25	18	49	7	6	32
18	14	6	6	40	6	35	5	8	28
45	16	36	24	15	18	49	5	9	4
18	4	36	24	25	2	14	1	2	20
24	2	42	30	20	2	14	7	8	4
12	6	48	1	45	16	14	6	3	12
50	8	24	42	15	6	56	1	9	24
54	18	36	10	25	5	7	10	10	40
6	12	48	48	10	20	14	1	5	8
6	16	36	48	40	8	63	9	6	28
18	12	60	42	30	10	49	3	5	8
36	10	60	7	35	35	70	10	1	40
18	2	18	36	35	18	28	10	8	4
48	8	18	1	35	36	28	7	2	32
30	2	60	5	15	4	63	2	4	36
12	4	30	60	50	18	14	5	7	20
6	2	60	3	15	8	14	1	4	12
48	16	12	6	5	16	14	7	3	36
42	12	24	42	35	6	7	1	6	20
60	18	30	24	30	10	63	5	6	40
18	16	24	36	25	7	63	10	7	24
24	12	6	60	20	2	70	2	5	28
18	10	18	24	15	60	12	3	4	40
12	4	6	54	15	60	63	6	2	4
9	4	6	30	2	48	8	6	3	8
12	10	48	2	10	18	8	6	8	1
36	20	8	8	5	6	8	9	9	40
60	4	36	45	50	10	14	1	2	36
6	12	6	45	40	48	28	4	10	16
42	28	18	30	5	10	14	4	9	16
4	49	8	36	45	5	16	1	4	20
30	18	36	20	35	14	21	9	7	16
30	14	18	12	45	6	9	7	5	8
30	4	12	18	20	3	1	2	3	32
42	28	18	60	10	18	14	9	5	4
42	6	60	60	20	16	28	8	7	24
36	6	36	5	10	10	42	6	10	40
42	8	30	12	10	18	7	4	1	32
48	16	60	10	25	25	14	3	5	4
24	4	48	15	25	42	14	10	5	36
48	7	24	12	10	8	21	4	5	4
24	28	10	6	20	18	15	10	4	20
30	8	10	42	30	2	14	4	40	20
6	3	60	16	6	30	7	8	8	1
12	21	8	36	45	6	10	9	4	36
48	6	10	8	35	4	20	3	7	8
30	4	12	54	20	30	42	5	10	36
12	36	10	45	10	8	25	9	5	4
12	63	4	6	50	8	8	5	8	32
6	56	10	24	50	48	5	8	2	12
42	28	2	6	25	10	3	5	6	32
60	12	6	6	50	9	10	1	9	12
60	63	20	5	30	36	16	1	9	16
24	16	12	42	20	35	54	3	10	24
24	4	6	30	40	60	50	3	5	28
48	28	16	18	35	12	20	3	2	12
48	10	10	2	15	18	4	7	8	32
42	6	2	48	20	12	9	4	4	12
30	7	4	42	50	12	7	5	4	8
12	14	16	2	45	54	20	9	4	32
36	20	54	10	4	16	35	16	3	5
6	8	8	4	15	4	6	6	10	20
30	10	18	36	45	18	3	9	9	16
12	16	8	54	10	18	54	2	7	24
6	42	20	54	20	6	8	10	8	20
30	3	18	48	15	2	4	3	8	12
18	20	36	54	6	6	6	16	10	3
30	6	24	12	10	2	9	16	2	4
12	16	20	16	20	6	7	8	64	12
30	5	14	9	5	1	3	10	5	12
54	4	48	24	18	4	6	8	6	3
36	4	36	2	30	20	7	7	5	8
24	20	60	12	35	10	21	6	2	32
12	6	4	4	25	2	9	2	9	12
12	36	6	2	10	30	10	1	2	40
30	6	6	18	25	2	25	9	7	8
60	6	42	8	50	20	42	3	6	16
30	6	40	3	35	8	18	2	1	20
30	28	2	2	20	45	1	4	6	16
42	7	8	60	25	30	1	10	6	20
18	12	18	48	16	30	21	20	8	2
48	4	36	10	2	3	63	12	7	5
36	18	60	18	10	27	7	10	5	28
36	28	6	54	40	1	4	7	9	28
6	12	18	36	40	5	6	4	7	36
60	8	18	14	25	14	5	5	10	24
42	7	8	48	45	18	1	6	5	4
24	7	6	24	45	35	6	6	3	24
18	12	8	7	30	8	10	6	3	12
12	16	2	30	25	45	4	8	4	40
42	16	12	42	30	2	45	7	10	12
60	5	6	4	5	12	14	1	1	28
48	3	48	6	5	20	42	8	2	40
24	20	12	3	50	12	14	5	3	24
18	16	60	16	40	15	56	5	4	4
6	16	36	6	50	15	70	5	1	40
48	10	6	7	40	6	63	2	8	40
24	20	54	4	50	8	42	6	8	28
24	18	42	42	25	16	63	7	1	8
6	4	24	60	5	48	14	8	6	20
24	20	36	36	15	60	35	7	9	4
48	16	30	18	40	6	49	2	8	32
6	50	20	54	35	1	36	4	2	16
60	28	8	12	40	60	63	2	3	28
60	16	10	36	10	30	6	6	10	36
54	14	4	2	20	60	10	7	8	16
48	1	36	16	5	14	5	6	8	7
60	4	18	10	1	14	3	6	4	8
6	16	42	6	15	3	70	9	1	16
60	16	30	9	5	20	21	1	6	36
60	16	24	3	50	30	7	7	8	8
54	8	6	5	40	12	63	3	5	8
54	10	60	5	40	16	35	8	1	36
18	16	60	8	50	6	49	7	7	12
42	4	24	50	5	6	14	2	2	36
6	5	8	24	50	18	8	4	1	24
18	9	6	24	25	20	2	2	24	32
30	6	54	12	8	6	2	12	2	9
18	6	54	14	10	14	5	6	7	8
12	16	18	40	12	10	6	4	2	3
48	18	14	8	15	2	1	2	4	24
48	18	10	4	35	6	2	8	9	8
54	16	20	7	35	7	10	4	10	12
18	20	4	3	10	36	12	1	10	36
36	7	10	10	20	16	18	9	8	20
6	2	36	10	16	2	1	16	9	7
48	18	54	4	12	6	2	16	7	5
30	28	16	36	15	18	54	5	1	36
60	21	18	10	50	14	6	8	7	20
48	70	18	6	50	2	12	4	4	24
36	8	4	18	30	24	6	5	10	40
12	14	2	2	50	6	9	2	10	40
42	16	6	60	10	8	9	3	1	40
30	7	18	54	10	14	14	4	8	40
54	2	54	54	10	8	1	12	7	5
18	70	10	30	30	1	10	5	10	24
48	4	36	60	45	20	63	7	9	8
36	10	36	6	40	18	72	7	7	40
6	4	12	8	50	6	63	4	8	8
42	8	48	10	12	20	9	4	5	3
6	6	8	6	20	1	4	10	10	36
42	28	2	42	35	8	8	4	9	20
30	56	10	1	10	4	9	9	4	20
30	10	24	9	10	3	49	10	2	8
42	20	2	30	45	36	3	2	2	12
42	2	16	42	10	35	1	3	48	28
48	4	18	48	16	20	7	4	7	9
42	36	20	8	20	12	9	2	4	32
6	28	18	24	15	42	2	1	3	36
36	28	18	6	25	6	10	4	9	4
42	42	6	4	15	6	9	2	2	16
36	5	18	18	50	18	10	1	1	36
42	1	6	30	25	8	1	6	2	12
48	10	18	18	7	8	8	14	10	3
60	9	48	2	7	18	4	8	7	1
6	32	12	36	9	4	7	2	10	6
54	16	14	30	5	60	1	3	6	20
24	28	10	36	50	42	10	9	2	40
36	4	10	36	25	1	5	2	9	40
42	12	2	36	30	54	1	4	9	20
6	21	6	12	15	21	70	6	6	16
24	28	6	36	50	10	5	6	10	32
30	28	10	12	40	8	12	2	3	12
12	1	16	12	30	24	14	5	9	16
48	14	4	24	20	8	10	6	7	24
12	63	8	6	10	6	10	1	8	24
12	21	18	48	45	24	14	6	4	36
42	14	48	30	15	12	56	10	5	36
30	4	14	12	45	50	1	7	16	24
12	7	18	18	5	24	4	8	2	36
18	9	48	18	7	4	5	16	7	5
42	2	60	30	5	4	6	8	5	7
36	36	2	4	50	54	20	9	1	12
60	8	4	8	5	12	1	4	5	32
30	24	20	40	25	36	7	8	2	16
12	40	4	30	45	3	5	6	3	16
6	28	6	16	10	6	6	8	3	32
6	35	6	42	15	10	6	5	10	28
24	35	4	42	40	48	5	10	5	20
6	36	20	12	25	36	3	3	7	36
30	8	12	6	50	9	6	7	10	8
30	4	60	6	15	9	42	9	8	32
12	20	24	48	25	6	45	7	9	4
36	42	6	18	10	30	1	9	7	8
54	35	6	8	15	15	1	2	8	8
24	5	24	8	8	8	8	12	9	1
42	7	12	20	30	18	4	1	9	36
54	4	48	6	7	20	6	6	5	6
36	6	36	12	5	24	49	8	4	36
18	6	18	42	5	42	2	10	1	4
42	24	20	30	35	60	2	1	7	32
54	7	4	36	40	60	3	6	1	4
30	16	20	6	40	9	7	6	4	24
24	35	8	42	25	30	2	6	9	36
42	24	16	42	25	42	1	1	1	4
54	36	20	24	40	40	6	10	3	24
60	4	2	42	50	60	2	6	9	4
30	6	2	36	50	36	7	4	2	12
48	20	60	18	9	42	10	20	5	6
30	10	48	30	7	30	9	16	3	3
12	7	12	60	25	30	45	9	1	12
24	14	24	60	40	5	27	2	9	8
42	36	18	15	30	20	4	3	7	12
24	8	16	30	40	42	81	10	10	20
48	12	42	48	30	60	63	4	7	12
30	4	20	6	40	18	63	2	5	40
6	6	14	12	40	18	6	2	6	36
28	7	16	24	20	20	18	10	9	4
24	56	6	48	15	14	6	6	5	24
42	56	12	48	25	14	3	7	8	4
48	16	48	42	12	18	56	4	1	7
12	7	10	48	15	20	4	1	5	12
36	32	4	24	20	3	7	5	10	16
36	4	4	18	45	24	10	2	10	36
24	8	18	18	40	10	16	6	10	40
24	6	24	24	6	18	28	18	1	10
30	18	20	42	15	20	9	2	8	12
42	20	2	30	40	18	9	1	6	36
36	4	42	6	14	14	8	18	5	8
24	5	48	12	18	30	5	20	6	10
42	12	30	48	45	15	7	7	3	40
12	21	8	12	30	16	7	8	10	32
36	10	18	30	40	24	8	3	6	28
24	12	54	24	7	60	7	18	1	10
42	7	36	48	6	14	7	12	7	3
48	20	2	30	25	36	2	6	8	16
12	40	4	15	15	60	3	7	7	24
36	2	6	6	30	14	6	8	7	24
6	3	6	30	50	20	4	10	2	4
12	4	48	15	16	2	7	10	2	7
60	10	24	30	10	10	5	8	2	5
36	3	60	15	10	8	2	6	4	4
6	35	14	18	40	9	8	2	10	4
6	1	6	12	30	20	1	3	14	32
60	1	24	36	12	54	4	2	6	4
6	5	18	36	12	48	3	12	2	10
18	10	42	18	8	30	2	16	1	9
48	8	14	4	40	7	6	6	8	32
6	14	2	10	30	12	14	9	3	32
30	56	14	45	50	20	2	1	2	12
42	56	8	40	5	12	6	10	18	16
30	18	42	10	3	6	21	6	6	10
42	14	54	20	3	16	21	14	9	10
42	32	12	20	20	18	6	6	10	4
54	63	12	10	45	6	10	7	5	16
48	21	10	8	20	8	3	7	9	40
42	42	14	1	35	42	10	5	4	36
54	32	14	7	50	14	1	1	2	28
36	12	12	42	40	20	5	6	10	24
48	12	6	18	20	6	10	3	5	20
48	8	10	12	10	5	5	8	4	20
24	4	18	4	45	2	9	4	6	16
54	8	10	20	10	2	2	2	24	12
6	2	6	2	12	12	4	20	5	6
60	4	30	60	8	2	9	12	6	3
54	28	6	60	16	18	4	6	2	9
42	16	4	15	20	42	18	6	6	12
24	8	14	54	20	45	3	10	2	16
42	8	14	8	35	18	8	6	6	32
48	7	12	4	15	18	14	3	8	40
36	6	10	20	45	30	9	6	8	12
6	2	16	12	5	35	9	6	6	20
30	20	16	18	35	5	10	3	6	12
42	16	20	16	10	18	2	5	7	24
30	6	20	30	5	7	20	4	2	20
54	9	6	12	5	30	56	10	8	24
48	3	36	10	45	5	28	7	2	36
6	28	2	42	15	4	5	10	8	8
12	49	12	12	15	20	3	6	14	4
30	16	48	8	4	8	21	6	6	1
60	8	6	42	40	5	14	3	2	16
36	2	36	4	45	4	70	6	2	40
24	2	12	60	45	6	1	3	7	40
54	8	10	54	20	12	9	8	8	16
60	10	60	18	6	6	5	10	10	10
6	3	24	1	7	8	1	6	3	3
48	6	36	6	10	4	7	2	5	10
6	16	30	6	15	21	28	6	8	4
12	7	14	42	40	7	9	3	2	32
30	10	10	24	5	6	5	3	32	12
21	7	12	12	10	9	9	14	8	8
36	14	12	48	25	48	4	8	7	36
36	4	18	18	45	12	7	7	80	20
48	3	36	9	4	16	1	18	6	4
6	4	6	48	15	20	7	1	8	28
36	16	8	12	45	5	2	10	10	40
42	8	20	6	15	6	4	3	2	16
60	7	2	6	30	36	8	4	64	16
12	5	18	60	2	54	4	4	4	4
12	32	30	12	5	2	2	2	5	1
48	20	6	9	45	18	21	8	7	32
36	6	20	18	20	30	12	9	4	40
8	6	54	10	30	5	70	8	7	36
42	4	18	24	25	6	7	7	1	16
36	14	36	6	40	7	28	3	7	20
6	20	2	3	10	30	40	10	7	8
21	10	60	16	30	42	14	4	3	36
30	2	18	24	20	35	45	6	3	12
24	16	10	2	50	3	15	7	8	24
12	2	18	30	30	18	21	5	9	20
18	6	24	36	40	9	56	7	4	8
18	6	42	40	45	25	14	6	8	24
36	12	24	12	50	12	63	3	1	12
14	18	2	45	40	3	30	9	10	20
12	8	16	36	35	8	10	1	2	40
18	10	14	54	45	50	45	8	2	28
54	12	36	36	45	2	42	10	9	20
48	18	8	24	20	6	25	2	3	36
24	7	36	6	45	18	21	5	8	28
18	18	60	30	40	6	63	4	10	16
6	18	2	6	20	50	10	8	5	12
20	2	18	6	15	7	20	7	8	4
60	8	30	48	45	1	49	1	1	28
24	6	30	24	40	10	70	8	3	20
6	12	12	48	5	48	35	10	6	24
30	5	6	30	5	30	10	2	7	24
18	2	8	40	30	15	5	4	32	32
12	6	10	15	30	8	2	5	8	36
6	8	54	36	10	20	6	4	7	5
54	12	18	42	40	42	9	9	2	20
42	8	14	9	20	12	2	9	6	16
24	4	14	10	30	60	4	6	8	28
42	14	6	2	25	18	7	5	8	20
15	9	42	30	6	2	8	12	2	10
18	4	6	30	35	42	1	3	3	20
12	4	6	10	30	54	5	9	32	16
18	5	12	42	7	18	4	8	1	4
24	12	12	60	10	8	10	12	6	4
36	70	12	14	10	6	10	3	14	36
60	2	14	8	40	18	40	4	5	8
18	20	12	30	14	14	42	18	1	8
18	20	12	45	10	4	28	6	10	5
18	16	2	18	35	5	5	8	5	8
30	49	14	16	45	50	9	9	1	8
54	14	4	45	5	2	72	2	1	4
42	40	10	8	10	54	6	3	6	32
60	16	10	42	50	40	4	6	4	28
30	8	20	15	35	30	4	5	2	24
30	4	4	50	15	12	3	4	7	36
54	7	20	6	25	10	7	3	6	8
24	28	20	6	10	36	9	10	18	8
30	12	42	36	50	35	49	1	9	36
24	12	24	15	9	12	56	20	2	10
30	16	14	5	5	4	2	7	1	28
60	32	6	60	20	8	7	6	3	12
48	56	6	6	30	5	10	6	8	4
18	8	20	50	30	25	10	7	16	32
60	12	42	10	20	2	63	10	1	10
36	9	12	6	50	48	9	4	1	4
18	5	6	18	50	54	10	8	10	20
60	6	30	35	5	54	42	5	1	12
60	16	12	12	15	20	49	10	7	8
60	8	18	6	35	48	6	8	6	32
18	14	60	18	14	8	5	2	8	5
30	28	18	10	40	2	10	9	6	24
60	35	18	7	10	18	6	4	3	40
54	2	30	50	45	8	49	7	1	24
21	6	20	20	5	36	10	3	6	40
21	2	20	35	45	42	3	5	12	24
6	7	60	30	6	30	5	18	3	4
21	1	42	25	2	24	5	20	10	7
27	5	24	5	6	18	3	8	3	3
30	2	60	25	6	18	3	2	9	2
48	10	18	10	40	40	7	4	6	20
30	14	10	20	45	20	9	10	40	36
6	1	30	45	5	35	7	12	5	3
36	5	12	30	8	2	8	4	1	8
24	10	54	15	8	20	9	12	4	7
48	63	14	45	15	4	10	4	5	28
60	9	2	12	10	4	14	5	1	12
18	4	4	7	25	18	45	3	5	20
42	14	4	18	30	5	1	1	7	8
6	56	4	18	50	45	6	10	10	20
12	3	16	24	10	4	25	1	12	20
60	4	30	30	6	8	2	12	1	10
18	2	4	16	35	24	7	8	8	28
12	5	18	8	25	18	5	1	18	32
6	12	60	30	9	6	1	4	8	2
42	7	36	18	8	2	6	14	10	1
60	3	6	14	5	20	4	8	5	1
6	2	48	45	6	18	9	14	4	4
60	28	10	36	15	10	9	7	1	20
60	35	6	12	5	16	3	3	8	36
24	2	42	42	3	10	8	2	9	7
24	12	48	48	5	18	4	8	1	8
24	3	14	3	10	18	20	2	6	36
30	10	30	45	30	6	7	5	7	20
6	16	2	15	5	7	20	5	5	28
48	21	14	6	5	42	3	7	3	40
36	12	8	8	15	25	6	7	1	28
18	10	24	14	35	18	21	9	10	24
24	16	18	20	40	42	6	10	9	40
24	36	4	18	40	4	9	2	6	20
30	2	10	30	15	25	5	3	9	20
18	6	8	36	20	45	5	6	18	28
42	14	12	60	9	12	5	12	1	8
42	2	42	50	15	20	63	3	1	28
12	4	36	20	40	10	7	10	3	16
42	18	20	24	5	9	8	8	8	36
6	12	6	8	5	24	5	9	6	32
54	7	2	8	30	6	2	3	3	24
48	2	12	15	15	30	3	10	3	32
12	28	20	14	50	2	9	4	3	36
6	8	14	35	5	8	7	8	12	16
12	6	36	6	15	6	28	9	9	8
54	18	42	30	8	5	4	4	2	4
18	5	12	25	50	16	9	10	7	36
42	8	14	30	5	42	7	4	64	8
30	7	36	12	3	24	5	2	4	1
12	4	60	15	7	6	8	4	5	7
24	21	8	10	30	24	20	10	10	20
6	10	20	60	15	2	20	4	6	16
36	8	10	12	10	40	4	3	1	12
36	28	16	16	30	30	2	4	10	4
48	28	12	3	30	42	9	10	2	28
24	63	14	2	25	20	8	7	14	32
60	16	42	4	2	12	49	2	7	4
30	18	36	4	5	24	10	16	7	7
48	4	6	5	15	6	63	3	7	28
54	4	42	18	30	54	7	4	7	20
30	3	10	30	5	8	9	8	4	28
48	3	14	18	15	6	5	7	12	16
54	4	24	25	7	8	9	12	10	7
48	6	48	50	8	10	4	16	5	7
36	16	20	48	25	18	2	5	7	40
60	2	14	36	35	10	2	1	64	20
42	9	30	12	2	14	7	20	2	2
12	21	12	36	10	4	2	5	8	40
48	20	2	30	20	1	18	1	3	28
54	20	10	60	20	30	25	1	2	32
42	4	60	6	25	12	21	5	7	32
54	2	8	6	45	50	10	2	6	16
18	4	20	2	50	40	10	8	4	32
42	12	36	12	9	30	35	10	8	5
42	4	30	6	7	12	6	14	2	3
6	9	6	7	3	3	6	20	3	5
30	5	30	7	5	20	8	12	9	1
30	42	6	12	35	20	63	8	5	16
30	28	18	2	20	4	1	2	9	24
48	32	4	2	35	8	6	7	1	8
60	4	28	20	30	2	36	10	5	8
30	8	2	6	15	5	6	10	10	36
32	10	4	36	5	18	6	10	18	36
60	1	6	42	4	15	10	12	8	6
48	3	24	42	1	27	5	14	6	9
6	32	28	6	50	4	54	3	2	24
18	56	8	1	5	5	9	6	1	8
36	20	18	6	10	10	8	10	4	8
12	10	18	18	20	15	56	6	2	4
6	8	20	7	15	15	6	7	7	40
18	20	18	3	25	6	5	9	32	20
42	5	30	60	5	2	6	12	1	6
18	4	8	54	50	3	1	7	3	36
12	8	18	42	30	6	8	8	10	40
48	40	24	6	5	30	90	10	8	20
36	4	4	12	20	10	8	10	8	12
48	8	6	18	20	18	7	2	6	32
36	2	6	6	15	18	50	9	18	36
18	4	6	48	20	30	63	14	1	1
30	2	36	30	24	12	7	12	4	3
54	20	12	42	25	50	10	3	4	28
35	28	12	40	50	30	6	1	4	20
60	2	36	30	45	54	63	7	4	28
4	14	10	14	15	5	6	7	5	12
40	7	6	30	25	1	5	1	12	12
32	14	48	20	45	15	49	2	3	28
32	10	36	16	16	30	56	4	9	1
16	8	8	20	40	5	54	9	2	40
54	28	8	6	20	8	9	6	2	16
12	70	8	8	50	24	10	6	8	8
36	6	30	12	8	20	49	4	9	7
30	20	48	12	5	18	9	20	8	3
6	14	14	48	50	9	10	4	8	20
54	24	18	18	5	15	7	8	1	8
60	12	8	6	5	4	8	1	4	4
48	6	20	9	30	8	6	6	4	28
30	14	4	14	20	9	2	3	10	8
60	7	20	16	30	6	10	2	10	24
36	18	54	48	16	10	56	8	5	3
18	18	18	6	8	54	6	20	4	7
54	10	36	3	10	12	7	6	2	5
18	1	16	4	50	15	5	1	6	16
6	1	12	10	50	5	6	1	14	4
54	20	12	48	2	10	14	20	7	5
24	18	12	5	16	30	7	12	1	8
30	2	16	8	10	18	4	10	12	20
54	3	12	20	8	8	2	18	5	5
12	3	30	3	50	15	56	4	10	32
60	6	54	12	50	12	21	10	6	36
12	10	30	30	50	35	49	9	4	24
24	20	6	18	20	4	7	4	8	20
24	7	2	12	45	2	3	7	10	40
24	56	14	4	40	9	5	1	10	12
20	18	18	16	1	6	49	10	4	4
20	20	60	16	2	6	49	8	6	2
32	4	6	28	2	27	1	8	5	1
16	6	6	24	5	50	6	14	4	4
36	9	12	6	6	12	2	18	8	8
12	16	28	24	35	3	18	3	3	12
45	36	6	15	50	8	14	5	2	28
14	8	18	20	40	42	7	3	8	40
54	2	12	10	30	6	8	6	10	8
60	4	12	35	50	12	4	10	8	8
36	4	36	35	18	12	5	14	8	7
48	10	8	15	15	10	4	9	2	28
54	4	8	12	20	30	8	5	4	12
30	3	10	36	15	6	20	5	4	28
36	14	4	6	50	6	2	10	3	16
2	10	18	12	50	6	10	3	10	16
12	14	16	5	45	18	8	8	40	32
36	4	24	4	8	16	6	14	7	2
36	8	24	30	8	14	3	10	4	3
36	28	6	45	20	10	6	9	1	16
24	28	6	10	25	20	3	8	9	20
60	36	32	20	5	5	90	9	9	8
36	10	10	18	10	25	7	8	7	32
30	4	18	24	5	45	2	1	7	20
60	10	14	6	50	5	9	9	5	32
18	5	10	30	10	40	4	4	16	40
12	1	60	6	5	5	1	6	2	9
30	28	42	8	9	25	8	10	1	6
36	36	8	10	30	5	9	9	1	12
30	20	12	10	15	20	1	6	10	36
42	10	18	30	40	36	4	4	9	5
48	14	20	30	10	50	5	9	6	4
6	20	14	14	40	4	2	3	8	40
30	16	60	48	70	10	56	10	6	9
48	28	6	7	25	8	6	5	6	4
54	35	20	6	50	5	8	4	10	32
24	10	54	9	60	20	5	2	7	10
54	3	54	36	50	48	9	6	4	6
12	12	36	14	50	10	90	7	2	24
30	8	2	40	40	12	3	6	3	20
30	4	10	20	40	6	8	4	16	24
54	6	36	6	36	30	4	18	3	5
6	3	18	10	10	40	4	8	6	24
24	16	18	6	8	50	1	12	4	1
60	7	18	12	40	20	6	6	5	6
24	24	8	36	10	5	20	3	10	36
60	9	4	14	45	7	4	8	10	20
36	16	6	16	40	6	8	9	3	16
18	16	20	10	5	35	4	9	7	4
48	2	6	20	30	35	10	1	7	8
36	28	14	15	35	5	2	6	5	12
24	14	6	6	45	10	10	10	6	16
12	16	36	15	20	40	21	14	6	5
18	16	30	4	20	6	2	16	7	9
42	4	6	20	15	30	6	7	3	28
54	2	12	20	35	18	3	2	3	8
12	70	16	4	15	1	8	1	3	12
20	63	2	12	25	30	1	10	10	12
28	10	60	16	30	3	14	1	1	4
8	20	6	12	50	6	21	4	2	20
12	12	6	2	4	2	14	10	4	9
24	3	12	20	35	2	7	9	4	4
24	1	6	25	15	12	4	8	8	16
36	10	36	15	6	15	6	2	6	7
6	4	20	4	10	24	8	7	8	16
10	18	20	12	10	5	9	6	6	28
48	14	2	7	25	3	5	5	7	28
42	4	18	10	30	18	2	5	40	8
36	5	60	3	8	18	10	12	9	7
36	12	20	12	30	15	9	8	7	40
42	2	12	2	5	8	10	3	24	36
48	8	18	54	10	14	2	20	3	3
42	9	14	3	30	45	2	1	3	8
24	12	20	36	45	30	10	5	10	8
48	3	54	30	2	25	3	12	2	5
54	16	18	12	2	10	3	4	8	3
30	63	16	30	15	12	10	10	2	40
36	3	8	8	35	8	10	1	10	36
6	10	8	35	20	16	6	9	4	8
12	20	42	15	2	14	5	2	2	8
60	8	42	42	5	6	9	6	7	2
12	6	10	12	10	30	5	5	8	32
18	5	18	36	50	10	9	3	16	4
12	8	48	20	10	6	3	12	10	7
60	7	30	35	2	7	6	20	10	8
6	10	20	10	25	6	3	8	3	4
6	6	6	2	15	18	10	5	20	32
54	2	30	20	10	4	8	10	5	1
30	7	60	8	4	12	4	14	5	7
42	6	14	15	5	36	2	1	5	12
30	10	16	35	45	8	5	1	18	16
48	14	36	25	12	54	3	4	6	4
42	10	36	20	2	42	5	14	7	9
24	8	48	20	18	15	9	14	1	6
60	5	36	15	14	42	4	4	8	7
42	2	12	12	15	48	25	3	14	32
30	4	48	18	6	6	70	14	10	10
36	4	36	16	8	7	3	10	7	8
42	2	40	6	30	4	18	6	10	12
15	2	42	30	25	10	14	5	9	8
36	7	18	4	45	6	8	2	7	28
42	28	2	24	20	8	7	6	9	40
60	8	54	24	50	30	7	9	6	8
18	8	8	24	30	12	5	5	5	40
36	12	14	18	45	14	1	9	5	28
48	32	12	42	20	10	4	6	5	24
60	16	14	60	40	10	5	8	10	40
48	1	6	54	15	18	10	9	2	28
36	20	48	42	16	6	49	14	6	5
48	16	24	36	4	4	3	6	9	8
24	7	10	30	40	2	4	8	7	24
36	7	2	48	30	8	9	7	12	8
24	2	24	48	10	2	63	12	5	5
12	16	48	48	7	18	2	8	9	4
24	1	36	60	1	6	9	20	2	9
24	9	6	60	4	14	10	2	8	3
30	3	18	18	8	14	2	10	9	1
48	12	20	42	35	60	18	1	6	20
54	18	16	6	20	8	1	1	4	12
18	18	18	6	40	50	10	7	6	36
42	16	36	40	40	16	70	5	10	32
24	2	8	12	30	12	18	3	5	8
6	16	14	60	45	6	18	7	1	40
24	14	16	6	15	14	8	2	2	32
60	10	4	16	30	6	9	10	12	12
36	12	30	36	2	16	10	20	6	1
30	70	20	12	50	10	20	4	5	28
48	12	18	60	5	50	7	8	3	40
60	2	42	6	20	10	63	7	2	36
36	1	18	12	20	18	12	9	10	16
6	12	6	18	10	18	28	4	5	20
12	6	6	6	50	10	35	3	4	12
36	20	18	30	5	2	14	5	9	20
36	6	30	54	40	20	28	10	6	16
60	14	14	42	50	16	8	8	2	16
42	2	4	54	35	48	7	9	5	12
48	12	2	10	40	54	6	6	7	36
6	14	16	60	30	4	8	9	3	12
42	42	16	24	40	12	5	8	3	20
6	35	6	60	50	6	2	5	9	36
60	7	12	42	30	4	2	2	6	24
36	20	6	42	4	6	56	8	4	4
18	20	20	24	15	25	16	1	8	36
48	12	12	48	45	35	9	6	9	32
12	12	2	24	10	2	7	8	3	40
18	9	4	20	25	9	8	10	10	16
36	20	6	14	45	3	3	6	6	28
18	6	6	54	9	15	4	14	6	3
60	8	6	14	1	15	4	12	3	4
30	32	8	10	25	48	10	8	5	20
54	24	20	30	45	30	7	9	9	28
24	16	12	6	45	20	10	2	10	16
24	16	8	9	45	10	8	9	80	8
6	20	12	1	9	60	1	10	7	3
36	18	24	30	5	18	9	6	6	36
48	18	2	2	25	50	7	3	3	40
30	2	8	18	50	50	10	10	8	40
60	14	8	2	35	10	6	1	9	4
24	20	18	20	10	60	8	2	32	8
18	8	60	2	1	3	4	20	2	3
24	24	14	18	10	24	8	8	2	16
24	14	54	48	30	54	14	6	4	32
30	6	24	18	30	10	72	2	6	12
24	8	16	6	20	6	10	3	1	4
42	16	6	6	25	2	4	1	4	20
30	63	8	6	35	30	1	6	8	36
36	3	10	30	20	36	2	6	1	12
18	20	4	48	45	14	6	6	9	24
12	4	6	42	45	6	10	10	6	8
60	12	60	12	40	24	42	2	8	20
60	9	24	18	5	8	21	5	4	40
60	16	20	7	20	1	20	1	8	32
54	16	4	18	10	5	20	9	9	40
60	14	10	6	20	6	3	10	3	16
54	20	12	42	10	6	3	10	16	20
36	10	12	18	3	4	6	2	1	6
18	7	14	42	50	6	7	10	18	12
54	5	20	48	40	18	1	8	8	20
60	6	54	18	1	5	1	8	2	3
60	21	10	30	5	6	10	1	8	32
60	14	28	54	30	2	45	9	5	4
6	28	2	24	40	12	7	1	3	8
48	28	16	36	25	60	9	6	12	20
54	10	60	48	45	20	7	10	6	8
36	14	18	6	18	14	1	4	10	7
30	1	16	60	30	8	10	3	8	12
12	56	18	60	10	12	2	7	9	8
30	18	36	7	3	8	1	10	7	8
18	14	30	42	3	14	5	14	7	7
6	8	36	42	18	2	2	18	8	4
24	12	54	18	25	15	7	10	10	24
30	20	18	10	40	20	7	5	7	32
60	14	10	20	5	10	5	4	7	8
30	4	8	8	5	10	7	1	4	24
12	32	12	4	20	6	3	2	7	32
12	16	4	20	25	16	3	9	6	8
60	40	8	35	50	9	1	5	9	20
18	6	10	20	35	10	18	10	1	24
12	10	4	40	20	45	36	3	5	36
30	40	2	25	40	6	1	10	6	12
54	12	16	50	10	54	8	1	3	32
24	3	12	10	10	8	10	3	7	32
36	16	18	25	35	10	6	10	3	16
24	2	2	40	50	18	10	7	2	28
48	7	2	14	5	8	3	9	9	16
6	7	12	4	40	20	1	1	5	8
18	21	20	8	40	14	4	4	9	24
18	42	6	18	35	4	3	1	20	4
42	14	54	50	18	16	35	12	6	6
18	16	54	2	4	20	10	2	8	3
18	24	4	35	10	15	4	8	4	32
30	16	14	30	5	42	4	3	2	12
30	12	12	30	15	25	28	5	10	40
54	28	36	25	25	14	7	8	3	8
54	8	2	40	40	48	3	1	6	8
42	32	20	40	25	24	1	6	2	20
48	20	8	30	45	10	30	6	3	28
12	16	6	6	30	36	2	3	1	36
48	14	20	9	30	10	1	7	5	8
60	28	4	60	5	9	7	7	5	4
18	10	4	36	30	16	5	3	16	12
12	2	54	12	6	6	10	4	2	6
6	8	6	30	50	6	4	1	3	16
54	9	2	48	30	9	10	6	56	36
18	24	30	6	6	16	3	10	8	8
18	16	12	45	10	20	72	5	6	40
42	14	4	60	45	2	8	8	5	16
54	4	18	10	40	12	4	9	10	36
36	20	18	40	15	30	10	7	5	32
18	20	18	10	5	36	2	2	9	40
18	9	12	45	35	6	56	1	2	4
48	12	12	40	20	48	7	8	6	6
6	4	4	18	5	8	6	6	7	20
48	16	6	10	15	16	8	4	10	12
30	28	10	6	20	6	9	1	6	20
12	42	16	24	40	10	2	5	4	8
30	40	8	20	35	6	2	5	2	8
54	28	10	10	25	2	1	1	3	40
48	32	24	1	20	5	81	1	6	40
30	8	4	6	35	7	14	6	7	4
42	14	12	6	50	8	36	4	2	8
18	14	24	9	5	8	36	8	2	24
6	20	8	48	15	12	3	6	6	40
54	32	4	18	50	2	10	3	1	24
36	20	6	35	35	2	12	2	5	40
48	12	16	6	45	6	5	7	1	16
48	16	2	54	25	6	5	3	6	24
6	63	14	30	5	24	7	8	4	28
42	49	6	40	5	8	5	3	12	36
30	16	54	35	2	12	5	14	5	5
54	32	16	15	50	20	16	6	6	4
18	32	20	20	45	8	8	8	6	40
36	16	10	40	40	16	3	1	8	8
54	10	16	42	10	8	1	4	5	12
48	7	12	6	20	10	10	10	18	36
24	5	42	42	1	14	5	6	3	4
6	7	48	20	5	14	7	14	9	9
42	10	48	18	6	14	7	18	5	9
42	20	14	25	25	18	10	2	4	28
48	4	12	36	30	18	4	7	4	24
6	10	8	20	50	2	10	7	10	8
36	9	4	18	50	6	6	6	12	4
12	5	30	60	2	40	9	4	1	1
30	5	48	10	9	40	8	4	9	9
54	16	18	15	50	10	1	5	8	24
60	24	18	50	50	9	10	7	4	16
60	16	54	45	50	8	21	3	9	4
30	36	20	2	45	18	8	5	3	4
24	4	2	15	25	60	3	7	1	24
36	12	12	50	40	30	2	6	4	32
42	14	14	18	35	6	3	9	4	24
12	10	4	42	35	18	6	1	4	8
36	8	16	30	45	45	9	1	6	28
30	12	8	16	5	14	4	1	1	4
48	32	2	30	40	7	9	8	3	4
42	4	10	4	50	7	9	8	1	16
48	14	10	4	25	14	3	1	5	20
36	16	14	4	40	14	1	1	8	24
60	4	54	18	5	14	2	4	3	6
54	3	36	7	8	20	6	4	3	5
42	6	18	14	2	12	7	14	4	1
6	24	18	54	40	10	10	10	7	24
18	40	6	20	5	2	4	10	3	28
6	20	18	54	20	14	8	10	2	4
12	6	6	36	25	2	7	7	1	20
18	16	8	48	40	4	9	6	16	20
36	4	36	25	16	16	2	14	7	5
24	24	54	10	18	14	8	12	10	6
18	12	8	8	40	8	3	7	3	28
36	12	14	12	10	8	7	5	10	40
12	28	8	36	30	4	9	10	4	28
6	36	18	16	30	14	7	1	7	28
60	6	32	18	20	16	54	6	1	20
42	49	18	36	25	16	6	3	7	28
24	49	20	14	25	2	4	1	5	12
24	36	10	30	10	6	7	2	7	12
36	36	2	24	25	3	4	6	5	12
30	32	4	4	30	35	30	9	2	4
24	16	60	45	10	60	56	10	10	1
60	6	16	15	30	10	4	8	4	20
54	6	14	20	10	12	2	10	8	24
60	2	18	42	10	14	4	2	9	2
12	10	36	8	9	2	1	4	2	2
12	24	20	1	10	12	7	6	2	24
6	16	18	7	45	5	1	3	10	20
24	28	12	9	10	1	2	8	6	8
4	16	20	2	20	9	9	3	5	32
12	20	12	45	10	42	4	10	8	24
6	56	6	2	50	20	6	6	8	36
12	4	8	25	15	36	50	10	7	16
48	20	12	12	15	2	7	8	2	16
12	50	20	6	35	1	1	4	2	28
30	30	10	24	50	9	8	2	1	20
48	8	4	25	35	36	16	8	5	4
30	20	10	36	30	7	10	1	3	36
54	70	10	30	50	12	10	10	4	20
60	6	54	50	20	14	28	1	4	12
36	5	6	6	45	2	4	10	5	40
60	10	4	20	35	2	2	6	48	40
24	6	36	3	20	20	2	2	5	8
36	2	20	4	35	16	20	7	7	8
30	63	4	42	10	3	20	1	1	28
18	28	14	7	45	8	6	3	10	32
6	40	10	10	40	9	7	8	6	4
60	16	4	12	20	8	8	4	9	40
48	14	12	9	30	54	4	9	4	16
54	5	4	42	15	4	5	6	10	28
12	18	8	20	25	20	7	6	32	8
60	10	24	12	2	24	7	16	6	1
36	10	6	36	16	36	5	8	8	2
36	35	16	36	45	7	18	8	5	20
18	4	54	12	5	18	56	2	4	8
60	4	18	36	45	2	14	1	1	32
6	70	18	36	50	9	16	2	4	20
48	1	2	60	25	20	8	10	7	32
30	5	18	2	30	10	1	10	12	40
24	1	18	20	3	48	3	4	7	6
30	40	24	50	4	12	5	10	6	8
48	14	8	36	20	30	7	10	8	4
54	4	6	24	25	12	2	6	4	8
24	63	14	54	10	10	10	9	3	20
54	56	2	30	45	18	2	8	8	8
6	12	6	54	80	14	5	14	5	10
54	8	6	48	80	18	9	16	6	3
24	6	48	42	10	16	8	8	6	6
24	2	10	42	10	5	4	1	6	24
60	20	12	6	30	36	6	3	5	28
36	9	10	24	25	42	1	1	1	28
18	9	18	12	30	50	9	2	10	32
60	14	40	12	30	20	18	8	8	4
18	16	2	42	45	21	1	10	1	16
18	12	18	30	30	12	6	10	48	16
30	2	12	36	5	6	2	6	8	5
18	32	42	48	3	18	1	14	5	1
42	14	6	36	15	16	8	3	9	12
54	16	32	42	35	14	9	8	7	4
42	4	18	42	40	10	5	3	2	32
24	16	2	45	10	10	1	6	16	24
60	21	16	36	25	6	5	9	3	36
24	8	8	18	20	16	45	2	9	4
48	14	42	6	8	10	1	10	2	6
24	18	12	60	8	8	3	8	9	5
54	1	12	42	6	6	9	6	5	5
6	8	12	48	15	6	4	1	4	16
[truncated: 3,000 more rows]
