# Supplementary material for: Mining Association rules for Low-Frequency itemsets
Source: PLoS One. 2018 Jul 23;13(7):e0198066. doi: 10.1371/journal.pone.0198066 (PMC6056028; doi:10.1371/journal.pone.0198066)
Supplement: S1 Transaction Datasets for Frequency and Utility Mining — The small datasets for calculating the frequency of itemsets in transaction database contain Accidents, Chess, Connection, Mushroom, PUSBM, and Retail [32] transaction datasets. There are 500, 1000, 2000, and 5000 transactions per dataset. The small datasets for calculating the utility of itemsets in a transaction database contain Accidents, Chess, Connection, Mushroom, PUSBM, and Retail [32] transaction datasets. There are 500, 1000, 2000, and 5000 transactions per dataset. The large datasets for caluclating the frequency of itemsets in a transaction database contain Accidents, Connection, and PUSBM [32] datasets. There are 10000, 20000, 30000, and 50000 transactions per dataset. The large datasets for calculating the utility of itemsets in a transaction database contain Accidents, Connection, and PUSBM [32] transaction datasets. There are 10000, 20000, 30000, and 50000 transactions per dataset. (ZIP) [file pone.0198066.s001.zip › Data Files/utility_retail1.txt]

15,3,4,9,9,12,56,6,15,64
27,1,3
14,2,4
32,27,16,2,20,9,10,35,42,20,20
12,10,28,10
2,8,20,45,4,20,32,16,16,10,30,8,8
21,21,20,5,7,16
6,10,12
16,3,12,3,7,10
21,36
14,16,12,12
7,28,9,6,8,10,20,20
48,14,3,12,2,32,12,40
1,88,7
15,24,7,8,15
64,14,7,4,4
7,3,30,3,8,8,27,2,18
6,6,21,36,2
16,1,25,28,9,5
8,6,6
10,9,18,3,8,24,18,32,8
12,10,6,6,40,25,27,7,12
18,2,1,12,12,6,12,2,4,6
24,6,15,14,48,28,8
5,8,6,42,6,16,3,9,16
1,12,8,3,5,18,15
8,10,3,10,1,4,12,6,10,4,20,5,5,2
5,15,6,6,16,2,25,3
7,16,8,8,4,12
9,2,6,15,14,32,63,8,24,54,15,4
5,14,4
40,10,4,9,36,42,4,50,10
4,14,20,15,8,7,5,6
30,10,6,4,3,35,16,9,24,7,5,40,4
8,16,10
4,1,16,12,60,8,16,12,24,64
5,18,36,16,32
35,9,10,21,18,6,18,21,24,8,6,16,12,9
15,4,6,18,2,60,24
2,10,15,18,45,5,5,12,45,10,16,48,24,24
3,27,6,30,12,6,5,30,8,20,6,4,5,18,2,8,8
2,30,8
8,16,10
18,25,12,28,4,27,8,9,18,20,6,10,24,30,28
3,20,14,2,5,32,80,9
7,20,12,15,10,28,24
6,12,10,16,10,4
4,6,14
12,6,30,8,36,5,10
8,10,24,12,3,8
27,16,1,16,28,18,9,6
18,6,5
4,10,3,8,16,20,1,24,28
6,14
6,9,8,64
14,8,9,15
10,8,36,14,18,9,16,32,2,20,8,10,4
4,8,12,12,20,25,5,2,2,5,7,4
10,18,14,20,36,4,14
6,8,4,8
10,10,6,8,20,14,6,2,12,10,8
6,7,36,4,8,70,12,15
9,20,14
4,9,10,5,35,12,20,4,4,25,35,10,5,30,8
5,14
16,8,27,20,6,5,10,20,18
6,20,24,10,20,3,63,8,4,5,25,4,24,4,6
16,16,7,10
5,7,21,28,21,2,1,20,1,18,12
2,4,9
6,15,4,10,14,20
4,18,8
3,20,6,16,2
21,10,9,24,3,5,6,18,6,2,4,14,3,1,15
9,2,8,8,2,10,90,6,54,18,24,2
21,16,1,6,18,20,4,9,7,50
7,6,10,27,5
6,8,40,20,30,9,2
80,9,3
10,16,4,4,3,32,1,6,32,4,36,10
8,6,8
10,2,20,30,9,21
1,16,4,27
30,16,8,1,20,28,2,4,3
4,8,6,54,12
14,9,4,4
12,30,24,5
6,27,10,9,3,49
24,15,20,10
4,4,4,15,8
15,7,4,6,36,6,30,4,4,12,20,36
18,30,1,4,27
2,21,12,36,30,2,28
80,20,7,70,4,40,24,3
8,5,10,9,14,21,3,40,45
8,2,6,16,12,10,8,24,18,6
5,15,16,5
10,30,16,16,12,12,12,32,7,5
1,6,80,5
6,20,9
10,5,12,4,18,10,10,35,35
1,6,12,30,40,6,6,9
10,20,32,6,7,6
2,18,7,30,30,10,16,4
6,5,14,32,12,18,63,18
5,7,30,14,54
15,6,32,7,8,2,5,20,4
7,14,30,12,54,9,30,32,6
16,3,8,4,24,8,40,27
3,3,36,40,15,10,54,2,27,72,16
3,6,21,14,24,16
16,20,12,18,30,14,40,32,30,24,6,12,4
3,3,14,7,18,5,7,15,3,6,10,15
5,4,3,3
3,30,18,6,72,25,24,18,10,12,35,32
20,4,15,4,8
9,14,20,12,24
8,10,10,16,10,12,9
5,6,14,6,25,4,6,4
5,2,1,20,7,8,18,60,18,2,16
2,3,8,40
2,2,9,20,10,5,7,6
6,21,10,8,18,12,36
30,7,20
8,8,9,3,2,3,80
9,12,3,3,20,6,6,4,12,1
72,4,4,28,8,24,6,8
2,4,20,5,30,16
1,16,3,8,9
16,5,21,2,2,8,14
30,9
5,2,5,40,32,27,48,60,2
4,20,6,24
10,16,10,6,18,48,60,4,4,4
8,12,40,12,12,1,12,15,12,18
9,4,30,18,12,12
3,6,27,2,18,72,2,4,6
6,3,6,2,16,70,5,30,8,18,4,10,28
3,12,14,14,25,30,27,3,6
7,12,10,1,27,12,24,18,2,16,2
80,18,30,40,4,49,1,9,8,3,12,30,4,18,14
4,16,10,27,16
5,18,12
6,10,30,4,9,18,24,2
8,12,18,6,18,3,18,4,4,12,30,18,6,48,64
2,20,1,70,1
1,12,2,6
5,4,5,12,12,5,18,40,15,8,20
10,6,20,16
6,4,20,24,12,12
8,16,24,1
2,4,2,36,27,10,21,6,10,1,12,12,4
6,2,6,20,40,4,6,5,2,14,14,3,90,21,32,50,2
56,18,9,40,24,30,45
3,4,6,16,20
2,8,36,49,40,10,12,12,18,9,36
10,8,15,14,6,8,18,35,9,70,25,24,10,16,63,2
2,8,14,14,6,2,21,30,45,27,12
7,9,20,6,6,49,8
4,18,20,8,2,6
7,10,16,5,5
20,3,20,10,8,3,40
18,2,4,5,8,18,2,36,2,15,3,27,5
72,6,4,12,32
7,9,27,10,6,8,50,3,16,54,6
4,1,35,2,40
24,18,16,10,7,14
10,6,16,8,20
1,14,21,3,3,6,4,18,6,30,81,2
2,12,4,18,14,4
6,14,30,21,20,10,18
12,6,9,6,28,27,27,24,15,4,28,9,40,4,15
18,10,4,30,40,6,14,20,16,18,27
2,14,2,16,10,9,2,24,12,21
9,20,36,5,2,8,8
30,4,32,3
1,6,50,8,12,16,9,4,8
7,10,20,72,18,1,6,8,4,16,4
2,4,35,10
7,18,9,45,12,40,8
7,16,16
30,9,2,3,6,24,24,30,14,48,15,4,28,14
2,27,16,6,10,4,9,6,9,3,12,42,40,10,4,30,18
10,6,24,8,8,4,18
8,8,4,4,1,5
12,10,24
7,6,30,36,8,3,12,6,24
9,27,2,30,9,28,27,24,16,10,18,12,30
80,10,4,10,5,2
1,16,4,14,20
4,21,8
18,3,24,12,8,2,15,14,9,20,6
5,8,10,42,10,50,7,9
9,14,5,6,36,5,12,21,30,7,12,18,50,40,9
3,6,15,66,10,42,9,14,36,14
3,18,2,8,10,20,18,21,10,27,1
12,80,18,9,2
6,9,6,16,9,1,12,21,20,60,35,18,36,18,40,9
9,24,10,14,63,3,7,28,15,32,9,20,28,20,6,8
15,5,16,3,4,2,1
6,30,60,6,8,25,6
6,16,20
30,4,24
15,14,6,21,8,10,8,10,1,1
6,6,16,5,24,8,16,9,25,30,15,40,14,1,7
2,1,6,8,10,48,14,27,20
32,18,2,18,14,4,10,54,18,5,10,9,2,8,30,28,3
1,30,2,7,5,18,6
15,4,1,45,50,70,10,21,36,21,10,70,24,4,64,6
4,8,12,10,7,6,20,21,6,7,32,36,9,18
1,20,16,20,9,18,9,6,6,24,25,27,21,10,2,2
14,5,12,50,8,3,12
2,14,9,16,9,25,4,36
2,20,5,12
3,12,14,8,4,6,18,9,20
24,20,9,36,8,4,6,4,9,6
16,12,6,12,24
2,12,18,21,15,36,27,18,32,3,8
2,10,12,6,14,80,24,14,56,6,30
24,9,3,24,15,2,30,5,3,12,9,27,1,12,54,5
10,18,4,36,9,7,24,14,7
12,12,20,20,12,8,45,6,15,4,14,21,9,16,1,4
6,6,2,5,3,24,9,6,9,48,20
2,14,36,12,1,18,6,20
4,10,21
4,1,3,8,4,12,4
4,2,21,35,6,9,16,16,7,8,20,14,8,3,12,16,27
6,18,1,27,7,3,10
15,6,8,16,40,24,2,10,18
7,14,32,50,6,18,5,21,12,28,7,6
8,54,12,5,1,9,18,20,35
9,12,3,15
14,10,12,2,10,32,5
15,10,14,6,7,3
21,18,27,60,8,12
3,4,16,14,6,16,42,4,8,14,4
7,3,18
5,16,12,10,20,9
5,7,6,30,54,12,20,24
9,12,2
2,1,14,10,10,8,20,4,12,12,99,9
9,7,10,12,20
9,8,8
18,9,10,4,6,10,6
10,6,16,12,5
12,4,14,30,5,10,12,7,20,6,4
24,1,21,6,27,12
9,20,12,6,6,18,8,30,8
9,10,2,40
3,6
10,35,18
4,18,18,12,70,40
10,8,28,18,12,27,8
21,3,2,10,14,2,35,2,4,12,1,24,8
2,16
5,20,15,8,1,14,5,12,40,2,35
12,10,2
30,6,12,5,21,7,25,48,10,9,30,1,12
56,20,15,24,60,8
14,6,24,16,35,12,56,12,56,4
24,15,6,5,1
9,8,6,9,3,4,48,8,14,2,7,20,7,5,9,15
21,7,40
20,5,4
16,3,24,18,14,4
8,3,9,24,20,18,45,32,4,42,2,9,30,20
8,16
2,9,8,49
9,24,6,15
30,2,45,6,8,2,8
10,18,2,28
2,24,10,18,16,6,8,18,6,36,8
3,30,12,16,16,8,3,2,4,12,6
6,21,6,30,6,18,6,21,4,50
3,9,6,15,4,28,64,4,27,2,21,16
21,12,20,6,27,21,1
10,12,18,6,2
1,12,8,3,16,20,9
2,1,18,40,4
16,4,15,6,12
6,9,24,16,8,20,3,18,12
4,6,1,3,14,12,8,5
8,2,9
2,12,2,15,42,20,3,8
20,16,3,3,25,9,1,4,30
6,5,10,2,10,20,30,56,30,45
2,24,10,30,7,30,3,7,18
18,8,4,9,9,35,14
3,6,10,20,14,8,6,72,32,3
30,3,6,20,6,56,10
48,10,6,35,8
6,2,32,16,8,18,8,16,30,18,6
12,2,27,2,8,8,16,90,24,15
4,5,8,14,16,6
7,12,8,8,10
3,8,8,12,14,8,12,6,5,3,1
10,3,12,12,20,24,6,12,10,4,6,9,6
10,4,18,2,14,3,6,35,12,24
24,2,4,30,32,4
5,8,5,4,6
20,1,8,6,24,42,10,15,28,20,15,18
8,27,20,9,40,7,48,4,16
12,4,12,2,6,16,20,8,56,20,10
24,3,48,5,12,16,9,28,15,24,30
4,3,10,9,10
18,16,24,12
4,3,18,18,5,16
10,6,12,5,40,2,36,25
7,60,49,35
27,4,12,10
40,8,10,3,5,3,72,20,6,32,10
24,10,8,30,20,12,30,20
6,21,2,50,18,54,56,4,21
7,4,40,18,10,10,5,8,81,4
8,1,40,40,40,40,12,5
1,10,16,16,12,36,16,9,18,3
18,16,12,18,54,6,35,9,24,20
2,6,20,24
2,16,4
6,14,18,36,49,10,20,15,10,16,6,8
2,3,3,8
8,4,40,7,4,72,21
2,10,24,36,12,16,9,16,9,35,8,12
9,10,40,20,48,2,3
12,12,40,14,27,20
8,3,8,16,10,7,15,16,63,1,14,30
27,8,6,10,6,12,4,9,30,16
8,4,30
8,10,1,12,20,6
30,12,10,21,14,1,15
15,16,9,1,21,5
6,21,8,12,15,6,56
12,9,2,30,70,15
32,2,9,30,16,2,2,18,4,18
72,12,36,4,30,18,24,2
3,10,9,6,32,14,8,30
12,3,3,10,6,36,27,9,18,5,64,8,8
40,2,24,8,10,24,36,12
12,5,7,4,15,9,20,15,12,21,18,10,2
7,8,10,49
1,27,18,2
12,12,3,8,36,2,4,1
72,14,1
5,12,8
12,2,6,3,8,8,32,2
2,16,16
6,18,27
27,5,21,4,9,4,18,1,16,14,15,21
8,7,21,6,40,9,36,8,7,8,24,40,6,27,7
72,6,3,12,40,8,20,8,14,9,7
10,12,14,5,24,8,16,12
10,21,16,8,24
21,3,18,8,20,36,6,4,36
3,2,4,36,54
14,8,4,10,6
24,24,8,5,8,40,60,28,28,4,42,16,28
8,1,8,18
9,20,2,16,7,15
2,16,10,20
6,18,12
18,2,4
18,3,8,9,10,20,3,14,42,4,16,16,24,16,4
3,4,8,27,16,2,15
1,21,18
8,1,4,40,30
30,14,6,2,2,5,16
3,12,18,18,40,6,8,20,4,7
8,20,10,10,15,10,28,42
48,20,2,3
14,2,6
10,12,2,9
9,2
5,21,16,42,36,18,50,18
72,16,40
14,45,5,40,4,9,12,9,8,50,18
6,21,4,12,2
24,9,18,16,7
2,24,12,3,12,4
9,18
10,10,4,3,1,28,45,12,24,2,5,14,16,30
16,7,6,12,2,30
24,4,4,16,50,32,24,10,42,2,12,20,20,7,12
8,6,2,50,27,4,12,20,10,9,20
16,3,10,2,5,9,36,36,4,6,70,24,12,49,49
30,4,2,4,1,45,8,15,2,20
24,6,63
12,10,3,8,1,8,2
56,5,15,14,4,21,16,8,4,45
14,2,3,12,7,6,12
5,21,8,42,20,54,6,10,9,18,24,10,32,14
16,7,32,2,32,18,7,9,20,40,12,2,25,36
10,6,15,2,28,4,3,24,2
8,18,14
9,14,15,2,36
10,12,14,12,8,2,3,14
3,6
12,2,16
21,3,24,12,14,18,10,12,4,2
4,25,40
24,2,3,10,4,16
24,12,10,21,14,36,30
3,12,18,2,8,5
9,10,20,24,15,3,16,2,7
7,14,36,42,24
72,18,6,16,12,12,32,16,36,21,20,20,63,6
6,2,24,8,7,56,20,36
2,27,6,8,4
1,14,24,18,32,24,8,5,12,24,7
21,12,8
4,3,6,10,20,14,30,8
7,6,20,20,3,28
10,12,8,16,48,5,12,36,6
18,9,10,8,7,27,32,8,8,18
10,14,24,5,9,8,9,27,28,1,16,15
7,18,16,50,8,24,14,9,9,10
4,5,18,12
5,8,16,9,28,8,8,20,20,27,24,4,2,12,27
9,5,20,8,36,2,40,6,25,4,10
6,4,2,14,6,28,6
3,15,2,16,12
6,6,5,14,4,10,3,14,2,2,4
16,20,18,14
64,6,2,18,4,6,16,6
10,16,15,20,60,4,36,10,20,12,16
24,16,8,9,18,40
2,5,10,4,12,18,10,20,8
15,7,20,3,18,6,18,24,35,21,40
27,1,6,20,12
3,21,3,36,40,4,42,1,12,6
18,27,8,50,4,9,12
21,28,63,15,6,40,3,27,12
7,6,14,12,35,18,10,18,3,3,15,35,8,30
7,2,24,5,8,3,8,40,2,18,10,5,3,27,7,8,30
9,20,4,21,24,8,10
10,8,12,18,36,24,16,28,2,15,20,3,10,35,6
8,30,12,21,9
56,20,3,6,18,30,4,27,30
4,7,4,36
9,10,24,20,6,18,36,32,4,21
3,14,12,12,4,18,20
7,20,30,28
6,12,10,7,40,20,7,6,9,40,12
6,6,16
5,14,4,2,1,12,8,35,20,2,18,7,12,4,24
12,4,35,18,15,24,40,15,3,63,12
6,7
5,16,15,6,15,30,4,10,8,8,8,12,28
6,8,8,9
5,9,20,10,20
24,10,7,10,7,28,9
12,7,8,10,56,2,12,42,12,2,10
56,40,24,6,14,24,2,12,3,20,30,8
3,8,8,27,40,30,3,24
3,16,42,7
8,9,6,14,10,63,10,15
5,15,30,21,15
2,24,3,12,14,8,40,10
24,7,15,18,42,2,2,16,6,45
15,2,18,6,56,14,5,12,10
6,6,18
7,30,14
28,3,21,10,8,8,16,70,54,14,10
20,8,5,2,8,25,9,28
12,7,12,50,6,20
12,3,40,2,6,32,50,12,35,54,36,8,8
8,6,4,8,36,10,40,9,6,27,4,10
2,10,27,6,6,3,10,8,30,9,6,66
2,21,15,12,24,10,20,56,3
2,6,3,12,18,40,5,6,10,7,6,20
21,6,8,20,16
9,8,35,14,18
16,1,20,36
6,24,12,32,2,16
7,14,20
18,10,4,5,3,49
3,8,8,50,5,16
4,4,10,36,21,12
16,9,42,20,6,4,8,24
8,8,7,30
6,2,20,12,36
8,14,16,3,10,14,3,10,36,2,28,8,12
2,12,12,18,7,60,4
1,18,12,36,21
6,6,14,8,50
20,18,16,16
5,18,48,15,12
6,4,24,45,14
5,18,24,10,5
16,20,7,14
6,4,16,8
3,16,42,42
15,18,16,9,3
27,4,2,9,18,10
6,14,7,20,20,27,20,32
7,12,14
7,14,27,6,40,2,12
2,8,7,9,10,2,15,7,14,14,2,14
6,15,20,9,18,2,10
21,14,10,12,2,18,8,7
7,8,30,10,8,24,18
16,10,3,4,16,16,10
6,2,20,28,10,70,8,4,10
2,5,4,4,24,1,4,16,14,4
1,3,14,2,8,40,4,12,28,8
24,10,8,54,20,3,16,24
5,9,1,63,6,9
7,14,50
6,10,24,1,6,27,12,30
4,5,4,20,36,10,25
14,2,16
24,3,35,27,27,5
9,10,36,15,4,27,3,3,9
7,18,7,8,8,4,21,6,8
20,8,4,16,9,4,12,7,10,40,21,10
3,7,7,8
9,8,16,14,12,40
8,10,15,16,4,24,8,12
2,8,3,12,2
20,10,27,6,36,3,7,3,10
4,14,14,9,12,4,21,10,12,10,6,3
20,4,8,4,8,10,24
1,24,2,1,2,2,20,21,56,18
5,27,16
12,24,2,12
3,8,10,30,24
18,1,50
9,12,8
7,10,40,9,4,6,27,3,81,35,2,3,36
4,27,20,20,20,40,2,30,21
10,9,12,6,3,21,10,27,1,70,30
4,10,21,2,16,7,4,12,10,8,3,5
12,3,3,10,30,6,28,14,15,21
14,18,4,10,2,10,5,10,1,12,15,10,20,12
8,2,30,24,12,48,20,6,18
9,24,36,6
40,12,14,10,6,16,4,1,27
10,2,18,14,24,8,50,5,4,4,8,7
18,9,15,70,6,6,5,20,8,36,6,18,7,12,6
18,3,9,4,2,20,2
6,20,8,27,4,16,15,6,21,8,3,6,70
10,12,7,12,18,20
24,9,18,14,6,12,70,54,20,20,10,18
24,4
30,3,7
15,4,8,30
10,15,27,4,1
6,9
18,20,28,9,20,20,14,20,8,20
6,10,12,35,2,3
1,9,9,32,18,2,40
7,7,12,15,6,18,54,35,21,56
10,3,6,6,4,48,4,2,20,1,6,20,14,18,3
9,6,2,8,35,1,9
6,20,9,1,8,10,30,6,3
4,24,45,12,9,6,54,4,15,40,20,8,15,27,20
7,18,7,24,7,7,2,8,6,6,36,35
6,9,27,18,8,12,6,40,20,14,20
80,16,20,8,36,24,14,3,8,7,8
14,9,3,2,2,12,9,4,28,36,10,30
1,24,6,18,56,2,21,10,5,7,4,20
64,2,4,18,4,6,6,40
15,10,6,42
18,2,10,14,6,10
2,5,20,36,21,16,24,42,20,5,4
5,12,5,50,16,70,35,14,4,8,36,12
3,14,3,12,36,2,42,12,3,12,30,6,5,8
15,8
16,2,6,12,3,6,15,6
12,4,2,27,18,30,35,6,27
7,2,7,30,10
5,10,30,10,3
8,10,36,40,8,9,24,25,8
9,4,20,12,2,24,54,18,3,4,8
12,4,6,6,10,28,15,12
4,9,30,16,20,54,20,6,18,21,27,6,9,12
27,18,9,9,7
24,8,2,9,15,16,4,15
5,18,6,14,12,60,20,18,3,12,48
18,6,6,20,18,10,2,10,2,14,3,40
12,1,15,1,6
8,10,20
8,18,24
4,2,36,16,4,20,4,24,2
24,12,12
24,5,6,12,24,18,36
48,16,1,28,4,16,35,30,16,40,12,20
6,3,36
6,2,9,36,70
16,9,2
16,8,16,10,27,20
9,4
72,6,5,14,2,8,7
3,48,20,9,6,14,3,2,3,4,4
40,10,7,6,30,36,2,50,20,60,4,30,9
3,4,4,2,10,8
6,20,10,15,27
24,14,1,6,16,8,2,8,20,9,6,20,21
9,3,14,28,10,2,10
30,12,3,20,14,15,81,10,6
18,2,8,32,12,42,6,12,56,40,1
8,18,16,5,8,14,24
10,6,18,9,24,24,4,2,8,15,4,7,6,16,4
10,12,21,12,2,10,56,49,3,12
4,12,14,6,5,28,4,20,3,2
10,3,12,14,6,27
21,16,4,20,21,36,14,4
20,3,27,7,21,6,20,72
32,12,2,30,6,8,16,10,1,10,9,20,24,8
9,45,4,3,5,8,20,18
24,10,10,27,5,1,25,4,4,6
2,16,27,4
4,15,15,6,14
10,16,40,10,8,24,9,20
7,2,20,8,16,28,24,24
6,2,12,8,8,72,30,9,40,16,4,27
8,4,36
2,30,35,5,24,21,20
10,18,6,4,20,6,40,27,21
6,9,20,35,4,8,28
2,6,16
24,5,4,20,18,24,48,27,6,6,36
5,30,2,16,3
3,14,3,20,36
10,6,2,2,8,10,20,15,3,9,6,15,45,10
2,20,12,20,6,10,14
3,8,20,21,40,6,1,8,10
56,16,3,3
18,10,21,14,42,7,5,35,9
8,16,28,8,18,6
30,2,6,8,6
14,5,2,6,40,20,20,12,7
20,4,21,54,16,3,15,1,12
16,14,3,24,20,25,50,35,8,7,4,24
14,8,21,12,7,2,21,12,28,8,30,20
48,2,8,4,5,30,6,8
16,10,3,50,3,6
5,16,40,6,6,20,24,28
9,24,10,25,8,12,18
21,4,14,6,10,40,4,24,12,24,16,45
10,8,20,30,30,1,18,5,1,8,8
5,24,20,21,50,6,12,14,72,36,10,1,6,1,10,7
16,6,1,14,28,30,24,6,5
10,4,10
12,8,16
16,6,1,5,1,2,3,5,4
15,4,20
14,2,3,12,10,18,4,18,15,5,80
5,12,20,42,18,36
7,3,20,4,6,18,16,18,3
30,10,3,7
6,16
1,16,15,48,15,12,3,20,10,16,35,20
12,2,10,8,3,2
5,9,20,10,9,8,8,25,6,14,12,15
6,10,16,3,20,28,18,2,36,60,9,14
9,4,20,1,10,36,5
4,8,18,5,63,32,48,5,20,10
6,7,4,45,4,7,4,10,15,3,4,36,2
7,3,5
9,2,3,2,18,8,9,18,9,8,8
15,8,15,32,18,2,24
14,6,1,14,18,8,15,42,3,30,70
12,8,18,14,3,32,48,12,4,5,36,16,30,4
2,21,25,2,8,10,15,9,20,2,6,3,28
16,10,9,25,5,4,9,16,6,3
4,9,27,20,10,56,9,42,20,40,16,32,30
8,2,24
15,6
3,24,1,5,8
5,3,3,12,4
10,3,16,42,4
27,4,20,7,5,27,2,8,30,9,24,6
2,10,30,8
16,18,6,9,10
21,14,4,14,14,9,10,8,24,14,6,21,3
12,7,6,21,12,30,3
10,24,14,6,12,64,40,8,20,18
30,20,24,7,6,9,50,60,9,27,5,9,7
14,25,20,3,24,3
30,2,4,10,4,24,14,8,15,32,5,20,18,14
27,16,27,5,24,10,7,5,21,4,20,35,40,3,21
5,16,30,8,14,20,14,32,9,36,2,2,18
27,2,4,2,12,8,3
7,12,14,18,6,12,49
21,18,6,15,4,15,14
8,9,24,18,8,45,56,2,9,4,6
10,15,15,16
5,9,27
1,6,48,6,16,27,20,9,8,9
3,6,1,18,12,24,45
3,12,4,18,24,10,80,30,12
16,3,2,6,35,6,8
18,8,18,10,12,9,15
3,21,6,32,16,12,27
4,8,27,4,18,3,12,3
5,30,10,16
18,20,8,14,7,15,36,2,28,36,5,9,1,6,4
3,25,14,35,80,16,14,40,10,6,8,18
18,9,16,1,2,40,27,20
9,20,45,18,6,8,56,18
20,7,12,8,8,27,18,14
12,4,15,7,24,6,24,28,10,8,21,8,6,6
6,27,54,9
6,10,10,3,54,40
3,30,6,9,16,1,6,21,4,6,8,9
9,10,1,7,14,8,14
2,12,42,8,14,14,27
1,4,4,2,20,6
14,4,1,3,6,16,2,20,27,10,2
3,20,3,5,3,16,4,45
1,6,16,3,40
5,6,6,12,9,3
10,21,4,8,40,9,8,8,1,20,3,10,50
24,4,4,4,42,36,32,5
7,4,30,3,24,30,20,28,18,15,9,2,16
9,6,9,16,6,7
10,24,12,12,36,24,15,15
10,8,30,10,24,35,16
6,80,8,5,15,24,24
6,8,9,16,12,24,28,6,4,12,8
4,10,2,12
4,2,24,3,4,4
9,18,3,2
7,18,2,3,4,12,4,24,1,6,9,1
4,9,10,14,20,25,9,7,20,21,21
16,10,25,36,16,24,12,7,7,4,3,4
10,4,12,14,3,12,4,6,6,7
2,15,1,3,6,48
18,8,14,9
18,8,4,16,2,16,5,45,36
32,2
9,16,1,24,12,60,36
2,6,8,15,1,40,20,4,50,18,1,9,6,10,28,4,10
12,4,1
9,3,7,8,15,1,4
12,1,21,10,36,1,4,20,15
24,2,7,24,16,28,40
6,12,42,24,7,20,20,18,40,8,15
18,4,4,2,25,8,12,16
21,8,6,36,3,4,56,4,24,30,10,12,1,81
27,7,9,40,32,20
2,10,6,40,5,24,20,20,9
1,16,10,35,9,28,1,14
18,8,3,18,8,8,14,10,18,90,12,20
14,2,2,24,12,28,24,24,7,16,9,24,5
8,20,1,4,14,6,6,12,14,12,24,6,42,9
4,40,28,1,14,100,4,2,12
9,110,1,60,4
4,12,7,2,35,18
6,4,36,20,18,28,8,3,12,45,15,2,3,48
9,7,12
10,21,14,2,30,30,20,2
3,4,5,2,6,1,7,16,3,50,18
15,12,5,6,6,2,8,27,5,10,3
4,2,20,3,8
10,21,16,49,24,6,16,16
80,30,8,6,24,28,2,48,9,3,9,40,14
9,27,8,30,6,24,7,12,4,28,30,4,16,5
27,2,12,16,4,8,8
2,9,32,30,12,5,48
12,20,8,8,8,18,6
4,2,18,8,56,2,20,32,9,10,1,4,45,7,18,60
4,4,36,4,20,24,5,5,15,32,16,42,27,3
18,8,20,14,24,4,18,2,16,6,6,4,24
9,2,4,5,2,49,18,20,2,8,48,4
2,16,32,11,9,27,21
6,6,10,2,12,40,42,8,10,21
3,20,10,25,20,3,8,42,1,10,21,4
18,1,18,50,24,15,32,6,4,56,2,9,15,9,35,18
2,14,14,4,15,5,3
24,6,10,30,9,14,24,6
4,9,12,20,40,18,18,21
7,30,9,2,9,2,15,8,6,10,20
5,24,16,9,3,9,3,9,10,10,10,5
18,18,20,8,32,40,14,8,20,40,6,10,3,2,12
9,6,6,70,6,3
7,10,40,25,14,16,35,18,10,9,8
50,12,14,30,3,80,30,10,14,12,24,25
2,3,24,36,20
21,6,14,18,24
15,18,4,12,24
3,6,3,16,6,5,16,7,9,18,2
30,10,30,18,10,10,6,20,12,30,16,4,24,16,7,2
7,16,2,36,4,28,7,2,36,6,30,4,72,21,6
4,4,6,3,50
10,35,7,40,80,30,3,18,60,10,32,6
5,27,10,6,8,77,12,40,14
27,14,50,4,48,30,49,27,6,7,24,30,24,7,20,6
9,18,12,12,3,8,10,6
30,2
4,3,16,4,8,36,9,8,32
2,12,12,36,8,21
2,18,6,18,48,10,14,4,10,16
6,5,32,16
6,14,8,16,9,36
2,10,2,12,8,15,12
6,4,16,36,14,4,8,10,24
30,6,18,2,50,30,8,16,14,1,18,7
6,10,30,14,4,10,45,6,20
18,16,12,2,28,6,7,9,24,9,6,63,14,63
12,7,16
18,30,7,16,8,9,20,4
2,6,10,10
18,9,30,24,6,4,28,6
2,4,21,4,2,30,24
20,30,7,6,2,12,36,10,9
18,3,16,27,2,6,3,8,5,40,1
10,2,60
32,6,7,16,3,5,50,12,15
4,2,4
12,24,12,14,2,24,28,8,20
64,8,6,40,4,12,12,8,1,45,16,16,3,21,4
49,9,9,2,20,4,21,4,8
3,14,7,56
27,8,9,9,12,24,6,12,7,3,9,14,2,6,9
4,3,30,16,16,20,10,4,40,40,28,21,24
3,20,3,10,36,54,10,12,56,12,20,2
27,9,9,14,20,14,2,15
6,6
18,27,6,36,6,7,63
10,10,27,5,6,6,15,5
3,20,3,18,20,25,12,20,4,4,28,10
16,1,6,7,24,70,5,6,6,4
8,12,20,4,16,18,3,54,30,24,3
20,45,6,6,4
21,36,40,20,3,1,4,4,3,5,8,4,6,8,40,25
18,3,8,20,14,24,3
2,12,8,42,16,35
1,9,3,35,20,18,12,12
27,18,6,28,20,14,10,9
48,6,8,24,28
2,10,20,12
20,24,35,2,24,35,32,4,12,36,42,6,7,18,10
10,8,18,4,50
10,14,24,3,18,10,8,32,14,21,8,2
4,20,4,4,35,15,3,5
21,2,7,16,6,4,8,45,8,8,3,24,16,3,8,6,6,56,12
1,8,15,6,40,45
9,6,5,7,7,32,6,3,45,2,24
40,10,4,24,6,7,21,14,30,70,9
21,64,18,6,5,6,60,14,8,9
10,6,7,18,9,12,25,42,25,5
21,14,24,9,10,4,5,8,8,4,12,8
1,18
6,5,2,16,9,5,49,10,12,25
8,8,10,7,30,8,10,27,14
3,15,2,10,2,28,24
10,21,1,40,40,2,6,56,9,5,6,6
4,27
18,2,4,15,2,7,12,2
18,10,2,28,24,54
9,4,21,27
6,30,35,14,3,12
9,8,27,6,20
21,16,27,12,32,42,1,45,8,45,9,6,7
10,6,45,12,20,8,24,5,5,8,10,5,30,4,2,3
4,15,10,4,30,28,8,3,8,20,50
14,30,7,20,3,18,20
6,24,2,24,3,2,24
48,18,9,14,4,14,9,24,1,14,14,15
6,1,18,36,21,7,10
8,8,12,6,14,14,8,8,20,8,9,6,4,6
6,9,5,4
40,4,5,27,15,10,1,4
10,24,28,5,25,2
30,14,20
5,12,50,12,4,15,12,9,5
16,10,15,7,12,28,12,3,30,5,4
8,5,10,6,4,56
6,2,8,1,6,8,3,20,6,60
4,9,10,3,8,6,18,8,15
6,2,35,28,10,36,4,18,2,8,9
24,5,14,20,2,10,14,16,24,5,2,4
9,8,3
3,8,3
6,16,7
15,3,4,6,18,54,12,18,24,24,2,10,3,1,10,8
9,4,30,14,2,15,40,2
27,4,2
27,8,6
8,20,18,10,4,14,8,7,2,5,21,9,12,9
4,8,3,21,6,6,3,16,3,6,8,50,12,49
7,36,12,21,8,3,4,3,1,4
8,4,28,4,20,8,15
1,14,14,1,8,20,24,12,20,5,15,10
2,2,8,20,8
24,6,6,32,35,40,20,48,6,6
24,7,16,18,12,30,3,30,30,64,5
30,8,3,16,8
15,32,9,15,14,3,6,5,27
8,16,10,5,24
10,4,14,6,49
21,1,14,6,32,2,3
18,5,18,1,21,54,14,8,10
4,10,24,10
12,3,3,20,32,3,4
10,4,24,27,15,4,5,40
2,6,4,5,5,24,15,18,6
6,18,16,16,6,27
8,14,9,8,27,2,8,56,2,16,9,20,18
10,3,42,7,4,30,4,18,2,25
56,16,9,10,14,18,8
10,3,25,8,24,45,18,10,9,15,21,3,12
32,8,8,12,36,6
8,10,21,40,24,27,15,3
12,20,63,3,6,48,3,28,24,12,16,10,7,36
15,6,5,27,9,6,16
8,3,35,10,10,4,40,9,48,1,1,9,4,16,12
5,10,10,9,49,12,4,18
6,2
7,14,18,27,6,4,27,1,12
9,3,18,6,56,12,9,10,36,10,24,6,60,2,40,18
30,2,2,4,50,7,21,12
9,14,4,36,5
27,1,81
6,3,14,2,16,9,3
8,8,10,12,56,12
2,4,7,12,15,28
7,2,3,4,40,50,18,3,12,8
10,48,4,15
3,12,2,8
8,4,12,12,1,1,10,7,42
3,12,35,6,15,8,4
6,8,56,9,21
18,3,12,6,12,20,6,7,21,32
8,6,1,30,20,40,32,20
3,4,12,32,4,8,48,10,12,10,3
12,3,5,6,10,18,42,30
8,20,2,3,7
10,24,20,40,18,8
12,35,56,14,50,10,20,10,8,30
24,16,21
2,4,4,10,2,2,80,24,25,2,3,14
7,15,88
15,16,7,35,16,40
18,18,16,21
21,8,9,36,15,18,21,15,10,12
63,30,10,8,35,6,1,16,18,14,10
15,18,80,30,20,21,3,6,14,6,36
5,2,14,4,8,4,56,5,21,8,40,18,24,20,5,36
9,6,4,24,32,8,40
10,5,6,20,15,15,8,4,50,12,18,14
15,8,18,28,7,15,16,16,6,6,12,9
7,20,6,12,14,12
10,30,56,8,27,16,80,12
14,2,18,8,18,16,21,7,6,5,9,60,28,6
4,3,14,4,21,9,56,40
7,15,28,21,21,5,28,45
1,6,8,63,3,3,21,5,20,32,72,16,12
5,10,10,40
8,9,18
10,6,6,6,60,30,49,8,6,8,56,20,6,63
8,4,2,8,3
27,15,15,2,28,60,3,8,5,28,4,4,40
30,4,10
3,18,10,7,6,16,4,18,4,4,6,9,4,1,6,40
6,10,7,40,5,8,5,16,36,1,12,8
4,4,12,4,8,4,1,4,45,5,4
3,10,2,28,6
8,10,28,9,12,8,27,50,18,18,1,28
16,5,10,8,25,40,2,12,5,8,8,27,14,10
2,32,16,16,30,54,35,12
3,3
1,15,16,5,5,18,14,6,36,6,12,8,18,25,3,1
16,8,10,10,2,54
1,6,14,6,45,28,1,7
2,4,4,27,1,56,7,18,6
4,4,30,24,4,25,20,3
6,9,6,2,6,28,40,16,30,14,10,10,9,4,6,16
18,30,2,36,27,42,28,14,48,10,24,32,32,27,40,8,4,20
1,40,42,10,24,12,8,7,6,4
8,14,10,2
5,12,8
4,6,4
15,24,18,30,25,9,2
20,3,80,24,80,10,20,16,27,40,45
4,20,16,12,3
5,4,24,35
10,16,32,18,40,21,25,10
10,30,20,2,6,70,8
15,3,28,35,1,24,9
30,16,8,18,6,8,9,4,15
16,3,10,10,21,60,36,12,36
10,30,15,56,14,32,27,8,56,18
24,4,60,30,40,7,6,12,28,8
20,20,7,2,36
4,10,15,20,4,14
15,32,10,3
15,6,9,12
3,3,16,21,7,48,14,45,4,30
6,32,20,5,9,16,36,32,2,32,10,6
27,6,8,36,10,56,6,9,2,7,30,9,12,10,21,24,6
9,4,18,2,9,7,30,21
1,5,50,12,7,20,28
12,24,2,32,32,3,2,3,7,15,16
5,5,14,5,40,6,12,2,21,4
56,9,3,4
2,20,12,16,30,9
5,2,18,36
10,16,48,20,32,18,15,24,50,9,16
24,10,1,42,24,12,6,21,15,9,27,7
4,40,8,28,20,21,15,45,4
30,16,20,18,48,40,14,10,63,42,10
6,6,10,7,16,36,6,15,72,7,15
2,24,6,50,16,6,18,22,24,25,30,6,16,30,20,6,50
56,14,5,4,3,9,30,1,4,15
2,3,24,2,15,2,12
10,4,80,28,30,20,16,18
3,30,8,4,6,18
25,12,12,8,20,1,18,8,4,4,4
6,8,20,8,72,10,6
18,9,5
48,10,5,56
10,6,30,10,20,24,36,8,6,2
4,2,12,12,36
8,2,45,12,24,3,12,12,21,4,18,12,6,15,48,8
6,3,20,36,12,14
1,12,12,12,7,36,24,24
12,1,10,48,14
4,2,2,10,50,21,6,27,9,90
12,1,4,8,40,12,16,5,24,16,18,20
1,12,15,7,49,20
5,3,3,3,21,14
3,8,8
9,21,4
6,16,12,18,20,16,12,7,72,54
9,12,40,72,24,6,30,24,28,20,20,1,16,44,28
30,10,14,18,24,6,24,70,8,28,8
2,9,54,14,15
5,6,12,10,8,50,42,10,48,42,20,6
8,2,4,4,28,8,14,6,18,14,36,10,7,3,36
1,10,5,24,12,14,18,6,10,24,16
3,10,16,6,9
40,30,16,4,15,4,12,18,40,1,8,4,3,3
10,8,12,24,100,6,18,20,9
4,12,35,63,5,6,27
15,8,3,48
6,10,24,6
30,27,12,35
64,18,9,4,30,10,9,2,2,4,6,20
30,16,15,16,16,5
4,10,32,1,15,36,18,6,1,16
1,12,16,20,16,32,16,4,35,7,8,12,24,4,12
72,8,7,12,30,28,12,10,6,30
27,1,27,20,16,3,18,32,20,24,6,6,20,14,40,2
30,4,8
21,6,9,18,4,36,16,36,3,30,24,21
27,4,7,28,14,24,6,6,12
8,12,14,4,20,18,18,40,12
24,18,7,6,30,6,27,2,20,21,16,20,36
30,18,64,14,9,18,6,10,27,18,24,20,27,36
24,6,6,6,2,56,30,36,7,20,28,1,6
10,14,36,10,5,16
3,10,40,1,36,30,56,24,10,32
21,4,24,42,6,15,20,4
2,1,27,8,1,4,20,18
7,24,16,6
2,6,27,20,24,1,12
10,25,70,36,9,24
12,6,4,36,24,10,14,9,6,8,14,5,18,30,9
9,10,8
15,16,40,14,16,30,10,36,24,9,24,4,25,3,27,9,3
24,14,45,12,48,36,24,15,28,30,14,16
6,4,1,9,6,32,28
2,9
2,3,12,9
8,14,14,8,20,2
20,4,40,24,10,3,36,5,15,4
9,6,9,16,10,7,4
24,12,6,12,4,12,1,56,18,35,4,25,27
8,18,40,8,21,4,5,3,16,20
64,9,5
18,4,16,20,16,12,2
12,20
10,18,20
4,16,18
30,7,35,21,5
8,18,2,12,16,6,9,9,18,24,36
12,10,8,50,12,45,16,18
4,10,40,15,16
12,10,15,14,21,35,21,28,24
4,3,18,8,7,20,12,2,12,10,16,8,7
8,24,8,28,32,63,8,6,60,1,45,4
4,16,12,16,12,8,35,12,42
2,12
9,9,2,6,8,24,12,3,36
30,7,6,4,16,45,4
6,28,12,7,10,7,40,30,4,15,27
1,21,12,50,6,42,30,4,24,7,18
40,8,42,35
3,18,70,2,4,16
1,30,6,27,5,8,30,14
7,10,54,18,15,10,1,3
30,4,16,70,15,6,3,21,12,4,14,30
6,8,12,4,20,2
4,2,3,8,3,6
9,15,18,32,24,5
1,18,12
6,21,16,54,3,30,36,5,49,8
8,12,5
21,10,12,40,10,36,4,10,18,24,1,1,4
6,15,14,10,8,4,24,9,21,12,18,21,16
8,27,6,3,8,21,20,6,6,30,4
3,8,15,14,50,7,8,24,9
2,18,2,14,6,6,36,6,6
48,16,10,35,54,28,4,9,36
3,20
27,2,14,24,6,16,2
12,9,18,25,9,10,6,14,30,9,6,9,2
10,14,3,36,32,6,3,56
15,1,18,14,8,8
9,2,12,35,20,30,6
7,18,16,1,36,7,10
3,6,42,30,8,40,5,16,20,21
15,21,9
24,16,32,28,7,7,7,1,2,14,27,15,16
8,12,28,10,7,21,15,16,12,20,8
7,50,25,3,6,7,40,16,12,18,20,6,14
2,27,2,9,12,28,54,30,28,10
48,27,5,2,5,4,5,70,18,24
4,6,24,8,28,8,6,24,4,6,8,56,4,45,66,4
21,4,24,8,4
40,8,5,48
18,14,4,5
7,3,50,42,7,35,36,18,35,15,21,18,1
9,14,9,18,8,24,8
3,45,6,24,35,8,4
3,16,10,4,18,8,70,25,4,16,54,35
2,20,10,18,18,20,6,5,18,24,12
1,4,8,8,10,20,45,16,6,5,14
6,8,20,10,10,12,4,45,18,2
9,6,40,18,36,21,4,24,40
5,8,24,8,24,3,6
8,24,14,5,42,8,9,24,6
20,8,3,15,20,10,28,6,16,20,32,3,8,12,24,8,28,8
6,2,1,2,14,16,6,24
12,2,27,3,15,3
4,3,6,20,15,8,27,20,20
10,8,21,6,28,48,72,30,12,8,70,3,6,4,60,15
2,18,14,3
21,10,20,3
2,12,32,36,4,30,5,4,6,10,16,36,14
21,9,12,8,14,9,42,20,6,6,6,2,21
9,10,14
10,15,4,9,6,2,9,5,27,18,8,60,24,40,7,28,15
6,14,30,21,9,10,24,18,4,16,12,27
8,3,8,12
4,12,12,30
24,2,15,40,2,15
6,10,3,4,10,10,36,12,18,4,27,30,4,24,8,20
1,12,7,4,7,24,1,24,10,10
12,2,2,15,6,4,12,3,3,4,2,24,1,12,25,20,24
7,2,6
49,30,8,8,8,4,14,25,12,18,3,6,20
4,10,14,14,18,12,18,30,20
3,12,4,56,20,40,9,15,15,18,2,5,27
1,30,16,4,18,6,24,6,15,18,6
7,16,24,12,4,18,64,9
8,30,3,50,2
10,4,18,27,18,42,5,20,16,24,6,30,2,12,35,2,7
12,1,10,8,1,56,72,45,64,30,36,5,25,24,54
3,9,3,36,12,6,30,12
3,4,10,15,27,6,30
35,14,7,15,36,6,6,30
24,2,8,8,9,6,15
1,15,20,8,45
56,12,3,24,6,3,4,48,6,10,12,3,36,20,5,6,9,6
1,24,2,42,35,9,27,8,8,2,16,12,12
21,18,18,18,2,18,8
20,6,21,4,24,15,16,30
6,18,8,6,70,12,2,70,18,27
7,20,3,40,3,35
21,6,30,15,6,40,5,14,14,35,8,1,2,12,40
15,4,6,18
6,9,18,12,3,18,20,28,2,45,30,48,10,9,28,4
12,8,4,18,12,24,35,30,50,6,35,2
5,9,4,4,21,15,8
15,12,32,14,6,24
1,8,16,10,12,3
7,16,12,1,10,1,10
56,4,9,6,20,12
27,27,20,3,12,6,20,7,9,7,48
12,1,4,12,42,9,24,18,12,8,10,36
8,6,6,20,16,6,6,3,12,36,6
21,18,32
2,16,15,3,9,6,10,8,32,18,10,6,45,7,28
15,8,24,4,16,6,12
7,4,3,6,4,36,20,12
27,12,24,18,4
12,10,21,6,8,6,8,80,2,21
3,3,10,6,10,24
4,2,30,6,24,3,40,24,48,4,5,2,1,2
6,32,40,10,4,18,6,18
3,24,2,6,40,42,6,2,1,35,14,14,35,18,8,16
8,8,20,12,12,27,18
4,15,6,16,1,5,28,27,45,21,42,5,10,20,12
35,15,8,20,64,10
10,3,15,56,10,1,27
3,6,4,8
30,6,27,35,4,2,14,12,12,64,18,18,18,40,4,4,7
4,16,4,7,14,1,12,4,6,14,60,7
3,1,27,12,49,10,4,40,12,30,1,28,30,25
20,54,3,4,5,30,8,3
4,21,8,15
15,2,32,48,9,6,50,5,6,6,4,3,4,4,4,12,1
9,6,12,2,2
6,10,6,12,1,12,1,12,20,20,1
9,10,6,20,63,15,40,5,6,14
3,30,4,16,8
4,8,27,72,16,7,21,12,1,2,45,56
6,8,30
4,7,4,18,54,10,9,56,8,25,8,4,40
32,2,9,18,6
3,9,3,12,56,5,6,12,70,24,40,4,16
16,1,24,10,40,32,18,20
2,5,3,12,56,16,21,20,20
10,14,36
9,14,16,6,27,12,4
3,3,12,48,16,16,2,40,8,12,12,8,12,6
3,6,24
4,40,40,18,36,4,50,21,9,16
2,9,8,8,63,56,4,10,12,10
12,3,36,6,7
30,8,4,4,32,36,20,6,10
8,14
40,2,1,27,14,14
3,4,24,6,12,30,18,5,16,6,7,40,24
2,4,4,48,27,4,30,8,1,25,60,30,6,5,28,7
2,3,14,40,45,15
15,8,15,5,12,24,40,16,3,6,15,2,14,36,8,15,6
3,10,5,18,6,30,90,2,4
5,20,8,15,5,15,16
18,5,10,63,8,6,20,3,3,30,16,6,20,16
3,2
1,30,60,42,49,24,10,20,55,54
9,21
24,2,8,35,90,4,40,9
10,2,32,27,8
3,25,12,8,16,36,21,25
4,8,5,8,5,14,9,45,72
21,10,9,9
7,40,9,9,18,28,48,36,20,5,15,14,15,6,21
5,10,4,12,2,5
5,42,8,8,40,25,6
6,5,14,10,4,10,12,54,16,35,4,40,12
12,6,4
48,14,8,6,8,64,32,8
6,4,8,24
18,3,45,8,6,6,7,7,24,2,54,12,35,12,4,8,18
2,12,4,1,20,24,20,14,2,10,20,12
21,16,3,21,16,20,32,64,24,45
10,10,14,6,9,20,18,8,45
8,12,20,20,60,32,9,6,20,8,14,2
50,4,12,18,21,2,24,56,9,4,25,54,8
6,12,14,21,2,10,8,28,12,24,9,12,5,3,12,15
2,4,6,9,15,12,12,10,36,35,35,12,4,24,18
4,8,18,9,12,21,16,9,21
28,1,42,24,30,18,4,30,3,18
8,16,21,4,28,32,18,2,54,32,4
5,27,30,16,36,49,2,50
80,16,10,6,6,24,10,20
10,20,4,2,20,24,14,50,14,2,81,9
4,9,18,20,40,18,6,6,49,40,28,5
10,30,20,6,50,12,30,10,8,14,16,12,9,25
24,2,18,18,7,8,48,10,63,27
6,15,10
4,35,7,18,20,56,1,4,10,16
4,10,4,8,63,6,12
2,12,25,14,27,6,5,3,12,4
56,20,3,3,8,1,4
10,3,18,27,7,6,14
4,4,2,28,2,20,18,30,16,18,10,32,36
10,24,4,21,18,20,8,32,28,32,30,24,9,10,4
8,4,15,6,20,25,21
56,14,24,18,6,24
9,4,4,14,4,2,10
80,18,9,10,30,32,12,20,21,10,28,10
7,16,4,20,20,8
10,16,6,6,20,72,18,25,2,32,1,12,16
4,9,14,4,14,2
2,6,3,6,24
6,6,45,4,16,8,5,12,30,9,7,36,3,18,9,12,2
5,36,49,8,6,8,30,3,16
5,24,50,8,30,30,32
21,9,6,32,12,10,70,30,6,6,14,6,18,6
8,10,15,1,4,2,30
27,5,12,14,32,21,2,9,21,16
10,9,14,48,4,24,4,40
8,12,5,3,3
16,18,12,12,3,7,40,14,18,7
15,8,1,24,20,15,18,45,3,16,8,9,5,30
6,56,14,5,30,12,9,36,20,9,12,35,15,6,9
8,6,4,49
3,9
24,7,12,14,40,4,5,35,4,8,42,20,30
9,18,7,14,12,3,3,5,8,1
8,12,28,4,7,12,8,4,4,3,12,3,6
9,9,10,30,24,30,27,8,15,6,30,14,18,48,20,7,20
18,18,8
15,14
12,9,12,20,6,42
16,10,30,16
8,21,16,24,20,9,12,50
30,1,6,20,18,50,6,2,8
7,30,18,1,10,14,40,5,30
3,4,6,4
5,18,14,36,56,10,8,12,18
21,8,6,21
56,12,5,2,8,36,6,6,2
6,1,20,8,5,70,4
30,18,7
16,40,3,16,9,9
2,27,32
21,3,4,10,32,80,4,18,1,9
5,27,12,8,55,50,8,12,28,6,28,60,18,3,36
5,21,14,8,20,6,5
9,4,35,5,56,10,9,6
3,2,21,14,16,40,18,18,40,42,4,18,10,9
3,2,16,14,24,18,49,4
4,16,6
6,14,6,18,24,30,4,20,12,6
6,6,30,18
9,3,50,14,12,35,9,27
12,12,9,10,5,72,8,6
2,20,9,15,8,40,18,6,25,14,36,5,8,30,27,30,14,24
1,8,15,6,30,4
3,8,8,6,32,9,5,2,20
8,6,5,10,16,24,1,20,24,32
2,14,7,16,14,63,30,30,5,28,15,24,3,6,7,10,6,3,12,6
9,15,8,32,20,36,8,4,15,18,9,3
4,27,6,8,10,6,16,36
5,27,2,16,2,9,12,18,4,6,32,18,7,3,10,10,9,24,15,16
10,8,36,45,48,5,90,21,6,4,24,2,16,9,27,16,2,21
2,18,6,30,48,6,5,27,8,8
3,14
3,24,5,12,20
9,8,24,21,48,6,1,20,6,6,27,16
5,27,12,8,4,9,5,25,9
27,2,8,8,21,12,60,3,16,8,15
6,15,12,6,15,5,5,24,2,6,6,6
6,18,30,54,12,6,6
3,20,5,16
10,12,8,20,12,12,60,10,3
3,14,8,9,16,27,9,21,10,12,4,4,4,2
80,4,7,28,10,14,8,16,10,98,3,21,3,18,10,24
12,40,18,7,8,15,15,12,21,24,45,50,18,5,70,2
9,1,12,4,16,40,24,30,16,42,36,8,4,12,3,8,3,3,63,8,50
6,2,2,3,16,9,27,1
5,6,14,1,12,5,10,3,28,8,10
5,24,12,9,3,10,10,28,6,36,24,15,32,28,2,7
8,10,6,10,8,3,10,6,8,50,14,42,50,7,20,5,7
3,4,16,10,8,10,25,5,1
5,10,35,16,14,12,8,6,36,18,28,14,2,8,9,32,5,36
10,15,8,16,9
24,6,8,8,3,35,45,2,16,5,9,3,24
2,18
9,8,9,16,12
6,16,8,6,6,4,20,2
9,4,18,25,15,7,40,42,30,12,3,12,12,16,6
6,6,4,6,35,20,3,8,4,18,14,6,12,8,14,18,15,10,9
1,12,12,7,21,36,2,36,30,5,6
7,4,40,16,20,15,45,6,3
21,6,18,20,9,15,56,12
9,30,5,12,10,63,21,9,1,6
9,6,12,12,24,4
10,8,8,32,56,12,8,56,24,24,24,24
10,10,9,14,3,21,6
10,8,12,40,2,5,24
18,8,8,9,2,15,9,12,14,4,5,81,28,4,12,42
2,10,5,18,12
18,9,20,64,12,1,14,20,1,12,3,20,8,16
4,24,12,3,45,21
3,24,10
18,2,10,15,6,18,45,30,28,12,24,21
6,20,5,3,80,10,4,4,27,1,7,18,5,36,15
3,8,2,48,45,10
1,21,6,14,12
6,2,21,16,25,28,12,14,42,40,2,10,15
20,3,21,10,1,9,21,4,3
4,20,5,18,16,6,14,9,32,40,63,27,7,50,4,24,21,7
8,18,4,16,5,36,2,4
6,24,8,9,12,21,42,2,56,21,12,2,28
6,40,4,12,16,12,10,10,4,6,18
2,1,6,20,30,24,3,3,4,35,28,14,35,5,5
80,3,10,50,40,9,4,9,12,8,20,30
9,1,18,16,8,40,4,24
24,30,14,45,24,80,21,4,10,24,18,8,4,30
16,32
18,30,3,4
15,10,15,3,10,40,14,2,7,72
6,9,14,45,4,20,30,28,15,8,24,2,15,30,16,2,6
2,24,4,36,18,3,10,24,32,3,48,2,14,5,9
21,20,12,24,4,4,12,1,64,4,20,6,16
10,4,4,8,10,10,45,42,6,7,18,27,28,14,45
9,27,14,2,2,18,4,24,20,12,35,4
2,10,18,18,6,12,16,5,4,20,9
8,12,5,9,24,6,27,4,56,9,9,8,8
7,12,16,20,6,8,48,7,6,12,3
27,30,8,1,7,6,6,14,6,10,10,12,1,16,5,30,7,5,36
1,6,3,20,4
6,12,8,20,3,5,5,6,8,36,12,18,20,10,5,40,10,21,14
4,27,4,4,2,40,30,5,3,10,14
6,21,1,8,8,30,18,30
2,21,24,15,56,27,7,7,36,16,15
18,8,28,50,14,27,28,36,9,5,5,15,40,45,6,64
16,8,9,27,20,32,4,5,27,7,15,35,14,18,1,24,24,4,8,14,10
3,20,24,20,10,7,12,24
18,30,14,8,2,9,50,6
2,12,5,6
14,12,15,18,24,1,8,16,30,12
24,3,15,12,30,12,8,14
2,5,30,9,2,16,24,12,2
7,16,10,20,5,28,6
5,12,2,18,1,10,2,9
1,30,6,8,20,2,28,8
2,12,8,12,9,8,15,10
9,6,5,16,1,9,20,9,10,10,27,30,27,12,50
24,6,9,12
15,12,8,16,20
6,12,20,20,4,6,9,12,36,10
15,2,8
3,18,12,12,25,42,27,15,1,2,6,30,12,16
6,14,35,8
5,6,63,18
21,8,30,27,10,9,7,24,28
8,27,14,32,42,5,40,6
5,20,40,60,2,36,8,18,20,40,4,18
3,15,24,40,8,25,8,20,2,12,3,14,6
7,8,3,5,1,8,3,1
10,24,4,30,21,2,3,10,60,18
9,14,8,16
10,2,8,20,1,8,4,4,10,20,2,6,54
3,5,8,2,2,21,8,16,8,28,18,12
24,4,15,1,4,27,40,9,30,4,21,56,6,10,8,10
27,10,3,9,9,9,15,36,30,5,40,20,36,27,5,16
80,21,9,18,27,18,25,18
4,12,12,21,90,10,6,30,18,6,5,8,63,24,42,12,8
9,4,24,9,30,6,36,6,12,27,54,32,28
9,3,35,12,3,54,9,8,12,12,2,10,40,6,45
5,12,18,4,28,3,4,18,18,6,20,2,8,8
8,7,18,8,10,45,3,36,2,6,18,20,8,24,27,4,32
16,3,40,27,48,6
18,9,4,1
21,3,14,20,40,10,20,42
3,30,6,30,1,10,24,12
4,12,4,6
16,8,9,6,14,2,14,30
4,20,2,30,30,10,8
1,21,20,20,4,56,14,15,16,18,27,42,45,1,5
24,45,7,45,42,4,10
3,20,20,35,27,9
18,2,40,36,35,10,8,10,5,24,3,10
3,35,2,60,18,8,5,18,56,16,18
15,16,10,3,10,8,15,54,10,28
12,2,36,10,6,2,40,4,14,50,6
5,12,14,20,28,5,10
27,14,6,18,24,30,16,10,18,18
27,1,7,10,30,32,15,50,20,24
9,5,6,14,24,4,36,10,24,28,45,9,10,8,9
9,6,40,24,28,3,27,5,3,27
5,18,40,10,10,27
7,27,16,64,7
3,5,16,6,48,6,1,9
2,2,8,1
3,12,24,18
5,27,60,15,40,12
3,2,3,2,20,12
21,16
10,15,28,3,49,6
15,2,12,21,6,21
7,9,2,40,4,16,20,60,6,4
8,21,32
9,14,1,24,3,2,56,8
8,7,1,10
6,14,6
3,12,15,20,42,9,48,6,3
7,30,27
12,1,24,18,6,3,16,7,4,8,6,8,5,14,3,21,20,6
30,8,10,48,6,9,14,50,28,30,4,3,2,15,60
7,24,10,63,10,12,24,12,18,4,16,9
1,3,36,16,9,4,8,12,15,2,27,2,16,1,20,8,5,48,36,2
12,5,30,16,8
27,10,16,9
27,3,4,18,7,6,8,30,30
24,6,7,14,15,6,20,16,6,21,16,18,7,8,8,20
9,12,6,4,21
24,1,9,12,4,4,8,8,27,1,6,4,63
3,18,4,12,4,30,20,10,50,20,30,6,25,24,8
9,2,21,18,6,3,36,21,10,2,4,4,28
6,12,7
3,9,6,2,5,36,18,27,10
1,18,12,20
1,21,12,81,30,15,7,24,24,16,14
9,2,6,8,7
10,6,42,12,18
1,21,24,10,6
18,10,21
8,12,1
10,1,8,12,4,5,18
72,40,18,15,16,9,18,7,28,14,3,4,9,12,12
10,2,20,4,15,7,6,6,6,6,5
27,8,5,4,12,10,6,8,3
15,24,27
2,18,20,18,6,10,4
80,20,9,8,1,12,36,8,6,6,5,10,16,9,3
15,2,10,6
1,2,2,18
2,10,14,2,28,3
12,24,20
6,2,10,27,6,28,27,14,40,3,7,12,14,20,4,10
56,18,16,27,8,1,7,20,6,54,6,5,6,27,21
3,6,6,30,20,20
24,6,1,3,36
27,10,12,8,4,9
48,1,10,16,4,16,5,28,3,40,1,24,16,48
9,24,16,6,18,4,12,6,12,40,6,20,4,36,18,8,5,24
16,4,2
14,9,60,60,30
1,3,14,6,3,18,40,18,3,9,20,6,6,9,28,30,24,3,12
8,1,24,8,4,7,12,40,9,2,6,9,18
2,10,6,2,2,7,20,5,8,2,21,6,16,6,30,10,9,40,9
6,8,2,24
9,12,4,2,70,45,12
64,10,1
32,40,6,4,30,24,4,20,20
10,30,63,18,4
3,10,4,6,10,8,1,6,6,16
8,10,2,10,10,8,16,15,12,27,9,8,10
16,7,24,6,14,40,16,10,12,12,16,5,18,18
6,10,10
4,6,6,3,35,3,20,9,30
7,4,18,5
1,6,50,30
6,4,4,24,10,2,7,3,12
6,12,16,4,2,18,42
4,18,8,8
7,16,20,32
7,99,10,32
27,3,6,4,24,27,10,32,4,3
18,4,50
5,30,2,2,20,2,40,15,21,6,30,20,27,6,27,1
2,18,6
14,3,12,18,12,2,1,6,12,24
1,10,10,6,5,6,24,20
56,9,7,20,10,12,3,20
3,3,14,16,35,12,8
10,16,15,40,4,25,2,3,50
30,27,6,10,8,24,14,4,32,28,1,14
15,12,10,35,80,45,15,6,3,20,32
2,5,3,16,18,4,8,56
1,6,24,10,20,30,18,4,8,4,40
10,12,40
10,9,12,24,50
32,4,6,20,12,10,2,18,40,8
4,6,6,2,28,12,3,3,27,9
6,4,12,3,6,18,8,7,40
2,20,10,7
10,12,16,9,20,18,8
30,5,4,4,27
2,4,35,2,16,21
18,5,10
5,24,12,32,15,30,12,15
18,9,3,6,63,20,18,2,8,6,9
14,6,30,9,30
15,10,1,4
10,4,4,1
6,12,9,20,28
14,2,9,32,24,9,60,3,9
12,2,8,12,18,60,7,1
5,20,7,30,16
6,20,15,63,12,50,6
10,24,8,6,9
9,8
27,2,20,3,12
3,14,3,16,3,3,40,6,40,16,8
24,24,6,3,9,16,4,4,18,12,9,27,25,14,16,4,2,30,8,18
14,16,24,30,18,27,16,24,21,3,24
8,12,6,25,12,30
4,7,27,40,2
48,8,8,2,10,7
1,4,4,12,70,30,2
32,4,9,12,16,8,50,36,8,60,8,3,20,2,5,9,1
4,24,14,3,4,9,8,3,28
8,14,5,3,12,18
30,10,4,4
9,4,42,4,5,6,30,70,21,25,45,12
9,10,6,21
21,4,21,8,9,6,2,27,10,9,36,8
3,6,10,8,6,24
16,9,12,16,60,3,18,50,3
3,7,15,14,3
2,4,18
20,7,9,10,36,9,32
18,4,9,8,24
12,1,5,4,4,32
27,5,6,10
2,4,36,3,15,10
64,8,3,24,14,8,20,24,30,3
2,30,16,1,5,35,40,12,40,21,4,8,2,6
10,16,60,27,8,60
8,2,8,5,30,28,12,30,8,3,12
9,18,16,15
20,10,6,9
24,5,6,10,24,14,24,30,40
8,12,1,21,12
8,4,28,7,6
3,4,16,12,6,3,32,14,4,25,35,10,20,6,12
42,7,2,16,20,5,2,16,27,6,6,24,6,9,4,24
1,14,24,10,18,18,20,16,12,7,6
9,7,14,10,8,21,18,24
9,8,4,8,18
49,6,40,24
24,10,9,21,18,1,4,4,28,16,10
4,8,4,12,40,10,16,16
18,12,4,20,28,56,6
18,36,30,1,20,9,2,64,1
1,6
8,4,9,6,10,4,6,42,3
6,5,8,40,4,16,12,14,18,32,21,9,5,7,9
5,14,5,7
24,20,7,45,12,4,9,5,2,16,36,5,110,8,18,48
30,21,6,16,10,40,32,5,9
27,21,6,21,18,8,42,42,6,7,5,32,4,9,2,24,54,14
10,4,2,14,1,4,10,8
4,10,4,10,21,20,2,6,32,36,4,18,21,7,72,4,30
4,2,4,4
3,6,10,12,6
6,8,2,9
2,10,6
10,6,30,2,6,8,10,36,14,9,16,12,4,9,4,50,7,8,6,4
27,3
10,18,2,28,12,5
5,18,14,18,5
48,5,3,18,24,18,14,1,2,2,10,28,9,20
20,2,14,9,5,49,8,6,10,21,12,8,16,28,28
6,6,14
8,16,10
4,4,9,24
6,4,4
20,8,8
18,24,2,35,9,5,2,3,18,10,3,27,5,12,28
9,12,15
18,2,20,9,20,20,25,6,24,3
27,12
8,10,2,12,50,36,18,6,8
2,6,2,24,3,6
1,4,9,40,9,8,4,40,15,1,24,28,45,10
8,4,6
80,14,16,14,35
9,4,18,9,4,25,5,5,5,10
15,32,6,9,20,20,18,6,27,15,6,5,60,7
1,16,35
24,10,4,40,27,90,45,27,40,36,5,9,20,50,60,3,9,14,8
9,2,20,18
3,16,6,28,8,63,7,1,18,12
14,40,3,8,4,5
9,20,2
3,21,15,30,6,7,7,27,2,21,27,36,8,36,12
6,16,16,4,10,4,35,18,20,36,2,3,30,5,9,8,24,6,15,28,15
15,3,15,10,24,35,10,20,10,6,1,15,32,9,6,30,27,10
4,4,32,15,6
5,2,14,6,2,24,4,2,15
48,18,3,9,8,6,20,6
20,5,9,9,10,24,3,36,45,10,12,6,6,40,35,20,40,27,30
7,40,4,5,20,14,27,2
24,16,12,6,56,20,12,30,9,12
20,7,2
3,10,4,5,15,12,6,1,27,30
21,4,1,6,32,4,35,7,9,18,30,32,5
8,18,8,12,20,1,10,20
14,3,4,1,27,56,24,50,4,20,20,50,36,8
15,8,2,15,2,40,24,4,4,4,10,18,49,16,4,6
24,20,14,6,10,8
14,8,21,6,3,7,36,15,15,14,3,5
3,18,15
24,14,30,20,12,10,1,7
10,6,18,8,8,14,9,8,8,16
14,9,24,12,18,10,9,50,1,10,12,24,6,30,30,20
12,6,30,12,8
8,16,27,2
6,2
7,6,20,15,27,2,56,5,18,28,6,20,4,2,10,4,18,25,24
3,16,4
18,8,10,18,10,9,16,2,21,4,12,21,1
9,12,7,21,4,6,2,9,2,16,12,6,6
4,2,63,54,18,30
3,6,8,50,24
14,4,45,7
6,8,18,21,12,6,35,6
10,12,3,9,24,9,8
4,10
1,12
56,30,4,21,14,9,30,40,12,4,10,9,6,24
1,6,4,2,40,6,4,28,4,10,2,7,12,36,8,45,16
21,4,20
10,16,2,5,4,30,18
24,9,3,10,12,6,6,20,5,10,10,12,2,28,6
2,21,12,70,14,28,24,36,5,6
10,3,48,12,21,12,6,27,24,14,2,8,16
5,18,2,30
7,15
6,21,2,5,2,10,10,10,6
4,24,10,3,6,9,9,18,54,2,12,2,54,24,6,9,20
5,45,9
5,8,1,40,3
4,3,14,40,8,6,14,5,4,16,14,8,3
4,9,3,30
10,6,25,3,10,30,21,18
8,6,8,6
8,3,18,3,27,6,12,60,5,2
10,6,14,20
27,5,18,63,8,12,21
6,2
10,4,8,36,8,9,8,42,30,15,20,49,9,3,3,4,6,60
9,4,3,4,16,10,16,24,8
20,7,14,24,8,81,6,30,6,3,8
6,12,3,9,4
5,30,4,16,40,8,14,8,2,16,45,5,5
3,18,12,36,4,16,10,24,7,10
20,4,16,18,9
12,9,6,40,12,36,10,6,28,40,36,54,4
10,9,2,24,40,28
5,30,14,20,64,16,10,1,18,8,4
12,10,8,3,4,18,30,42,9,10
20,8,32,1,2,4,7,15,7,20,2,9,15
2,16,12,15
12,7,24,4,32,4,6,70
18,1,16,28,8,2,20
1,4,14,7
15,9,12,2,18,9,32,50,2,10,14,12,7,20,6,20
14,20,3,1,10,30,18,4,18,6
10,5,14,12,1,40,12,8,50,3,9,24,10,7,12,15
27,7,4,10,3,32,2,36,9,36,24,1
3,20,36,7
48,1,20,6
3,24,2,2
8,8,6,18,18,12
6,8,7,4,45,10,1,27,48,5,49,21,4,18,40,1
15,20,35,40,50,12,5,30,2,10,6
6,7,30,8,5,25,54,3,10,30,8
7,20,6,8,7,18,36,14,40,3,6,16,10,60
12,8,20,4
30,7,18,6,5,2,32,16,2,4,21,14,27,27,10,2
7,14
10,5,6,25,8,8,21,45,3,10
5,12,5,3,16,20,8,10,4,72
10,6,2,35,54,7,24,3,36
10,20,32,70,2,30
24,14,7,14,8,16,56,8
15,12,6,5,1,7,2
64,9,32,10,30,12,6,5,7,40,18,6
10,40,8,3
27,30,1,14,20,5,20,18,5,12,27,8,30,21,8,24,10
8,18,6,6,15,5
9,15,16,8,16,14,9,2,56,4,5,10
3,12,15
21,9,6,10,24,6,12,24,4,12,6,9,12,6,6
3,9,18,7,18,3,10,3,6
1,12,12,6,48,25,5,14,40,30
12,7,12,6,12,80,36,16,4,12,3,60,6,48,32
10,10,12,14,6
1,1,4
16,4,20
9,18,5,18,40
8,6,4,12
10,7,2,20,80,8,20,18,70,42,6,45
8,27,8
10,1,40,50,21
80,6,6,14,3,6,6,1,20,16,18
3,55,4,15,16
6,16,64,9,4
12,16,8,16
1,24,18,16,1,4,50,4,35,10,16,15
1,6,2,9,4,8,3,21,12,14
20,3,9,12,16,45,2,2,20,8
21,3,12,12,24,10,25,20,2,8,5,35,30,18,20,18,3,15
24,20,32,20,36,15,36,8
10,7,9,20,12,80,30,1,30,7,42,36,4
9,27,36,2
1,21,20,4,5,9,14,16,2,6,16,21
5,12,8,6,8,18,2,27,12,24,49,18,8,2
6,16,2,32,63,10,14
12,1,9,4,20,18,2
1,30,10,16,5,60,7,72,45,30,2
18,1,24,10,12
1,18,14,9,18
4,9,8,6
6,12,56,5,2,10,8,4,21,6,27,72,5,5,36,10,27,6,27,18
8,27,12
14,15,16,4,30,20,3,10,40,8,10
5,6,2,6,18,24,16,32,5,4,30,15,18,18,24,15,50,6,20,12,15
7,14,28,28,24,6,10,10,28,15,18
3,9,6,20,9,21,8,7,49,6
15,12,36,18,4
5,18,3,12,48,27,10,2,15,4
2,45,20,3,27,12
1,18,3,16
6,6,32,5,21,21,54,14
45,10,20,8,36,9,15
14,7,30,12,3,24,20,40,2,6
8,8,12,6,36,2
28,12,6,5,5,1,4,2,36
14,2,12,18,12,9,24,24,20,20,24
8,6,16
1,9,12,20,6,4,8,8,56,10,3,27,30
7,18,9,14,8,9,24,4,28,21,2,10,27
15,20,3,6,14,10,30,80,20,6,42,5,10,50,9
4,5,14,14,48,15,1,8,28,6,42,36,21
9,6,14,16,24,8,10,27,6,8,1,40
3,9
1,12,6,24,24,21,32,10,6,6,18,42,1
7,10,2,6,20,10,14,5,24
9,2,40
4,27,20,18,6,3,27,6,20,12,10,6,6,12,63
4,2,10,3,32,15,9,4,9,8,30,2
1,8,6,8,3,45,60
48,10,8,21
9,20,48,21
3,6,28,18,10,6,18,10
3,3,32,15,42,7,27,4,5,15
10,6,20,20
16,8,4,8,5,9,30
1,32,8,48,8,3,15
2,20,14,8,2,5,4,20,10,30,6,9,30,8,8,4,8
5,15,8,4,20,2
18,1,1
3,18,14,36,32,28,2,18,30
6,6,4,21,3,54,9
4,6,16,7,20
14,8,18,6,1,12,24,16
10,10,4
4,2,8
40,24,20,10,45,24,45,8,10,1
10,8,16,14,6,8,9,9,30,12,18,63
20,6,24,3,40,2,42,9,15,10,16,6,15,7,7,15
9,4,50,12,24,10,3,21,6,12,12
14,3,32,7,14,9,6,21,30,4,30
6,64,14,16,10,8,48,8
24,18,7,30,20,50,30,7,81,30
2,14,8,5,3,24,28,10,4,3,10,3,12,30,3,16,15
32,8,8,18,70
20,6,15,20,45,20,35,30,10,15,20,16,2,8,15,24,25,3
5,3,10,2,5,48,21,35,30
56,10,8,6,32,72,30,28,3,56,6,4,24,15,10,2,18
9,6
2,8,12,8,9
15,80,8,2,6,2,50,8,70,27,9,30,36
25,4,3,2,40,40,20
24,8,3,3,8,3,30,2,7,15
9,12,10,24,8,4,20,35,15,12,35,9,32
5,12,8,7
6,8,18,4,21,8,12,54,12,12,16
7,8,24,4,6
1,4,3,9,12
9,12,2,30,14,2
18,8,4,2,40,8,10,60,4,2,90
6,2
28,1,12,6,9,27,3,2,12,3,14,7,7
27,4,6,5,54
1,10,21,3,20,14,8,28,3,24,21
9,4,20,24,6,3,10,4,2,5
8,6,40,15,40,24,6
6,9,20,3,14,35,14,6,63,2,30,12,16,10,6,16
18,16,10,8,20,18,12,20,5,6,30
8,9,20,10
6,10,8
3,25,20,18
18,1,30,18,42,7,8
9,27,16,10,20,18,18,8,15,9,16,7,4
12,27,28,45,8,36,30,60,14
8,12,4,15,42,32,6,4,3,14,35,1
8,18,10,15,5,14,12,15
9,1,20,5,6,14,40,10,20
1,10,42,8,28,30,3,12,2,12,12
20,2,40,20
2,21,16,8,20,50,10,18,35,60,27,18,2,12,8,5,8
4,18,12,10,12,1
10,2,2,5,20,10,8,10
24,14,8,8,7,8,2
14,8,7,40,4,18
1,6,35,7,36,7,40,20
6,15,28,8,24,25,15,12,16
12,2,15,12,8,16,14,4,48,8,20,12,16,18,9,3,4,36
1,18,4,10,6,36,60,8
20,4,32,3,30,12,3,9
18,36,2,2,16,15,40,20,10,10,56,12,1,10
4,18,18,16,36,10,40,2,8,56
10,10,30,2,8,8,4,16,25,6,3,7
16,2,9,7,12,24,20,20,60,20,4,12,24,90,18
27,9,10,27,24,16,6,20,7,36,20,36,5,25,24,45,5,40
5,27,14,12,8,5,5
7,27,6,32,5,10,10,24,12,32,10,3,6,10,27
6,18,3,10,40,27,9,15,8,14,16,3,30,3,1,35
2,7,18,8,16,20,8,5,10,21,8,2,2,3,2,12
2,10,18,20,2
2,9,6,10,30,18,81,21,18,7,30,6,20,5
3,6,21,6,10,1,8
2,16,9,8,24,12,14,6
2,6,24,10
16,3,24,21,7,10,6,1,12,18,18
6,6,24,20,40,36,4
27,7,16,25,36,10,28,6
3,7,10,15,4,64,42,48,5,8,3
8,12,32
30,8,10,9,1,20,42,2,40,18,10,24,10,32,3
6,4,6,6,2
5,15,24,12
8,21,18,9,14,6,16,42,56,6,20,3,15,12,20,3,20
6,12,6,6,3,45,4
21,9,2,14
3,8,12,42,14,3,3
40,2,2,27,2,6,24,45,10,50,6,12,6,54,8,20,6
5,14,12,3,12,28,40
35,9,9,3,36,7,35,45,18
8,2,20,18,2,6,16
2,12,20,3,21,12,5
24,4,3,30,10,12,1,8,7,56
18,2,20,21,8,32,30,3,10,14,8,12,18,16,14
7,99,4,2,42,32,24,16,2,15,8,24,4
3,9,30,48,35,36
2,1,6,12,2,49,9,42,24,6,12,30
9,24,2,4,70,16
7,14,9,40,14,3
5,12,3,7
56,4,4,16,54
3,9,10,3,30,2,2,36,18,8,6,90
6,1,36,27,15,49,4,14,4
9,4
8,2,18,40,6,20,4,72,14,2,20,20,30,6
6,30,18,18,12,28,63,16
16,40,6,6,12,15,9,20,40,6,36,56,8,12,9,20,20,3
4,21,16,10,12,5,20,4,18,20,40,30,18
10,7,30,20,16,18
24,18,8,20,20,21,7,2,24,6,30,8
32,5,8,5,6,24,8,40,4,1,27,6,10,24,14
8,3,1,4,32,15,24,15,2,20,8,15,2,9,3,8
21,6,12,28
8,12,3,8,27,63,49,20,16,14,30,20,6,9
8,8,16,11,24,9,25,12,6,24,5,40
10,20,10,9,27,6,18,6,18,8,28,90,9,45,28,12
18,6,1,12,14,5,20
14,15,16,9,40,21,14,5,18,45,5,50,7,8,4,9
21,7,6,20
3,16,4,8,45,10,28,18,24,8,30,27,4,12,6,24,35,35
10,10,5,6,16,4,42,4,16,72,2,50,10,20
3,12,24,8,2,12,8,5,28,8,12,10,8,21,40,30
6,20,18,18,4,5,7,7,2,1,9,9,10
80,2,20,20,6,32,25,6,10,3,6
5,4,27,8,15,8
15,7,15,10,45,12,6,8,4,21
18,8,12,8,1,5,7,30,72,27,21,6,2
9,2,20,3,3,10
8,4,2,24,6,3,36,45,8,16,80
15,8,2,6,6,30,14
15,50,48,18,2
10,4,16
18,3,8,16,8,3,70,16
2,3,22
9,9,20
1,4,3,15,2,2,20,18
4,14,16,40,32,21,36
12,18,27,7,20,16,2,10,2,72,6,40,1,27,20,5,18,16
9,2,7,30,12,20,16,70,7,42,12,9,7,24,8,48,12
8,12,45,1
6,10,15,18,6,8
30,8,9,20,10,8,6,40
1,12,24,30,20,64,14
2,10,12,14,20,6,20,5,16,18,15
4,18,12,6
24,14,9,16,20,18,30
16,1,21,4,4,2
24,10,56,48,6
6,5,21,12,6,4,4,16,4,6,1,12,18,7,20,8,12,35
6,8,3,40,25,4,6,63,6,24,5,12,10
3,9,28,1,6,8,5,12,42,14,28,18,3,2,20
3,18,8
3,15,18,18,4,12,10,9,2
10,10,2,10,27,10,56,9,40
4,12,14,45,20,6,48,16,48,6,5
12,14,2,3,6
27,18,7,24,20
8,3,14,12,4,12,14
14,1,6,30,20,8,6,16,16,12,18
12,8,12,18
80,10,5,6,4,20
6,2,10,60,24,18,8,4,3,40,6,8,9,48,10
24,4,2,5,4,4,42
2,4,18,8,3,5,36,6,10,15,12,9,12,24,12,8
24,9,5,14,21
5,16,15,40
18,12,20
1,4,6,20,21
12,8,10,10,5,4,16,48,1
21,12
9,4,2,60,7,8,12
7,12,9,2,60
21,20,10,6,2,15,4,56,3
80,7,14,6,6,3,40,21
3,6
4,20,5,15,10,42,2,27,5
5,27,8,1,14,1,7,4,35,4
24,9,9,10
9,6,1,24,4,4
56,3,15,2,2,80,12,63,8,8,16,24,15,9
8,24,12,30,15,24
2,3,4,27,6,2
48,14,6,32,35,6,2,25,7,21,20
6,5,8,5,8
6,14,8,14
2,30,15,72,20,8,40,27,3
16,28,40,28,24,9,4,27,8,3,4
8,7,8,10,2,12
8,30,10,12,56,42,12,4,24,20,8,24
3,4,35,12,24,12,8,30,35,6,45,16,24
3,2,14,40
2,15,10,4
6,10,14,18,32,18,18,80,15
7,9,14,63,60,10
40,6,10,40,4,5,1,4,3,20,30,40,18
4,2,4,3,10,14
40,12,2,14,15,2,1,4,7
6,9,12,4,2,2,21,10,24
21,21,8,30,10
4,2,4,21,3,2,16
15,56,14,4,3,10,1,12,4,3,2,24
18,27,1,6,50,10,18
2,15,20,4,12,1,12,4
3,3,20,5,30,16,28,8,6,35,18,12
30,27,3,10,27,36,6
7,9,24,36,2,16,10,28,18,10,8,24
3,12,14
5,2,2,8,10
7,18,12,12,30,3,40
15,4,10,16,3,15,35,6,27,4,40,1,6
6,4,24,45,28,28,4
18,7,3,24,5,40,70,21
9,2,18,7,1,5,16,1,18
1,20,18,21,8,18,8
5,2,2,16,1,30,4
30,12,6,9,8,28
2,2,20
4,18,30,14,30
24,4,5,36,6,4,8,20,3
4,5,4,10,27,4,4,9,2,5,30
16,12,18,9,1,4,5,20,16,60
12,10,9,8,40,12,18,1,8,2,8,12,18,15
10,6,8,6,20,24,16,7,24,1,10
7,18,15,28,7,30,2,6,21
7,9,5,10,2
4,7,36,16,24,9,12
40,6,3,8,8,15,4,21,30,8,15,6
27,10,20,6,63,10,45
24,4,12,20,4,45,5,6,5,6,18,40,50,1
18,9,16,6,12,42
14,6,14,8,27
14,3,16,6
32,15,1,6,2,18,18,3
8,10,15,9,18,56
8,8,10,12,30,30,9,20,12
6,9,12,16,3,30
24,4,3,6,6,10,4,10,2,4
21,64,8,3,12,6,20,42
4,1,12,60,6,9,18
18,6,7,6,4,40,6,6,6,40,4,6
6,24,1
6,2,20,28,8,12,6,8,2
4,8,6,2,6,16,7,3,9
6,12,40,8,10,12,3,12,14
21,16
4,2,3,27,9
18,1,6,6,36,36,20
2,21,16,32,18,12,1,9,42,8,15,7
16,8,12,54,10,2,3,10,8
27,1,24,3,16,10,10,50,40,10
24,5,9,18,8
24,14,24,24,25,24,63,16,9
9,14,4,10,24,18,27,5,40,9,70,20,30,10
7,15,12,4,16
32,12,16,21,56,24,8,36,16,36,9,18,14,6
16,6,6,12,3,16,16
5,3,21,12,15
8,25,16,32,8,4,21,15,12,2,21,1
4,27,5,20,16,6,70,9,16,14,40
18,4,12,7,36,36,20,30,20,10,3
6,6,6,2,9,2,5,10,5,36,10,40,10
9,16,18,12,12,14,2,4
10,6,8
3,7,12,10,20,18,6,24,20,20,5,20
7,8,20,1,24,15,16
7,4,8,6,12,28,25,27,2,10
16,4,3,6,6,36,8,30,20
10,3,12,50
4,3,4,6,4
5,6,30,16
4,3,9,10,70,1,20,24,9,10,12
30,21,6,15,16,27,21,14,20,8,15,24
4,3,18
4,12,16,1,36,6,7,30,12,20,30,2
7,4,7,16,56,5,18,5,28,27,6
10,2,7,70
20,8,16,25,6,16
6,16,8,20,8,7,28,24,15
12,24,14,4
8,12,12,4,16,16,24,5,10
8,9,8,8,24,28,6,12
27,4,4,27,30,36,12,18
3,5,56,18,9,8,7,9
1,8,4,60,7,14,27,28,20
24,12,2,15,27,7
7,1,27,28,42,20,8,27
6,6,2,12,9,2,8,24,8,72,9,8,4,9,63,24
12,12,40,4
3,24,12,7,4,8,45,28,12,9,9,3,5,14,21,3
9,20,10,12,30,2,1,60,18,36
4,16,3,16,14,18,12,36,10,10,10
27,4,4
6,12,10,35,50
9,18,80,2,30,15,5,9,2,24,42,8,21,18,15,48
4,27,6,5,16,64,27,30,8,8,6
2,2,24,54,50,1,40,27,1,30,18,12,18,9,6,5,12
6,8,9,7,30,36,24,24,42,30,6,2,16,30,3,6,10,5
1,24,2,18
3,48,16,4,10,15,3,15,24
18,4,10,30,27,5,5,36,14,42,10,20
9,4,8,30,5,8,10,12,9
15,20,28,2,3,30,9
8,18,24,28,4,32,2,27,90,4,16
12,1,3,8,21,4,24,32,2
3,7
10,16,18
8,28,14,12,12
16,8,2,20,18,25,15,18,20,15,14,3
6,7,6,40,2,7
12,14,8,30,16,45,3,7,27,8,12,8
4,4,7
3,2,4,4
10,20,72,20,6,9,28,14,40
14,20,3,12
1,2,25,14,48,28,40,10,20,2,6,20
12,64,4,9,14,21,48,35,10,50,4,24
5,20,10,4,30,24,4,21,6,6,6,5
3,1,8,2
12,2,36,30,7,40,10,9,30,12,8,6,21
1,12,9,8,8,30
3,4,1,9,6,6,10,20,35,10
8,18,16,12,4,6,40,6
4,16,6,6
4,3,20,24
2,3,24,14,20,2
7,14,4,24,2
10,20,27,45,5,6
8,10,8,9,10
8,1,8,8,30,6,10,4,4,21,8
4,1,8,6,3
10,9,16,3,36,8,45,18,3,40,9
8,10,45,3,16,8,30,24,5,48,30,4,7,9
14,8,10,4,3,21,8,21,10,25,9,4,2,20
2,18,1,2,12,20,24,12,35
16,9,6,20,16,6,5,7,24,12
30,20,18,40
18,10,27,3,2,30,5,27,21,6,18,16,30,2
18,5,8,4,7,16,2,2,18,24,2
18,72,4,7,6,18,4,36,1,48
2,7,18,1,12,24,7,27,6,4,18,15,15,6,40,20,12
5,4,2,6,35,9
24,18,8,8,5,8,21,5,10,12,12
10,3,8,16,45,18,48,5,56,3,18,4,16,4,21
9,10,3,10,24,16,8,6,15,12,20,45,60,3,6
8,6,30,10,4,18,12
3,12,6,5,36,24,27,49
4,5,12,18,3,8,54,8
7,9,28,48,35,14,3
12,8,4,12,4,9,14,25
9,6,8,10,18
10,14,40,6,25,1,28
9,2
8,20,20,4,28,10,8,35,72,8,4,35,1,9
10,2,4,15,8,30
3,8,1,15,4,7,12,5
9,3,18,27,12,4,6,6,15,54
27,6,14,4,14
14,20,20,2,16,3,27
8,20,4,32,4,20,1,7,3,12,35,2,16,24
18,2,5,16,18,4,4,1,30,12,10,1,8,4,14,8
16,20,10,18,20,16,28,2,21,56,20
21,14,10,4,18
9,30,63,24,8,12,12
27,1,9,8,9,24,10,30,6,20,40,70,1,3,7
3,10,18,12,27,27,18
3,6,30,56,9,16
12,3,21,30,9,2
3,12,14,16,20
9,6,5,7,8,12,16,4,10,6,25
5,2
3,10,8,4
8,6,45,24,10
10,12,6
1,20,7,15,5,70
24,24,5,15,5,8,20,56,9,10,2,9,1,24,70,4
6,21,32,8,24,10,3,10,18,24,6,8
6,30,14,24,4
6,5,40,28,6
3,18,3,14,32,9,27,20,18,6
32,16,3,9,5,12,30,36,27
27,20,18,4
6,12,49,54,3,9,70,20,2,4,9,18
3,48,4,2,10,35,2,10,32,16
4,24,36,49,24,14,3,64
7,30,20,4,21,6,8,27,3,24,9,9,8,14
5,1,7,4,56,12,35,24,18,4,54,7,18
15,18,1,9,18,25
5,3,14,6,10,30,16,4,6,4,6,3,27,72,3,4,28,45
12,8,14,40,7,8,10,10,20
8,18,2,9,63,18,5,40,40,12,1
9,12,16,10,40,10,3,48
6,5,40,5
16,24,4,28,8
56,6,7,16
6,9,3,10,6,2
9,18,6,63,20,20
18,6,10,3,8,8,12,2,60,7,3,1,8,27
3,12,3,15,10,18,4,30,6,16,30
64,8,16
6,18,9,28,10,14,4
32,12,5,9
10,21,10,8,7,8,16,8,48,2,4,14,2,6,8,20,5
21,1,15,4,5,27,16,6,2,4,2,7,36,14,12,24
8,16,7,4,16
2,3,12,2,20,16
2,20,28,1,10,32,4,27,2
6,4,32
56,4
5,14,24,12,16,5
9,16,50,12,12,12,12,20,30,50,36,16,12,40,1
8,2,18,18,10,6,4,16,3,56,6,7,2,7,5
80,24,8,6,6,100,9,25,16,20,8,9,2,9,7,40,20,45
14,8,3,2,1,8,2,2,8,4,12,81,3,9,36
8,12,5,4,7,18,35,14,27
9,8,18,21,10,48,8,15,24,30,5
24,3,3,27,42,6
24,6,18,20,4,10
27,12,20,36,8,4,8,1,2,14,9
4,9,18,2,40,10,4,21,40,20
18,30,10,15,8,4,8,12,64,9,12,20
8,6,14,20,6,20,24,6,2,1,2,35,28
9,12,30,24,9,2,16,2,6,9,16,3,8
2,8,18,20,16,8,8,8,18,32,9,27,4,4,15,4
40,7,18,9,64,12,24,27,28,3,10
6,5,8,42
2,11,6,8,3
24,10,2,32,20,4
21,7,30,16,70,2,27,1,8,28,8,8,1,4
1,60,4,12,4,24
10,32,64,6,21,56,7,27,7,27,12,3,15,12
6,4,2,27,12,8,6,3,21,36,2,8,36,8
3,21,10,9,1,16,9,18,9,30,2
18,16
18,16,9
20,18,14,2,24,50,8,5,24,3
12,3,3,28,3,56,20
6,12,16,12,4,9,10,8,6,12,12,5
2,21,14,2,3,10,14,3,7
14,6,27,32,25,24,24,28,20
21,10,18,7,20,18,50,10,30,24,16,20
15,14,16,4,28,8
3,2,20,8,16,9,7,2,3,35,20,35,6
3,15,10,10,2,8,7,60,27,1
5,12,15
12,12,27,4,6,45
2,10,8,21,6,4,2
3,9,10,18
9,8,9,28,12,8,27,10,6,54
12,6,6
12,4,2,6,18,7,1,70,4,12,9,6,4,25
15,35,20,20,18,30,20,14
14,6,16,24,18,20,24
10,27,3
12,6,24,24,6,7,35
6,14,6,14,25,7,48,12
24,8,14,32,6,10,36,8,40,9,35,20,6
8,5,30,6,5
10,12,25,27,8,9,5,1
6,14,20,24,21,21,2
12,10,6,16,12,8,45,6,8,10,15,8,10
6,2,5,36,6,63,12,14,30,7
24,4,4,32,5,7,21,40,40,10,9
16,12,8
20,50,8,20,6,2,15,45,2,15,2,18,12,20
24,10,6,16,12,36,6,30,35,28
16,1,6,14,9,12,30,4,2,9
16,16,14,28,24,10,10,8,60,7,9
3,8,30,16,20,18,6,3,8,18,1,40
32,6,7,24,4,35,6,6
10,30,16,16,32,21,8,4,16,7,16,14,4,21
15,4,15,18,27,14,4,6,64,21,15,54,4
14,30,5,12,6,8,9,3
12,8,16,48,6,10
1,21,16,5,6,4,12,2,27,30,10
2,9,18,32,7,2,21,12,12,27,20,6,70,6
30,27,12,7,21,10,30,1,7,6,16
10,8
6,2,30,1,18,14,30,12,40
30,4,2,14,12,9,56,12,2,9
9,21,18,27,8,8,32,30,1,54
8,10,50,14,2,3,16
15,8,27,12,6,12,4,15,5,5,5,10,63
12,8,24,36,8,21,10,10,63,2,3
6,10,14,6,20,4,5,9,6,4,25,4,8,21
8,8,2,16
18,10,18,36,8,1,16,4,40,2,10,12,6,63,8
3,6,12,18,7,4,32,6,2
18,18,6,40,6,1,6
8,3,3,14,2,16,56,35,12
9,8,4,30,6,1,42,1,6,24,9,3,4,12
4,5,4,10,4,50,1,40,8
8,18,12,30,10
6,12
15,12,4,9,3,2,5,10,30,16,8,4,2,8
30,8,18,7,35
20,24,28,54,63,42,3,8,14
64,35,36,14,72,3,12,3,6,4,12,9,6,8,8,20,2
12,3,12,8,10,48,28,10
48,18,20,2,2,8,20,27,12,15,20,20,12,42
10,4,24,28,30,56,10,7,8,24,5,2,25,10,5,4
9,6,15,2,27,40,24,30,15,10,9,12,24
2,5,9,70,16,20,12
20,42,45,40,12,15,8
10,9,4,8,2,56
10,16,8,21,8,6,18,18,14,36,36,12,24
9,30,6,10,18,6,18,20
7,20,20,54,30,60,18
9,9,18,10,36,30,10,18,20,8
4,18,16,3,10,18,8,24,36,7
7,20,4,4,3,2,6
4,12,1,27,2,7,35,63,18,12,6,9
21,7,18,6,80,12,5,9,5,4,9,6
21,6,4,18,8,3,4,21
24,6,2,40,10,18,30,16,5,14,24,30,4,12
3,21,35,7,16,7,21
27,27,16,6,9,9,6,6,10
3,6,3,6,12,8,24,8,10,24
6,1,20,2,12,7,9,16,14,20,5
5,3,2,54,3,10,4,6,15,20,35,27,30,7
30,1,6,14,20,10,40,4,3,8,14
4,14,1,6,9,2,10,2,14,28,8,8,18,16,18,3,12
2,3,30,2,30,56
8,12,12
6,15,6,3,30
10,2,20,24,60,9,15,6,2,9,36,54
27,10,2,9,16,7,27,9,16,36,6,9,5,30
5,16,30,9,20,12,16,2,4,5
8,3,14,21,10,30,36,6,6,18,12,2,5,21
2,1,8
18,16,60,45,5,15
18,2,18,16,24,9,30,40
9,20,10,42,60,30,18,4,3
3,10,7,36,1,4,4,27,54,2
3,12,63,32,6,6,36,42,10,16,6
9,8,30,7,42,16,6,6,10,4
18,2,12,50
6,9,12,18,56,24,6,5
12,10,36,14,36,10,28,18,6,2,30,30
10,12,50,4,3
3,9,8
9,15,50,3,10,4,10,28,40
18,8,8,8,18,3,16,36
56,15,8,4,10,2,6
30,8
7,6
7,18,21,4,10,5,18,9,1,12,10
10,8,21,12,12,18
12,14,10,21,20,2,16,2,27,6,18,3,4
3,20
6,8,10,6,4
8,24,16,18,9,30,30,2,16,10
12,8,16,16,7
10,4,40,10,12,9,72,42
1,10,8,8,28,8,16,14,8,4
15,14,2,20,4,18
3,18,36,20,8,1,10,2,14,6,18
30,3,30,20,49,36,40,40,1
6,3,8,16,6,2
6,8,18,16,6,12,30
56,27,4,6,10,9,6,24,6,3,8,8,9
27,8,5,6,14,36,50,35,12,24,21,2,14
21,5,10,18,27,4,4
21,10,20,2,40,1,64,32
5,10,36,12,40,54,20,56,10,4,10,8
1,20,9,5,12,12,10,16,5
5,9,2,2,40,48,6,5,35,8,9,20,54,24,8,25,20
21,6,3
2,6,20,21,20,3,16,12,25,6,8,2,16
7,30,4,4,54,8,6,12,9,12,4,12,81,30
9,18,12,20,32,1,35,6,32
3,8
2,30,6,63,50,15
4,27,16,30,3,18,1,10,14
9,5,6,70,21,24,6,4,4,3,12,8
9,8,20,9,6,2,18,16,7,9,8
2,18,49,70,30,45,27,10,110,16,7,14
24,3,24,10,30,4,2,8
5,14,6,25,16,21,15,8
4,6,20,36
5,10,3,4,3,7,1,3,5,8,6,36,32,42,12,16,9
18,30,2,12,10,30,12,6
21,1,30,6,32,2,12,6,40,18,24,12,18,40
7,24,21,36,32,14
3,3,6,12,16,45,30,12,56,50,27,36,14
3,12,14,6,6,6,16,27,50,50,3,12
24,50,1,12,4,28,28,10,50,20,30,15,30,5,6
18,6,4,2,6,30,4,36,15
12,4,30,30,10,60
20,1,12,8,36,14,24,2,21,8,54
18,27,10,10,49,35,20,21
10,18,2,6,4,9
20,2,32,2,9,7,60,4,16
1,15,4,14,24
80,4,9,48,6,60
40,27,8,6,16,7,20,56,15,40,15,48,6,9,16
9,20,24,2,5,24
3,20,3,3
20,18,4,8,36,48,8,2,4,42
16,14,2,3,6,9,5,18
8,10,2,12,15,28,27,10,48
63,27,63,21,6,35,6
2,3,18,12,18,16,4,6
30,72,10,10,12,4,4,10,12,2,20,12,40,16,8
64,18,12,1
14,2,36,3,2,16,28,18,4
2,18,20,6,30
2,8,36,2,2,16,24,10,15,6
12,20,4,20,12,18
1,4,12,56,14,4,30,10,5,36,3,27
9,3,2,18,4,12,35
8,6,5,5,42
4,10,18,6,7,2,5
1,9,6,12,9,60,16,5
5,4,28,6,6,42,28
24,3,4,6,36,18,27,24,9,3
20,10,12,12,60,27,60,8,9,18,4,15,12,20,3
7,15,18,16,30,45,3,48,10
7,2,40,9,2,18,5
15,40,12,10,54,5,6,9,4,5
6,14
1,9,10,12
10,3,4,50,24,36,7,8
10,3,3,15,35,2,45,12,6,18,40,10,24,3,28,25,7
6,12
2,6,20,40,28,6,35,3
6,10,24,20
27,12,12,4,9,50,7
18,5,27,12,2,20,16,24,6,28,12,12,1
10,6,16,10
16,8
9,6,6,5,10,8,35,30,54,27,5,50
25,4,6,4,3,42,18,6,10,21,10,15
12,18,6,28,1,64,6,24,50,16,3,40,35,3,50,36,2
3,16,9
5,9,30,2,15,4,2,21,80,42,12,40
32,4,1,15,18,10,9,6,18,4,42,8,5
2,6,18,4
2,35,10,54,18,42,20,1
4,14,4,7
30,10,18,8,12,21,5
10,16,10,4,10,12,18,60,12,20,20,36
2,40,16,7,10,14,6,6,8,28,4,20,20
9,4,9,18,40,60
3,6,7,1,21,3,9,15
27,10,4,7,9
6,20,14,28,6,4,2,42,12,4,1,9,30,30,5
56,9,36,16,16,50,6,50,18,22,30,12,18
48,10,12,6,6,36,12,28,10,2,9
15,12,80,6,21
9,2,9,2,20,3,9,14,6,16,9,10,2,6,16,24
2,20,5,15,45,21,9,21,12,2
14,6,2
16,3,12,18,9,18,7
10,20,6,12,4,21,30,5,6,9
7,12,12,18
30,9,24,8
16,3,6,48,24
10,12,30,18,8,21,42,12,3,12,7
30,4,8,18,25,27,20
30,10,10,9,12,4,9,7,8,14,24,36,14
80,3,18,2,6,24,36,4,18,2,40,14,7,15
7,4,2,8,9,16,10
3,2,27,9,2,9,30,36,9
3,8,20,14,14,48,80,24,15,2
10,32,15,28,24,1,21,54
12,3,18,12,30
6,2,12,3,20
3,12,18,3,25
21,36,3,48,8
3,2,10,9,27,30,21,6,25,24
3,24,6,54,20,14
9,3,4,4
7,2,15,30,8,24,20,10,14,6,50,32,8,40,9
4,12,8,8,8,50
12,1,16,6,35
18,4,14,21,20,9,32,2
70,16,21,36,40,4
6,10,12,14
10,18,10
72,14,8,6,12,70,24,35,10,12
6,18,36,20,21,6,9,6,24
24,20,8,6,18
6,12,30,30,5,2,15
9,40,8,63,9,70,32,18
3,4,1,6,8,18,16,35,40,40,3,4
4,7,20,5,5,48,6,20
3,4,21,6,12,50,24,27
6,4,15
12,4,8,8,8,9,2,16,24,15,18,36,54,35,15,16,48,1
20,1,27,6,16,35
27,12,9,18,14,18,40,24,9,3,54,48,1,6,9,90,14
3,40,7,32,6,15,16
8,15,30,4,3,24,14,6,8
10,30,10,24
6,30,2,4,36,10,14,30,35,12,15,21,10,10
9,9,21,12,6,18,2,12,27
10,35,27,15,10,20,8,12,4
56,10,27,12,8,20
9,20,18,20
12,3,10,45,8,4,10,8,64
8,18,10,14,35,28,7,15,45,40,20
27,2,4,80,27,18,24
56,6,4,18,15,5,6
16,9,20,12,40,18,12,24,12,72,16,24,12
10,7,3,16,2,10,30,3,48,3,4
2,2,24,32,9,8
7,12,15,8,32,1,10,4,6,1,1,3,3,16,2,12
56,2,36,14,6,20
45,8,8,27,24,4,2
4,7,24,20,8,72,60,30,8,5
9,4,18,14,56,21,9,40,27,20,6
16,18,27,21,45,42,14,18,21,25,7,18,36
3,18,2,20,36,6,12,20,40,21,8,36
1,30,18,45,64,7,10,4,10,36,20,24,9,18,5,7,2,8,14
14,3,80,20,3,21,14,8,15,32,4,9,40,42,36,8
15,18,10,27,7,2,16,4,40,42,18,9,21,42,24,50,4,3,8
21,8,10,12,10,63,21,14,3,35,5,60
1,14,10,8,9,21,21,18,36,2,3,18
7,4,9,30,2,2,5,40,49,5,21,5,12,70,3,3,36
3,6,45,20,40,6,3
3,12,20,10,12,3,12,18,28,24
21,30,10,20,70,10,9,3,6,1,3,42,24,4,50
15,4,24,14,20,40,8
9,16,5,27,35,10,16,4,12,30,3,8,12,15,18
15,16,24,5,18,4,8,20,64,6,18,6,4,18,27
12,2,2,3,18,72,9,7,12,42,12,15,5,6,8,6,9,36,2,1
4,3,8,15,2,2,1,50,49,9,21
18,6,4,48,18,18,6,24
18,18,8,16,10,40
4,15,8,18,16,4,36,45,36
18,20,45,28,6,8
9,18,8,4,24,16
7,24,6,10,12,10,64,8,9,20,28
49,5,12,8,6,4,8,16,7,21,21,1,18,18,40
3,8,12,18,20,32,9,4,2,5,8
48,6,27,2,12,3,32
2,9,18,4,7,40,10,20,10,7,8,2,27,14,6,40
2,12,2,2,36,5,12,6,32,10,18,21,24
4,50,16,8,12,20
8,9,6,63,30,6,16
18,2,12,2
6,1,25,30,7,8,8,12,12,21,50,48
10,20,12,10,45,6
2,24,12
6,1,4,4,24,6,24,3,1,6,35,6,5,7
2,8,6,36,42,4,28
27,4,6,14,3,63,10,56,12,3,4
21,14,27,21,4,90
15,4,8
15,10,12,10,8
8,10,27
21,4,3,27,8,12,20,6,10,27,10
18,9
15,14,24,18,90
9,30,16,9,14,20,9,8,16
2,9,5,6,8,12,2
30,10,14
10,24,18,21,1,20,30
1,14,6,5
10,18,12,4,2,12,16,2,15,40,3,6,8,5
18,16,12,16,1,8,5,24,21,24,10,7,21,6,8,4
3,18,6,6,6,63,9,6,10,6
2,9,2,12,6,18,8,42,30,30,45,12,70,2,3
9,4,4,8,28,7,24,12,14,4,3,60,16
18,6,20,3,5,24,4,18,6
18,1,12,6
8,14,10,6,6,12,14,8
9,1,14,18,15,24,6,6,20,2,45,60
20,5,6,20,32,4,15,36,3,6
6,9,10,28,16
18,45,21,2,16,28,9,27,12,28,16,5,6,4
27,18,20,12,30,48,63,28,8,9,10
18,5,40,9,8,10,8,8,1,20,8,21,54
2,10,32,60,20,40,16,8
12,10,8,9,48,14,20,9,12,3,10,4
5,21,2,10,40,14,4,20,12,49,10,12,30,4
32,15,4,9,18,16,16,8,27,8,56,40
10,12,18,2,3,24,9,10
1,14
7,12
18,21,14,8,16,16,14,4,12
4,2,15,30,1
12,48,20
9,9,40,24,9,28,1,16,4,12
21,3,18,18,30,24,35,18,18,1,30,14,40,10,5
40,4,24,3,4,40,20
64,8,7,27,16,12,15
16,3,6,6,6,16,3
4,30,3,10,2
12,7,6,12,15
24,3,2,7,2,4,6,2,12,24,25,18,9,6,7,20,18,18,8
18,3,21,16,56,14,2,6,3,32,27,20,9,5
12,20,2,24,16,24,12,15,8,4,15,30
2,10,4,2,5,4,6,2,10,42
21,10,27,18,18,5,8,2,2
21,14,20,8,6,60
8,18,14,14,12,6,6,14,4,16
6,18,8,18,5,18,6
27,9,20,27,1,21,14
42,4,27,4,9,2,50
9,27,2,20,2,3,3,9,24,2,12,25,12
8,14,21,3,10,15,12,3,1,10
6,2,3,9,48
3,10,6,21,36
18,21,12,18,4,3,27,1,27,10,10,18
20,8,16,4,25,40,80,16,12
4,4,6,10,9,14
12,30,10,12,15,36,8,4,54,5,10,16,6,16
25,9
3,10,5
3,10,27,18,3,9,20,40,24,42,1,12,30,12,4,50,30
6,18,16,9,2,8,14,10,15,9,54,1,36,9
4,3,8,4,18,18,5,24,27
6,20,5,2,5,25
1,10,9,5,2,6,7,12,20,32,6,12,9,12,18
8,6,3,10,16,18,30,6,20,12,10,16,24,8,21,18,6
30,16,6,4,20,9,28,40,48,8,9,12,36
4,30,2,6,56,4,4,14,40,16,6,16,27,2,8,84,20,3,12
1,18,27,56,6
4,4,14
30,16,18,5,18,6,21,5
24,10
9,18,32,16,20,1,27,40,12,45,6,16,6,2,3,3,42
6,18,12,10,12,20,12
56,6,21,12,36,4,4
12,9,32,2,9
8,27,8,30,20,9,12
3,64,10,8,2,25
2,6,20,10,8,16,24,14,20
18,3,10,16,15,20,30,12,10,8,21,8,27,30,40
21,10,12,18,1,14,12,6,10,6,8,12,18,4,18,12
7,18,50,90,70,6,8,15,9,14,7,40,20,56
6,21,63,10,8,14,6
27,5,2,24,90,21,7
8,16
24,8,24,14,9,9
30,14,40,2,42,28,72,12,3,18,7,10,2,21,4,18,15
50,27,8,9,4,10
50,7,6,18,9,12,1,21,10,9,30
24,1,16,2,49,24,6
1,24,10,7,4,27,36
2,8,3,12,5,5
6,27,48,12,18,2,60,21,8,12,2,16,14,12,4,8,3,25
24,7,28,16,4,6,40,21,9,27,16
3,30,10,6
27,2
6,8,9,36,12,1
20,1,9,12,12,12,6
7,27,8,27,5
6,4,14,24,24,6,60
9,9,20,4,8,24,2,1,54,35
24,4,30,12,1,20,1
12,2,8,7,6,12,10
6,4,6,30,20,12,20,4,40,20,9,1,10,5
24,8,6,5,6,40,2,3,8,10,3,6,10,10,4,18,36,4
6,9,45,4,24
70,20,27,6,6,18,15,6,18,27,36,15,30
18,8,16,1,28,54,30,10,12,15,2,8,12,30
18,1,12,18,27,12,6,16,2,10,30,16,15,54
5,9,14,8,8,30,35,10,6
27,9,16,8,36,3,20,8,24,2,20,4,6,4,7,4
10,20,4,2
5,12,20,5,20,24,12,4
21,8
21,1,12,20,6,4,4,30,3,16,28,1
1,20,16,9,2,14,24
12,6,42,30,15,24,14,12
18,9,20,14,1,49,6,63,20,8,4,4,30,16
9,12,18,40,20,6,56,10,8,27,1,40,20,12
9,2,8
21,35,7
3,14,12,4,3
7,30,10,2,30,10,3,2,42
6,72,7,8,8,70,30,12,32,18,18,5,24,10,21,4
1,14,18,18,6,15,4,12,2,9,20
16,2,27,20,28,4,50,9,35,18,28
1,18,8,15,54,28,9,12
5,9,5,5,40,2,10
24,10,14,14
35,2,1,27,8,6,42,10,21,16,16
9,4,10,30
7,21,6,24,20,2,42,35,20,9,20,24
27,1,4,2
5,12,6
5,6
2,20,3,2,6,27,40,6,18,6,12
4,25,9,28,6,9,8,9,7,16,20,20,4
8,12,8,8,21,48,20,30,3
18,6,20,16,48,27,35,12,36,54,14,12,4,48
7,9,18,44,20,6,56,6,10,9,24,15,12,9,9
8,4,3,10,50,20,6,10,42,8,81,1
10,9,14,30,2,20,36,14,30,40,10,8,18,30
6,12,18,4,30,10,32,5,36,16,9,7
3,10,21,5,20,6,40,12
3,12,32,18,2,12,81,20,1,8,27,24,4,6
2,24,18,4,48,15,6,4,4,3
3,15,32,6,36,8,30,9,20,8,10,24,10,6,54
6,3,27,16
3,4
4,16,40,5,48,21,12,54,9,2,8
15,5,15,10,40,6,56,12,16,12,24,8,25
24,7,50,8,27,21,16,6
3,1
7,12,56,18,48,64,20,30,6,15
3,8,10,8,9,6,24,40,6,2,30,18,63
20,20,4,27,24,4
21,3,20,10,30,28,21,3,18
30,7,42,30,20,45,8,25
6,6,3,8,6,40,12,4,40,2,24,3,3,36
1,9,5,12,36
6,4,20,30,35,48,20,9,9,16,10,2,12
3,2,4,2,16,6,3,21,20,4,8,54,15
12,32,6,9,9,18,25,12,6,4
24,7,2,8,32,12,10,8
10,10,28,30,2,18,4
2,15,14,28,70,6,16,9,9,18,2,20,25,8
4,18,9,50,35,40,10,12,6,10
5,2,24,18,40,6,30,30,7,3,12,10,6,14
8,1,8,1,18,12
10,12,49,3,8,4,12
18,18,21,8,40,6,14,8
4,3,6,6,8,8
30,8,24,30,24,2,9
21,27,8,24,45,14,35
8,3,4,12,2,45,12,7,35,42,4,12,10
9,4,4,30,4
8,6,21,10
18,8,6,80,49,25,12,10,4
6,10,9,10
15,1,24,10,8,36,3,4,7,36,15,10,20,6
5,18,6,14,5,42,8,6
6,9,8,18,18,6
15,9,14,10
8,18,18,10
27,8,10,6,12,4,18,24,30,18
18,7,2,7,4,15
3,9,12,2,16,10,8,10,5,3,9
6,21
20,4,18,8,6,6,36,24,14,12,2,20,8,6,4,18,2
6,6,12,14,10,18,20,3,24,5,90,2
64,2,3,12,5,36,8,27,3,2,2
9,24,10,10,21,4
10,1,8,10
6,20,2,2,24
3,2,21,18,24,2,24,16,6,12,18,12,16
6,6,12,32,50
18,2,18,3,6,4,10,25,1,48,5,12,48
6,18,15,10,4,3
6,6,16,20,20,32,27,16,32,40,18,18,10,3
2,12,2,70
14,6,6,18,10,7,40,10
12,1,4,2,12,30
5,20,3,10
21,7,24,8,12,36,2,18,24,20,60,3,4,16
6,4,7,25,2,60
8,27,4,24,8,9,7
5,20
1,2,16,16,15,10,3,30,10,3,18,6,15
6,8,30,4,25,56,16,40,30,30,50,30,30
10,6,4,25,3,2,48,22,18,18,2,14,20,3,16,4,2,36
18,2,2,16,48,8,4,16,6,30,35,30,16,3,36,16
15,30,16,3,16,6,24,10,2,16,48,20,24,6,8,80
18,30,6,20,12,8,30,9,21,30,10
15,6,36,10,24,4,32,32,8,15,16,20
3,5,16,3,16,14,5,56,45
7,27,18,8,3,36,14,50,21,20,30,8,6
6,16,9,30,4,6,7
3,6,9,6,15,40,2,3,9,27,8,10,25,3,30,24,9
21,27,20,6,21,21,9,16,15,14,16,20
6,10,7,9
8,10,2,15,3,8,42,3,18
2,36,7,8,21,32,12,8,7,5,30,50
6,10,45,27,6,80,21,4,27,4,4,14,16,4,3,6
24,12,5,4,30,18,21,60,12,24,2,50
9,7,9,3,40,20,2,40,12,18,10,28,16,60,21
12,9,36
35,40,1,6,20,36,30,9,8,12,36,12,4
18,3,12
15,10,21,8,1,15,18,20,36,40,8,3
8,21,2,8,12,3,4,3,9,30,27,48,7,7,25,8,12,12
8,40,5,8,6,10,18,8,18,2,9,1,48,45,12
6,3,2,12,32,2,5,5,50,9,10,10,24,24,9,5,10
6,18,18,2,2,16,4,24,3
1,50,40,32
9,7,16,6,27,27,30,3,2,12,30,14,32
27,8,42,10
15,4,20,14
15,18,8,10,35,6
6,8,28,6,10
15,10,8,18,20,5,50,8,6
4,4,8,2,60,4,12,63,63,36,24,18,3,8,30,4,40,49
2,7,18,4
5,12,20,7,10,8,9,12,24,8,24,6,8
7,16,1,3,10,48,1,7,4,6,18
3,12,10,30,30,8,3,42,16,12,8,45,18,8,36,9
10,18,3,21,6,35,6
6,10,2,40,18
10,24,45,12,6,27,5,50
12,4,12,30,12,8,16,3,30,8,4
20,12,9,28,25,3,9,7,8,2
56,5,10,1
15,14,1,21,14,50,8,7,15,7,10
20,5,9,48,32,8
9,8,15,16,7,3,12,12,32,14,2,12,1,6,6,4,15,16
8,24,18,6,7,64
6,12,6,8,6,24,20,6,24,15,27,8,6,21,3,18,27,72,6
9,9,12,6,40,9,9,36,27,6,12,5,42,20
10,6,8,16,8,6,6
5,21,6,25,6,10,4,21,18,10,18,32,7,6
24,6,15,5,8,8,15,5,5,16,12,5
12,3,21,32,5,15
3,24,2,6,10,10
3,24,2,30,4,12,7,6,40,18,25,2,15
8,9,8,16,5,15,24,30,14,6
48,14,5,2,45
15,16,1,9,2,40,80,54,2,18,27,7,6,48,6,12,20,7,60
1,10,20,4,2,7,8,9,15
15,18,24,18,6,28,6,63,54,50,9,14,5
3,16,5
40,1,7,6,35,6,24
3,6,5,16,30,7,9,5,28,8,4,3,10,8,50
7,15,18,2,1
3,7,7,6,9,42,20,3,1,56,2,5,12,7
1,35,15,28,10,48,24,14,2,5,40,10
9,24,6,18,24
9,3,8,6,40,12,32,20
30,7,6,16,30
7,21,8,18,50,50
12,35,3,6,15,20,12
5,4,8,20,20,32,2,72,27,3,2,3,4,45,24,8
12,40,42,21
14,5,3,36,27,4,12
12,5
3,8,21,54,24,7,3,1,54,30,30,40,20,20
6,2,8,20,2,1,15,16,60,12,6,16,40,20
27,5,20,2,6,28,21,16,10,8,3,7,14,6,3,25,5
2,24,12,88,36,8,18,10
15,8,20,18,28,32,24,72,35,63,8
2,6,60,9,2
3,10,24,2
40,12
18,6,7,8,45,14,6,42,10,12,15
21,10,36,16,80,50,24,15,32,63,50,4,3,2,10
27,3,30,8,6,4
21,1,2,1,8,10,3,2,7,16,8,30,7,40,12,12,10
6,7,16,15,12,16,5
27,6,1,18,6,30,2,16,18,48,27,12,4,15
6,4,3,3,2,16,6,5,5,28,12,15,15,12,16,4
27,14,3,24,12,18,20,44,1,2,15,16,40,12
9,14,4,6,20,10,4
3,9,10,12,10,24,8,2,21,6,3,18,5,9,5
10,27,36,4,12,40,5,21,14,6,30,36,63
2,6,10,4,24,63,6,15
2,4,30,45,10,10,9,1,18
15,4,21,7,30,50,10,2,45,4,7,20,15,8,16,4
9,9,3,2,40,6,18,3,24,30,10,54,5,12,6,8,27
8,10,32,14,6,28
18,5,24,10,4,30,12,30,72,3,9,21,1,2,6,16
35,18,6,12,10,18,21,14,4,6,54,16,20,10,1,63,6,10
12,6,30
10,18,16,24,3,5,32,16,18
10,16,10,10,32,6,4,56,2,6
6,14,16,20,7,8,54,45
4,6,14,16,24,15,16,8,10,8,1,10,18
3,9,20,12,8,12,24,4,36,24,2,8,6
10,9,8,8,42,12,36,60,5,9,30,25
9,18,12,24,28
30,24,4,12,12,4,18,18,21,16,10,8
4,20,18,12,54,6,18,16,18,5
9,10,30,20,9,15,28,8,4,6,4,5,7
42,30,7,20,32,50,16,28,15,45,50,8,50,40,6
12,8,14,24,16,2,10,16,2,3
24,3,6,24,6,6,27
8,18,6,9,20,4,3,3,16,12,6,14,21,8
18,18,4,24,18,6,24,14,50,54,6,24,4,48
80,30,6,2,4,1
42,4,30,2,21,18,10,10,20,6
42,3,4,2,10,20,7,12,1,27,15,40
4,27,4,27,20,15
6,18,16,6,30,1,20,16,9,24,2,28
9,8,9,2,20,24,6,12,2,4,16,20,6,6
9,14,18,4,4,12,4,10,7,6,12,6
3,15,10,24,49,20,54,8,30,18,6,6,9,6
30,6,12,4,6,8,12,40
27,1,9,8,50,36,2,14,8,18,1,8
18,2,27,12,25,6,18,40,4,6,45,4,12,15,12
1,2,12,3,14,35,18,6,21,5,20
27,14,20,12
5,18,4,20
1,27,8,4,18,20
1,6,3,7,14,5
21,6
1,3,16,6,6,16,4,18,32,8,2,36,3,28
3,6,40,9,24,9
3,9,16,12,40,24,36,9,12,7,36,7
21,21,12,16,40,50,9,60,40,56,21,32
21,3,8,18,14,12,18,36,12,12,2,15
10,10,16,6,9,2,24
3,6,6,4,12
6,5,2,2,20,4,16,3,6,40,8,12,54,36
9,10,27,10,12,16,8
27,50,16,63,9,5,27,10,15
48,20,6,32,6,36,9,8
30,18,72,3,10,16,30,2
9,3,6,10
3,20,35,28,2,80,10,10,12,28,5
10,6,6,4,20
2,21,20,5
3,3,10,6,2,2,4,70,4,2,2,6
4,3,5,27,45,36,49
4,9,12,8,16,8,5,12,12,12,36,80
7,10,21,20
40,18,6,3,18,10,7,12
6,30,4,70,10,12,20,25,7,36,9,15
3,2,21,8,24,4,6,2,48,14
1,20,6,16,4,20,4,3,9,15,20,7,24,16,12,28
7,16
5,2,40,10
6,2,12,4,21,12,28,6,2
18,4,8,24,12,40,56,2,12,8
10,6,8,8,15,32,18,10
21,20,14
2,10,3,3,56,4
7,3,10,14,5,49,8,30,5,6,40,5,10,30
12,9,24,5,10
32,14,27,30,28
6,20
27,18,10,12,40,16,12,25
21,27,4,6,6
30,14,21
6,6,45,30,4,16,9,8,35,9,2
6,27,6,70,18,12,30,50
27,6,28
3,27,10,24,16,36,1
3,36,8,20,10
27,2,32,3,6,20,63,1,4,4,21,6
3,12,10
21,3,6,16,35,10,25,24,35,27,4,30,30,15
24,3,12,12,4,24
15,9,35,5,32,45,15,40,18,24
6,1,12,42,12,12,2,18,24,24,18
12,15,42
5,3,30,4,6,25,56,16,3,2,42,27,21
7,12,18,6,18,27,3,24,7,32,14
6,40,18
5,21,6,15,12,50,9,12,3,24,2,9
1,18,5,60,20,1,15,42
24,6,14,42,14
5,21,4,6,10,2,3,20,6
15,4,30,8,40,35,15,15,25,12,8,14,10,30
1,3,24,36,20,8,3,70,18,6,12,20,28,24
3,3,20,15,35,5,9
30,4,1,8,14,9,27,5,6,10,49,6,18
9,6,9,8,18
9,8,8,16,80,8,49,8,8,18,6,20,6,30,3,12
4,15,10,15,4,15,27,30
8,8,18,7
80,3,6,7,20,18,12,6,36,6,20,6
4,20,12,4,14
2,12,6,20,18,20,9
7,9,24,54
5,18,9,4,35,36,20,12,54,14,8,21,6,16
9,12,9,10,28,8,8,8,15,4,21,20,10,28,70
4,6,18,36,14
2,6
9,6,1,30,40,12,27,5,10
20,3,15,24,10,4,9,40,8,20,8,16,15,8
21,16,20,16,10,56,48,45
3,9,20,4,4,8
9,4,18,16,50
18,16,18,28,18,1,4,3,4
9,27,14,10,40,3,24,80,4,36,6,3,48,10
18,2,15,6,32,6,12,14,30,2,27,10
18,1,6,21,16,1,2
9,4,28,40,10,20,48,49,36
4,27
20,7,24,20,1,14,20,30,18,12
6,27
16,21,5,18,16,6,18,9,8,10,10,9
12,3,16,4,4,10,4
3,3,8,9,8,10,10,18,24,7,40,3
10,14,27,42
6,4,8,12,15,18,30,15,24,2,7,4
6,12,8
18,6,6,7,20,8
4,10,6,14,8,30,3,4,8,20,21
12,3,18,35,3,9,3
9,4,12,2,27,20,20,28,6
9,20,8
20,6,10,12
3,2,10,10,45,1,4,7,32,10
4,8,80
1,8,5
27,8,18,7
10,6,54
1,10,1,12,24,24,5,9
8,7,14,54,4,10,12,16,8
56,80,12,8,36,8,32,8,21,24,2,18,36
3,8,3,14,45,48,28,8,16,21,8
10,12,16,5,21,6,5
15,4,5,3,32,12,2,6,14,15
1,14,4,28,3,3,3,6,18,18,8,5
8,6,2,18,12
40,14,9,15
12,4,18,42
8,1,27,18,14,16
16,6,8,10,60,4,3
2,12,18,5,32
1,24,20,8,10,8,21
12,3,27,6,8,8,45,14,28,8,40
24,1,30,1,3,9,2,5,30,36,4
6,2,2,32,10,36,40,8,5,9,36,49
7,27,14,9,14,10,10,6,3,2,12,18,9
5,20,18,6
3,20,54,7,1,6,80,4,2,8,7,24,7,2,30
9,6,36,12,40,6,8,18,9,50,1,12,8,10
9,4,24,5,3,35
16,2,18,6,40,16,7,6,6,12,28,28
16,12,14,24
6,3,45
10,5,20,56
27,10,16,6,54,2,9,8,30,36,15,9
4,9,8,44,24,80,6,2,1,36,18,9
56,6,4,24
4,6,28,30,4
10,5,4
7,9,6,6,21,2,15,42,14,12,12,20,42,3
4,6,8,6,8,36,10,8,60,5,5
50,9,2,40,18,16,9,10,9,8,72,4,12,9
21,12,10,9,24,20,3,40,80,35,18,30,3,20
5,18,4,20,70,6,12,45,36,12
48,2,9
7,30,16,40,2,42,2,24,3,27
3,24,6,7,10,4,12,18,7
10,10,7,24,2,100,15,50,2,18,24
14,4,6,16,8,2,10,70,16
6,12,24,25,10,9,40,24,6,30,40,24,24,3
3,16,12,4,24,6,4
6,7,4
10,12,20,40
24,4,7,15,6,30,60,42,2
10,9,4,28,30,16,28,1,8
3,6,14,15,36,20,9,24
2,4,2,24,12,12,7,1,8,8,2,16,10,30
18,15,10,6,2,6,15,4,6,20,12,4,20,14,8,21,2,6
27,9,15,4,4,9,7,30,6,8,28,12,27,16,2,18,14,48,4,9
24,20,10,24
6,12,12,20,1,20,10,16,3
9,16,16,25,20,6,9,6
3,7,15,18,70,30,56,18,24
18,10,6,40,5,4,9
6,8,10,12,6,15
7,3,4,4,8,18,12,14
3,18,2,3,16,4,24,16,16,40,1,4,7
6,6,4,32,48,3,40,18,10,48,8,7
2,8,36,10,4,7,30,21,2,10
1,9,2,8,3,6,28,24,14,16,18
16,9,27,14,50,60,8,27,48,8,5,1,24,16,54
10,10,18,18,27,8,8,12,10,28,16,7,2,18
20,2,4,20,5,50,8,15,6,14,6,32
20,8,27,4,40,4,20,4,18,12,10,16,8,1,3,18,3
9,5,27,20,4
8,20,9,15,16,4,21,6,6,6,9
21,6,9,24,20,15,1,3,33,4,4
6,3,8,24,28,10,6,6,9,6,28,15,24,11,10,7
6,2,2,64,12,28
72,18,6,4,6,10,8,30,10,12,32,8,70,24,20,8
48,2,9,21,14,24
27,7,45,14,12,12,5,14,10,28,10,36,7,2,14,16
20,4,8,8,16,7,12
2,10,14,10
7,14,16,14,5,16,72,4,8
18,15,10,18,3,9,2,5,50,12,8,4,9
64,12,9,12,50,21,4,6,4,6,21,3,12,48,12,72,5,12
2,27,8,5,16,42
14,3,16,30,14
1,8,2,32,24,8,20,45,36,1,5,15,5
15,1,24,20,3,10,18,2,90,3,8,18,16,8
10,20,6,18,8,6,8,20,4,4
72,9,4,27
16,2,9
8,4,24,40,16,10,4
3,32,14,4,12,4,21,30,18,5,4,60,20,8,1,25
15,4,3,10,10,5,10,8,2,28,24,28,9,56,1,18
9,24,4,21,7,16,4
8,21,12,12,30,3,42,8,7,9,4,10,2
48,20,4,2,21,24
18,1,4
8,8,21,60,12
4,14,30,2,6,2,24,18,30,3,40,4,8
18,10,18,1,16,45,3,42,28,8,8
9,6,21,18
8,12,4
12,20,21,35,9,5,2,15,4,18,7
12,8,18,48,2,6,27,56
5,3,18,10
12,2,12,16,28,6,2,9,12,15,24,16,2,54
72,21,20,15,8,45,2
12,18,20,30,6,14,12,35
21,2,1,10,32
7,16,2,12,7,1
3,4,10,49,2,30,36,35,9,18,4,36
6,6,30,54,24,4,7
18,10,2,4,36
6,6,16,18,5,4,28,42,30,9
6,27,20
5,9,27,4,25,16,9,6,20
80,4,27
16,6,5,12,16,4,8
8,9,4,30,18
4,2,36,9
16,18,16,32,12
3,4,24,12,21,3,4,8
49,27,2,18,2,3,3
3,15,6,40,9,8,18,40,16,20,4
2,6,3,1,28,42,9,72,21,6,10,14,48,8,3,3
7,3,4,28,16,2,24,27
4,7,6,6,16,5
27,2,2,30,4,5,12,7,27,21,21
20,1,24,8,45,28,27,12,4,36
3,2,6
24,16,25,40,20,10,4,4,30,3,42,2,10
63,3,6,6,10,9,24,7
30,1,6,7,36,36,16,24,21,27,8,40,14,36,18
2,6,2,8,5,30,20,48,9,4,28,9,10,15,2,14,1
6,8,8,8,3,10,6,8,28,16,10,40,12
2,4,10,30,1,6,9
16,14,9,9,5,9
24,8,9,9,20,18,63,42
3,3,12,24,4,6,10,56,36
28,21,6,64,20,24,2,24,12,27,6
27,2,1
32,12,2,6
9,2,16,6,40,9,6,7,6
8,5,9,15,6,2,30,15,10
2,16,6,20,24
2,4,6,42,27,16,8,30
12,3,30,16,6,10,8,16
15,9,20,30,4,3,4,18
8,16,18,35,20,20,18,32,16
72,5,8,14,6,20,30,35,2,18,9,12
12,6,16,20,60,20,12,21
8,4,9,20
18,2,15,4,28,27,4,12,27,20,12
9,7,4,8,16,40,20,35
5,14,10,16
10,10,21,28,5,1,20,40,10,4,12,18,5,24,12
5,9,18,32
20,1,15,18,6,4,36
10,20,6,24
30,8,12,1,40,45
6,18,18,15
10,20,4,20,3,18,12,14,8
4,4,16,18,40,3,10,1,8
16,10,16,9,1,8
9,12,2,54,56,6,8,20,8,36,10,28
8,12,16,12,9,40
6,14,4,3,16,1,1,32
1,10,1,14,8,28,6,10
2,16,16,8,6,32,5,35,36,18,48,27,5
15,14,7,12,9,6,40,9,27
9,2,3,45,16,6,12,6,4,48,3,32,70,12
80,4,16,10,10,35
6,21,8,30,2,32,6,21,28,12,63,40,18,2
1,1,2,21,35
2,12,8
4,2,15,50,40,30,12,3,60,12,3,3,40
5,18,7
15,4,18,7,72,48,3
2,3,16,6,24,4,6,1,28,21,28,24
6,14,2,10,2,16,18,16,28,6
8,18,2,9,14,6,8,40,6,3,7,18,4
7,2
4,6,2,16,6,2,4,32,4,8,10,24,6,16,6,30,2,50
5,27,30,8,12,40,25,12
20,7,5,5,21
4,8,18,3,36,9,48,18,1,2,8,9,4,10,18,30
4,6,20,9
12,5,18,4,36
7,18,1,48,10,21,3,16,12,25,6,16,54
9,18,6,2,4,63,8,16,24,24,8,6,21,20,8,16
3,18,28,12,1,4
2,20,6,8,1,10,5,42,25,6,24,12,24,27
1,16,5,60,8,8
6,16,16,5,15,20,18,24,3,8,36,20
9,18,18,8,16,50,18,7,30
9,10,30,24,4,6,16,56,12,4,3,4
45,30,9,5,4,10,4
27,4,10,28,4,27,40,70,12
4,6,36,15,20,6,2,30
2,3,16,16,6
12,2,4,8,5,1,4,6,10,40,20,36,9
12,9,8,28,63,2,32,10,14,8,14,24,10
21,10,6,20,28,16,27,60,24,28,30,5,70
10,10,50,16
5,14,18,20,48,6,8
4,27,20,8,4,72,3
18,8,9,18
1,16,3,12,6,4,20,8,6,16,9,5,14,12,32
9,6,2,12,20,40,5,10
7,3,4,40,60
10,20,7,8,16,12,9,8,15,6,20,18,30,25
5,3,12,70,2,12,5,4,6,6,3,70,30
4,10,2,7,16,16,8,3,6
63,1,70,1
20,6,36,3,15,5,21,8,16,70
10,30,9,16,10,21,3,8,24,10,9
3,12
5,30,8,15,15
27,6,16,2,12
10,8,15
3,6,4,24
7,18,6,2,3,16,4
16,8,3,12,8,4,20,21,6,16,21
1,18,12,4,32,36
7,5
6,3,9,18
12,18,2,6,90
4,10,25,8
8,30,3,14,12,4,14,16,10,30,2,4,20
2,24,21,25,12
18,6,9,60,16,36,8,27
8,8,36,16,40,8,35,5
4,10,5,4,4,8,3,2,2,6,30
15,24,24,16,25,24,12,30,6
7,10
8,12,14,2,6,12,2,6,9,9
24,12,35,24,5,16,50,24
4,30,35,14,6,10,14,8
21,8,18,1,30
6,8,18,20,32,18
24,12,5,20,20,40,18
8,12,10,5,5,10,9,18,14,30,2
4,14,32,2,2,4
2,2
10,6,4,30,45,21,90
10,12
8,3,14,18,6
40,6,15,10,8,12
18,10,10,50,9
4,1,3,40,2
15,4,4,20,4,6,18,24
4,18,48,2,18,12,4,4,14,1,12,8,4
8,4,20
80,16,7,18,7,14,8,6
2,10,16,3,45,12,5,1
8,18,14,20,9,9,4,30,10,4,36,10,14
4,2,7
21,8,10,4,18,12
12,1,18,10,10,20,12,8,28
7,14,8
2,7,20,9,12,9,8,32
2,6,10,8,24,4,5,6
9,2,24,18,6,14,8,40,25,42,15
16,3,27
8,21,18,16,6,6,5,45,88
9,8,4,20,18,18
72,16,6,10,15,9
3,12,6,32,25
2,6,20,48,36
8,18,6,28,5,6,16,4,20,36,18
3,16,16,5,40
30,12,7,24,24,21,9,8,8,27,14,2,4,10
9,14,12,10,28
10,42,25,20,30,20,2,18,32,8,48,12
3,10,8,12,40,9,4
48,6,8,12,15,5,30,6,2,25,30,4
5,4,16,8,24,8,28,6,1
32,14,9,16,48,9,14,48
24,20,27,8,25,2,8,2
3,14,12,35,6,5,12,6
9,6,4,18,9,6
3,2,4,3,6,5,6,7,2,9,3,20,4,27
5,12,30,14,6,9,3,30,5,4
2,4,5,24,12,5,6
6,16,4,36,5,30,18,80,18,30
16,7,6,12,16
10,6,18,14,16,15
7,14,27,2,2
18,12,10,4
10,9
2,8,12,45,14,1,12,9,7,5,30,27,6,16
2,18,10,6,35
16,6,6,2,8,50
10,9,40,2,20,4
9,1,24,6,28,4,9,36,24,15,9,42,24,14
40,4,3,40,20,16,6
10,10,12,18,3,4,10,2,20,20
7,8,10,10,8,4,8,63,4
6,5,20,10,16,21
10,1,30,2,12,1,10,9,90
6,1,15,20,20,28
6,16,8,8,18,6
64,6,1,6,56
14,7,21,40,16
1,3,45,15,18
30,1,16,32,28,5,48,18,49,1,9
15,8,18,2,6,42,63,7,12,40,8,14,1
48,4,4,2,25,18
7,8,20,4,15,42
5,2,5,32,4,20,8,15,36,8
8,21,4,24,40,18
30,20,1,10
7,4,40,16,35,7,12,10,10,2,1,40
72,24,10,7,10,8
6,8,40,5,40
16,12,40,8,4
18,9,20,2,16,28,4,6,1
6,40,4,24,10,16,8,2,20,4,15,3
8,6,12,4,2,36,3,30,7,30,6,10
5,50,8,30,15,4,9,42,6,9,10
24,3,30,40,30,45,12,2,2,14,25,21,32,4
21,14,50,18,24,28,9,9,12,12,7,5,12
10,9,3,14,1,18,20,8,8,16,16
1,30,4,9,9,8,16,14
18,9,20,4,16
15,32,4,9,12,24,15,30,12,6,4
35,6,12,18,9,40,20,24,3
27,2,30,8,10,2,8,6,18
5,6,24,9,4
9,9,12,12,12,32,1,12,12,36
18,7,16,30,9,20,3,30,5,2,4,9,8,10
27,10,24,15,27,4,21
4,18,6,7,40,4,30
8,10,28,32,18
6,24,18,48,9,1,42,28,4,4,6,7,54,28
72,18,5,1,1,12,10,20,3,15
20,2,6,8
1,24,10,7,6,24,42,5,9
8,6,8,70,24,21,6,20,40,18,15,32
4,16,18,28,12,9,9,12,27,12,3,30,6,64
1,36,8,48,24,20,7
18,3,16,2,4,24,20
2,14,10,8,3,8
6,9,2,16,16,4,16,6,6,20,3,28,32,54
18,3,20,15,2,35,18,30,42,35
9,16,8,27,15
21,8,3,72,20,15,20
12,8,12,3,45,6,5,18,14,24,6,28,28
27,14,12
3,30,2,49,18,30,30,56
28,24,6,10,3,2,12,30,6,20,7
3,15,16,20,32,3,10,24,32,14
14,27,40,20,48,3,18
6,5,5,2,8,36
10,3,6,20,50,30,54
24,5,6,40
8,18,24,8,1,28
21,8,35,3,36,16
12,4,9,20,2
6,8,18,8,18,1,24,24,20,8,42
6,18,3,16,8,6,28
2,3,20,18,8,4,16,16,21
8,4,7
6,10,24,10
30,8,10,10,24,9,14,36,10,25
12,5,10,6,12
21,14,7,12,45,8,4,15,8,4,2,4,18,1
1,6,72,36,60,40,36
3,12,20,8,27,8
21,4,2,6,8,14,32
27,5,27,4
56,10,16,2,35,2,8,8,8,5
30,14
1,2,10,28,4,16
9,10
18,24,6,28,15,2,80
12,7,20,10,8
8,4,4,7,25,4,25,24,16
20,6,10,64,30,2,7,10,9,5
10,9,4,8,4,3,6,3,20
4,3,2,5,2,12,8,1,2,24,6
6,2,2,2,28,8,6,12,10,12,14,12,20
12,2,4,1,10,21
45,4,12,12,14,18,8,16,6,2
10,16,4,60,48,10
4,18,8
64,12,20,16,10,12
5,18,6,21,49
14,9,9,16,12,8,20,27,36,16,24,25,8
7,18,16,18,27,54
8,8,4,4,27,18,2,5,10,9,10,1,3
9,8,18,28,48,5,21,1,15,10,24,30,27
6,7,2,2,32,12,12,5
6,2,3,2,35,9,5,9,7,16
27,7,20,10,24,9,9,16
4,7,20,56,27,42
8,18,16,8,50,27,5
12,5,2,36,16,12,10,9,10,7,8,36,10,7
9,24,8,10,24
4,3,18,1,20,10,12,12,20,18,80,2,8,1,12,10,12,2
5,9,24,4,36,3,30,6,24
9,14,32,21
18,4,40,14,99,20
10,27,12,50
2,3,4,10,27,10,18,6,9,4,90
4,20,6,24
20,8,15,10,36,30,6,28,5,7,40
10,16,42,5,10,6,8
2,3,18,1,2,1,16,6,18,20
10,5,9,2,28,24,4,10,18,12,8,2,27,4
3,24,6,1,8,10,9,2,8
12,12,1,8,2
5,12,18,6
3,27,16,10,45,15,35,8,40
8,4,80,15,3,18,2,10,20
9,10,20,8,15,27,3,50,8,14,40,20,24
6,10,27,4,15,9,3
8,24,6,4,15,9,35,8,18,10,9,14
20,6,3,8,6,4,6,7,6,5,1
20,20,35,12,1,70,12,54,20
10,6,42,27,2,12
1,21,2,32,42,9,8,25,10,4,1,18,12
50,27,32,2,7,32,2,8,15,4,12,70
56,12,7,15,16,4,2,9,6,30,9
3,4,12,21,14,3,6,30,3,16,20,12,1
7,14,15,10,9,8,6,25
8,12,14,50,35,7,16,5,2,8
15,7,12,40,6,2,12,24,30,9,9,4
3,14,2,48,6
18,5,27,6,24,2,16,42,5,18,12,20
2,2,6,20,6,8,36,1,6,6
4,21,2,9,3,2,28
21,8,2,27,36,36,20,18,16
8,15,40,6,15
18,9,14,30,8,6,30
8,4,9,21,7
10,12,72,48
14,6,35,10,8,9
14,3,3,20,56,16
24,7,10,3,16,2,28,30,36,6,16
3,21,16,8,12
24,5,10,8,20,4,24,6
27,20,8
2,6,5,12,6
18,6,8,30,3,3
2,12,9,9
2,6,10
12,3,4,12,16,4
9,15
1,15,3,4
5,8,4,30,40,12,16,8,7,30,8,2,42,1,8
9,2,3,5,4,20,24
7,6,32,6,5,30,10,30,40,20,2,2
8,14,15,10,10,5
6,6,2,8
30,32,20,4,20,18,1,4,48,9,30,4,10,45
70,30,3,30,12,30,4,35,54,20,24,8
10,15,4,8
48,30,10,8,10,15,5,28,18,10,5
30,2,40
30,2,7,16,6,30,21,15
10,18,3,28,7,50,32,35
16,20,10,16,5,36,8,36,18,3,4,24
30,1,12,4,14,5,20,8,35,24,8,10,15,8
16,2,8,32,8,6,6
1,20,20,18,24,27,77,30,16,12
2,10,6,21,10,10,6,18,12,10
15,12,5
32,6,1,6,6,27,25
80,20,10,16,4,4,24
24,8,35,10,4,24,4,60,2,16,36
2,9,14,8,4,18,8,3
2,9,16,5,15,6
3,10,12,6,40,10,12,21,20
3,10,20,18,2,54,24
2,20,2,6,4,14,9,15,1
80,12,5,14,2,4,6,14,6,12,5,18,8,12,2
18,4,8,6,14,40,20
2,30
5,9,6,6,10,48,7,80
24,12,7,7,40,24,4,21
12,8,10,72
40,12
2,6,20,5,20,48,3,30
10,16,9,20,2,18,12,42,50,50
4,7,14,20,4,20,4,28
3,6,10,40,8,5
20,6,24,25,36,14,8,40,8,36
6,2,10,15,16,9,4,8,24,27,50
8,5
9,9,27,12,21,48,12,9
4,7,6
8,5,18,54,4
8,6,6,20,32,10,42,28,15
6,40,36,20,5
8,18,2
2,15,8,4,7,6
2,40,2,6,27,5,16,6,20,5,12,15,36,28
15,2,12,5,2,21,6
15,4,15,14,32,4,20,42,2,9,36
6,9,36,6,24,35,36,6,20,8,40,18,21,24
8,18,18,4,30,2,24,28,20,5,40,2,36,50,2,32
16,2,4,4,16,28,48,24,18,24,15,18,6
2,15,10
7,9,6,7,20
6,1,36,42
9,2,16
8,3,30,2,8,8,18,6,18
3,18,15,16,4
3,1,27,28,3,35,8,32,10,4,12
4,8,6,4,24,20,20,10,10,27
18,30,12,4,3,6,48,10,40
14,2,10,4
6,21,10,12,9
1,12,9,8,27,30
21,2,20,16,90,18
18,8,8,10,6,8,18
14,4,6,15,25,12
10,12,8,28,12,18,3,6,27,36
64,14,6,24,4
12,7,5,15,20,18
3,8,10,5,6,50
3,18,24,10,6,3
5,30,18,54,3,32,30,1,27,8,50,6,1
24,6,6,9,9,7,24,60,8,24,15,40
5,16,8
18,27,1,30,12,21,12,36
12,9,21,72,12
21,16,1,2,12,20,45,6
8,15,18,32,15,63,10,1,7
18,16
7,10,16,36,32,3,9,15,18
2,6,18,4,45,6,12,18,30
5,8,3,6,4,24,2,12,24,6
24,3,18,24,8,6,5,8,40,4,30,12,1,18
4,27
2,6,14,14,4,5
40,8,9,27
15,6,20,36,16,7,100,27,32,36,4,8,3,14
10,50,36,70,6
7,16,24,3,4,1
15,10,14,4,40,24,7,30,16,6
80,2,42,12,4,35,1,24,24
6,10,9
12,8,36,2
21,16,10,27,20,16
18,2,21,12,18,7,28
21,2,24,12,15,3,9
9,12,12,12,8,9,56,40,18
72,18,8,8,6,2,36,6,3,5,16,50
27,2,25,8,90,8,7,18,30,32,24,48,9,12
18,12,8,70,6,16,9,6,21
4,9,4,3,6,48,21,9
8,18,4,30,4
15,8,3,7,2,30,15,8,4
10,8,14,6,15
10,3,36,3,6
3,2,2,12,15,8,28,8
10,5,3,16,12,7,4
3,20,16,14,63,10,20,10
8,9,9,20,2,8,35,3,40,2,35,12
7,4,27,2
7,9,2,48,8,15,50,7,3,24
9,15,40,3,7,14,18
64,6,9,6,6,5,30,4,32
9,8,24,6,28,3,20,4,10,4,18,10,30
4,24,25,28,42,10,7,30,4,3,1,5
18,6,5,7,9,16
40,1,27,14,10,21,32,18,5,4
27,10,1,12,10,16,12,4,18,6,40,10,12
2,6,12,12
9,15,14,8,7,4,4,16,7,3,21,27,1
32,8,3,27,6,10,50,14
4,8,35,1
16,5,6,8,5,12
6,30,4,16,2,10,27,12,16
3,3,2
18,4
6,4,2,36,36,4,10,20,18,18,2
5,12,6,64,18,6,40,21,10,20,4,50
3,4,10,15,18
27,20,18,4,28,6,24,80,3,1,21,27,14
20,9,24,40,8,18,6
10,18,2,48,12,27,25,20,8,35,1
80,8,45,3,24,5,24
40,14,2,56
3,30,4,6,16,28,7
16,16,8
4,12,15,6,4,21
6,8,9,30,10,18,5,12,12,14,3,72,24,9
18,8,20
18,6,5,50,18,5,8,16,5,2
27,2,4,2,6,35,3,12,32,15,8,4,2,28
12,2,35,1,4,64,10,15
9,10,30,40,4,20,2,20
10,2,30,18,6,40,4,15,6,6,5,8,12,10,9
1,12,16,6,18,20
10,16,24,8,10,80,10,16,20
9,2,18,35,14,24,30,8,4,35,10,2,18,12
18,15,12,8,6,6,21,24,63,2,5,3,6,54,14
5,27,3,1,10,4,18,24,18
32,20,10,27,7
9,2,12,10,2,5,32,27,32,40,30,15,6,15,9
2,12,24,8,36,24,40
2,6,42,28,9,40,12
24,8,10,27,2,20,5,14,15
21,6,8,6,24,3,6,64,2,10,3
14,20,48,24
3,10,21,20,10,21,45,2,32
6,21,12,8,15,4,14,20
12,21,8,27,12,12,4,6,12
1,4,4,12,10,20,4,9,18,14
21,1,6
9,12,24
18,3,12,21,20,8,15,14
8,12,18,6,12,8,40,12,4,6,1,25,6,7,15
7,15,30,12,27,21,8
18,5,2,15,9,24,16,8,9,14,35,12
15,16,10,4,10,20,7,10,3,8,27,40
10,4,50,4,2,18,2,5,10
6,10,30,10,32,1,8,28
5,4,14,6,5,40,40
8,6,9,3,2,16,1,80,14,5,3,14,1,10,1,27,40
20,50,32,18,32,15,24,16,8,10
6,7,2,4,10,20,2,20,18,2,4,15,24
18,2,2,8,28,24,8,8
6,5,20
25,18,12,8,12,7,6,45,40,18,60,1,9,3,36,8,35,4
6,6,48,8,54,56,35,8,12
30,14,4,21,10,4,63
30,18,8,25,30,18,30
4,6,3,50,25
24,45,15,24,6,21,45,2
9,21,4,4,72,20,15,6,5,3,56,16,4,18,12,8,54
1,4,10,6,16,12,15,63,7,6,6,20
7,2,8,10,4,12,60,24,50
12,4,6,8,24,6,14,20,6,3,5,2,6,48
24,8,2,36,14,5
10,14,4,8,4,28,27,27,27
12,2,18,6
5,24,12,6,10,4,36,25,2,9,3,10
6,15,21,10,24
10,10,7,8
5,12,42,6,3,3,21,3,10,40
6,1,8,14,8,10
6,15,28,9,50
6,4,40,50
8,18,8,24
4,3,2,8,12,60
72,20,7,21,2,14,15,63
16,12,12
9,20,4,32,64,28,20,27,10
4,20,6,2,18
3,6,1,18,10,6,25,2,10,2,20,1,6,45,35
2,16,18,1,36,7,50,2,4,32,2,40,6,14,18,20
8,18,20,16,12,10,10,8,9,15,24,81,2,16,3,35,27
12,7,14,4,20
10,5,12,15,24,16,20,1,9,24
1,10,5
10,5,2,14,49,40,27,3,8,7,15,2,16
6,12,5,54
14,7,7,40,12,2,10
10,18,18,18
7,16,2,32,9,14,27,30,2,8
18,3,12,6,7,8,8
8,36,7,18,6,50,9
16,27,12,12,20,2
24,6,18,4,40,9,14,21,35
3,18,36,12,72,40
5,16,3,10,7
4,24,12,7
6,4,8,4,6,24
6,18,56,6,10,4,4,63,8,18
24,12,30,15,24,8,8,24,20
12,6
6,4
1,21,10,10,24,27,30,4,56,30,8,18,3,14,12
10,9,16,27,36,12,60
6,24,4,36,9
20,6,5,21,16,40,6
3,10,9,14,56,14,7,24,35,36,10,4,36,3
10,3,20,9,20,20,4,12,6,7,30
7,6,8,5,16,18,8,12,4,10
4,20,6,28
12,3,14,8,12,30,5,7,15,50,20,60,48,2,6
4,21,20,6,8,4,3,18,21,36,4
7,35,18,63,4,21,6,9,10
5,18,4,24,24,16,4,10,45,10,3
6,24,16,6,24,12,4,30,12,28,2,6
6,4,12,6,6,48,9,4,10,32,9
3,72,16,4,8,9,16,8
7,18,54,7,54,32,20
4,18,24,4,18,3,2,6
9,14,49,81,8,3,6,16,3,90,8,4,2
20,8,30,10,20,12
15,8,9,4,20,18,14,15,36,6,63,16,9,32,60
16,18,2,8,7,3,20,21,4,5,21,8,90
8,12,10,12,40,8,21
16,10,4,3,18,28,6,12,50,36,28,18
72,6,6,20,27,40,20,20,10,20,70,12,10,30,7,8
4,6,10
30,14,10,70,9,10,30,1
27,3,10,50,1,12,10,7,16,9,2
7,14,5,27,6,18,49,8,25,20,4,6,6,30,25
32,8,9,5,25,72,9,14,30,6,14,27,10,24,3,4
27,14,9,20,2,7,24,5,9,35,24,9,50,32,10
24,6,2,8,4,9,8,7,14,8,16,8
12,20,20,1,40,18,4,8,15,16
18,7,10,55,24,12,54,3,30
21,20,16,2,40,9,5,49,8,6,10,15,1,21,6
6,8,15,18,3,15,10,9,5,15,3,40,3,10,42,6,14
4,16,32,40,36,8,32,20
9,12,21,5
8,24,9
8,10,28,20,40,10,5,6,70,8,2,5,32,15
5,10,18,8,3,12
6,12,1,10,14,9,49,15,6,16,7,8,5,14,20,40
18,3,12,4,10,48,3,2
10,2,14,35,2,35,10,9,30,35,2,20,20,6
16,1,6,4,20,28,60,8,30,32,12,8,45
7,28,40,15
24,36,15,12,14,20,40,8,10,6,8,24
10,14,5,1
1,1,28,14,2,8,6,40,9,27,4
3,3,6,5,8,24,6,28,15
8,9,30,20,9,30
6,18,6,42,3,12,8,27
24,20,20,5,2,12,8,18
6,6,2,9,25,10,12,27,10,30
8,12,4,10,25,20,72,15,20,36,12,3,4,35
12,18,2,6,15,21,40
12,6,5,27,5,6,12,30,8,6,27,7,40
1,16,4
4,30,16,7,10,18,6,2,1,5,3,4,7,5,54,9,21
18,8,20,16,40,9,16,24,35,24,4,60,7,4,8
1,10,8,36,8,9,4,8,18,36,3,20,2,15,9,16,3,4
40,5,12,2,9,5
24,6,9,12,8,28,2
2,10,60,72,16,8,10
1,27,14,21,10
48,10,21,10
3,12,5,21,4,18,10,36,14,10
18,20,1,8,25,12,8
10,3,12,3,30,70,30,4
10,40,10,6,42,2
24,10,2,12,35,14,35,4
18,20,9,4
4,3,12,56,6,7,40
7,2,14,20,3,30,14,21,24,6,4,21
12,1,6,8,6,50,24,18,54,24
12,10,16,4,4,7,4
36,14,12,27,24,60,24,1,9,4,30,4
8,9,8,15,24,27,48,30,12,6,30,4,14
9,20,2,9,9,12,7,5
12,4,10,9
8,14,45
2,16,10,8,2,12,12,9,24,4,36,2
9,18,12,24,60,60,45,24,5
24,14,5,24,2,8,20,6,5,21,10,7
2,16,50,8,50,20,24,18,4,14,4,28
10,20,4,4,25,56,14
9,4,8,30,8,6,7,54,4,16
3,12,4,27,2,6,56,42,3,8
5,14,6,9,6,5,3,1,60,12,3,18,40,24
35,28,32,40,6,63,15,28,9,40,36,6,10,20,16,5
3,24,6,14,21,16,2,2,2,6,8,4,81
7,2,6,10,12,36
15,20,18,16,16,10
9,3,8,7,2,40,30
6,14,12,9,70,5,12,12,4,2
24,20,24,6,9
9,27,20,8,16
16,4,5,2,32,15,30,2
4,2,6,10,20,10,9,3
8,9,8,18,10,49,3,8
7,10,4,25,36,2,1,25
24,2,12,8,9
3,8,10,4,4,6,20,3,2,12
18,12,16,8,16
24,5,5,4,6,40,15
6,8,21,14,40,1,12,5
21,10
9,4,18
45,16,14,9,18,3,6,25
18,12,50,16,12
56,18,24,10,5,8,6,8,10,20,30,1,80,5
24,2,7,18,14,10,4,30,5,24,4,6
6,6,10
6,2,21,2,15,40,15,8,7,56,2,14
6,6,5,36,8,20,4
1,18,12,18,7,18,45,36,1
10,12,20,10
6,6,3,16,4
15,4,15,14,12,9,9
12,20,50,4,24,21
16,12,12,18,2,9,3
7,4,2,48,6
10,2,8,27,6,8
30,2,36,4,3,2,15
8,15,6,14,40,27,8,1,14,16,21,16
12,24,20,10,12,6,24,2,45,4,3,16
7,18,20,15,12,4,8,18,6,10,40,8,10,30,4,49
15,4,30,14,6,27,2,27,12,20,4,36,12,1,12,18
49,6,3,2,16,9,20,4,40,63,2,6,80,60,12,40
24,1,8,3
15,8,30,6,50,9,8
3,30,6,4,32,18,9
2,6,8,7,1,28,27
8,8,16,4,4,4,12,3,35,6,16,4,12,8,15,20
4,8
6,10,6,60,42,6,8,9,3
6,10,15,20,10,7,6,30,2,5
8,7,5
5,2,18,10,40,5
4,6,30,12,15,8,7,12,5,18,18,3,4,4
2,28,2,3,40,24,6
24,18,18,63,36,4,10,9
8,18,8,18,2,12
42,56,24,54,30,5,1,10,8,12,14,50,4,3
9,10,7
14,8,35,32,10,14,2,24,6,6,18,5,7
70,1,15,12,6,10,6
6,1,1,7,45,18,15,21,3,30
5,8,2,16,10,14,9,45
56,9,6,1,25,20,35,63,8,16,16,6
10,18,16,4,21,12,1,1,25
3,10,6,6,6,3,70,8,25,3,12,8,8,5,40
50,3,14,40,15,12,30,60,40
6,10,15,20,12,4
9,3,2,8,9,7,27,15,30,21,40,5,1,3
1,32,24,28,28,14
27,18,5,18,2,6,4,4,50
2,25,24,48,14,24
9,5,16,40,9,12,4,4,20,20,4,6,16
50,32,2,5,18,42,45,10,21,5
12,10,1
8,16,18,4,36
4,18,1,6,1,10,15,8,18,44,2,3,20,24
40,7,12,16,42,12,36,12,60,50,9
27,7,12,20,9,10,20,20
2,1,12,3,60,8
2,27,16,9,15,2,2,15,40,12,3,4
6,27,16,21,15,9,14,49,4,32,54,9,12,40,8
14,8,6,16,12,9,2,7,12,18,12,18,10,5,4,14,6
24,9,14,4,9,16
4,15,30,54,40
12,4,4,5,30
24,18,2,6,6,9,5,14,12,4,42,32,18,16,4,9,10
18,3,10,24,9,14,20,1,14,18,8
3,7,30,12,20,12,27,3,20,32
20,1,9,20
27,56,12,40,18,21,35,28
1,12,36,12,10,9,10,14
10,6,4,42,4,2,3
6,16,10,24,1,12,9
2,12,3,8,25,18,10,21,6,10,6,25,10
10,10,4,14,8,56,15,8,63,10,24,30,45,8
1,4,6,20
20,18,10,16,20,8,25,40,35,45,45,6,20,30
6,12,1,35,6,64,6,2
4,9,16,24,35,50,28,10
12,1,16,6,14,54,3
18,18,8,9,2,14,5,20,12,12,12
21,3,14,30,24,12
15,10,1,24,36,28,1
30,10,32,18,15,18,15,10,24,36,16
1,4,5,18,40,4
7,2,40,18,10,10,24,25,30,18,36,18,18
12,6,18,18,20,60,8,28,42
8,12,8,80,24,56,8,24,27,1,20,24,4,21,30
21,6,40,28,8
9,72,2,8,30,18,20,21,16,6,20
7,6,3,10,12,60,12,6,32,10,21,32,24
7,3,6,48,3,6,4,45,30,7,18,24,36,2,42,5,24,8
7,2
9,30,20,10,8,12,54
24,2,32,2,24,30,2
56,2,3,88,40,20,50,24,30,6
7,10,10,2
6,18,16,36,10,2,1,8,4
9,6,24,18,6,8
15,12,6,4,30
8,14,4,18,56,16,8,49
27,4,12,6
9,15,8,18,2,12,3,35,54
3,27,14,32,21,8
6,18,18,40,9,15,9,2,10,2,12,40
3,2,12,5,2,48,5,18,18,7
4,6,6,45,7,40,40,40
24,20,18,50,12,36,6,6
12,20,5,16,4,35
18,9,3,54,8,6
4,14,20
14,15,5,20,4,14,30,45
24,8,2,2,4,14,20,5,40,8,24,32,16,4
12,14,10,10,9,7,35,40,40,8,16,20,18,30
25,18,2,12,16,60,50,12,4,1,10,18,3
10,20,18,15
24,9,30,32,27,9,4,18,7
15,9,14,36
8,20,14,10,32,30,6
30,2,20,27,40
4,9,25,16,56,21,28,54,20
9,4,6,27,3,24,27,18,24
6,12,5
15,18,8,10,12,2
2,5,45,6,30,40,12,16,72,20,2
3,3,6,24,4,24,6,32,10,4
18,21,18,6,50,14,24,30,4,16,10,21,15,6
6,18,40,18,2,40,9,8,6,3,1
6,20,2,20,6,3,27,14,1,30,21,10
5,4,5,32,18,21,12,18,27
12,8,10,24,20,18,27,16,6,18,8
25,18,20,8,5,1,10,35,27,2
3,15,8,2,9,9,12,16,6,3,8,50,40,10,8
3,16,8,24,64
9,15,2,16,30,12,20
8,14,12,20,6,20
24,6,16
18,2,20,21,18,20,21,28
8,18,4,6,24,18,6,7,40,28
24,15,10,1,8,4,12,16,40,7,8,16
4,18,3,14,4,12,7,2,64
18,18,16,32,60
9,6,9,4,15,18,6,3,24
9,20,9,9,4
3,15,8,21,4,3,14,30
10,21,45,27,36,40
12,6,8,5,24,30,2,20,6,32
1,9,10,8,10,15
5,4,9,28,7,12,7,27,10,7
8,18,8,40,6,48,18,6,14,35,36
1,6,40,8,4,18,12,40
4,12,4
1,16,40,18,18,30,16
8,6,18,8
8,30,30,14
10,2,24,24,4,18
1,21,8
72,20,2,12,12,20,20,28,2,1
16,9,14,35
6,3,3,18
80,35,8,30,2,6,5,8,4,24,28,8
3,14,30,36
8,27,16,8,27,9,10,24,27,35,36,20,3,6,4
21,1,18,8,20,4,20,16,1,70,10,20,20,81,18
8,3,16,20,10,5,10,7,3,2
30,8,20,8,4,6,21
8,1,9,3,8,6,12,42,10,24,4,20,24
18,6,9,30,15,16,28,8,8
30,6,6,2,28,12,20,12,10,3,9,5,15,40
1,20,8,56,16,56,20,40,3,2,18,24
4,8,3,14,9,27,9,10,35,27,24,15
1,10,12,50,16
3,8,40,45,35
2,18,10,2,48,3,30,12,10,70
18,16,8,6,63
2,9,24
6,12,24,18,24,10,10,6,30,50,3,2
6,12,8,30,10,64,3,48
40,3,4,3,6,36,12,36,9,7,3,2,27
3,14,16,5,9,2,24,1,48,40
10,24,12,7,16,40
35,9,14,7,27,24,3,36
3,21,6,16,4,10,1,2,6,4,12,2,16,8
6,6,7,4,8,8
72,8,24,16,6,3,15,16,12,40,6,30,4,16,6,8,4
9,9,12,10,18,5,1,9,3,7,3,16,10,35,3,10,20,9,4,14,2
3,1,12,4,14,27,30,1,10,6,6,2,70,10,40,32,15
5,14,9,12,2,7,40,27
15,14,10,3,16
24,30,4,35,1,1,12,5,8,7,10,9,8,3
6,3,6,18,32,24,6,8,7,4
5,9,20,6,24
4,9,4,7,80,18,5,10,1,16,10,6,6,54,30
9,24,12,24,25
9,3,14,6,4,18,20
5,24,4,2,8,30,12,20,8,36,30
7,12,6,9,27
18,16,6,9,40,8,9,8
27,15,7,5,3,12,30
5,3,16,9
5,15,4,25,4,6,5,7
21,9,6,12,20,7,8,2,1,6,10,32
80,4
8,16,16,16,24,20,15,8,3,24,7,20,5,3,3,2
1,2,30
4,8,12,9,10,24,5,10,18,18,20
24,14,7,5,12,12,3,21,48
3,9,3,18,45,8,8,20,32,6,12,9,15,20,4
24,9,15,4,20,50,6,5,60,5,9
8,9,18,36,9,35,5,28
9,20,6,30,4
8,3,18,24,2,36,12,12,1,8
15,4,21,4,8,8,40,16,12,36,6,4
27,10,4,4,4,18,4,6,24,35,4,48,7,2,4,6,7,3,8
7,16,6
5,30,4,3,70,5,18,5
27,8,18,6,6,9,20,20,6
27,4,12,28,6
1,2,14,12,14,28
16,20,28,4,10,12,12,1,7
8,21,7,4,14
6,21,18,40,21,16,9,28,25
9,12,15,16
6,18,6,12,7,36,4,10,18,18,3
3,14,35
10,16,10
2,15,20,16,10,16,20,16,70,10,49,9
24,16,7,10,5
7,12,70,18,54
27,12,8,6,20,14,3,6,27
6,10,8,12,24,10,7
2,6,20,4,10,6
21,1,10,40,54,10
8,10,16,15,14,10,12,20
5,45,8,24,4,16,15,9,15,30
3,24,18,8,42
5,24,20,27,10,9,6,42,2
6,6,27,18,3,8,6,10,8,5,21
30,3,10,6,7,4
18,32,2,6,21,12,3
14,4,63,16,10
3,3,3,6,15,8,25,12,9
3,7,4,21,48,10,16,45,9,64,6,80,9
4,24,2,5,24,35,8,20,3,18,40,12,18
24,12,20,32,30,3,120,36,2,8
2,27,24,16,32,6,45
8,18,5,32,3,8,14,20,12,10,35,2,32,45,8
3,8,6,5,5,36
5,27,2,5,15,18,1,3
12,8,18,3,9,10,10
6,18,6,4,20,10,9,9,2
15,9,6,6,9,8,1,20,24,8,4,7,35,9,48,35,1
15,18,10,12,32,24,4,1,28,18
27,5,8,8,24,7,50,10,1,15
1,21,56,81,63,54
9,16,8,10,28,80,10,10,8,48,5
24,12,16,10,12,24,42,15,4,10,9,12,30
27,3
18,21,18,15,8,1,18,6,8,12,2,15,88
16,6,18,6,12,27,21,15,1
8,70,9,12,8,42
3,8,1,8,4,6,4,56,1,6
21,4,16,8,6,36,15,6
8,3,7,3,18,4,9,8,16,6,2,14
6,15,20,6,18,25,4,24
15,8,24,14,12,10,9,9,56,16,14,27,36
9,6,9,8,5,10,30,6
8,3,3
24,20,2,30
12,2,8
3,20,5,14,27
7,18,21,4,3,15,2,18,16
27,3,20,10,7,10,18,20,3,16,40,32,3,16
6,18,16,24,20,12,25,8
27,3,18,8,6,6,9,70,24,4
4,15,6,6,6,6,18,2,15,6,3
8,2,8,32
64,6,40,6,5,18
10,15,9,9,32,21,14,27,2,12,21
12,6,2,16,20,6,8,24,5,2,14,7,6
6,18,16,2,12,12,9
12,6,24,2,40,6,4,1,30,24,30,12,6,1
10,6
8,21,4,20,36,2,36,5,6
8,3,30,24,9,18,18,6
4,3,21,8,30,20,1,48
5,24,12,4,7,3,30,7,10
5,10,3,27,42
1,40,6,14,20,24,12,18,12,50,9
16,12,6,8,7,4,16,5,20,3
80,4,8,18
10,4,28,12,18,14
8,2,6,21,12,36,18,4,50,5
14,9,14,30
4,9,12,2,6,10,8,2,3,12,27
4,3,3,4,8,5,3,6,6
14,2,2,24,3,25,14
6,8,12,20,2
8,18,9,8,1,20,15,16,14,24,16,21,2,3
8,30,20,42,4,20
9,4,7,40,30,20,2
4,2,8,5,80,5
16,7,6,36,45,16,14,16
56,27,1,2,2,20,30,35,20,20,4,16,8,35,20
4,10,48,12,16,6,4,10,14,6,20,12,10
10,18,16,14,20,3,2
21,8,6,24,16,8,6,35,20,21,3,36,2,3,5
6,10,10,2
6,14,6,6,20,6,8,14,21,8,7,5
5,4,8,54
8,12,3,5
2,18,4,12,18
6,10,4,27,45,10,3,9,3,40,9,3,18,15,20,6
21,9,30,16,14,20,16,2,5,8
15,6,10,27,8,2,14,60,45,6,6,1,18,5,4,8,10
12,8,21,50,20,16,18,7,9,4,15,4,40,11,40,2
3,20,4,14
3,3,21,12,9,20,6,15,1,6,21,18,36,9,36,9
9,27,10,3,6,4,8,15,20,12,4
7,18,30,30
1,15,4,9,18,1,9,20,4,14
2,8,12,4,9,6
9,10,6,4,10,32,30,21,6
64,8,1,24,10,49,1,32,12,60,48,16,30,48,60,16
18,7,4
9,16,24
3,3,1
8,24,72,10
16,8,24,40,10,9,3,36
12,1,21
4,8,3,3,6,9,28,14,32,45,4,2,12,8,30,10,6
27,2,3,8,30,8,45,8,28
3,1,3,16,6,12,6,16,16,8,4,6,5
6,6,4,4,6,12,16,18,8,24
3,10,8,80,3,24,15,42,4,20,8
15,10,6,15,14,2,35
9,8,18,9,18
24,6,6,24,2,4,8,14,15,9,18,5
32,3,18,12,8,40,64,8,18,15,3,10,12
12,9,6,8,20,12,20,6,10,30,60,40,18,8,9,60
16,18,10,12,40,8,28,8,8,15,24,16,5,5
80,14,1,1,9
72,4,3,21,4,15,4,80,48,28,3
7,21,2,6
12,7,27,2,18,10,2,15
3,18,2,64,5
12,9,3,10,48,10,14,12,6,27,18
30,18,2,12,10,4,12,16
56,5,30,18,18,28,12,20,9,8,6,8,6,27,9
6,12,36
20,7,3,35,8,27,32,15,6,18
15,10,4,8,9,50,4,6,10,6,4
15,1,4,10,4,9,42,30,12,16,8,1,20,6,15
5,15,6,27,10,14,18,6,28,3,10,18,20,3,18
27,6,32
8,9,15,16,2,60,6
8,14,10,3
6,8,1,10,18,12,6,49,6,72,5,30,24,30,2,9
8,20,14,16,12,10,32,12,4,6,16
21,12,10,15,8,8,7
15,6,5,14,8,110,24,24,28,7
10,18,4,7,36,7,45,16,28,21,24,14,4,16,9
6,6,14,4,3,4,36,35,16,24,8,1,4,4,36
10,9,14,20,12,35,24,16,12,27,20,16,1,32,6
3,12,8,16,10
27,5,6,18
9,21,6,5,14,9,2,12
6,8,2,20,40,60,40,8
9,9,2,30,63,30,27,18,14,6
24,20,14,7,18,50
24,4,20,48,21,18,63,25,9,36,16,6,7
9,6,4,9,20,10,8,4,4,16,9,15,18,32,4,3
3,30,2,35,30,10,12,4,16
9,2,5,42,3,10,18,2,30,7,2
24,8,16,1,3,45,12
8,10,40,18,24,6,3,15,10,30
3,12,50,8,24,60,15,18,63,24,72,8,6
8,9,12,20,5,21,4,12,27,4,54,6,18,35,35,15
6,27
24,35,4,10,30,48
3,9,10,8,20,15,4,8,108
21,14,4,20,25,9,21,70
9,6,10,5,9,10,9,6,3,32,12
21,6,3,21,21,18,35,6,4,14,1
63,6,27,20,35,35,30,66,7,12,12,3
3,6,4,10,5
18,7,8,36,12,9,2,12,18,18,6,36
9,16,2,2,5,24,24,21,10
80,2,10,30,20,20,3,5,18,48
6,24,12,9,42,18,15
7,14,25,18
10,7,4,7,9,4,4,8,3,14,21,18,8,16,1,12,9
12,12,6,20,24,5,6,14
3,14,40,10,18,8,32,7,3,9,5,60,9,20,3,14
5,27,10,24,4,4,40
9,9,20,10,6,2,20,6,40,12,24,2
8,6,32,48,5,21
5,27,20,45,40,9,15,8,4,8
12,9,8,6
10,4,63,4,6,50,35,4,8
6,27,6,8,6,20,8,24
7,18,45,6,18,3,36,2,24
3,8,35,3,15
27,18,9,40,6,24
7,35,10,9,3,24,8,16,4,12,3
18,1,30,20,4
4,1,6,16,6,8,16,10,12
10,30,10,56,20,40,24,10
9,4,2,14,56,9,6,15,24,30,18,1,24
10,18,8,20,8,14,2
5,12,8
9,24,28,2,16,60,5,12,6,10,8,9,24,16
24,9,15,21,45,2,42,24,15,4,10,5,1,25,16
21,4,30,14,6
18,10,3,15,24
2,16,10,18
24,2,3,8,3,20,6,10
18,4,6,4,32,6,9,70,8,2
4,30,70,7,40,18
18,18,40,12
1,56,9,18,40,30,18,27,20,63,32,21,24
2,8,4,12,2,35,42,10,16,9,24,6,2,12,8,12,35
16,30,4,5,4,10,14,40,4,27
30,20,16,14,9,14,12,10,30,4,12,25,6
40,12,30,8,15,42,2,24,9,14,8,20,4,30
1,30
10,5,27,14,4,54,12,27,16,40,3,12,44
12,10,20,2,45,24,27
7,18,54
5,15,16,18,30,7
6,20,6,24,10,4,18,42,35,4,8
24,18,6,42,15
30,9,3,4,8,12,3,9,4,4,60,24
6,20,4,72,6,6,6,9,20,10,8,10,3,10,4
8,12,2,8,30,56,18,16
8,40,30,4,24,21,20,40,20,48,14,10
6,18,16,12,32,10,40,3,36,30,30,40,10
12,12,16,12,20,24,10
30,7,18,30,3,6
7,16,18,21,2,16,21
48,16,12,4,20
4,110,24,1,3
30,9,16,10,9,12,30,2,9,45,20,3
3,12,18,1,27,50,18,6
6,6,8,21,16,2
6,6,20,9,12,54,72,5,16
9,18,12,6,72,30,10,18,80,12,8,18,3
64,10,4,6,12,35,14,24,12,3
20,24,12,16,12,20
5,10,12,2,8,7,7,12,6,35,25
3,2,3
9,1,16,7,10,14,7,4,16,18,4,6
8,14,16
8,8,12,21,18,8
24,3,14,12,6,28,15,25,4,32
5,6,1,8
2,4,10,16,3,20,9,4,6,27,6,35,12,8,12
27,5,3,8,10,45,20,40,35,14,12
15,20,8,4,50,45,28
14,5,3,16,4,7,63,12,8,18,4,1,9,6,28
4,10,16
40,14,12,24,30,18,70
4,24,2,40,12,54,15
6,8,10,2,21
56,16,10,6,12,15,24,6,10,8
2,20,25,4,7,27,14,10,10,24,24,21,2
15,3,3,7,5,9,21,14,6
18,2,36,32,9,14
3,30,20,4,30,20,6,45,48,2,3
2,1,4,7
12,10,15,12,30,12,16,40,4,35
7,4,12,90,63,30,7,10,60,6,45,63
7,16,9,18,8,9,8
8,9,18,8,36,28,7,7,9,21,20
6,8,18,5,8,20,6,7
18,21,4,10,4,18,15,35,30
7,10,14,9,16,16,8,8,8,24,18,18,3,5,6,12
7,20,1,9,15,48,12
5,12,3,16,60,8,6,1
32,10,9,4,21,4,10,21,1
21,30,12,10,36,21
21,8,10,24,2,28,7,2,3
10,6
18,40,10,5,6,18,12,10
56,2,10,9,1,12,28,8
30,3,9,8,3,64,2,6,28
10,30,24,20,20,20,10,20,2,30
1,2,3,21
30,3,3,16,8,8
27,8,27,4,45,8,30,5,54,8,6
9,3,12,50,18,10,4,40,4
1,2,3,16,12,7,3,18,18
15,8,8,42,3,18,1,10,3,27,36,30
20,3,9,24,8,63,6,8,49,10,35,2
30,30,12,20,15,2,27,3,40,9,4
56,10,6,6,24,6,40,6,18,12,30,30,6,2,4,54
7,24,10
10,20,9,9,20
3,15,10,12,18,5,40,35,15,10
3,3,12,4,1,32,16,24,10,18,2,9
3,18,20,10,35,24,7,40,12,15,6,35
5,12,14,21,10,56,28,7,4,40,10,24
6,16,20,56,54,10,12,2,28,6,20
8,21,16,9,20
21,6,24,24,18,18,21,4
8,25,6,8,60,1,72,8,70,32,36,90,3
5,40,8,16,3,77
1,6,14,36,12,12,8,10,4,16,1,35
9,14,50,10,8,24,27
7,10,10,27,18,64
27,18,10,18,20
3,1,4,40,8,30,6,16,48,18,16,40,4,8,6,35,16
4,4,1,10
9,9,8,48,14,20,8
5,9,4,10,35,20,18,5,28,24,12,5
21,10,4,9,10,8,40,21,8,35,6
27,12,10,9,28,12,10,15,15,10,35,30
7,27,14,49,8,28,1,8,20
7,27,10,4
6,21,40,30,20,60
7,14,14,63,24,2,6,10,30,12,16,6,24,6
24,14,18,14,18,6
8,2,18,5,40,27,54,12,40,12
12,14,10,30
30,4,27,2,7,18,36,30,90
27,1,18,12,10,6,16,64,10,16,12,27,6
2,8,6,15
9,30,8,36,70,54,2,10,35,30,24,8,1,18
10,24,25,14,6,15,14
18,32,16,2,6,10,24,16,16,10,6,80
1,9,10
1,9,20,6,6
6,16,1,6,2,12,80,21,4,14,90,15,5
40,15,1,3,1,20,6,8,12,4,5,8,12,16
10,21,8
4,15,12,24
4,1,15,28,18,7,80,18,25
8,20,5
27,9,9,16,3,20,4,1,16,12,28,6,36,9,6,7,16
3,24,2,2,1,3,64,1,27,8
3,4,12,9,80,80,30,80,12,2
8,16,4,8,2
1,15,54,14,30,16,40,6,42,24
27,27,5,6,16,3,9
12,18,18,24,28,3,12,28,1,6,25,20,10
12,1,9,8,3,8,1,36,9,3,10,6,12,28
12,2,12,3,28
2,24,6,56,14,10,8,25
6,10,4,2,14,12,8,27,20
12,3,1,20
3,2,18,20,8
24,9,7,6,20,56,10,6,6,28,20,14,45,12
12,20,10,30,80,4,8,4
12,12,12,42,9,42,12,12,5,35,6,25,12
30,1,1
2,18,12,30,50,16
28,4,10,6,35,56,4,2,9,24,20,7,40
14,12,4,36,30
6,28,6,9,6,9,12,8,63,8,6,35,3,6,15
8,2,40
6,4,24,4,32
30,10,24,21,24,9,56,36
18,5,9,3,15,21,15,8
15,2,10,6,10,32,21,9,2,10,6,6,30
10,10,5
8,27,6,40,12,24,10
18,9,12,45,3,18,10,20,24,20,40,6
30,1,21,8,6,12,36,6,36,6,5,35
30,9,21,42
9,3,42,4,7,32,16,10
9,9,15,80,24,4,12,18,24,8
10,8,2
30,1,8,6,20,12,7,42,12,4,2,21,6,7
2,45,7,16,8,27,20,30,4,15,5
3,12,6,24,12,5,28,21,3,10,36,80,16
18,18,4,35
56,3,18,25,30,7,12,12,6,6,12,35,1,12,60,18
24,6,8,4,28
3,9,20,28,64,6,3,18,14,14,3,8,3,16
18,10,10,10,18,20,40,9
10,3,2,6,8,2,7,27,10,20,12,6,15,54
2,4,12,9
9,8,4,6,6
3,8,3,16,4,56,3
3,8,12
7,15,6,40
5,14,6,25,4,27
9,20,8,3,40
21,12,30,10,60,8,20,10
12,14,7,6,4,20,15,21,28,10,6
42,4,16,10,4,18,3,24,7,10,20,32
30,8
27,12,6,1,15,30,1,8,35,21,32
2,8,40,30,4,6,6,9,7
8,30,2,6,27
4,15,28,2,18,1,6,1,10,45,10,70,1,30
20,9,12,10,3,6,12,2,10,24,18,5,24,3
6,6,21,10,8,8,6,4,20,12,6,30,2,7,90
1,8,6,9,4,8,20,42,18,2,6
5,12,20,3,8,6
40,18,40,18,6,42,16,18,12,4,10,4,18
18,8,21,14,36,24,4,3,4,10,12
9,12,15,10,20,20
6,15,20,24,8,30
27,27,18,4
27,10,30,36,4,20,9,4,25,30,36,10,20
5,8,15,27,3,2
9,2,21,10,14,8,18,8
15,6,20,14
7,3,28,4,2,6,18,28,12,2,8,8
27,2,48,15,32,30,4,20,2,2,25,21
2,6,8,27,14,64,50,10,14,2,28,12,9,18
6,3,12,27,18,5,25,2,7,6,8,64,6,14,45
10,16,3,4,18,6,16
10,21,8,4,12,12,6,3
2,24,10,6,45,9,6
30,10,4,14,25,7,24,5,9,27,5
6,8,30,49,4,10,9,35,1
2,21,16,16,20,4,60,54
24,10,9,80,18,10,50,18
10,2,3,9,40,4,35
27,14,40
27,3,6,24,36,9,12,12,45
10,21,8,24,14,20,24,2,4,15,18,30,18
18,7,6,8,1,20,12,28
24,3,8,5,4,42,16
2,18,4,28,9,4,70,1,4
21,10,24,8,40,28,12,16,40,9,6,30,10
70,12,5,18,20,16,18,6,16,10,8,6,10,1
6,14,3,15,8,24,27,20,27,10
9,12,14,2,21,28,15,14,5,42,30,12,7,8
6,4,32,12,3,15
6,18,21,12,35,9
18,7,16,2,4,3,18,20,14
7,30,18,30,8,16,24,8,16,8,5,2
7,18,10,24,20,25,24
21,27,60
40,3,8,12,16,10,27,3,8,21,30,8,36,10,9
4,9,8,6,50,20,7,45
10,50
18,7,18,4,12,36,9
2,4,20,1,6,18,30,36,20,10,12,7,35
12,8,24,2,6,18,1,8,28,55
5,21,16,7
9,18,12,12,6,10
10,8,21,9,21,28,6,32,3,27,3,18
30,5,10,6
21,1,10,16,15,45,54,5,10,3,18,15,8,30
3,21,8,6,4,60,16,10
1,12,60,16,8
6,18,1,8,24,9,21,21,16,6,36,7,2,28,5
21,4,24,18,6,12,18,4,4,9
12,8,20,7,24,3,8
3,18,14,10,40,42,8,40,16,4,1
7,9,8,6,16,16,12,14,12,20,30
8,6,20,16,49,15,20
12,30,12,56,20
9,12,30,63,24,16
24,2,25
27,1,27,8
7,3,6,24,14,90,6,55,9,18
1,12,20,24,12,8,6,36
12,2,9,2,2,40,10,20,7,3,12
8,15,6,2,36,49,8
80,2
72,12,6
15,2,3,16
10,14,3,16,18,10,2,4,7,3
16,9,27,2,5,25,21,4,7,14
20,2,18,5,4
9,20,35,6,4
18,2,10,40,14,9,9
4,5,18,20,2,2
6,1,8,16,50,12,7,4
6,8,8,8,12,1,4,32,20,2,21,25,20,8,40,21
14,10,16,9,8,50,24,16
8,6,8
7,20,40,35,5,12,16,15,18,32,16,15,5
15,8,9,40,30,8,7,15,8
1,4,4,20,27,9,6,4,6,24,6,4,45,40,8
10,18,14
4,20,16,8,10,18,20,4,10
48,12,6,56
6,10,8,42
9,2,14,10,30,2,35,8,30
12,3,16,10,3
24,6,12,28,24,15,4
9,21,8,3,50,12,1,36,18,9,15,40
2,4,24,6,10
6,27,8,8,30,9
72,40,12,9,15,8,4,40,12
5,27,4,14,8,9,6,16,4
18,3,18,14,9
21,28,8,4
4,10,20,80,14
9,20
24,1,10,5,7,5,9
24,4,12,21
5,4,42,16
18,7,6
10,18,2,10,28
27,6,16
6,5,4,9,56,10,6,9
10,9,18,32,8,30,6,15,2,18,7
16,10,7,2,8,10,18,14,3,4,4
8,6,16,30,2,24,40,4,18,35,35
10,15,5,32,3,15,5,5,7,9
72,4,9,20,4,12,6
8,8,18
1,24,18,3,11,2,10,28
4,12,32
3,3,2,2,14
40,14,3,18,50
16,8,20,36,1,10
16,16,16,3,12,12
8,6,40
16,4,15,40,3,5,7,9,14
6,2,3,8,24,10,6,9
1,14,24,18,18,2,20,10,1
12,12,27,8,1,18,7,1,30,25,18,18
12,20,40,20,16
16,4,4,5,7,30,2,4,6
3,6,25,2,27,36,56,1,16,35,8,50,3,12
3,7,10,18,21,48,2,8,27
40,10,8,24,16,27,32,27,12,14,9
12,6,8,15,7
12,10,12,14,9,14,7,8,18,30,14,7,7,35,32,2
2,21,18,2,10,32,18,6
4,14,28,5,9,40
20,5,3,8,6,12,6,6,3
6,12,1,63
3,4
21,3,14,15,21
20,5,3,10,24
2,27,18,9,6,6,40
4,4,14,9,2,14,2,15
7,35,2,14,20,16,20
2,10,24,5,3,10,12
6,3,20,36,16,3,8,10,20,8
3,12,16,3,4,27,30
15,4,12,10,5
49,2,49,12,30,12,15,20,2,3,18,25,40
4,5,10,4,4,35,24,40,40
9,7,3,2,6,21,20,30,2,1,16,9
6,18,12,12,4
24,24,6,36,40,9
24,10,10,4,7,12,3
21,2,27,20,24,16,24,24
24,12,2,21,20,12,27,7,12
1,3,8,3,9,6,7,9
12,9,15,12
18,25,2,15,4,18
12,2,27,10,32
3,6,12,54,4
9,12,4,15,10,12,18,2,15,12,21,50,30
10,10,45,28
16,6,6,35,32,2
3,12,2,6,48
10,18,4,2,18,10,40,14,42,4,30,42
27,1,21,20
5,4,3,12,56,28,20,4,10,30,12,20,6
5,9,10,6,16,8,10,30
12,24,15,20,30,15,4,18,9,24,30,3
6,30,6
6,8,4,45,9,15,6,14,10
9,12,14,6,5
3,18,14,10,7,3
18,25,28,21,54,18,24,4,16,3,4
2,20,1,10,20,12,2,9,4
18,12,16,4
3,7,24,12,8,20,8
15,16,12,7,9,14,5,5,3,3,1,18
2,16,28,3
20,6,3,24,1,20,18,24,27,6,12
15,5,10,4,81,10,12,6,12,2
8,9,2,28,16,48,30,6,18,9,54,4
4,20,20,8,10
5,2,2,8,1,4
5,18,14,4
7,15,12,4,30,6,7,6,27,28
14,8,10,12,15,20,2,2
9,18,16,3,3
64,12,8
27,8,60,10,8,8,30,4,20,2,5,49,2,6
10,1,6,24,56,48,3
9,24,20,18,90,64,20,12
9,18,50,21,12,24,32,2,9
9,10,4,3,81,9,12,18,56,60,32,5,12
27,16,12
2,10,9,20,14,10
4,5,27,10,28,16,72,5
6,7,40,30,14,24,27,25,3
3,21,4,28
3,12
9,14,7
14,3,27,12,3,4,42,9,9
27,9,16,1,36,21,4,35,6,20
3,12,16,1
4,1,28,72,20,3
3,2,4,14
7,4,35,20,4,14,8,3
24,7,8
8,8,2
9,8,7,20,24,24,25
6,15,24,14,2,36,14,15,24,12
72,6,7,15,10,4,12,20
6,4,32,6,72,20,2,50,24,2
18,3,12,16,9,42,32
3,14,3,18,12,9,32,4,8
5,5,30,45,8,28,20
48,12,24,32,6,3,4
9,24,2,12,40
1,9,12,14,8,10,5,2
4,4,20,3,70
4,9,36,2,20,7,15,54,72,36,5,30,3
3,21,8,66
9,3,4,6,6,6,10,8,27,3,16,12
2,14
9,6,4,27,20,7,20,40
56,4,5,6,18
14,7,27,8,32,6,6,12,80,35,21,8,8,10
8,4,2,20,35
48,8,10,16,12,20,10,4
8,4,4,27
20,2,6,12,7,9,12,4,28,2,28,27,9
27,3,24,20,9,30,36,24
24,12,10,9,1,4,18,12
2,27,14
10,6,14,2
7,10,12,40,6,21,40,9,18,9,18,8
7,18,14,15,1
12,12,5
4,3,12,1
5,2,24,20,16,24,10,3
18,10,21,20,9
9,4,10,54
10,6,2,54,42,5,8,36,9
16,6,9,18,35,3,6,40,2,3,12
4,2,12,4,4,7,12,1,20,35,45
6,4,2
8,3,7,42,36,32,16,10
1,3,14,7,50,1,9
8,10,12,30,6,4
2,3,4,21,30,8,30,2,8
3,12,20,9,5
7,4,8,4,32,27,6,7,6
4,16,21,8,35,24,1,16,16
64,2,5,15,6,7,16
70,8,7,12,30,24,25,35,18,8,24,20,20,10
8,3,14,9,63,16
3,21
7,24,8,15,48,40,8,9,28,14,4,42,40
9,12,18,4,8
9,14,12,9,8,18,10,6,4,20,3
9,8,20,8,10,21,28,8
3,2,7,14,3,40,16,16,6
16,20,12,7,56,10,6,4
16,16,8,8,6,40,24,24,4,30,28,42,12,12,8
2,12,4,4,18,45
30,3,20,40,20,8,4,6,16,7
2,14,2,20,16,4,8,42,40
4,14,35,6,24,20,8,54
10,30,9,9,36
6,2,4,30,21
4,10
16,3,36
18,5,30,14,90,8,15
8,15,3
12,1,20,30,28
30,7,12,14,8,40,60,30,12
18,6
4,18,14,6,9,6,40
5,10,18,15,3,45,5,2,28,10,16,42
7,9,5,16,20,15
10,25,6,32,2,6,16,21,30,7,14,1
3,2,10,42,18,40
7,12,42,5,25,20,6,6
7,16,30,10,40
28,6,3,12,9,24,20,18,9,8,16,8,18,10,6,1
5,8,21,10,6,42,21,2,42
14,18,2,10,12,3,4,14,6,8,8
27,3,30,6,27,8,40,32,40
2,21,6,72,3
27,9,6,5,1,6,28,5,3
5,20,4,21,3,8,10
10,24,2,15,40,28,5,24,5
1,2,3,4,6,4,18
2,14,12,15,21
3,6
14,14,12,28,15,20
12,12,40
56,6,9,4,10,7
9,64,6,18,18,18,20,24,32,14,20,8,18
10,27,20,12,12,6,24,14
2,14,27,9,7,20,10
40,10,6,9,2,18,5,28,12,16,7,30,6,18
9,2,9,8,30,5
21,4,6,15,4,40,27,8,1,15,36,5
9,10,5,28,12,8,9
3,21,20,8
4,6,4,30,27,42
8,20,6,20,63,32,5,80,3,24,20
30,9,7,20,24,6
9,18,18,16,63,6
5,30,14,9
24,10,18,12
18,3,20
21,9,9,18,12,6,20,7,24,40
6,6,64,6
2,8,10,4,8,8
21,16,27,32
2,8,14,36,10,2,64,36,8,4,20,20
27,5
12,20,8,45,20,28,7,15,9
2,4,20,1,20,1,36,36
3,6,12
8,8,5,12,12,24,36,7,30,14
4,4,18,16,24,24,35
9,24,18,4,12,21,16,10,25,6,24,10,16,1
2,4,21,9,10
27,3,20,10,45
16,8,4,6,12,24,9,8
5,12
24,2,15
10,6
5,8,5,6,1,30,7,9,3
10,8,3,4,50,5,10
3,12,15
5,16
10,20,6,18,9,3,10,35,4,12,10
6,10,6,1,35,4,6,8,9,6,14,16,18
3,9,27,2,8,16,20,24,18,8,16
3,3,4,15,12,21
15,4,3,18,8,2,6,9,3,42,9
7,30,6,6,30,40,28,32
6,8,21,10,24,14,8,12,15,5,8
8,8,25,16,6,24,12,45,18,40,6
9,30,10,4,9,6,20,6
3,16,5,12
9,20,50,32,24,12,21,15,5,12,30,30,10
4,3,15,9,9,10
10,14,5,16,28,3,9,50,12,6,36
6,9,36,2,3,15,14,1,20,40,21,12
4,14,8,40,21,6,40,20,5
9,8,30,5
4,18,16,6,8,5,18,7
3,6,12,2,6
3,27,12,24
8,6,9,1,20,21,10,10,15,8,27,30,1
4,9,7
27,8,24,50,18,35,28,24
2,8,21,6,63,2,42,8,27,20,36,8,1,20,8
8,2,45,7,24,6,21,28,30
3,12,1,8,21,1,40,12,14,90,30,18,18,18,6
10,27,3,4
9,30,10,20
18,10,40,35
12,3
5,16,63,8,1,8,42,15,20,15,32,50,20,25
30,2
7,2,8,6,40,48,20,20,20,12,10,18,14
9,3,14,18,12,27
24,18,10,12,6,8,8,6,35,8,15
8,18,15,8,4,50,28,5,10,20,30
10,30,18,35
4,12,10,2,5,7,6,24,15,12,4,10,24,4,10
27,2,12,45
2,16,6,36,25,12
4,20,24,18,6
5,10,6
6,24,12,12,7,28,15
6,16
18,8,40,6,4,4
3,18,2,6,28,6,10,9,3,40,24,3,24
9,18,21,12,35,40
14,6,6,4,8,10,16,6,9,32,28,30
10,9,14,4,6,14,42,40,8,12,40,6
24,10,8,10,24,5
32,20,6,20,50,8,10,7,7,8,8
18,6,1,12,6
12,8,12,32,5,1,24
1,8,6,15,15,12,4
2,8,21,18,4,20,15,1,44
15,10,9,6,6,21,32,20,4,54,12,3
32,16,1,24
10,12,18,12,1,27,12,20,28,27
8,9,16,18,12,30,2,10,21,8,36,32,12,18
7,9,16,7
9,16,6,9,20,12,20,35
21,4,32,27,4,14,6,12,14,50
32,8,14,12
6,4,6,4,32,4
6,10,50,3,18,20,16,12,5,4,50,8
8,2,21,8,30,10
30,18,10,15,5,12,2,24,8,6,8,24
2,27,32,54
9,16,10,14,56,42,5,9
7,14,8,10,49,24,18,35,12
9,10,30
18,6,45,4,36,7,9
3,16,5,5,27,21,24
1,4,18,2,18,18,12,10,50,10,2,30,12,25
24,30,35,30,36,7,81
5,2,7,8,6
2,7,20,24,30,36,28,8,2,8,14
2,18,7,15,14
4,10,20,28,8
10,8,12
2,14,4,15,7,10,10,20
2,8,14,6,9,54
9,20,21,10,4,16,9,6,27,4,3
24,2
80,18,4,27,6,28
4,10,4,49,45,20,8
9,2,9,6,32,6,20,16,2,4,18
24,20,2,5,14,9,7,2
18,14,8,9,12
30,2,10,4,1,9
3,24,18,16,8,10,40,45,4,6,21
9,14,45,4,64,14
12,2,6,20,8,40
12,12,27,1,18,6,14,3,10,45,36
1,4,18,4,24,4
9,3,16,1,14,32
4,4,9
20,24,8,8,6,8,20,35,15,9,6,10
14,2,20,4
1,4,3,5,45,8,16,30
5,8,30,18,3,35,2,10,14,6,9,3,8,50
9,6,6,12,1
10,6,10,15
8,27,20,8,16,10
9,5,6,8,24,4,20,9,20,2,12,48
9,14,9,4
9,32,14,12,1,1,3,12,42,8,21
12,18,10,12,4,35,6,16,27,24,28
12,6,36,12,40
6,15,2,4,10,6,40,6,25,2,12,8,20,10
10,9,3,18,4
2,2,36,14,12,14,6,18,3,16,30
7,2,30,4,4,2,8,27,28
2,21,18,10,12
24,14,9,15,18,2,8,30,35
4,14,20,28,3,42,9,25
1,12,20,5,6,6,18,18
5,21,18,20,18,5,42,6
4,4,12,20,18,21,36,4,12,10,40,2
18,1,6,16,9,6,16,2,10,12,9,8,24,12,35,16,18
9,9,18,35,6,8,2
30,10,2,15,18
3,3,9,7,12,24
9,12,45,15,12,81,28,4,6,27
32,16,6,6,20,10,30
30,8,30,30,40,2,18
21,2,4,30,20,24,10,25,4,30
4,1,3,2,20,21,42,18,18,70,20,42,32
24,12,12,27,8,16,24,12,8,45,1,25,12,7
1,8,5,10,21,8,14,4,21,20,8,2,9,16,10,32
7,24,14,4,20,30
3,16,4,36,28,6,12
3,4,1,12,27
30,2,15,7,10
16,6,8,8
3,2,18,18,3,30,15,3,2
3,18,9,7,16
6,2,6,8,4,30
18,1,6,8,8
72,14,7,20,6,2,3,2,16,10
5,14,3,2,3,25
1,16,14
5,18,12,14,18,14,32,18
10,24,10,6,2,3,40,6,30,3
9,14,14,8,6
10,24,25,40,48,3,21,16
3,16,30,8,20,3
4,2,12,30,24
9,16,20,50
6,2,8,15
15,20,16,6,10
1,12,8,21,40,20,16,56
3,20,8,18,15
8,2,20,14,12,8
10,6,10,32
10,18,28,27,12,45,36
48,18
2,14,1,40,4,40,21
7,16,14,27,35,3,4
40,6,4,14,10,8,28,14,10,28,10
4,18,12,20,5,50
1,12,14,28
16,4,2,20,6,64,42,54,4,40,16,30
8,12,48,60
8,4,18,9
6,5,7,8,36,24,12
24,6,12,2,20,12,2,40,12
12,18,3,3,12
8,6,15
7,30,1,24,3
6,18,10,14,16,30,24
27,4,28,10,28,12,8,16
12,12,7,24,20,6,42,1,14,54
3,7,30,6,25,21,18
1,10,12,9
8,16,16,50
8,18,8,1
9,6,20,27,28,7,18,16,14,12,8,35
32,10,2,16,64,42,7,18,18
5,24,20,14,18,40
10,4,15,28,24
10,14,36,4,16
6,12,18,3,18,9,18,20,8,9,14,4,25,8
9,4,8,10,1,14,50,12,10,16
5,12,20,30,10,8,4,6,28,6
14,1,48,27,18,6,1,20,8,9,4
56,12,8,24,12,6,9,35,48
2,6,18,6,20
8,10,12,40,4,16,12,5,32
20,9,4,9
6,18,18,16,5,42
7,4,20,2,6
7,14,3,15,20,28,8,3,35
3,6,30,6,18,4,2,8
8,18
2,20,10,9,5,4,10,32,18,16
14,8,27,32,20,5,45,10,10,5
1,6,2,36,16,16,2,20,2,15,9,3
20,1,32,28,3,36
6,3,70
3,9,40,2,6,21,16,8
8,27,16,15,8,35,4,40
7,18,10,16
6,12,18,63,16,4,9,20,15,4
7,30,10,10,8
9,2,18,36
15,10,18,16,18,48,18
5,9,3
12,6,21,9,12
15,14,8,36
7,20,28,8
2,12,4,18,30,3,6,12,8
10,28,33,6,27,12,6,14
21,3,4,10,6,21,4,20
16,9,21,20
16,6,10,4,15,35,2,25,12,36,3,4,32
49,20,30,12,4,60,30,27,12
10,27,20,10,7
1,24,20,14,7,6
18,5,30,6,16,8,6,50,36,6,24,1
6,2,50,16,20,21,3
9,8,2,5,9,14,18,54,32
12,9,6,16,3,2
14,10,14,6,4,1,4,4
30,8,18,21,20,30
3,5,2,4
4,12,8,14,15,6,24,8
9,12,4,12
9,14,8,9,1,5,2,10,12,12,16,9,32
3,14,24,2,14
21,2,6,30,60
2,6,20,8
5,6,49,18,28,20,12,18,18
21,10,8,40,10,54,3,8,15,24,80
4,5,16,14,20
1,3,16
2,9,18,10,4,9
4,12,16,50
4,10,20,5,6,14,8,7,36,6,32
10,16,10,30
30,9,9,12,30,4,4
2,12,27,7,8,4,12,1,3,2,30
20,10,4,24,8
8,15,12,14
3,3,7,7,3
28,10,18,25,8
10,18
63,16,5,30,4,25,6,14,9,15,12
9,12,10,40,3,2
10,14,20,36,5,4,16
20,10,7,18,48,12,10
5,30,6,40,9,35
8,4,21,6,30,20
40,8,20,4,12,50,12,1,4,3
12,5,12,30,32,24
1,4,1,42,4,40,10,30,70,7,4,28,3,7,8
18,9,8,8,1,8
24,12,8,15,8,9,8,14,12,4,24
4,20,8,14,60,25,5,10,14,28,6
4,12,24,21,12,12,2
2,27,27,12,30,72,8,63,10
10,3,30
5,21,6,2,80,3,30
27,4,4,20,2,8,12,12
20,8,6,36,15,20,10,27,42,16,7
18,28,20,4,21
24,4,21,10,8,2,5,15,6,25,5,4,6
12,9,18,14,10,20
18,5,2,1,6,3,16,36,6,2,6,8,8,16
12,6,6,16,24,2,7,1
24,16
12,6,4,14,12,20,30,2,36
6,5,27,20,5,10,6,30
10,8,14,8
9,4,6,12,3
