# Supplementary material for: Mining Association rules for Low-Frequency itemsets
Source: PLoS One. 2018 Jul 23;13(7):e0198066. doi: 10.1371/journal.pone.0198066 (PMC6056028; doi:10.1371/journal.pone.0198066)
Supplement: S1 Transaction Datasets for Frequency and Utility Mining — The small datasets for calculating the frequency of itemsets in transaction database contain Accidents, Chess, Connection, Mushroom, PUSBM, and Retail [32] transaction datasets. There are 500, 1000, 2000, and 5000 transactions per dataset. The small datasets for calculating the utility of itemsets in a transaction database contain Accidents, Chess, Connection, Mushroom, PUSBM, and Retail [32] transaction datasets. There are 500, 1000, 2000, and 5000 transactions per dataset. The large datasets for caluclating the frequency of itemsets in a transaction database contain Accidents, Connection, and PUSBM [32] datasets. There are 10000, 20000, 30000, and 50000 transactions per dataset. The large datasets for calculating the utility of itemsets in a transaction database contain Accidents, Connection, and PUSBM [32] transaction datasets. There are 10000, 20000, 30000, and 50000 transactions per dataset. (ZIP) [file pone.0198066.s001.zip › Data Files/utility_retail2.txt]

15,3,4,9,9,12,56,6,15,64
27,1,3
14,2,4
32,27,16,2,20,9,10,35,42,20,20
12,10,28,10
2,8,20,45,4,20,32,16,16,10,30,8,8
21,21,20,5,7,16
6,10,12
16,3,12,3,7,10
21,36
14,16,12,12
7,28,9,6,8,10,20,20
48,14,3,12,2,32,12,40
1,88,7
15,24,7,8,15
64,14,7,4,4
7,3,30,3,8,8,27,2,18
6,6,21,36,2
16,1,25,28,9,5
8,6,6
10,9,18,3,8,24,18,32,8
12,10,6,6,40,25,27,7,12
18,2,1,12,12,6,12,2,4,6
24,6,15,14,48,28,8
5,8,6,42,6,16,3,9,16
1,12,8,3,5,18,15
8,10,3,10,1,4,12,6,10,4,20,5,5,2
5,15,6,6,16,2,25,3
7,16,8,8,4,12
9,2,6,15,14,32,63,8,24,54,15,4
5,14,4
40,10,4,9,36,42,4,50,10
4,14,20,15,8,7,5,6
30,10,6,4,3,35,16,9,24,7,5,40,4
8,16,10
4,1,16,12,60,8,16,12,24,64
5,18,36,16,32
35,9,10,21,18,6,18,21,24,8,6,16,12,9
15,4,6,18,2,60,24
2,10,15,18,45,5,5,12,45,10,16,48,24,24
3,27,6,30,12,6,5,30,8,20,6,4,5,18,2,8,8
2,30,8
8,16,10
18,25,12,28,4,27,8,9,18,20,6,10,24,30,28
3,20,14,2,5,32,80,9
7,20,12,15,10,28,24
6,12,10,16,10,4
4,6,14
12,6,30,8,36,5,10
8,10,24,12,3,8
27,16,1,16,28,18,9,6
18,6,5
4,10,3,8,16,20,1,24,28
6,14
6,9,8,64
14,8,9,15
10,8,36,14,18,9,16,32,2,20,8,10,4
4,8,12,12,20,25,5,2,2,5,7,4
10,18,14,20,36,4,14
6,8,4,8
10,10,6,8,20,14,6,2,12,10,8
6,7,36,4,8,70,12,15
9,20,14
4,9,10,5,35,12,20,4,4,25,35,10,5,30,8
5,14
16,8,27,20,6,5,10,20,18
6,20,24,10,20,3,63,8,4,5,25,4,24,4,6
16,16,7,10
5,7,21,28,21,2,1,20,1,18,12
2,4,9
6,15,4,10,14,20
4,18,8
3,20,6,16,2
21,10,9,24,3,5,6,18,6,2,4,14,3,1,15
9,2,8,8,2,10,90,6,54,18,24,2
21,16,1,6,18,20,4,9,7,50
7,6,10,27,5
6,8,40,20,30,9,2
80,9,3
10,16,4,4,3,32,1,6,32,4,36,10
8,6,8
10,2,20,30,9,21
1,16,4,27
30,16,8,1,20,28,2,4,3
4,8,6,54,12
14,9,4,4
12,30,24,5
6,27,10,9,3,49
24,15,20,10
4,4,4,15,8
15,7,4,6,36,6,30,4,4,12,20,36
18,30,1,4,27
2,21,12,36,30,2,28
80,20,7,70,4,40,24,3
8,5,10,9,14,21,3,40,45
8,2,6,16,12,10,8,24,18,6
5,15,16,5
10,30,16,16,12,12,12,32,7,5
1,6,80,5
6,20,9
10,5,12,4,18,10,10,35,35
1,6,12,30,40,6,6,9
10,20,32,6,7,6
2,18,7,30,30,10,16,4
6,5,14,32,12,18,63,18
5,7,30,14,54
15,6,32,7,8,2,5,20,4
7,14,30,12,54,9,30,32,6
16,3,8,4,24,8,40,27
3,3,36,40,15,10,54,2,27,72,16
3,6,21,14,24,16
16,20,12,18,30,14,40,32,30,24,6,12,4
3,3,14,7,18,5,7,15,3,6,10,15
5,4,3,3
3,30,18,6,72,25,24,18,10,12,35,32
20,4,15,4,8
9,14,20,12,24
8,10,10,16,10,12,9
5,6,14,6,25,4,6,4
5,2,1,20,7,8,18,60,18,2,16
2,3,8,40
2,2,9,20,10,5,7,6
6,21,10,8,18,12,36
30,7,20
8,8,9,3,2,3,80
9,12,3,3,20,6,6,4,12,1
72,4,4,28,8,24,6,8
2,4,20,5,30,16
1,16,3,8,9
16,5,21,2,2,8,14
30,9
5,2,5,40,32,27,48,60,2
4,20,6,24
10,16,10,6,18,48,60,4,4,4
8,12,40,12,12,1,12,15,12,18
9,4,30,18,12,12
3,6,27,2,18,72,2,4,6
6,3,6,2,16,70,5,30,8,18,4,10,28
3,12,14,14,25,30,27,3,6
7,12,10,1,27,12,24,18,2,16,2
80,18,30,40,4,49,1,9,8,3,12,30,4,18,14
4,16,10,27,16
5,18,12
6,10,30,4,9,18,24,2
8,12,18,6,18,3,18,4,4,12,30,18,6,48,64
2,20,1,70,1
1,12,2,6
5,4,5,12,12,5,18,40,15,8,20
10,6,20,16
6,4,20,24,12,12
8,16,24,1
2,4,2,36,27,10,21,6,10,1,12,12,4
6,2,6,20,40,4,6,5,2,14,14,3,90,21,32,50,2
56,18,9,40,24,30,45
3,4,6,16,20
2,8,36,49,40,10,12,12,18,9,36
10,8,15,14,6,8,18,35,9,70,25,24,10,16,63,2
2,8,14,14,6,2,21,30,45,27,12
7,9,20,6,6,49,8
4,18,20,8,2,6
7,10,16,5,5
20,3,20,10,8,3,40
18,2,4,5,8,18,2,36,2,15,3,27,5
72,6,4,12,32
7,9,27,10,6,8,50,3,16,54,6
4,1,35,2,40
24,18,16,10,7,14
10,6,16,8,20
1,14,21,3,3,6,4,18,6,30,81,2
2,12,4,18,14,4
6,14,30,21,20,10,18
12,6,9,6,28,27,27,24,15,4,28,9,40,4,15
18,10,4,30,40,6,14,20,16,18,27
2,14,2,16,10,9,2,24,12,21
9,20,36,5,2,8,8
30,4,32,3
1,6,50,8,12,16,9,4,8
7,10,20,72,18,1,6,8,4,16,4
2,4,35,10
7,18,9,45,12,40,8
7,16,16
30,9,2,3,6,24,24,30,14,48,15,4,28,14
2,27,16,6,10,4,9,6,9,3,12,42,40,10,4,30,18
10,6,24,8,8,4,18
8,8,4,4,1,5
12,10,24
7,6,30,36,8,3,12,6,24
9,27,2,30,9,28,27,24,16,10,18,12,30
80,10,4,10,5,2
1,16,4,14,20
4,21,8
18,3,24,12,8,2,15,14,9,20,6
5,8,10,42,10,50,7,9
9,14,5,6,36,5,12,21,30,7,12,18,50,40,9
3,6,15,66,10,42,9,14,36,14
3,18,2,8,10,20,18,21,10,27,1
12,80,18,9,2
6,9,6,16,9,1,12,21,20,60,35,18,36,18,40,9
9,24,10,14,63,3,7,28,15,32,9,20,28,20,6,8
15,5,16,3,4,2,1
6,30,60,6,8,25,6
6,16,20
30,4,24
15,14,6,21,8,10,8,10,1,1
6,6,16,5,24,8,16,9,25,30,15,40,14,1,7
2,1,6,8,10,48,14,27,20
32,18,2,18,14,4,10,54,18,5,10,9,2,8,30,28,3
1,30,2,7,5,18,6
15,4,1,45,50,70,10,21,36,21,10,70,24,4,64,6
4,8,12,10,7,6,20,21,6,7,32,36,9,18
1,20,16,20,9,18,9,6,6,24,25,27,21,10,2,2
14,5,12,50,8,3,12
2,14,9,16,9,25,4,36
2,20,5,12
3,12,14,8,4,6,18,9,20
24,20,9,36,8,4,6,4,9,6
16,12,6,12,24
2,12,18,21,15,36,27,18,32,3,8
2,10,12,6,14,80,24,14,56,6,30
24,9,3,24,15,2,30,5,3,12,9,27,1,12,54,5
10,18,4,36,9,7,24,14,7
12,12,20,20,12,8,45,6,15,4,14,21,9,16,1,4
6,6,2,5,3,24,9,6,9,48,20
2,14,36,12,1,18,6,20
4,10,21
4,1,3,8,4,12,4
4,2,21,35,6,9,16,16,7,8,20,14,8,3,12,16,27
6,18,1,27,7,3,10
15,6,8,16,40,24,2,10,18
7,14,32,50,6,18,5,21,12,28,7,6
8,54,12,5,1,9,18,20,35
9,12,3,15
14,10,12,2,10,32,5
15,10,14,6,7,3
21,18,27,60,8,12
3,4,16,14,6,16,42,4,8,14,4
7,3,18
5,16,12,10,20,9
5,7,6,30,54,12,20,24
9,12,2
2,1,14,10,10,8,20,4,12,12,99,9
9,7,10,12,20
9,8,8
18,9,10,4,6,10,6
10,6,16,12,5
12,4,14,30,5,10,12,7,20,6,4
24,1,21,6,27,12
9,20,12,6,6,18,8,30,8
9,10,2,40
3,6
10,35,18
4,18,18,12,70,40
10,8,28,18,12,27,8
21,3,2,10,14,2,35,2,4,12,1,24,8
2,16
5,20,15,8,1,14,5,12,40,2,35
12,10,2
30,6,12,5,21,7,25,48,10,9,30,1,12
56,20,15,24,60,8
14,6,24,16,35,12,56,12,56,4
24,15,6,5,1
9,8,6,9,3,4,48,8,14,2,7,20,7,5,9,15
21,7,40
20,5,4
16,3,24,18,14,4
8,3,9,24,20,18,45,32,4,42,2,9,30,20
8,16
2,9,8,49
9,24,6,15
30,2,45,6,8,2,8
10,18,2,28
2,24,10,18,16,6,8,18,6,36,8
3,30,12,16,16,8,3,2,4,12,6
6,21,6,30,6,18,6,21,4,50
3,9,6,15,4,28,64,4,27,2,21,16
21,12,20,6,27,21,1
10,12,18,6,2
1,12,8,3,16,20,9
2,1,18,40,4
16,4,15,6,12
6,9,24,16,8,20,3,18,12
4,6,1,3,14,12,8,5
8,2,9
2,12,2,15,42,20,3,8
20,16,3,3,25,9,1,4,30
6,5,10,2,10,20,30,56,30,45
2,24,10,30,7,30,3,7,18
18,8,4,9,9,35,14
3,6,10,20,14,8,6,72,32,3
30,3,6,20,6,56,10
48,10,6,35,8
6,2,32,16,8,18,8,16,30,18,6
12,2,27,2,8,8,16,90,24,15
4,5,8,14,16,6
7,12,8,8,10
3,8,8,12,14,8,12,6,5,3,1
10,3,12,12,20,24,6,12,10,4,6,9,6
10,4,18,2,14,3,6,35,12,24
24,2,4,30,32,4
5,8,5,4,6
20,1,8,6,24,42,10,15,28,20,15,18
8,27,20,9,40,7,48,4,16
12,4,12,2,6,16,20,8,56,20,10
24,3,48,5,12,16,9,28,15,24,30
4,3,10,9,10
18,16,24,12
4,3,18,18,5,16
10,6,12,5,40,2,36,25
7,60,49,35
27,4,12,10
40,8,10,3,5,3,72,20,6,32,10
24,10,8,30,20,12,30,20
6,21,2,50,18,54,56,4,21
7,4,40,18,10,10,5,8,81,4
8,1,40,40,40,40,12,5
1,10,16,16,12,36,16,9,18,3
18,16,12,18,54,6,35,9,24,20
2,6,20,24
2,16,4
6,14,18,36,49,10,20,15,10,16,6,8
2,3,3,8
8,4,40,7,4,72,21
2,10,24,36,12,16,9,16,9,35,8,12
9,10,40,20,48,2,3
12,12,40,14,27,20
8,3,8,16,10,7,15,16,63,1,14,30
27,8,6,10,6,12,4,9,30,16
8,4,30
8,10,1,12,20,6
30,12,10,21,14,1,15
15,16,9,1,21,5
6,21,8,12,15,6,56
12,9,2,30,70,15
32,2,9,30,16,2,2,18,4,18
72,12,36,4,30,18,24,2
3,10,9,6,32,14,8,30
12,3,3,10,6,36,27,9,18,5,64,8,8
40,2,24,8,10,24,36,12
12,5,7,4,15,9,20,15,12,21,18,10,2
7,8,10,49
1,27,18,2
12,12,3,8,36,2,4,1
72,14,1
5,12,8
12,2,6,3,8,8,32,2
2,16,16
6,18,27
27,5,21,4,9,4,18,1,16,14,15,21
8,7,21,6,40,9,36,8,7,8,24,40,6,27,7
72,6,3,12,40,8,20,8,14,9,7
10,12,14,5,24,8,16,12
10,21,16,8,24
21,3,18,8,20,36,6,4,36
3,2,4,36,54
14,8,4,10,6
24,24,8,5,8,40,60,28,28,4,42,16,28
8,1,8,18
9,20,2,16,7,15
2,16,10,20
6,18,12
18,2,4
18,3,8,9,10,20,3,14,42,4,16,16,24,16,4
3,4,8,27,16,2,15
1,21,18
8,1,4,40,30
30,14,6,2,2,5,16
3,12,18,18,40,6,8,20,4,7
8,20,10,10,15,10,28,42
48,20,2,3
14,2,6
10,12,2,9
9,2
5,21,16,42,36,18,50,18
72,16,40
14,45,5,40,4,9,12,9,8,50,18
6,21,4,12,2
24,9,18,16,7
2,24,12,3,12,4
9,18
10,10,4,3,1,28,45,12,24,2,5,14,16,30
16,7,6,12,2,30
24,4,4,16,50,32,24,10,42,2,12,20,20,7,12
8,6,2,50,27,4,12,20,10,9,20
16,3,10,2,5,9,36,36,4,6,70,24,12,49,49
30,4,2,4,1,45,8,15,2,20
24,6,63
12,10,3,8,1,8,2
56,5,15,14,4,21,16,8,4,45
14,2,3,12,7,6,12
5,21,8,42,20,54,6,10,9,18,24,10,32,14
16,7,32,2,32,18,7,9,20,40,12,2,25,36
10,6,15,2,28,4,3,24,2
8,18,14
9,14,15,2,36
10,12,14,12,8,2,3,14
3,6
12,2,16
21,3,24,12,14,18,10,12,4,2
4,25,40
24,2,3,10,4,16
24,12,10,21,14,36,30
3,12,18,2,8,5
9,10,20,24,15,3,16,2,7
7,14,36,42,24
72,18,6,16,12,12,32,16,36,21,20,20,63,6
6,2,24,8,7,56,20,36
2,27,6,8,4
1,14,24,18,32,24,8,5,12,24,7
21,12,8
4,3,6,10,20,14,30,8
7,6,20,20,3,28
10,12,8,16,48,5,12,36,6
18,9,10,8,7,27,32,8,8,18
10,14,24,5,9,8,9,27,28,1,16,15
7,18,16,50,8,24,14,9,9,10
4,5,18,12
5,8,16,9,28,8,8,20,20,27,24,4,2,12,27
9,5,20,8,36,2,40,6,25,4,10
6,4,2,14,6,28,6
3,15,2,16,12
6,6,5,14,4,10,3,14,2,2,4
16,20,18,14
64,6,2,18,4,6,16,6
10,16,15,20,60,4,36,10,20,12,16
24,16,8,9,18,40
2,5,10,4,12,18,10,20,8
15,7,20,3,18,6,18,24,35,21,40
27,1,6,20,12
3,21,3,36,40,4,42,1,12,6
18,27,8,50,4,9,12
21,28,63,15,6,40,3,27,12
7,6,14,12,35,18,10,18,3,3,15,35,8,30
7,2,24,5,8,3,8,40,2,18,10,5,3,27,7,8,30
9,20,4,21,24,8,10
10,8,12,18,36,24,16,28,2,15,20,3,10,35,6
8,30,12,21,9
56,20,3,6,18,30,4,27,30
4,7,4,36
9,10,24,20,6,18,36,32,4,21
3,14,12,12,4,18,20
7,20,30,28
6,12,10,7,40,20,7,6,9,40,12
6,6,16
5,14,4,2,1,12,8,35,20,2,18,7,12,4,24
12,4,35,18,15,24,40,15,3,63,12
6,7
5,16,15,6,15,30,4,10,8,8,8,12,28
6,8,8,9
5,9,20,10,20
24,10,7,10,7,28,9
12,7,8,10,56,2,12,42,12,2,10
56,40,24,6,14,24,2,12,3,20,30,8
3,8,8,27,40,30,3,24
3,16,42,7
8,9,6,14,10,63,10,15
5,15,30,21,15
2,24,3,12,14,8,40,10
24,7,15,18,42,2,2,16,6,45
15,2,18,6,56,14,5,12,10
6,6,18
7,30,14
28,3,21,10,8,8,16,70,54,14,10
20,8,5,2,8,25,9,28
12,7,12,50,6,20
12,3,40,2,6,32,50,12,35,54,36,8,8
8,6,4,8,36,10,40,9,6,27,4,10
2,10,27,6,6,3,10,8,30,9,6,66
2,21,15,12,24,10,20,56,3
2,6,3,12,18,40,5,6,10,7,6,20
21,6,8,20,16
9,8,35,14,18
16,1,20,36
6,24,12,32,2,16
7,14,20
18,10,4,5,3,49
3,8,8,50,5,16
4,4,10,36,21,12
16,9,42,20,6,4,8,24
8,8,7,30
6,2,20,12,36
8,14,16,3,10,14,3,10,36,2,28,8,12
2,12,12,18,7,60,4
1,18,12,36,21
6,6,14,8,50
20,18,16,16
5,18,48,15,12
6,4,24,45,14
5,18,24,10,5
16,20,7,14
6,4,16,8
3,16,42,42
15,18,16,9,3
27,4,2,9,18,10
6,14,7,20,20,27,20,32
7,12,14
7,14,27,6,40,2,12
2,8,7,9,10,2,15,7,14,14,2,14
6,15,20,9,18,2,10
21,14,10,12,2,18,8,7
