# Supplementary material for: Mining Association rules for Low-Frequency itemsets
Source: PLoS One. 2018 Jul 23;13(7):e0198066. doi: 10.1371/journal.pone.0198066 (PMC6056028; doi:10.1371/journal.pone.0198066)
Supplement: S1 Transaction Datasets for Frequency and Utility Mining — The small datasets for calculating the frequency of itemsets in transaction database contain Accidents, Chess, Connection, Mushroom, PUSBM, and Retail [32] transaction datasets. There are 500, 1000, 2000, and 5000 transactions per dataset. The small datasets for calculating the utility of itemsets in a transaction database contain Accidents, Chess, Connection, Mushroom, PUSBM, and Retail [32] transaction datasets. There are 500, 1000, 2000, and 5000 transactions per dataset. The large datasets for caluclating the frequency of itemsets in a transaction database contain Accidents, Connection, and PUSBM [32] datasets. There are 10000, 20000, 30000, and 50000 transactions per dataset. The large datasets for calculating the utility of itemsets in a transaction database contain Accidents, Connection, and PUSBM [32] transaction datasets. There are 10000, 20000, 30000, and 50000 transactions per dataset. (ZIP) [file pone.0198066.s001.zip › Data Files/utility_retail4.txt]

15,3,4,9,9,12,56,6,15,64
27,1,3
14,2,4
32,27,16,2,20,9,10,35,42,20,20
12,10,28,10
2,8,20,45,4,20,32,16,16,10,30,8,8
21,21,20,5,7,16
6,10,12
16,3,12,3,7,10
21,36
14,16,12,12
7,28,9,6,8,10,20,20
48,14,3,12,2,32,12,40
1,88,7
15,24,7,8,15
64,14,7,4,4
7,3,30,3,8,8,27,2,18
6,6,21,36,2
16,1,25,28,9,5
8,6,6
10,9,18,3,8,24,18,32,8
12,10,6,6,40,25,27,7,12
18,2,1,12,12,6,12,2,4,6
24,6,15,14,48,28,8
5,8,6,42,6,16,3,9,16
1,12,8,3,5,18,15
8,10,3,10,1,4,12,6,10,4,20,5,5,2
5,15,6,6,16,2,25,3
7,16,8,8,4,12
9,2,6,15,14,32,63,8,24,54,15,4
5,14,4
40,10,4,9,36,42,4,50,10
4,14,20,15,8,7,5,6
30,10,6,4,3,35,16,9,24,7,5,40,4
8,16,10
4,1,16,12,60,8,16,12,24,64
5,18,36,16,32
35,9,10,21,18,6,18,21,24,8,6,16,12,9
15,4,6,18,2,60,24
2,10,15,18,45,5,5,12,45,10,16,48,24,24
3,27,6,30,12,6,5,30,8,20,6,4,5,18,2,8,8
2,30,8
8,16,10
18,25,12,28,4,27,8,9,18,20,6,10,24,30,28
3,20,14,2,5,32,80,9
7,20,12,15,10,28,24
6,12,10,16,10,4
4,6,14
12,6,30,8,36,5,10
8,10,24,12,3,8
27,16,1,16,28,18,9,6
18,6,5
4,10,3,8,16,20,1,24,28
6,14
6,9,8,64
14,8,9,15
10,8,36,14,18,9,16,32,2,20,8,10,4
4,8,12,12,20,25,5,2,2,5,7,4
10,18,14,20,36,4,14
6,8,4,8
10,10,6,8,20,14,6,2,12,10,8
6,7,36,4,8,70,12,15
9,20,14
4,9,10,5,35,12,20,4,4,25,35,10,5,30,8
5,14
16,8,27,20,6,5,10,20,18
6,20,24,10,20,3,63,8,4,5,25,4,24,4,6
16,16,7,10
5,7,21,28,21,2,1,20,1,18,12
2,4,9
6,15,4,10,14,20
4,18,8
3,20,6,16,2
21,10,9,24,3,5,6,18,6,2,4,14,3,1,15
9,2,8,8,2,10,90,6,54,18,24,2
21,16,1,6,18,20,4,9,7,50
7,6,10,27,5
6,8,40,20,30,9,2
80,9,3
10,16,4,4,3,32,1,6,32,4,36,10
8,6,8
10,2,20,30,9,21
1,16,4,27
30,16,8,1,20,28,2,4,3
4,8,6,54,12
14,9,4,4
12,30,24,5
6,27,10,9,3,49
24,15,20,10
4,4,4,15,8
15,7,4,6,36,6,30,4,4,12,20,36
18,30,1,4,27
2,21,12,36,30,2,28
80,20,7,70,4,40,24,3
8,5,10,9,14,21,3,40,45
8,2,6,16,12,10,8,24,18,6
5,15,16,5
10,30,16,16,12,12,12,32,7,5
1,6,80,5
6,20,9
10,5,12,4,18,10,10,35,35
1,6,12,30,40,6,6,9
10,20,32,6,7,6
2,18,7,30,30,10,16,4
6,5,14,32,12,18,63,18
5,7,30,14,54
15,6,32,7,8,2,5,20,4
7,14,30,12,54,9,30,32,6
16,3,8,4,24,8,40,27
3,3,36,40,15,10,54,2,27,72,16
3,6,21,14,24,16
16,20,12,18,30,14,40,32,30,24,6,12,4
3,3,14,7,18,5,7,15,3,6,10,15
5,4,3,3
3,30,18,6,72,25,24,18,10,12,35,32
20,4,15,4,8
9,14,20,12,24
8,10,10,16,10,12,9
5,6,14,6,25,4,6,4
5,2,1,20,7,8,18,60,18,2,16
2,3,8,40
2,2,9,20,10,5,7,6
6,21,10,8,18,12,36
30,7,20
8,8,9,3,2,3,80
9,12,3,3,20,6,6,4,12,1
72,4,4,28,8,24,6,8
2,4,20,5,30,16
1,16,3,8,9
16,5,21,2,2,8,14
30,9
5,2,5,40,32,27,48,60,2
4,20,6,24
10,16,10,6,18,48,60,4,4,4
8,12,40,12,12,1,12,15,12,18
9,4,30,18,12,12
3,6,27,2,18,72,2,4,6
6,3,6,2,16,70,5,30,8,18,4,10,28
3,12,14,14,25,30,27,3,6
7,12,10,1,27,12,24,18,2,16,2
80,18,30,40,4,49,1,9,8,3,12,30,4,18,14
4,16,10,27,16
5,18,12
6,10,30,4,9,18,24,2
8,12,18,6,18,3,18,4,4,12,30,18,6,48,64
2,20,1,70,1
1,12,2,6
5,4,5,12,12,5,18,40,15,8,20
10,6,20,16
6,4,20,24,12,12
8,16,24,1
2,4,2,36,27,10,21,6,10,1,12,12,4
6,2,6,20,40,4,6,5,2,14,14,3,90,21,32,50,2
56,18,9,40,24,30,45
3,4,6,16,20
2,8,36,49,40,10,12,12,18,9,36
10,8,15,14,6,8,18,35,9,70,25,24,10,16,63,2
2,8,14,14,6,2,21,30,45,27,12
7,9,20,6,6,49,8
4,18,20,8,2,6
7,10,16,5,5
20,3,20,10,8,3,40
18,2,4,5,8,18,2,36,2,15,3,27,5
72,6,4,12,32
7,9,27,10,6,8,50,3,16,54,6
4,1,35,2,40
24,18,16,10,7,14
10,6,16,8,20
1,14,21,3,3,6,4,18,6,30,81,2
2,12,4,18,14,4
6,14,30,21,20,10,18
12,6,9,6,28,27,27,24,15,4,28,9,40,4,15
18,10,4,30,40,6,14,20,16,18,27
2,14,2,16,10,9,2,24,12,21
9,20,36,5,2,8,8
30,4,32,3
1,6,50,8,12,16,9,4,8
7,10,20,72,18,1,6,8,4,16,4
2,4,35,10
7,18,9,45,12,40,8
7,16,16
30,9,2,3,6,24,24,30,14,48,15,4,28,14
2,27,16,6,10,4,9,6,9,3,12,42,40,10,4,30,18
10,6,24,8,8,4,18
8,8,4,4,1,5
12,10,24
7,6,30,36,8,3,12,6,24
9,27,2,30,9,28,27,24,16,10,18,12,30
80,10,4,10,5,2
1,16,4,14,20
4,21,8
18,3,24,12,8,2,15,14,9,20,6
5,8,10,42,10,50,7,9
9,14,5,6,36,5,12,21,30,7,12,18,50,40,9
3,6,15,66,10,42,9,14,36,14
3,18,2,8,10,20,18,21,10,27,1
12,80,18,9,2
6,9,6,16,9,1,12,21,20,60,35,18,36,18,40,9
9,24,10,14,63,3,7,28,15,32,9,20,28,20,6,8
15,5,16,3,4,2,1
6,30,60,6,8,25,6
6,16,20
30,4,24
15,14,6,21,8,10,8,10,1,1
6,6,16,5,24,8,16,9,25,30,15,40,14,1,7
2,1,6,8,10,48,14,27,20
32,18,2,18,14,4,10,54,18,5,10,9,2,8,30,28,3
1,30,2,7,5,18,6
15,4,1,45,50,70,10,21,36,21,10,70,24,4,64,6
4,8,12,10,7,6,20,21,6,7,32,36,9,18
1,20,16,20,9,18,9,6,6,24,25,27,21,10,2,2
14,5,12,50,8,3,12
2,14,9,16,9,25,4,36
2,20,5,12
3,12,14,8,4,6,18,9,20
24,20,9,36,8,4,6,4,9,6
16,12,6,12,24
2,12,18,21,15,36,27,18,32,3,8
2,10,12,6,14,80,24,14,56,6,30
24,9,3,24,15,2,30,5,3,12,9,27,1,12,54,5
10,18,4,36,9,7,24,14,7
12,12,20,20,12,8,45,6,15,4,14,21,9,16,1,4
6,6,2,5,3,24,9,6,9,48,20
2,14,36,12,1,18,6,20
4,10,21
4,1,3,8,4,12,4
4,2,21,35,6,9,16,16,7,8,20,14,8,3,12,16,27
6,18,1,27,7,3,10
15,6,8,16,40,24,2,10,18
7,14,32,50,6,18,5,21,12,28,7,6
8,54,12,5,1,9,18,20,35
9,12,3,15
14,10,12,2,10,32,5
15,10,14,6,7,3
21,18,27,60,8,12
3,4,16,14,6,16,42,4,8,14,4
7,3,18
5,16,12,10,20,9
5,7,6,30,54,12,20,24
9,12,2
2,1,14,10,10,8,20,4,12,12,99,9
9,7,10,12,20
9,8,8
18,9,10,4,6,10,6
10,6,16,12,5
12,4,14,30,5,10,12,7,20,6,4
24,1,21,6,27,12
9,20,12,6,6,18,8,30,8
9,10,2,40
3,6
10,35,18
4,18,18,12,70,40
10,8,28,18,12,27,8
21,3,2,10,14,2,35,2,4,12,1,24,8
2,16
5,20,15,8,1,14,5,12,40,2,35
12,10,2
30,6,12,5,21,7,25,48,10,9,30,1,12
56,20,15,24,60,8
14,6,24,16,35,12,56,12,56,4
24,15,6,5,1
9,8,6,9,3,4,48,8,14,2,7,20,7,5,9,15
21,7,40
20,5,4
16,3,24,18,14,4
8,3,9,24,20,18,45,32,4,42,2,9,30,20
8,16
2,9,8,49
9,24,6,15
30,2,45,6,8,2,8
10,18,2,28
2,24,10,18,16,6,8,18,6,36,8
3,30,12,16,16,8,3,2,4,12,6
6,21,6,30,6,18,6,21,4,50
3,9,6,15,4,28,64,4,27,2,21,16
21,12,20,6,27,21,1
10,12,18,6,2
1,12,8,3,16,20,9
2,1,18,40,4
16,4,15,6,12
6,9,24,16,8,20,3,18,12
4,6,1,3,14,12,8,5
8,2,9
2,12,2,15,42,20,3,8
20,16,3,3,25,9,1,4,30
6,5,10,2,10,20,30,56,30,45
2,24,10,30,7,30,3,7,18
18,8,4,9,9,35,14
3,6,10,20,14,8,6,72,32,3
30,3,6,20,6,56,10
48,10,6,35,8
6,2,32,16,8,18,8,16,30,18,6
12,2,27,2,8,8,16,90,24,15
4,5,8,14,16,6
7,12,8,8,10
3,8,8,12,14,8,12,6,5,3,1
10,3,12,12,20,24,6,12,10,4,6,9,6
10,4,18,2,14,3,6,35,12,24
24,2,4,30,32,4
5,8,5,4,6
20,1,8,6,24,42,10,15,28,20,15,18
8,27,20,9,40,7,48,4,16
12,4,12,2,6,16,20,8,56,20,10
24,3,48,5,12,16,9,28,15,24,30
4,3,10,9,10
18,16,24,12
4,3,18,18,5,16
10,6,12,5,40,2,36,25
7,60,49,35
27,4,12,10
40,8,10,3,5,3,72,20,6,32,10
24,10,8,30,20,12,30,20
6,21,2,50,18,54,56,4,21
7,4,40,18,10,10,5,8,81,4
8,1,40,40,40,40,12,5
1,10,16,16,12,36,16,9,18,3
18,16,12,18,54,6,35,9,24,20
2,6,20,24
2,16,4
6,14,18,36,49,10,20,15,10,16,6,8
2,3,3,8
8,4,40,7,4,72,21
2,10,24,36,12,16,9,16,9,35,8,12
9,10,40,20,48,2,3
12,12,40,14,27,20
8,3,8,16,10,7,15,16,63,1,14,30
27,8,6,10,6,12,4,9,30,16
8,4,30
8,10,1,12,20,6
30,12,10,21,14,1,15
15,16,9,1,21,5
6,21,8,12,15,6,56
12,9,2,30,70,15
32,2,9,30,16,2,2,18,4,18
72,12,36,4,30,18,24,2
3,10,9,6,32,14,8,30
12,3,3,10,6,36,27,9,18,5,64,8,8
40,2,24,8,10,24,36,12
12,5,7,4,15,9,20,15,12,21,18,10,2
7,8,10,49
1,27,18,2
12,12,3,8,36,2,4,1
72,14,1
5,12,8
12,2,6,3,8,8,32,2
2,16,16
6,18,27
27,5,21,4,9,4,18,1,16,14,15,21
8,7,21,6,40,9,36,8,7,8,24,40,6,27,7
72,6,3,12,40,8,20,8,14,9,7
10,12,14,5,24,8,16,12
10,21,16,8,24
21,3,18,8,20,36,6,4,36
3,2,4,36,54
14,8,4,10,6
24,24,8,5,8,40,60,28,28,4,42,16,28
8,1,8,18
9,20,2,16,7,15
2,16,10,20
6,18,12
18,2,4
18,3,8,9,10,20,3,14,42,4,16,16,24,16,4
3,4,8,27,16,2,15
1,21,18
8,1,4,40,30
30,14,6,2,2,5,16
3,12,18,18,40,6,8,20,4,7
8,20,10,10,15,10,28,42
48,20,2,3
14,2,6
10,12,2,9
9,2
5,21,16,42,36,18,50,18
72,16,40
14,45,5,40,4,9,12,9,8,50,18
6,21,4,12,2
24,9,18,16,7
2,24,12,3,12,4
9,18
10,10,4,3,1,28,45,12,24,2,5,14,16,30
16,7,6,12,2,30
24,4,4,16,50,32,24,10,42,2,12,20,20,7,12
8,6,2,50,27,4,12,20,10,9,20
16,3,10,2,5,9,36,36,4,6,70,24,12,49,49
30,4,2,4,1,45,8,15,2,20
24,6,63
12,10,3,8,1,8,2
56,5,15,14,4,21,16,8,4,45
14,2,3,12,7,6,12
5,21,8,42,20,54,6,10,9,18,24,10,32,14
16,7,32,2,32,18,7,9,20,40,12,2,25,36
10,6,15,2,28,4,3,24,2
8,18,14
9,14,15,2,36
10,12,14,12,8,2,3,14
3,6
12,2,16
21,3,24,12,14,18,10,12,4,2
4,25,40
24,2,3,10,4,16
24,12,10,21,14,36,30
3,12,18,2,8,5
9,10,20,24,15,3,16,2,7
7,14,36,42,24
72,18,6,16,12,12,32,16,36,21,20,20,63,6
6,2,24,8,7,56,20,36
2,27,6,8,4
1,14,24,18,32,24,8,5,12,24,7
21,12,8
4,3,6,10,20,14,30,8
7,6,20,20,3,28
10,12,8,16,48,5,12,36,6
18,9,10,8,7,27,32,8,8,18
10,14,24,5,9,8,9,27,28,1,16,15
7,18,16,50,8,24,14,9,9,10
4,5,18,12
5,8,16,9,28,8,8,20,20,27,24,4,2,12,27
9,5,20,8,36,2,40,6,25,4,10
6,4,2,14,6,28,6
3,15,2,16,12
6,6,5,14,4,10,3,14,2,2,4
16,20,18,14
64,6,2,18,4,6,16,6
10,16,15,20,60,4,36,10,20,12,16
24,16,8,9,18,40
2,5,10,4,12,18,10,20,8
15,7,20,3,18,6,18,24,35,21,40
27,1,6,20,12
3,21,3,36,40,4,42,1,12,6
18,27,8,50,4,9,12
21,28,63,15,6,40,3,27,12
7,6,14,12,35,18,10,18,3,3,15,35,8,30
7,2,24,5,8,3,8,40,2,18,10,5,3,27,7,8,30
9,20,4,21,24,8,10
10,8,12,18,36,24,16,28,2,15,20,3,10,35,6
8,30,12,21,9
56,20,3,6,18,30,4,27,30
4,7,4,36
9,10,24,20,6,18,36,32,4,21
3,14,12,12,4,18,20
7,20,30,28
6,12,10,7,40,20,7,6,9,40,12
6,6,16
5,14,4,2,1,12,8,35,20,2,18,7,12,4,24
12,4,35,18,15,24,40,15,3,63,12
6,7
5,16,15,6,15,30,4,10,8,8,8,12,28
6,8,8,9
5,9,20,10,20
24,10,7,10,7,28,9
12,7,8,10,56,2,12,42,12,2,10
56,40,24,6,14,24,2,12,3,20,30,8
3,8,8,27,40,30,3,24
3,16,42,7
8,9,6,14,10,63,10,15
5,15,30,21,15
2,24,3,12,14,8,40,10
24,7,15,18,42,2,2,16,6,45
15,2,18,6,56,14,5,12,10
6,6,18
7,30,14
28,3,21,10,8,8,16,70,54,14,10
20,8,5,2,8,25,9,28
12,7,12,50,6,20
12,3,40,2,6,32,50,12,35,54,36,8,8
8,6,4,8,36,10,40,9,6,27,4,10
2,10,27,6,6,3,10,8,30,9,6,66
2,21,15,12,24,10,20,56,3
2,6,3,12,18,40,5,6,10,7,6,20
21,6,8,20,16
9,8,35,14,18
16,1,20,36
6,24,12,32,2,16
7,14,20
18,10,4,5,3,49
3,8,8,50,5,16
4,4,10,36,21,12
16,9,42,20,6,4,8,24
8,8,7,30
6,2,20,12,36
8,14,16,3,10,14,3,10,36,2,28,8,12
2,12,12,18,7,60,4
1,18,12,36,21
6,6,14,8,50
20,18,16,16
5,18,48,15,12
6,4,24,45,14
5,18,24,10,5
16,20,7,14
6,4,16,8
3,16,42,42
15,18,16,9,3
27,4,2,9,18,10
6,14,7,20,20,27,20,32
7,12,14
7,14,27,6,40,2,12
2,8,7,9,10,2,15,7,14,14,2,14
6,15,20,9,18,2,10
21,14,10,12,2,18,8,7
7,8,30,10,8,24,18
16,10,3,4,16,16,10
6,2,20,28,10,70,8,4,10
2,5,4,4,24,1,4,16,14,4
1,3,14,2,8,40,4,12,28,8
24,10,8,54,20,3,16,24
5,9,1,63,6,9
7,14,50
6,10,24,1,6,27,12,30
4,5,4,20,36,10,25
14,2,16
24,3,35,27,27,5
9,10,36,15,4,27,3,3,9
7,18,7,8,8,4,21,6,8
20,8,4,16,9,4,12,7,10,40,21,10
3,7,7,8
9,8,16,14,12,40
8,10,15,16,4,24,8,12
2,8,3,12,2
20,10,27,6,36,3,7,3,10
4,14,14,9,12,4,21,10,12,10,6,3
20,4,8,4,8,10,24
1,24,2,1,2,2,20,21,56,18
5,27,16
12,24,2,12
3,8,10,30,24
18,1,50
9,12,8
7,10,40,9,4,6,27,3,81,35,2,3,36
4,27,20,20,20,40,2,30,21
10,9,12,6,3,21,10,27,1,70,30
4,10,21,2,16,7,4,12,10,8,3,5
12,3,3,10,30,6,28,14,15,21
14,18,4,10,2,10,5,10,1,12,15,10,20,12
8,2,30,24,12,48,20,6,18
9,24,36,6
40,12,14,10,6,16,4,1,27
10,2,18,14,24,8,50,5,4,4,8,7
18,9,15,70,6,6,5,20,8,36,6,18,7,12,6
18,3,9,4,2,20,2
6,20,8,27,4,16,15,6,21,8,3,6,70
10,12,7,12,18,20
24,9,18,14,6,12,70,54,20,20,10,18
24,4
30,3,7
15,4,8,30
10,15,27,4,1
6,9
18,20,28,9,20,20,14,20,8,20
6,10,12,35,2,3
1,9,9,32,18,2,40
7,7,12,15,6,18,54,35,21,56
10,3,6,6,4,48,4,2,20,1,6,20,14,18,3
9,6,2,8,35,1,9
6,20,9,1,8,10,30,6,3
4,24,45,12,9,6,54,4,15,40,20,8,15,27,20
7,18,7,24,7,7,2,8,6,6,36,35
6,9,27,18,8,12,6,40,20,14,20
80,16,20,8,36,24,14,3,8,7,8
14,9,3,2,2,12,9,4,28,36,10,30
1,24,6,18,56,2,21,10,5,7,4,20
64,2,4,18,4,6,6,40
15,10,6,42
18,2,10,14,6,10
2,5,20,36,21,16,24,42,20,5,4
5,12,5,50,16,70,35,14,4,8,36,12
3,14,3,12,36,2,42,12,3,12,30,6,5,8
15,8
16,2,6,12,3,6,15,6
12,4,2,27,18,30,35,6,27
7,2,7,30,10
5,10,30,10,3
8,10,36,40,8,9,24,25,8
9,4,20,12,2,24,54,18,3,4,8
12,4,6,6,10,28,15,12
4,9,30,16,20,54,20,6,18,21,27,6,9,12
27,18,9,9,7
24,8,2,9,15,16,4,15
5,18,6,14,12,60,20,18,3,12,48
18,6,6,20,18,10,2,10,2,14,3,40
12,1,15,1,6
8,10,20
8,18,24
4,2,36,16,4,20,4,24,2
24,12,12
24,5,6,12,24,18,36
48,16,1,28,4,16,35,30,16,40,12,20
6,3,36
6,2,9,36,70
16,9,2
16,8,16,10,27,20
9,4
72,6,5,14,2,8,7
3,48,20,9,6,14,3,2,3,4,4
40,10,7,6,30,36,2,50,20,60,4,30,9
3,4,4,2,10,8
6,20,10,15,27
24,14,1,6,16,8,2,8,20,9,6,20,21
9,3,14,28,10,2,10
30,12,3,20,14,15,81,10,6
18,2,8,32,12,42,6,12,56,40,1
8,18,16,5,8,14,24
10,6,18,9,24,24,4,2,8,15,4,7,6,16,4
10,12,21,12,2,10,56,49,3,12
4,12,14,6,5,28,4,20,3,2
10,3,12,14,6,27
21,16,4,20,21,36,14,4
20,3,27,7,21,6,20,72
32,12,2,30,6,8,16,10,1,10,9,20,24,8
9,45,4,3,5,8,20,18
24,10,10,27,5,1,25,4,4,6
2,16,27,4
4,15,15,6,14
10,16,40,10,8,24,9,20
7,2,20,8,16,28,24,24
6,2,12,8,8,72,30,9,40,16,4,27
8,4,36
2,30,35,5,24,21,20
10,18,6,4,20,6,40,27,21
6,9,20,35,4,8,28
2,6,16
24,5,4,20,18,24,48,27,6,6,36
5,30,2,16,3
3,14,3,20,36
10,6,2,2,8,10,20,15,3,9,6,15,45,10
2,20,12,20,6,10,14
3,8,20,21,40,6,1,8,10
56,16,3,3
18,10,21,14,42,7,5,35,9
8,16,28,8,18,6
30,2,6,8,6
14,5,2,6,40,20,20,12,7
20,4,21,54,16,3,15,1,12
16,14,3,24,20,25,50,35,8,7,4,24
14,8,21,12,7,2,21,12,28,8,30,20
48,2,8,4,5,30,6,8
16,10,3,50,3,6
5,16,40,6,6,20,24,28
9,24,10,25,8,12,18
21,4,14,6,10,40,4,24,12,24,16,45
10,8,20,30,30,1,18,5,1,8,8
5,24,20,21,50,6,12,14,72,36,10,1,6,1,10,7
16,6,1,14,28,30,24,6,5
10,4,10
12,8,16
16,6,1,5,1,2,3,5,4
15,4,20
14,2,3,12,10,18,4,18,15,5,80
5,12,20,42,18,36
7,3,20,4,6,18,16,18,3
30,10,3,7
6,16
1,16,15,48,15,12,3,20,10,16,35,20
12,2,10,8,3,2
5,9,20,10,9,8,8,25,6,14,12,15
6,10,16,3,20,28,18,2,36,60,9,14
9,4,20,1,10,36,5
4,8,18,5,63,32,48,5,20,10
6,7,4,45,4,7,4,10,15,3,4,36,2
7,3,5
9,2,3,2,18,8,9,18,9,8,8
15,8,15,32,18,2,24
14,6,1,14,18,8,15,42,3,30,70
12,8,18,14,3,32,48,12,4,5,36,16,30,4
2,21,25,2,8,10,15,9,20,2,6,3,28
16,10,9,25,5,4,9,16,6,3
4,9,27,20,10,56,9,42,20,40,16,32,30
8,2,24
15,6
3,24,1,5,8
5,3,3,12,4
10,3,16,42,4
27,4,20,7,5,27,2,8,30,9,24,6
2,10,30,8
16,18,6,9,10
21,14,4,14,14,9,10,8,24,14,6,21,3
12,7,6,21,12,30,3
10,24,14,6,12,64,40,8,20,18
30,20,24,7,6,9,50,60,9,27,5,9,7
14,25,20,3,24,3
30,2,4,10,4,24,14,8,15,32,5,20,18,14
27,16,27,5,24,10,7,5,21,4,20,35,40,3,21
5,16,30,8,14,20,14,32,9,36,2,2,18
27,2,4,2,12,8,3
7,12,14,18,6,12,49
21,18,6,15,4,15,14
8,9,24,18,8,45,56,2,9,4,6
10,15,15,16
5,9,27
1,6,48,6,16,27,20,9,8,9
3,6,1,18,12,24,45
3,12,4,18,24,10,80,30,12
16,3,2,6,35,6,8
18,8,18,10,12,9,15
3,21,6,32,16,12,27
4,8,27,4,18,3,12,3
5,30,10,16
18,20,8,14,7,15,36,2,28,36,5,9,1,6,4
3,25,14,35,80,16,14,40,10,6,8,18
18,9,16,1,2,40,27,20
9,20,45,18,6,8,56,18
20,7,12,8,8,27,18,14
12,4,15,7,24,6,24,28,10,8,21,8,6,6
6,27,54,9
6,10,10,3,54,40
3,30,6,9,16,1,6,21,4,6,8,9
9,10,1,7,14,8,14
2,12,42,8,14,14,27
1,4,4,2,20,6
14,4,1,3,6,16,2,20,27,10,2
3,20,3,5,3,16,4,45
1,6,16,3,40
5,6,6,12,9,3
10,21,4,8,40,9,8,8,1,20,3,10,50
24,4,4,4,42,36,32,5
7,4,30,3,24,30,20,28,18,15,9,2,16
9,6,9,16,6,7
10,24,12,12,36,24,15,15
10,8,30,10,24,35,16
6,80,8,5,15,24,24
6,8,9,16,12,24,28,6,4,12,8
4,10,2,12
4,2,24,3,4,4
9,18,3,2
7,18,2,3,4,12,4,24,1,6,9,1
4,9,10,14,20,25,9,7,20,21,21
16,10,25,36,16,24,12,7,7,4,3,4
10,4,12,14,3,12,4,6,6,7
2,15,1,3,6,48
18,8,14,9
18,8,4,16,2,16,5,45,36
32,2
9,16,1,24,12,60,36
2,6,8,15,1,40,20,4,50,18,1,9,6,10,28,4,10
12,4,1
9,3,7,8,15,1,4
12,1,21,10,36,1,4,20,15
24,2,7,24,16,28,40
6,12,42,24,7,20,20,18,40,8,15
18,4,4,2,25,8,12,16
21,8,6,36,3,4,56,4,24,30,10,12,1,81
27,7,9,40,32,20
2,10,6,40,5,24,20,20,9
1,16,10,35,9,28,1,14
18,8,3,18,8,8,14,10,18,90,12,20
14,2,2,24,12,28,24,24,7,16,9,24,5
8,20,1,4,14,6,6,12,14,12,24,6,42,9
4,40,28,1,14,100,4,2,12
9,110,1,60,4
4,12,7,2,35,18
6,4,36,20,18,28,8,3,12,45,15,2,3,48
9,7,12
10,21,14,2,30,30,20,2
3,4,5,2,6,1,7,16,3,50,18
15,12,5,6,6,2,8,27,5,10,3
4,2,20,3,8
10,21,16,49,24,6,16,16
80,30,8,6,24,28,2,48,9,3,9,40,14
9,27,8,30,6,24,7,12,4,28,30,4,16,5
27,2,12,16,4,8,8
2,9,32,30,12,5,48
12,20,8,8,8,18,6
4,2,18,8,56,2,20,32,9,10,1,4,45,7,18,60
4,4,36,4,20,24,5,5,15,32,16,42,27,3
18,8,20,14,24,4,18,2,16,6,6,4,24
9,2,4,5,2,49,18,20,2,8,48,4
2,16,32,11,9,27,21
6,6,10,2,12,40,42,8,10,21
3,20,10,25,20,3,8,42,1,10,21,4
18,1,18,50,24,15,32,6,4,56,2,9,15,9,35,18
2,14,14,4,15,5,3
24,6,10,30,9,14,24,6
4,9,12,20,40,18,18,21
7,30,9,2,9,2,15,8,6,10,20
5,24,16,9,3,9,3,9,10,10,10,5
18,18,20,8,32,40,14,8,20,40,6,10,3,2,12
9,6,6,70,6,3
7,10,40,25,14,16,35,18,10,9,8
50,12,14,30,3,80,30,10,14,12,24,25
2,3,24,36,20
21,6,14,18,24
15,18,4,12,24
3,6,3,16,6,5,16,7,9,18,2
30,10,30,18,10,10,6,20,12,30,16,4,24,16,7,2
7,16,2,36,4,28,7,2,36,6,30,4,72,21,6
4,4,6,3,50
10,35,7,40,80,30,3,18,60,10,32,6
5,27,10,6,8,77,12,40,14
27,14,50,4,48,30,49,27,6,7,24,30,24,7,20,6
9,18,12,12,3,8,10,6
30,2
4,3,16,4,8,36,9,8,32
2,12,12,36,8,21
2,18,6,18,48,10,14,4,10,16
6,5,32,16
6,14,8,16,9,36
2,10,2,12,8,15,12
6,4,16,36,14,4,8,10,24
30,6,18,2,50,30,8,16,14,1,18,7
6,10,30,14,4,10,45,6,20
18,16,12,2,28,6,7,9,24,9,6,63,14,63
12,7,16
18,30,7,16,8,9,20,4
2,6,10,10
18,9,30,24,6,4,28,6
2,4,21,4,2,30,24
20,30,7,6,2,12,36,10,9
18,3,16,27,2,6,3,8,5,40,1
10,2,60
32,6,7,16,3,5,50,12,15
4,2,4
12,24,12,14,2,24,28,8,20
64,8,6,40,4,12,12,8,1,45,16,16,3,21,4
49,9,9,2,20,4,21,4,8
3,14,7,56
27,8,9,9,12,24,6,12,7,3,9,14,2,6,9
4,3,30,16,16,20,10,4,40,40,28,21,24
3,20,3,10,36,54,10,12,56,12,20,2
27,9,9,14,20,14,2,15
6,6
18,27,6,36,6,7,63
10,10,27,5,6,6,15,5
3,20,3,18,20,25,12,20,4,4,28,10
16,1,6,7,24,70,5,6,6,4
8,12,20,4,16,18,3,54,30,24,3
20,45,6,6,4
21,36,40,20,3,1,4,4,3,5,8,4,6,8,40,25
18,3,8,20,14,24,3
2,12,8,42,16,35
1,9,3,35,20,18,12,12
27,18,6,28,20,14,10,9
48,6,8,24,28
2,10,20,12
20,24,35,2,24,35,32,4,12,36,42,6,7,18,10
10,8,18,4,50
10,14,24,3,18,10,8,32,14,21,8,2
4,20,4,4,35,15,3,5
21,2,7,16,6,4,8,45,8,8,3,24,16,3,8,6,6,56,12
1,8,15,6,40,45
9,6,5,7,7,32,6,3,45,2,24
40,10,4,24,6,7,21,14,30,70,9
21,64,18,6,5,6,60,14,8,9
10,6,7,18,9,12,25,42,25,5
21,14,24,9,10,4,5,8,8,4,12,8
1,18
6,5,2,16,9,5,49,10,12,25
8,8,10,7,30,8,10,27,14
3,15,2,10,2,28,24
10,21,1,40,40,2,6,56,9,5,6,6
4,27
18,2,4,15,2,7,12,2
18,10,2,28,24,54
9,4,21,27
6,30,35,14,3,12
9,8,27,6,20
21,16,27,12,32,42,1,45,8,45,9,6,7
10,6,45,12,20,8,24,5,5,8,10,5,30,4,2,3
4,15,10,4,30,28,8,3,8,20,50
14,30,7,20,3,18,20
6,24,2,24,3,2,24
48,18,9,14,4,14,9,24,1,14,14,15
6,1,18,36,21,7,10
8,8,12,6,14,14,8,8,20,8,9,6,4,6
6,9,5,4
40,4,5,27,15,10,1,4
10,24,28,5,25,2
30,14,20
5,12,50,12,4,15,12,9,5
16,10,15,7,12,28,12,3,30,5,4
8,5,10,6,4,56
6,2,8,1,6,8,3,20,6,60
4,9,10,3,8,6,18,8,15
6,2,35,28,10,36,4,18,2,8,9
24,5,14,20,2,10,14,16,24,5,2,4
9,8,3
3,8,3
6,16,7
15,3,4,6,18,54,12,18,24,24,2,10,3,1,10,8
9,4,30,14,2,15,40,2
27,4,2
27,8,6
8,20,18,10,4,14,8,7,2,5,21,9,12,9
4,8,3,21,6,6,3,16,3,6,8,50,12,49
7,36,12,21,8,3,4,3,1,4
8,4,28,4,20,8,15
1,14,14,1,8,20,24,12,20,5,15,10
2,2,8,20,8
24,6,6,32,35,40,20,48,6,6
24,7,16,18,12,30,3,30,30,64,5
30,8,3,16,8
15,32,9,15,14,3,6,5,27
8,16,10,5,24
10,4,14,6,49
21,1,14,6,32,2,3
18,5,18,1,21,54,14,8,10
4,10,24,10
12,3,3,20,32,3,4
10,4,24,27,15,4,5,40
2,6,4,5,5,24,15,18,6
6,18,16,16,6,27
8,14,9,8,27,2,8,56,2,16,9,20,18
10,3,42,7,4,30,4,18,2,25
56,16,9,10,14,18,8
10,3,25,8,24,45,18,10,9,15,21,3,12
32,8,8,12,36,6
8,10,21,40,24,27,15,3
12,20,63,3,6,48,3,28,24,12,16,10,7,36
15,6,5,27,9,6,16
8,3,35,10,10,4,40,9,48,1,1,9,4,16,12
5,10,10,9,49,12,4,18
6,2
7,14,18,27,6,4,27,1,12
9,3,18,6,56,12,9,10,36,10,24,6,60,2,40,18
30,2,2,4,50,7,21,12
9,14,4,36,5
27,1,81
6,3,14,2,16,9,3
8,8,10,12,56,12
2,4,7,12,15,28
7,2,3,4,40,50,18,3,12,8
10,48,4,15
3,12,2,8
8,4,12,12,1,1,10,7,42
3,12,35,6,15,8,4
6,8,56,9,21
18,3,12,6,12,20,6,7,21,32
8,6,1,30,20,40,32,20
3,4,12,32,4,8,48,10,12,10,3
12,3,5,6,10,18,42,30
8,20,2,3,7
10,24,20,40,18,8
12,35,56,14,50,10,20,10,8,30
24,16,21
2,4,4,10,2,2,80,24,25,2,3,14
7,15,88
15,16,7,35,16,40
18,18,16,21
21,8,9,36,15,18,21,15,10,12
63,30,10,8,35,6,1,16,18,14,10
15,18,80,30,20,21,3,6,14,6,36
5,2,14,4,8,4,56,5,21,8,40,18,24,20,5,36
9,6,4,24,32,8,40
10,5,6,20,15,15,8,4,50,12,18,14
15,8,18,28,7,15,16,16,6,6,12,9
7,20,6,12,14,12
10,30,56,8,27,16,80,12
14,2,18,8,18,16,21,7,6,5,9,60,28,6
4,3,14,4,21,9,56,40
7,15,28,21,21,5,28,45
1,6,8,63,3,3,21,5,20,32,72,16,12
5,10,10,40
8,9,18
10,6,6,6,60,30,49,8,6,8,56,20,6,63
8,4,2,8,3
27,15,15,2,28,60,3,8,5,28,4,4,40
30,4,10
3,18,10,7,6,16,4,18,4,4,6,9,4,1,6,40
6,10,7,40,5,8,5,16,36,1,12,8
4,4,12,4,8,4,1,4,45,5,4
3,10,2,28,6
8,10,28,9,12,8,27,50,18,18,1,28
16,5,10,8,25,40,2,12,5,8,8,27,14,10
2,32,16,16,30,54,35,12
3,3
1,15,16,5,5,18,14,6,36,6,12,8,18,25,3,1
16,8,10,10,2,54
1,6,14,6,45,28,1,7
2,4,4,27,1,56,7,18,6
4,4,30,24,4,25,20,3
6,9,6,2,6,28,40,16,30,14,10,10,9,4,6,16
18,30,2,36,27,42,28,14,48,10,24,32,32,27,40,8,4,20
1,40,42,10,24,12,8,7,6,4
8,14,10,2
5,12,8
4,6,4
15,24,18,30,25,9,2
20,3,80,24,80,10,20,16,27,40,45
4,20,16,12,3
5,4,24,35
10,16,32,18,40,21,25,10
10,30,20,2,6,70,8
15,3,28,35,1,24,9
30,16,8,18,6,8,9,4,15
16,3,10,10,21,60,36,12,36
10,30,15,56,14,32,27,8,56,18
24,4,60,30,40,7,6,12,28,8
20,20,7,2,36
4,10,15,20,4,14
15,32,10,3
15,6,9,12
3,3,16,21,7,48,14,45,4,30
6,32,20,5,9,16,36,32,2,32,10,6
27,6,8,36,10,56,6,9,2,7,30,9,12,10,21,24,6
9,4,18,2,9,7,30,21
1,5,50,12,7,20,28
12,24,2,32,32,3,2,3,7,15,16
5,5,14,5,40,6,12,2,21,4
56,9,3,4
2,20,12,16,30,9
5,2,18,36
10,16,48,20,32,18,15,24,50,9,16
24,10,1,42,24,12,6,21,15,9,27,7
4,40,8,28,20,21,15,45,4
30,16,20,18,48,40,14,10,63,42,10
6,6,10,7,16,36,6,15,72,7,15
2,24,6,50,16,6,18,22,24,25,30,6,16,30,20,6,50
56,14,5,4,3,9,30,1,4,15
2,3,24,2,15,2,12
10,4,80,28,30,20,16,18
3,30,8,4,6,18
25,12,12,8,20,1,18,8,4,4,4
6,8,20,8,72,10,6
18,9,5
48,10,5,56
10,6,30,10,20,24,36,8,6,2
4,2,12,12,36
8,2,45,12,24,3,12,12,21,4,18,12,6,15,48,8
6,3,20,36,12,14
1,12,12,12,7,36,24,24
12,1,10,48,14
4,2,2,10,50,21,6,27,9,90
12,1,4,8,40,12,16,5,24,16,18,20
1,12,15,7,49,20
5,3,3,3,21,14
3,8,8
9,21,4
6,16,12,18,20,16,12,7,72,54
9,12,40,72,24,6,30,24,28,20,20,1,16,44,28
30,10,14,18,24,6,24,70,8,28,8
2,9,54,14,15
5,6,12,10,8,50,42,10,48,42,20,6
8,2,4,4,28,8,14,6,18,14,36,10,7,3,36
1,10,5,24,12,14,18,6,10,24,16
3,10,16,6,9
40,30,16,4,15,4,12,18,40,1,8,4,3,3
10,8,12,24,100,6,18,20,9
4,12,35,63,5,6,27
15,8,3,48
6,10,24,6
30,27,12,35
64,18,9,4,30,10,9,2,2,4,6,20
30,16,15,16,16,5
4,10,32,1,15,36,18,6,1,16
1,12,16,20,16,32,16,4,35,7,8,12,24,4,12
72,8,7,12,30,28,12,10,6,30
27,1,27,20,16,3,18,32,20,24,6,6,20,14,40,2
30,4,8
21,6,9,18,4,36,16,36,3,30,24,21
27,4,7,28,14,24,6,6,12
8,12,14,4,20,18,18,40,12
24,18,7,6,30,6,27,2,20,21,16,20,36
30,18,64,14,9,18,6,10,27,18,24,20,27,36
24,6,6,6,2,56,30,36,7,20,28,1,6
10,14,36,10,5,16
3,10,40,1,36,30,56,24,10,32
21,4,24,42,6,15,20,4
2,1,27,8,1,4,20,18
7,24,16,6
2,6,27,20,24,1,12
10,25,70,36,9,24
12,6,4,36,24,10,14,9,6,8,14,5,18,30,9
9,10,8
15,16,40,14,16,30,10,36,24,9,24,4,25,3,27,9,3
24,14,45,12,48,36,24,15,28,30,14,16
6,4,1,9,6,32,28
2,9
2,3,12,9
8,14,14,8,20,2
20,4,40,24,10,3,36,5,15,4
9,6,9,16,10,7,4
24,12,6,12,4,12,1,56,18,35,4,25,27
8,18,40,8,21,4,5,3,16,20
64,9,5
18,4,16,20,16,12,2
12,20
10,18,20
4,16,18
30,7,35,21,5
8,18,2,12,16,6,9,9,18,24,36
12,10,8,50,12,45,16,18
4,10,40,15,16
12,10,15,14,21,35,21,28,24
4,3,18,8,7,20,12,2,12,10,16,8,7
8,24,8,28,32,63,8,6,60,1,45,4
4,16,12,16,12,8,35,12,42
2,12
9,9,2,6,8,24,12,3,36
30,7,6,4,16,45,4
6,28,12,7,10,7,40,30,4,15,27
1,21,12,50,6,42,30,4,24,7,18
40,8,42,35
3,18,70,2,4,16
1,30,6,27,5,8,30,14
7,10,54,18,15,10,1,3
30,4,16,70,15,6,3,21,12,4,14,30
6,8,12,4,20,2
4,2,3,8,3,6
9,15,18,32,24,5
1,18,12
6,21,16,54,3,30,36,5,49,8
8,12,5
21,10,12,40,10,36,4,10,18,24,1,1,4
6,15,14,10,8,4,24,9,21,12,18,21,16
8,27,6,3,8,21,20,6,6,30,4
3,8,15,14,50,7,8,24,9
2,18,2,14,6,6,36,6,6
48,16,10,35,54,28,4,9,36
3,20
27,2,14,24,6,16,2
12,9,18,25,9,10,6,14,30,9,6,9,2
10,14,3,36,32,6,3,56
15,1,18,14,8,8
9,2,12,35,20,30,6
7,18,16,1,36,7,10
3,6,42,30,8,40,5,16,20,21
15,21,9
24,16,32,28,7,7,7,1,2,14,27,15,16
8,12,28,10,7,21,15,16,12,20,8
7,50,25,3,6,7,40,16,12,18,20,6,14
2,27,2,9,12,28,54,30,28,10
48,27,5,2,5,4,5,70,18,24
4,6,24,8,28,8,6,24,4,6,8,56,4,45,66,4
21,4,24,8,4
40,8,5,48
18,14,4,5
7,3,50,42,7,35,36,18,35,15,21,18,1
9,14,9,18,8,24,8
3,45,6,24,35,8,4
3,16,10,4,18,8,70,25,4,16,54,35
2,20,10,18,18,20,6,5,18,24,12
1,4,8,8,10,20,45,16,6,5,14
6,8,20,10,10,12,4,45,18,2
9,6,40,18,36,21,4,24,40
5,8,24,8,24,3,6
8,24,14,5,42,8,9,24,6
20,8,3,15,20,10,28,6,16,20,32,3,8,12,24,8,28,8
6,2,1,2,14,16,6,24
12,2,27,3,15,3
4,3,6,20,15,8,27,20,20
10,8,21,6,28,48,72,30,12,8,70,3,6,4,60,15
2,18,14,3
21,10,20,3
2,12,32,36,4,30,5,4,6,10,16,36,14
21,9,12,8,14,9,42,20,6,6,6,2,21
9,10,14
10,15,4,9,6,2,9,5,27,18,8,60,24,40,7,28,15
6,14,30,21,9,10,24,18,4,16,12,27
8,3,8,12
4,12,12,30
24,2,15,40,2,15
6,10,3,4,10,10,36,12,18,4,27,30,4,24,8,20
1,12,7,4,7,24,1,24,10,10
12,2,2,15,6,4,12,3,3,4,2,24,1,12,25,20,24
7,2,6
49,30,8,8,8,4,14,25,12,18,3,6,20
4,10,14,14,18,12,18,30,20
3,12,4,56,20,40,9,15,15,18,2,5,27
1,30,16,4,18,6,24,6,15,18,6
7,16,24,12,4,18,64,9
8,30,3,50,2
10,4,18,27,18,42,5,20,16,24,6,30,2,12,35,2,7
12,1,10,8,1,56,72,45,64,30,36,5,25,24,54
3,9,3,36,12,6,30,12
3,4,10,15,27,6,30
35,14,7,15,36,6,6,30
24,2,8,8,9,6,15
1,15,20,8,45
56,12,3,24,6,3,4,48,6,10,12,3,36,20,5,6,9,6
1,24,2,42,35,9,27,8,8,2,16,12,12
21,18,18,18,2,18,8
20,6,21,4,24,15,16,30
6,18,8,6,70,12,2,70,18,27
7,20,3,40,3,35
21,6,30,15,6,40,5,14,14,35,8,1,2,12,40
15,4,6,18
6,9,18,12,3,18,20,28,2,45,30,48,10,9,28,4
12,8,4,18,12,24,35,30,50,6,35,2
5,9,4,4,21,15,8
15,12,32,14,6,24
1,8,16,10,12,3
7,16,12,1,10,1,10
56,4,9,6,20,12
27,27,20,3,12,6,20,7,9,7,48
12,1,4,12,42,9,24,18,12,8,10,36
8,6,6,20,16,6,6,3,12,36,6
21,18,32
2,16,15,3,9,6,10,8,32,18,10,6,45,7,28
15,8,24,4,16,6,12
7,4,3,6,4,36,20,12
27,12,24,18,4
12,10,21,6,8,6,8,80,2,21
3,3,10,6,10,24
4,2,30,6,24,3,40,24,48,4,5,2,1,2
6,32,40,10,4,18,6,18
3,24,2,6,40,42,6,2,1,35,14,14,35,18,8,16
8,8,20,12,12,27,18
4,15,6,16,1,5,28,27,45,21,42,5,10,20,12
35,15,8,20,64,10
10,3,15,56,10,1,27
3,6,4,8
30,6,27,35,4,2,14,12,12,64,18,18,18,40,4,4,7
4,16,4,7,14,1,12,4,6,14,60,7
3,1,27,12,49,10,4,40,12,30,1,28,30,25
20,54,3,4,5,30,8,3
4,21,8,15
15,2,32,48,9,6,50,5,6,6,4,3,4,4,4,12,1
9,6,12,2,2
6,10,6,12,1,12,1,12,20,20,1
9,10,6,20,63,15,40,5,6,14
3,30,4,16,8
4,8,27,72,16,7,21,12,1,2,45,56
6,8,30
4,7,4,18,54,10,9,56,8,25,8,4,40
32,2,9,18,6
3,9,3,12,56,5,6,12,70,24,40,4,16
16,1,24,10,40,32,18,20
2,5,3,12,56,16,21,20,20
10,14,36
9,14,16,6,27,12,4
3,3,12,48,16,16,2,40,8,12,12,8,12,6
3,6,24
4,40,40,18,36,4,50,21,9,16
2,9,8,8,63,56,4,10,12,10
12,3,36,6,7
30,8,4,4,32,36,20,6,10
8,14
40,2,1,27,14,14
3,4,24,6,12,30,18,5,16,6,7,40,24
2,4,4,48,27,4,30,8,1,25,60,30,6,5,28,7
2,3,14,40,45,15
15,8,15,5,12,24,40,16,3,6,15,2,14,36,8,15,6
3,10,5,18,6,30,90,2,4
5,20,8,15,5,15,16
18,5,10,63,8,6,20,3,3,30,16,6,20,16
3,2
1,30,60,42,49,24,10,20,55,54
9,21
24,2,8,35,90,4,40,9
10,2,32,27,8
3,25,12,8,16,36,21,25
4,8,5,8,5,14,9,45,72
21,10,9,9
7,40,9,9,18,28,48,36,20,5,15,14,15,6,21
5,10,4,12,2,5
5,42,8,8,40,25,6
6,5,14,10,4,10,12,54,16,35,4,40,12
12,6,4
48,14,8,6,8,64,32,8
6,4,8,24
18,3,45,8,6,6,7,7,24,2,54,12,35,12,4,8,18
2,12,4,1,20,24,20,14,2,10,20,12
21,16,3,21,16,20,32,64,24,45
10,10,14,6,9,20,18,8,45
8,12,20,20,60,32,9,6,20,8,14,2
50,4,12,18,21,2,24,56,9,4,25,54,8
6,12,14,21,2,10,8,28,12,24,9,12,5,3,12,15
2,4,6,9,15,12,12,10,36,35,35,12,4,24,18
4,8,18,9,12,21,16,9,21
28,1,42,24,30,18,4,30,3,18
8,16,21,4,28,32,18,2,54,32,4
5,27,30,16,36,49,2,50
80,16,10,6,6,24,10,20
10,20,4,2,20,24,14,50,14,2,81,9
4,9,18,20,40,18,6,6,49,40,28,5
10,30,20,6,50,12,30,10,8,14,16,12,9,25
24,2,18,18,7,8,48,10,63,27
6,15,10
4,35,7,18,20,56,1,4,10,16
4,10,4,8,63,6,12
2,12,25,14,27,6,5,3,12,4
56,20,3,3,8,1,4
10,3,18,27,7,6,14
4,4,2,28,2,20,18,30,16,18,10,32,36
10,24,4,21,18,20,8,32,28,32,30,24,9,10,4
8,4,15,6,20,25,21
56,14,24,18,6,24
9,4,4,14,4,2,10
80,18,9,10,30,32,12,20,21,10,28,10
7,16,4,20,20,8
10,16,6,6,20,72,18,25,2,32,1,12,16
4,9,14,4,14,2
2,6,3,6,24
6,6,45,4,16,8,5,12,30,9,7,36,3,18,9,12,2
5,36,49,8,6,8,30,3,16
5,24,50,8,30,30,32
21,9,6,32,12,10,70,30,6,6,14,6,18,6
8,10,15,1,4,2,30
27,5,12,14,32,21,2,9,21,16
10,9,14,48,4,24,4,40
8,12,5,3,3
16,18,12,12,3,7,40,14,18,7
15,8,1,24,20,15,18,45,3,16,8,9,5,30
6,56,14,5,30,12,9,36,20,9,12,35,15,6,9
8,6,4,49
3,9
24,7,12,14,40,4,5,35,4,8,42,20,30
9,18,7,14,12,3,3,5,8,1
8,12,28,4,7,12,8,4,4,3,12,3,6
9,9,10,30,24,30,27,8,15,6,30,14,18,48,20,7,20
18,18,8
15,14
12,9,12,20,6,42
16,10,30,16
8,21,16,24,20,9,12,50
30,1,6,20,18,50,6,2,8
7,30,18,1,10,14,40,5,30
3,4,6,4
5,18,14,36,56,10,8,12,18
21,8,6,21
56,12,5,2,8,36,6,6,2
6,1,20,8,5,70,4
30,18,7
16,40,3,16,9,9
2,27,32
21,3,4,10,32,80,4,18,1,9
5,27,12,8,55,50,8,12,28,6,28,60,18,3,36
5,21,14,8,20,6,5
9,4,35,5,56,10,9,6
3,2,21,14,16,40,18,18,40,42,4,18,10,9
3,2,16,14,24,18,49,4
4,16,6
6,14,6,18,24,30,4,20,12,6
6,6,30,18
9,3,50,14,12,35,9,27
12,12,9,10,5,72,8,6
2,20,9,15,8,40,18,6,25,14,36,5,8,30,27,30,14,24
1,8,15,6,30,4
3,8,8,6,32,9,5,2,20
8,6,5,10,16,24,1,20,24,32
2,14,7,16,14,63,30,30,5,28,15,24,3,6,7,10,6,3,12,6
9,15,8,32,20,36,8,4,15,18,9,3
4,27,6,8,10,6,16,36
5,27,2,16,2,9,12,18,4,6,32,18,7,3,10,10,9,24,15,16
10,8,36,45,48,5,90,21,6,4,24,2,16,9,27,16,2,21
2,18,6,30,48,6,5,27,8,8
3,14
3,24,5,12,20
9,8,24,21,48,6,1,20,6,6,27,16
5,27,12,8,4,9,5,25,9
27,2,8,8,21,12,60,3,16,8,15
6,15,12,6,15,5,5,24,2,6,6,6
6,18,30,54,12,6,6
3,20,5,16
10,12,8,20,12,12,60,10,3
3,14,8,9,16,27,9,21,10,12,4,4,4,2
80,4,7,28,10,14,8,16,10,98,3,21,3,18,10,24
12,40,18,7,8,15,15,12,21,24,45,50,18,5,70,2
9,1,12,4,16,40,24,30,16,42,36,8,4,12,3,8,3,3,63,8,50
6,2,2,3,16,9,27,1
5,6,14,1,12,5,10,3,28,8,10
5,24,12,9,3,10,10,28,6,36,24,15,32,28,2,7
8,10,6,10,8,3,10,6,8,50,14,42,50,7,20,5,7
3,4,16,10,8,10,25,5,1
5,10,35,16,14,12,8,6,36,18,28,14,2,8,9,32,5,36
10,15,8,16,9
24,6,8,8,3,35,45,2,16,5,9,3,24
2,18
9,8,9,16,12
6,16,8,6,6,4,20,2
9,4,18,25,15,7,40,42,30,12,3,12,12,16,6
6,6,4,6,35,20,3,8,4,18,14,6,12,8,14,18,15,10,9
1,12,12,7,21,36,2,36,30,5,6
7,4,40,16,20,15,45,6,3
21,6,18,20,9,15,56,12
9,30,5,12,10,63,21,9,1,6
9,6,12,12,24,4
10,8,8,32,56,12,8,56,24,24,24,24
10,10,9,14,3,21,6
10,8,12,40,2,5,24
18,8,8,9,2,15,9,12,14,4,5,81,28,4,12,42
2,10,5,18,12
18,9,20,64,12,1,14,20,1,12,3,20,8,16
4,24,12,3,45,21
3,24,10
18,2,10,15,6,18,45,30,28,12,24,21
6,20,5,3,80,10,4,4,27,1,7,18,5,36,15
3,8,2,48,45,10
1,21,6,14,12
6,2,21,16,25,28,12,14,42,40,2,10,15
20,3,21,10,1,9,21,4,3
4,20,5,18,16,6,14,9,32,40,63,27,7,50,4,24,21,7
8,18,4,16,5,36,2,4
6,24,8,9,12,21,42,2,56,21,12,2,28
6,40,4,12,16,12,10,10,4,6,18
2,1,6,20,30,24,3,3,4,35,28,14,35,5,5
80,3,10,50,40,9,4,9,12,8,20,30
9,1,18,16,8,40,4,24
24,30,14,45,24,80,21,4,10,24,18,8,4,30
16,32
18,30,3,4
15,10,15,3,10,40,14,2,7,72
6,9,14,45,4,20,30,28,15,8,24,2,15,30,16,2,6
2,24,4,36,18,3,10,24,32,3,48,2,14,5,9
21,20,12,24,4,4,12,1,64,4,20,6,16
10,4,4,8,10,10,45,42,6,7,18,27,28,14,45
9,27,14,2,2,18,4,24,20,12,35,4
2,10,18,18,6,12,16,5,4,20,9
8,12,5,9,24,6,27,4,56,9,9,8,8
7,12,16,20,6,8,48,7,6,12,3
27,30,8,1,7,6,6,14,6,10,10,12,1,16,5,30,7,5,36
1,6,3,20,4
6,12,8,20,3,5,5,6,8,36,12,18,20,10,5,40,10,21,14
4,27,4,4,2,40,30,5,3,10,14
6,21,1,8,8,30,18,30
2,21,24,15,56,27,7,7,36,16,15
18,8,28,50,14,27,28,36,9,5,5,15,40,45,6,64
16,8,9,27,20,32,4,5,27,7,15,35,14,18,1,24,24,4,8,14,10
3,20,24,20,10,7,12,24
18,30,14,8,2,9,50,6
2,12,5,6
14,12,15,18,24,1,8,16,30,12
24,3,15,12,30,12,8,14
2,5,30,9,2,16,24,12,2
7,16,10,20,5,28,6
5,12,2,18,1,10,2,9
1,30,6,8,20,2,28,8
2,12,8,12,9,8,15,10
9,6,5,16,1,9,20,9,10,10,27,30,27,12,50
24,6,9,12
15,12,8,16,20
6,12,20,20,4,6,9,12,36,10
15,2,8
3,18,12,12,25,42,27,15,1,2,6,30,12,16
6,14,35,8
5,6,63,18
21,8,30,27,10,9,7,24,28
8,27,14,32,42,5,40,6
5,20,40,60,2,36,8,18,20,40,4,18
3,15,24,40,8,25,8,20,2,12,3,14,6
7,8,3,5,1,8,3,1
10,24,4,30,21,2,3,10,60,18
9,14,8,16
10,2,8,20,1,8,4,4,10,20,2,6,54
3,5,8,2,2,21,8,16,8,28,18,12
24,4,15,1,4,27,40,9,30,4,21,56,6,10,8,10
27,10,3,9,9,9,15,36,30,5,40,20,36,27,5,16
80,21,9,18,27,18,25,18
4,12,12,21,90,10,6,30,18,6,5,8,63,24,42,12,8
9,4,24,9,30,6,36,6,12,27,54,32,28
9,3,35,12,3,54,9,8,12,12,2,10,40,6,45
5,12,18,4,28,3,4,18,18,6,20,2,8,8
8,7,18,8,10,45,3,36,2,6,18,20,8,24,27,4,32
16,3,40,27,48,6
18,9,4,1
21,3,14,20,40,10,20,42
3,30,6,30,1,10,24,12
4,12,4,6
16,8,9,6,14,2,14,30
4,20,2,30,30,10,8
1,21,20,20,4,56,14,15,16,18,27,42,45,1,5
24,45,7,45,42,4,10
3,20,20,35,27,9
18,2,40,36,35,10,8,10,5,24,3,10
3,35,2,60,18,8,5,18,56,16,18
15,16,10,3,10,8,15,54,10,28
12,2,36,10,6,2,40,4,14,50,6
5,12,14,20,28,5,10
27,14,6,18,24,30,16,10,18,18
27,1,7,10,30,32,15,50,20,24
9,5,6,14,24,4,36,10,24,28,45,9,10,8,9
9,6,40,24,28,3,27,5,3,27
5,18,40,10,10,27
7,27,16,64,7
3,5,16,6,48,6,1,9
2,2,8,1
3,12,24,18
5,27,60,15,40,12
3,2,3,2,20,12
21,16
10,15,28,3,49,6
15,2,12,21,6,21
7,9,2,40,4,16,20,60,6,4
8,21,32
9,14,1,24,3,2,56,8
8,7,1,10
6,14,6
3,12,15,20,42,9,48,6,3
7,30,27
12,1,24,18,6,3,16,7,4,8,6,8,5,14,3,21,20,6
30,8,10,48,6,9,14,50,28,30,4,3,2,15,60
7,24,10,63,10,12,24,12,18,4,16,9
1,3,36,16,9,4,8,12,15,2,27,2,16,1,20,8,5,48,36,2
12,5,30,16,8
27,10,16,9
27,3,4,18,7,6,8,30,30
24,6,7,14,15,6,20,16,6,21,16,18,7,8,8,20
9,12,6,4,21
24,1,9,12,4,4,8,8,27,1,6,4,63
3,18,4,12,4,30,20,10,50,20,30,6,25,24,8
9,2,21,18,6,3,36,21,10,2,4,4,28
6,12,7
3,9,6,2,5,36,18,27,10
1,18,12,20
1,21,12,81,30,15,7,24,24,16,14
9,2,6,8,7
10,6,42,12,18
1,21,24,10,6
18,10,21
8,12,1
10,1,8,12,4,5,18
72,40,18,15,16,9,18,7,28,14,3,4,9,12,12
10,2,20,4,15,7,6,6,6,6,5
27,8,5,4,12,10,6,8,3
15,24,27
2,18,20,18,6,10,4
80,20,9,8,1,12,36,8,6,6,5,10,16,9,3
15,2,10,6
1,2,2,18
2,10,14,2,28,3
12,24,20
6,2,10,27,6,28,27,14,40,3,7,12,14,20,4,10
56,18,16,27,8,1,7,20,6,54,6,5,6,27,21
3,6,6,30,20,20
24,6,1,3,36
27,10,12,8,4,9
48,1,10,16,4,16,5,28,3,40,1,24,16,48
9,24,16,6,18,4,12,6,12,40,6,20,4,36,18,8,5,24
16,4,2
14,9,60,60,30
1,3,14,6,3,18,40,18,3,9,20,6,6,9,28,30,24,3,12
8,1,24,8,4,7,12,40,9,2,6,9,18
2,10,6,2,2,7,20,5,8,2,21,6,16,6,30,10,9,40,9
6,8,2,24
9,12,4,2,70,45,12
64,10,1
32,40,6,4,30,24,4,20,20
10,30,63,18,4
3,10,4,6,10,8,1,6,6,16
8,10,2,10,10,8,16,15,12,27,9,8,10
16,7,24,6,14,40,16,10,12,12,16,5,18,18
6,10,10
4,6,6,3,35,3,20,9,30
7,4,18,5
1,6,50,30
6,4,4,24,10,2,7,3,12
6,12,16,4,2,18,42
4,18,8,8
7,16,20,32
7,99,10,32
27,3,6,4,24,27,10,32,4,3
18,4,50
5,30,2,2,20,2,40,15,21,6,30,20,27,6,27,1
2,18,6
14,3,12,18,12,2,1,6,12,24
1,10,10,6,5,6,24,20
56,9,7,20,10,12,3,20
3,3,14,16,35,12,8
10,16,15,40,4,25,2,3,50
30,27,6,10,8,24,14,4,32,28,1,14
15,12,10,35,80,45,15,6,3,20,32
2,5,3,16,18,4,8,56
1,6,24,10,20,30,18,4,8,4,40
10,12,40
10,9,12,24,50
32,4,6,20,12,10,2,18,40,8
4,6,6,2,28,12,3,3,27,9
6,4,12,3,6,18,8,7,40
2,20,10,7
10,12,16,9,20,18,8
30,5,4,4,27
2,4,35,2,16,21
18,5,10
5,24,12,32,15,30,12,15
18,9,3,6,63,20,18,2,8,6,9
14,6,30,9,30
15,10,1,4
10,4,4,1
6,12,9,20,28
14,2,9,32,24,9,60,3,9
12,2,8,12,18,60,7,1
5,20,7,30,16
6,20,15,63,12,50,6
10,24,8,6,9
9,8
27,2,20,3,12
3,14,3,16,3,3,40,6,40,16,8
24,24,6,3,9,16,4,4,18,12,9,27,25,14,16,4,2,30,8,18
14,16,24,30,18,27,16,24,21,3,24
8,12,6,25,12,30
4,7,27,40,2
48,8,8,2,10,7
1,4,4,12,70,30,2
32,4,9,12,16,8,50,36,8,60,8,3,20,2,5,9,1
4,24,14,3,4,9,8,3,28
8,14,5,3,12,18
30,10,4,4
9,4,42,4,5,6,30,70,21,25,45,12
9,10,6,21
21,4,21,8,9,6,2,27,10,9,36,8
3,6,10,8,6,24
16,9,12,16,60,3,18,50,3
3,7,15,14,3
2,4,18
20,7,9,10,36,9,32
18,4,9,8,24
12,1,5,4,4,32
27,5,6,10
2,4,36,3,15,10
64,8,3,24,14,8,20,24,30,3
2,30,16,1,5,35,40,12,40,21,4,8,2,6
10,16,60,27,8,60
8,2,8,5,30,28,12,30,8,3,12
9,18,16,15
20,10,6,9
24,5,6,10,24,14,24,30,40
8,12,1,21,12
8,4,28,7,6
3,4,16,12,6,3,32,14,4,25,35,10,20,6,12
42,7,2,16,20,5,2,16,27,6,6,24,6,9,4,24
1,14,24,10,18,18,20,16,12,7,6
9,7,14,10,8,21,18,24
9,8,4,8,18
49,6,40,24
24,10,9,21,18,1,4,4,28,16,10
4,8,4,12,40,10,16,16
18,12,4,20,28,56,6
18,36,30,1,20,9,2,64,1
1,6
8,4,9,6,10,4,6,42,3
6,5,8,40,4,16,12,14,18,32,21,9,5,7,9
5,14,5,7
24,20,7,45,12,4,9,5,2,16,36,5,110,8,18,48
30,21,6,16,10,40,32,5,9
27,21,6,21,18,8,42,42,6,7,5,32,4,9,2,24,54,14
10,4,2,14,1,4,10,8
4,10,4,10,21,20,2,6,32,36,4,18,21,7,72,4,30
4,2,4,4
3,6,10,12,6
6,8,2,9
2,10,6
10,6,30,2,6,8,10,36,14,9,16,12,4,9,4,50,7,8,6,4
27,3
10,18,2,28,12,5
5,18,14,18,5
48,5,3,18,24,18,14,1,2,2,10,28,9,20
20,2,14,9,5,49,8,6,10,21,12,8,16,28,28
6,6,14
8,16,10
4,4,9,24
6,4,4
20,8,8
18,24,2,35,9,5,2,3,18,10,3,27,5,12,28
9,12,15
18,2,20,9,20,20,25,6,24,3
27,12
8,10,2,12,50,36,18,6,8
2,6,2,24,3,6
1,4,9,40,9,8,4,40,15,1,24,28,45,10
8,4,6
80,14,16,14,35
9,4,18,9,4,25,5,5,5,10
15,32,6,9,20,20,18,6,27,15,6,5,60,7
1,16,35
24,10,4,40,27,90,45,27,40,36,5,9,20,50,60,3,9,14,8
9,2,20,18
3,16,6,28,8,63,7,1,18,12
14,40,3,8,4,5
9,20,2
3,21,15,30,6,7,7,27,2,21,27,36,8,36,12
6,16,16,4,10,4,35,18,20,36,2,3,30,5,9,8,24,6,15,28,15
15,3,15,10,24,35,10,20,10,6,1,15,32,9,6,30,27,10
4,4,32,15,6
5,2,14,6,2,24,4,2,15
48,18,3,9,8,6,20,6
20,5,9,9,10,24,3,36,45,10,12,6,6,40,35,20,40,27,30
7,40,4,5,20,14,27,2
24,16,12,6,56,20,12,30,9,12
20,7,2
3,10,4,5,15,12,6,1,27,30
21,4,1,6,32,4,35,7,9,18,30,32,5
8,18,8,12,20,1,10,20
14,3,4,1,27,56,24,50,4,20,20,50,36,8
15,8,2,15,2,40,24,4,4,4,10,18,49,16,4,6
24,20,14,6,10,8
14,8,21,6,3,7,36,15,15,14,3,5
3,18,15
24,14,30,20,12,10,1,7
10,6,18,8,8,14,9,8,8,16
14,9,24,12,18,10,9,50,1,10,12,24,6,30,30,20
12,6,30,12,8
8,16,27,2
6,2
7,6,20,15,27,2,56,5,18,28,6,20,4,2,10,4,18,25,24
3,16,4
18,8,10,18,10,9,16,2,21,4,12,21,1
9,12,7,21,4,6,2,9,2,16,12,6,6
4,2,63,54,18,30
3,6,8,50,24
14,4,45,7
6,8,18,21,12,6,35,6
10,12,3,9,24,9,8
4,10
1,12
56,30,4,21,14,9,30,40,12,4,10,9,6,24
1,6,4,2,40,6,4,28,4,10,2,7,12,36,8,45,16
21,4,20
10,16,2,5,4,30,18
24,9,3,10,12,6,6,20,5,10,10,12,2,28,6
2,21,12,70,14,28,24,36,5,6
10,3,48,12,21,12,6,27,24,14,2,8,16
5,18,2,30
7,15
6,21,2,5,2,10,10,10,6
4,24,10,3,6,9,9,18,54,2,12,2,54,24,6,9,20
5,45,9
5,8,1,40,3
4,3,14,40,8,6,14,5,4,16,14,8,3
4,9,3,30
10,6,25,3,10,30,21,18
8,6,8,6
8,3,18,3,27,6,12,60,5,2
10,6,14,20
27,5,18,63,8,12,21
6,2
10,4,8,36,8,9,8,42,30,15,20,49,9,3,3,4,6,60
9,4,3,4,16,10,16,24,8
20,7,14,24,8,81,6,30,6,3,8
6,12,3,9,4
5,30,4,16,40,8,14,8,2,16,45,5,5
3,18,12,36,4,16,10,24,7,10
20,4,16,18,9
12,9,6,40,12,36,10,6,28,40,36,54,4
10,9,2,24,40,28
5,30,14,20,64,16,10,1,18,8,4
12,10,8,3,4,18,30,42,9,10
20,8,32,1,2,4,7,15,7,20,2,9,15
2,16,12,15
12,7,24,4,32,4,6,70
18,1,16,28,8,2,20
1,4,14,7
15,9,12,2,18,9,32,50,2,10,14,12,7,20,6,20
14,20,3,1,10,30,18,4,18,6
10,5,14,12,1,40,12,8,50,3,9,24,10,7,12,15
27,7,4,10,3,32,2,36,9,36,24,1
3,20,36,7
48,1,20,6
3,24,2,2
8,8,6,18,18,12
6,8,7,4,45,10,1,27,48,5,49,21,4,18,40,1
15,20,35,40,50,12,5,30,2,10,6
6,7,30,8,5,25,54,3,10,30,8
7,20,6,8,7,18,36,14,40,3,6,16,10,60
12,8,20,4
30,7,18,6,5,2,32,16,2,4,21,14,27,27,10,2
7,14
10,5,6,25,8,8,21,45,3,10
5,12,5,3,16,20,8,10,4,72
10,6,2,35,54,7,24,3,36
10,20,32,70,2,30
24,14,7,14,8,16,56,8
15,12,6,5,1,7,2
64,9,32,10,30,12,6,5,7,40,18,6
10,40,8,3
27,30,1,14,20,5,20,18,5,12,27,8,30,21,8,24,10
8,18,6,6,15,5
9,15,16,8,16,14,9,2,56,4,5,10
3,12,15
21,9,6,10,24,6,12,24,4,12,6,9,12,6,6
3,9,18,7,18,3,10,3,6
1,12,12,6,48,25,5,14,40,30
12,7,12,6,12,80,36,16,4,12,3,60,6,48,32
10,10,12,14,6
1,1,4
16,4,20
9,18,5,18,40
8,6,4,12
10,7,2,20,80,8,20,18,70,42,6,45
8,27,8
10,1,40,50,21
80,6,6,14,3,6,6,1,20,16,18
3,55,4,15,16
6,16,64,9,4
12,16,8,16
1,24,18,16,1,4,50,4,35,10,16,15
1,6,2,9,4,8,3,21,12,14
20,3,9,12,16,45,2,2,20,8
21,3,12,12,24,10,25,20,2,8,5,35,30,18,20,18,3,15
24,20,32,20,36,15,36,8
10,7,9,20,12,80,30,1,30,7,42,36,4
9,27,36,2
1,21,20,4,5,9,14,16,2,6,16,21
5,12,8,6,8,18,2,27,12,24,49,18,8,2
6,16,2,32,63,10,14
12,1,9,4,20,18,2
1,30,10,16,5,60,7,72,45,30,2
18,1,24,10,12
1,18,14,9,18
4,9,8,6
6,12,56,5,2,10,8,4,21,6,27,72,5,5,36,10,27,6,27,18
8,27,12
14,15,16,4,30,20,3,10,40,8,10
5,6,2,6,18,24,16,32,5,4,30,15,18,18,24,15,50,6,20,12,15
7,14,28,28,24,6,10,10,28,15,18
3,9,6,20,9,21,8,7,49,6
15,12,36,18,4
5,18,3,12,48,27,10,2,15,4
2,45,20,3,27,12
1,18,3,16
6,6,32,5,21,21,54,14
45,10,20,8,36,9,15
14,7,30,12,3,24,20,40,2,6
8,8,12,6,36,2
28,12,6,5,5,1,4,2,36
14,2,12,18,12,9,24,24,20,20,24
8,6,16
1,9,12,20,6,4,8,8,56,10,3,27,30
7,18,9,14,8,9,24,4,28,21,2,10,27
15,20,3,6,14,10,30,80,20,6,42,5,10,50,9
4,5,14,14,48,15,1,8,28,6,42,36,21
9,6,14,16,24,8,10,27,6,8,1,40
3,9
1,12,6,24,24,21,32,10,6,6,18,42,1
7,10,2,6,20,10,14,5,24
9,2,40
4,27,20,18,6,3,27,6,20,12,10,6,6,12,63
4,2,10,3,32,15,9,4,9,8,30,2
1,8,6,8,3,45,60
48,10,8,21
9,20,48,21
3,6,28,18,10,6,18,10
3,3,32,15,42,7,27,4,5,15
10,6,20,20
16,8,4,8,5,9,30
1,32,8,48,8,3,15
2,20,14,8,2,5,4,20,10,30,6,9,30,8,8,4,8
5,15,8,4,20,2
18,1,1
3,18,14,36,32,28,2,18,30
6,6,4,21,3,54,9
4,6,16,7,20
14,8,18,6,1,12,24,16
10,10,4
4,2,8
40,24,20,10,45,24,45,8,10,1
10,8,16,14,6,8,9,9,30,12,18,63
20,6,24,3,40,2,42,9,15,10,16,6,15,7,7,15
9,4,50,12,24,10,3,21,6,12,12
14,3,32,7,14,9,6,21,30,4,30
6,64,14,16,10,8,48,8
24,18,7,30,20,50,30,7,81,30
2,14,8,5,3,24,28,10,4,3,10,3,12,30,3,16,15
32,8,8,18,70
20,6,15,20,45,20,35,30,10,15,20,16,2,8,15,24,25,3
5,3,10,2,5,48,21,35,30
56,10,8,6,32,72,30,28,3,56,6,4,24,15,10,2,18
9,6
2,8,12,8,9
15,80,8,2,6,2,50,8,70,27,9,30,36
25,4,3,2,40,40,20
24,8,3,3,8,3,30,2,7,15
9,12,10,24,8,4,20,35,15,12,35,9,32
5,12,8,7
6,8,18,4,21,8,12,54,12,12,16
7,8,24,4,6
1,4,3,9,12
9,12,2,30,14,2
18,8,4,2,40,8,10,60,4,2,90
6,2
28,1,12,6,9,27,3,2,12,3,14,7,7
27,4,6,5,54
1,10,21,3,20,14,8,28,3,24,21
9,4,20,24,6,3,10,4,2,5
8,6,40,15,40,24,6
6,9,20,3,14,35,14,6,63,2,30,12,16,10,6,16
18,16,10,8,20,18,12,20,5,6,30
8,9,20,10
6,10,8
3,25,20,18
18,1,30,18,42,7,8
9,27,16,10,20,18,18,8,15,9,16,7,4
12,27,28,45,8,36,30,60,14
8,12,4,15,42,32,6,4,3,14,35,1
8,18,10,15,5,14,12,15
9,1,20,5,6,14,40,10,20
1,10,42,8,28,30,3,12,2,12,12
20,2,40,20
2,21,16,8,20,50,10,18,35,60,27,18,2,12,8,5,8
4,18,12,10,12,1
10,2,2,5,20,10,8,10
24,14,8,8,7,8,2
14,8,7,40,4,18
1,6,35,7,36,7,40,20
6,15,28,8,24,25,15,12,16
12,2,15,12,8,16,14,4,48,8,20,12,16,18,9,3,4,36
1,18,4,10,6,36,60,8
20,4,32,3,30,12,3,9
18,36,2,2,16,15,40,20,10,10,56,12,1,10
4,18,18,16,36,10,40,2,8,56
10,10,30,2,8,8,4,16,25,6,3,7
16,2,9,7,12,24,20,20,60,20,4,12,24,90,18
27,9,10,27,24,16,6,20,7,36,20,36,5,25,24,45,5,40
5,27,14,12,8,5,5
7,27,6,32,5,10,10,24,12,32,10,3,6,10,27
6,18,3,10,40,27,9,15,8,14,16,3,30,3,1,35
2,7,18,8,16,20,8,5,10,21,8,2,2,3,2,12
2,10,18,20,2
2,9,6,10,30,18,81,21,18,7,30,6,20,5
3,6,21,6,10,1,8
2,16,9,8,24,12,14,6
2,6,24,10
16,3,24,21,7,10,6,1,12,18,18
6,6,24,20,40,36,4
27,7,16,25,36,10,28,6
3,7,10,15,4,64,42,48,5,8,3
8,12,32
30,8,10,9,1,20,42,2,40,18,10,24,10,32,3
6,4,6,6,2
5,15,24,12
8,21,18,9,14,6,16,42,56,6,20,3,15,12,20,3,20
6,12,6,6,3,45,4
21,9,2,14
3,8,12,42,14,3,3
40,2,2,27,2,6,24,45,10,50,6,12,6,54,8,20,6
5,14,12,3,12,28,40
35,9,9,3,36,7,35,45,18
8,2,20,18,2,6,16
2,12,20,3,21,12,5
24,4,3,30,10,12,1,8,7,56
18,2,20,21,8,32,30,3,10,14,8,12,18,16,14
7,99,4,2,42,32,24,16,2,15,8,24,4
3,9,30,48,35,36
2,1,6,12,2,49,9,42,24,6,12,30
9,24,2,4,70,16
7,14,9,40,14,3
5,12,3,7
56,4,4,16,54
3,9,10,3,30,2,2,36,18,8,6,90
6,1,36,27,15,49,4,14,4
9,4
8,2,18,40,6,20,4,72,14,2,20,20,30,6
6,30,18,18,12,28,63,16
16,40,6,6,12,15,9,20,40,6,36,56,8,12,9,20,20,3
4,21,16,10,12,5,20,4,18,20,40,30,18
10,7,30,20,16,18
24,18,8,20,20,21,7,2,24,6,30,8
32,5,8,5,6,24,8,40,4,1,27,6,10,24,14
8,3,1,4,32,15,24,15,2,20,8,15,2,9,3,8
21,6,12,28
8,12,3,8,27,63,49,20,16,14,30,20,6,9
8,8,16,11,24,9,25,12,6,24,5,40
10,20,10,9,27,6,18,6,18,8,28,90,9,45,28,12
18,6,1,12,14,5,20
14,15,16,9,40,21,14,5,18,45,5,50,7,8,4,9
21,7,6,20
3,16,4,8,45,10,28,18,24,8,30,27,4,12,6,24,35,35
10,10,5,6,16,4,42,4,16,72,2,50,10,20
3,12,24,8,2,12,8,5,28,8,12,10,8,21,40,30
6,20,18,18,4,5,7,7,2,1,9,9,10
80,2,20,20,6,32,25,6,10,3,6
5,4,27,8,15,8
15,7,15,10,45,12,6,8,4,21
18,8,12,8,1,5,7,30,72,27,21,6,2
9,2,20,3,3,10
8,4,2,24,6,3,36,45,8,16,80
15,8,2,6,6,30,14
15,50,48,18,2
10,4,16
18,3,8,16,8,3,70,16
2,3,22
9,9,20
1,4,3,15,2,2,20,18
4,14,16,40,32,21,36
12,18,27,7,20,16,2,10,2,72,6,40,1,27,20,5,18,16
9,2,7,30,12,20,16,70,7,42,12,9,7,24,8,48,12
8,12,45,1
6,10,15,18,6,8
30,8,9,20,10,8,6,40
1,12,24,30,20,64,14
2,10,12,14,20,6,20,5,16,18,15
4,18,12,6
24,14,9,16,20,18,30
16,1,21,4,4,2
24,10,56,48,6
6,5,21,12,6,4,4,16,4,6,1,12,18,7,20,8,12,35
6,8,3,40,25,4,6,63,6,24,5,12,10
3,9,28,1,6,8,5,12,42,14,28,18,3,2,20
3,18,8
3,15,18,18,4,12,10,9,2
10,10,2,10,27,10,56,9,40
4,12,14,45,20,6,48,16,48,6,5
12,14,2,3,6
27,18,7,24,20
8,3,14,12,4,12,14
14,1,6,30,20,8,6,16,16,12,18
12,8,12,18
80,10,5,6,4,20
6,2,10,60,24,18,8,4,3,40,6,8,9,48,10
24,4,2,5,4,4,42
2,4,18,8,3,5,36,6,10,15,12,9,12,24,12,8
24,9,5,14,21
5,16,15,40
18,12,20
1,4,6,20,21
12,8,10,10,5,4,16,48,1
21,12
9,4,2,60,7,8,12
7,12,9,2,60
21,20,10,6,2,15,4,56,3
80,7,14,6,6,3,40,21
3,6
4,20,5,15,10,42,2,27,5
